# Supplementary material for: Novel US-CpHMD Protocol to Study the Protonation-Dependent Mechanism of the ATP/ADP Carrier
Source: J Chem Inf Model. 2022 Apr 20;62(10):2550–60. doi: 10.1021/acs.jcim.2c00233 (PMC9775199; doi:10.1021/acs.jcim.2c00233)
Supplement: Supplementary file 2 — ci2c00233_si_002.zip [file ci2c00233_si_002.zip]

Archive with 252 entries (235 files):
- US-CpHMD-Code_and_Data/
- US-CpHMD-Code_and_Data/C-state-ADP.gro
- US-CpHMD-Code_and_Data/C-state-ADP.top
- US-CpHMD-Code_and_Data/C-state-ATP.gro
- US-CpHMD-Code_and_Data/C-state-ATP.top
- US-CpHMD-Code_and_Data/CpH-MD_v2.1_US_verlet/
- US-CpHMD-Code_and_Data/CpH-MD_v2.1_US_verlet/README
- US-CpHMD-Code_and_Data/CpH-MD_v2.1_US_verlet/St-54a7_Fit_DelPHi/
- US-CpHMD-Code_and_Data/CpH-MD_v2.1_US_verlet/St-54a7_Fit_DelPHi/ADXtau1.st
- US-CpHMD-Code_and_Data/CpH-MD_v2.1_US_verlet/St-54a7_Fit_DelPHi/ADXtau2.st
- US-CpHMD-Code_and_Data/CpH-MD_v2.1_US_verlet/St-54a7_Fit_DelPHi/ADXtau3.st
- US-CpHMD-Code_and_Data/CpH-MD_v2.1_US_verlet/St-54a7_Fit_DelPHi/ASPtau1.st
- US-CpHMD-Code_and_Data/CpH-MD_v2.1_US_verlet/St-54a7_Fit_DelPHi/ASPtau2.st
- US-CpHMD-Code_and_Data/CpH-MD_v2.1_US_verlet/St-54a7_Fit_DelPHi/ASPtau3.st
- US-CpHMD-Code_and_Data/CpH-MD_v2.1_US_verlet/St-54a7_Fit_DelPHi/ASPtau4.st
- US-CpHMD-Code_and_Data/CpH-MD_v2.1_US_verlet/St-54a7_Fit_DelPHi/ATXtau1.st
- US-CpHMD-Code_and_Data/CpH-MD_v2.1_US_verlet/St-54a7_Fit_DelPHi/ATXtau2.st
- US-CpHMD-Code_and_Data/CpH-MD_v2.1_US_verlet/St-54a7_Fit_DelPHi/ATXtau3.st
- US-CpHMD-Code_and_Data/CpH-MD_v2.1_US_verlet/St-54a7_Fit_DelPHi/CTRtau1.st
- US-CpHMD-Code_and_Data/CpH-MD_v2.1_US_verlet/St-54a7_Fit_DelPHi/CTRtau2.st
- US-CpHMD-Code_and_Data/CpH-MD_v2.1_US_verlet/St-54a7_Fit_DelPHi/CTRtau3.st
- US-CpHMD-Code_and_Data/CpH-MD_v2.1_US_verlet/St-54a7_Fit_DelPHi/CTRtau4.st
- US-CpHMD-Code_and_Data/CpH-MD_v2.1_US_verlet/St-54a7_Fit_DelPHi/CYStau1.st
- US-CpHMD-Code_and_Data/CpH-MD_v2.1_US_verlet/St-54a7_Fit_DelPHi/CYStau2.st
- US-CpHMD-Code_and_Data/CpH-MD_v2.1_US_verlet/St-54a7_Fit_DelPHi/CYStau3.st
- US-CpHMD-Code_and_Data/CpH-MD_v2.1_US_verlet/St-54a7_Fit_DelPHi/GLUtau1.st
- US-CpHMD-Code_and_Data/CpH-MD_v2.1_US_verlet/St-54a7_Fit_DelPHi/GLUtau2.st
- US-CpHMD-Code_and_Data/CpH-MD_v2.1_US_verlet/St-54a7_Fit_DelPHi/GLUtau3.st
- US-CpHMD-Code_and_Data/CpH-MD_v2.1_US_verlet/St-54a7_Fit_DelPHi/GLUtau4.st
- US-CpHMD-Code_and_Data/CpH-MD_v2.1_US_verlet/St-54a7_Fit_DelPHi/HIStau1.st
- US-CpHMD-Code_and_Data/CpH-MD_v2.1_US_verlet/St-54a7_Fit_DelPHi/HIStau2.st
- US-CpHMD-Code_and_Data/CpH-MD_v2.1_US_verlet/St-54a7_Fit_DelPHi/LOGBOOK
- US-CpHMD-Code_and_Data/CpH-MD_v2.1_US_verlet/St-54a7_Fit_DelPHi/LYStau1.st
- US-CpHMD-Code_and_Data/CpH-MD_v2.1_US_verlet/St-54a7_Fit_DelPHi/LYStau2.st
- US-CpHMD-Code_and_Data/CpH-MD_v2.1_US_verlet/St-54a7_Fit_DelPHi/LYStau3.st
- US-CpHMD-Code_and_Data/CpH-MD_v2.1_US_verlet/St-54a7_Fit_DelPHi/NINtau1.st
- US-CpHMD-Code_and_Data/CpH-MD_v2.1_US_verlet/St-54a7_Fit_DelPHi/NTRtau1.st
- US-CpHMD-Code_and_Data/CpH-MD_v2.1_US_verlet/St-54a7_Fit_DelPHi/NTRtau2.st
- US-CpHMD-Code_and_Data/CpH-MD_v2.1_US_verlet/St-54a7_Fit_DelPHi/NTRtau3.st
- US-CpHMD-Code_and_Data/CpH-MD_v2.1_US_verlet/St-54a7_Fit_DelPHi/PJXtau1.st
- US-CpHMD-Code_and_Data/CpH-MD_v2.1_US_verlet/St-54a7_Fit_DelPHi/PJXtau2.st
- US-CpHMD-Code_and_Data/CpH-MD_v2.1_US_verlet/St-54a7_Fit_DelPHi/README
- US-CpHMD-Code_and_Data/CpH-MD_v2.1_US_verlet/St-54a7_Fit_DelPHi/SUNtau1.st
- US-CpHMD-Code_and_Data/CpH-MD_v2.1_US_verlet/St-54a7_Fit_DelPHi/TYRtau1.st
- US-CpHMD-Code_and_Data/CpH-MD_v2.1_US_verlet/St-54a7_Fit_DelPHi/TYRtau2.st
- US-CpHMD-Code_and_Data/CpH-MD_v2.1_US_verlet/St-54a7_Fit_DelPHi/teixeira_Log
- US-CpHMD-Code_and_Data/CpH-MD_v2.1_US_verlet/scripts/
- US-CpHMD-Code_and_Data/CpH-MD_v2.1_US_verlet/scripts/CpHMD.sh
- US-CpHMD-Code_and_Data/CpH-MD_v2.1_US_verlet/scripts/fix_topology
- US-CpHMD-Code_and_Data/CpH-MD_v2.1_US_verlet/scripts/fixgro
- US-CpHMD-Code_and_Data/CpH-MD_v2.1_US_verlet/scripts/functions.sh
- US-CpHMD-Code_and_Data/CpH-MD_v2.1_US_verlet/scripts/groswitch
- US-CpHMD-Code_and_Data/CpH-MD_v2.1_US_verlet/scripts/lipids_54A7.rules
- US-CpHMD-Code_and_Data/CpH-MD_v2.1_US_verlet/scripts/make_ndx
- US-CpHMD-Code_and_Data/CpH-MD_v2.1_US_verlet/scripts/moldef.dat
- US-CpHMD-Code_and_Data/CpH-MD_v2.1_US_verlet/scripts/pdbswitch
- US-CpHMD-Code_and_Data/CpH-MD_v2.1_US_verlet/scripts/placebo.rules
- US-CpHMD-Code_and_Data/CpH-MD_v2.1_US_verlet/scripts/residuetypes.dat
- US-CpHMD-Code_and_Data/CpH-MD_v2.1_US_verlet/scripts/usertypes.dat
- US-CpHMD-Code_and_Data/CpH-MD_v2.1_US_verlet/templates/
- US-CpHMD-Code_and_Data/CpH-MD_v2.1_US_verlet/templates/MyProtein.mdp
- US-CpHMD-Code_and_Data/CpH-MD_v2.1_US_verlet/templates/MyProtein.sites
- US-CpHMD-Code_and_Data/CpH-MD_v2.1_US_verlet/templates/MyProtein_001.pHmdp
- US-CpHMD-Code_and_Data/CpH-MD_v2.1_US_verlet/templates/MyProtein_Memb.pbp
- US-CpHMD-Code_and_Data/CpH-MD_v2.1_US_verlet/templates/MyProtein_Prot.pbp
- US-CpHMD-Code_and_Data/CpH-MD_v2.1_US_verlet/top/
- US-CpHMD-Code_and_Data/CpH-MD_v2.1_US_verlet/top/ADP.gro
- US-CpHMD-Code_and_Data/CpH-MD_v2.1_US_verlet/top/ADP.pdb
- US-CpHMD-Code_and_Data/CpH-MD_v2.1_US_verlet/top/ADP.top
- US-CpHMD-Code_and_Data/CpH-MD_v2.1_US_verlet/top/ATP.gro
- US-CpHMD-Code_and_Data/CpH-MD_v2.1_US_verlet/top/ATP.pdb
- US-CpHMD-Code_and_Data/CpH-MD_v2.1_US_verlet/top/ATP.top
- US-CpHMD-Code_and_Data/CpH-MD_v2.1_US_verlet/top/G54a7pH.ff/
- US-CpHMD-Code_and_Data/CpH-MD_v2.1_US_verlet/top/G54a7pH.ff/aminoacids.c.tdb
- US-CpHMD-Code_and_Data/CpH-MD_v2.1_US_verlet/top/G54a7pH.ff/aminoacids.hdb
- US-CpHMD-Code_and_Data/CpH-MD_v2.1_US_verlet/top/G54a7pH.ff/aminoacids.n.tdb
- US-CpHMD-Code_and_Data/CpH-MD_v2.1_US_verlet/top/G54a7pH.ff/aminoacids.r2b
- US-CpHMD-Code_and_Data/CpH-MD_v2.1_US_verlet/top/G54a7pH.ff/aminoacids.rtp
- US-CpHMD-Code_and_Data/CpH-MD_v2.1_US_verlet/top/G54a7pH.ff/aminoacids.rtp~
- US-CpHMD-Code_and_Data/CpH-MD_v2.1_US_verlet/top/G54a7pH.ff/aminoacids.vsd
- US-CpHMD-Code_and_Data/CpH-MD_v2.1_US_verlet/top/G54a7pH.ff/atomtypes.atp
- US-CpHMD-Code_and_Data/CpH-MD_v2.1_US_verlet/top/G54a7pH.ff/dppc.itp
- US-CpHMD-Code_and_Data/CpH-MD_v2.1_US_verlet/top/G54a7pH.ff/ff_dum.itp
- US-CpHMD-Code_and_Data/CpH-MD_v2.1_US_verlet/top/G54a7pH.ff/ffbonded.itp
- US-CpHMD-Code_and_Data/CpH-MD_v2.1_US_verlet/top/G54a7pH.ff/ffnonbonded.itp
- US-CpHMD-Code_and_Data/CpH-MD_v2.1_US_verlet/top/G54a7pH.ff/forcefield.doc
- US-CpHMD-Code_and_Data/CpH-MD_v2.1_US_verlet/top/G54a7pH.ff/forcefield.itp
- US-CpHMD-Code_and_Data/CpH-MD_v2.1_US_verlet/top/G54a7pH.ff/ions.itp
- US-CpHMD-Code_and_Data/CpH-MD_v2.1_US_verlet/top/G54a7pH.ff/popc.itp
- US-CpHMD-Code_and_Data/CpH-MD_v2.1_US_verlet/top/G54a7pH.ff/spc.itp
- US-CpHMD-Code_and_Data/CpH-MD_v2.1_US_verlet/top/G54a7pH.ff/spce.itp
- US-CpHMD-Code_and_Data/CpH-MD_v2.1_US_verlet/top/G54a7pH.ff/tip3p.itp
- US-CpHMD-Code_and_Data/CpH-MD_v2.1_US_verlet/top/G54a7pH.ff/tip4p.itp
- US-CpHMD-Code_and_Data/CpH-MD_v2.1_US_verlet/top/G54a7pH.ff/tmcl.itp
- US-CpHMD-Code_and_Data/CpH-MD_v2.1_US_verlet/top/G54a7pH.ff/watermodels.dat
- US-CpHMD-Code_and_Data/CpH-MD_v2.1_US_verlet/top/posre.itp
- US-CpHMD-Code_and_Data/CpH-MD_v2.1_US_verlet/top/residuetypes.dat
- US-CpHMD-Code_and_Data/CpH-MD_v2.1_US_verlet/top/specbond.dat
- US-CpHMD-Code_and_Data/CpH-MD_v2.1_verlet/
- US-CpHMD-Code_and_Data/CpH-MD_v2.1_verlet/README
- US-CpHMD-Code_and_Data/CpH-MD_v2.1_verlet/St-54a7_Fit_DelPHi/
- US-CpHMD-Code_and_Data/CpH-MD_v2.1_verlet/St-54a7_Fit_DelPHi/ADXtau1.st
- US-CpHMD-Code_and_Data/CpH-MD_v2.1_verlet/St-54a7_Fit_DelPHi/ADXtau2.st
- US-CpHMD-Code_and_Data/CpH-MD_v2.1_verlet/St-54a7_Fit_DelPHi/ADXtau3.st
- US-CpHMD-Code_and_Data/CpH-MD_v2.1_verlet/St-54a7_Fit_DelPHi/ASPtau1.st
- US-CpHMD-Code_and_Data/CpH-MD_v2.1_verlet/St-54a7_Fit_DelPHi/ASPtau2.st
- US-CpHMD-Code_and_Data/CpH-MD_v2.1_verlet/St-54a7_Fit_DelPHi/ASPtau3.st
- US-CpHMD-Code_and_Data/CpH-MD_v2.1_verlet/St-54a7_Fit_DelPHi/ASPtau4.st
- US-CpHMD-Code_and_Data/CpH-MD_v2.1_verlet/St-54a7_Fit_DelPHi/ATXtau1.st
- US-CpHMD-Code_and_Data/CpH-MD_v2.1_verlet/St-54a7_Fit_DelPHi/ATXtau2.st
- US-CpHMD-Code_and_Data/CpH-MD_v2.1_verlet/St-54a7_Fit_DelPHi/ATXtau3.st
- US-CpHMD-Code_and_Data/CpH-MD_v2.1_verlet/St-54a7_Fit_DelPHi/CTRtau1.st
- US-CpHMD-Code_and_Data/CpH-MD_v2.1_verlet/St-54a7_Fit_DelPHi/CTRtau2.st
- US-CpHMD-Code_and_Data/CpH-MD_v2.1_verlet/St-54a7_Fit_DelPHi/CTRtau3.st
- US-CpHMD-Code_and_Data/CpH-MD_v2.1_verlet/St-54a7_Fit_DelPHi/CTRtau4.st
- US-CpHMD-Code_and_Data/CpH-MD_v2.1_verlet/St-54a7_Fit_DelPHi/CYStau1.st
- US-CpHMD-Code_and_Data/CpH-MD_v2.1_verlet/St-54a7_Fit_DelPHi/CYStau2.st
- US-CpHMD-Code_and_Data/CpH-MD_v2.1_verlet/St-54a7_Fit_DelPHi/CYStau3.st
- US-CpHMD-Code_and_Data/CpH-MD_v2.1_verlet/St-54a7_Fit_DelPHi/GLUtau1.st
- US-CpHMD-Code_and_Data/CpH-MD_v2.1_verlet/St-54a7_Fit_DelPHi/GLUtau2.st
- US-CpHMD-Code_and_Data/CpH-MD_v2.1_verlet/St-54a7_Fit_DelPHi/GLUtau3.st
- US-CpHMD-Code_and_Data/CpH-MD_v2.1_verlet/St-54a7_Fit_DelPHi/GLUtau4.st
- US-CpHMD-Code_and_Data/CpH-MD_v2.1_verlet/St-54a7_Fit_DelPHi/HIStau1.st
- US-CpHMD-Code_and_Data/CpH-MD_v2.1_verlet/St-54a7_Fit_DelPHi/HIStau2.st
- US-CpHMD-Code_and_Data/CpH-MD_v2.1_verlet/St-54a7_Fit_DelPHi/LOGBOOK
- US-CpHMD-Code_and_Data/CpH-MD_v2.1_verlet/St-54a7_Fit_DelPHi/LYStau1.st
- US-CpHMD-Code_and_Data/CpH-MD_v2.1_verlet/St-54a7_Fit_DelPHi/LYStau2.st
- US-CpHMD-Code_and_Data/CpH-MD_v2.1_verlet/St-54a7_Fit_DelPHi/LYStau3.st
- US-CpHMD-Code_and_Data/CpH-MD_v2.1_verlet/St-54a7_Fit_DelPHi/NINtau1.st
- US-CpHMD-Code_and_Data/CpH-MD_v2.1_verlet/St-54a7_Fit_DelPHi/NTRtau1.st
- US-CpHMD-Code_and_Data/CpH-MD_v2.1_verlet/St-54a7_Fit_DelPHi/NTRtau2.st
- US-CpHMD-Code_and_Data/CpH-MD_v2.1_verlet/St-54a7_Fit_DelPHi/NTRtau3.st
- US-CpHMD-Code_and_Data/CpH-MD_v2.1_verlet/St-54a7_Fit_DelPHi/PJXtau1.st
- US-CpHMD-Code_and_Data/CpH-MD_v2.1_verlet/St-54a7_Fit_DelPHi/PJXtau2.st
- US-CpHMD-Code_and_Data/CpH-MD_v2.1_verlet/St-54a7_Fit_DelPHi/README
- US-CpHMD-Code_and_Data/CpH-MD_v2.1_verlet/St-54a7_Fit_DelPHi/SUNtau1.st
- US-CpHMD-Code_and_Data/CpH-MD_v2.1_verlet/St-54a7_Fit_DelPHi/TYRtau1.st
- US-CpHMD-Code_and_Data/CpH-MD_v2.1_verlet/St-54a7_Fit_DelPHi/TYRtau2.st
- US-CpHMD-Code_and_Data/CpH-MD_v2.1_verlet/St-54a7_Fit_DelPHi/teixeira_Log
- US-CpHMD-Code_and_Data/CpH-MD_v2.1_verlet/St-54a7_Fit_DelPHi/unfitted/
- US-CpHMD-Code_and_Data/CpH-MD_v2.1_verlet/St-54a7_Fit_DelPHi/unfitted/NINtau1.st
- US-CpHMD-Code_and_Data/CpH-MD_v2.1_verlet/St-54a7_Fit_DelPHi/unfitted/SUNtau1.st
- US-CpHMD-Code_and_Data/CpH-MD_v2.1_verlet/scripts/
- US-CpHMD-Code_and_Data/CpH-MD_v2.1_verlet/scripts/CpHMD.sh
- US-CpHMD-Code_and_Data/CpH-MD_v2.1_verlet/scripts/fix_topology
- US-CpHMD-Code_and_Data/CpH-MD_v2.1_verlet/scripts/fixgro
- US-CpHMD-Code_and_Data/CpH-MD_v2.1_verlet/scripts/functions.sh
- US-CpHMD-Code_and_Data/CpH-MD_v2.1_verlet/scripts/groswitch
- US-CpHMD-Code_and_Data/CpH-MD_v2.1_verlet/scripts/lipids_54A7.rules
- US-CpHMD-Code_and_Data/CpH-MD_v2.1_verlet/scripts/make_ndx
- US-CpHMD-Code_and_Data/CpH-MD_v2.1_verlet/scripts/moldef.dat
- US-CpHMD-Code_and_Data/CpH-MD_v2.1_verlet/scripts/pdbswitch
- US-CpHMD-Code_and_Data/CpH-MD_v2.1_verlet/scripts/placebo.rules
- US-CpHMD-Code_and_Data/CpH-MD_v2.1_verlet/scripts/residuetypes.dat
- US-CpHMD-Code_and_Data/CpH-MD_v2.1_verlet/scripts/usertypes.dat
- US-CpHMD-Code_and_Data/CpH-MD_v2.1_verlet/templates/
- US-CpHMD-Code_and_Data/CpH-MD_v2.1_verlet/templates/MyProtein.mdp
- US-CpHMD-Code_and_Data/CpH-MD_v2.1_verlet/templates/MyProtein.sites
- US-CpHMD-Code_and_Data/CpH-MD_v2.1_verlet/templates/MyProtein_001.pHmdp
- US-CpHMD-Code_and_Data/CpH-MD_v2.1_verlet/templates/MyProtein_Memb.pbp
- US-CpHMD-Code_and_Data/CpH-MD_v2.1_verlet/templates/MyProtein_Prot.pbp
- US-CpHMD-Code_and_Data/CpH-MD_v2.1_verlet/top/
- US-CpHMD-Code_and_Data/CpH-MD_v2.1_verlet/top/ADP.gro
- US-CpHMD-Code_and_Data/CpH-MD_v2.1_verlet/top/ADP.pdb
- US-CpHMD-Code_and_Data/CpH-MD_v2.1_verlet/top/ADP.top
- US-CpHMD-Code_and_Data/CpH-MD_v2.1_verlet/top/ATP.gro
- US-CpHMD-Code_and_Data/CpH-MD_v2.1_verlet/top/ATP.pdb
- US-CpHMD-Code_and_Data/CpH-MD_v2.1_verlet/top/ATP.top
- US-CpHMD-Code_and_Data/CpH-MD_v2.1_verlet/top/G54a7pH.ff/
- US-CpHMD-Code_and_Data/CpH-MD_v2.1_verlet/top/G54a7pH.ff/aminoacids.c.tdb
- US-CpHMD-Code_and_Data/CpH-MD_v2.1_verlet/top/G54a7pH.ff/aminoacids.hdb
- US-CpHMD-Code_and_Data/CpH-MD_v2.1_verlet/top/G54a7pH.ff/aminoacids.n.tdb
- US-CpHMD-Code_and_Data/CpH-MD_v2.1_verlet/top/G54a7pH.ff/aminoacids.r2b
- US-CpHMD-Code_and_Data/CpH-MD_v2.1_verlet/top/G54a7pH.ff/aminoacids.rtp
- US-CpHMD-Code_and_Data/CpH-MD_v2.1_verlet/top/G54a7pH.ff/aminoacids.rtp~
- US-CpHMD-Code_and_Data/CpH-MD_v2.1_verlet/top/G54a7pH.ff/aminoacids.vsd
- US-CpHMD-Code_and_Data/CpH-MD_v2.1_verlet/top/G54a7pH.ff/atomtypes.atp
- US-CpHMD-Code_and_Data/CpH-MD_v2.1_verlet/top/G54a7pH.ff/dppc.itp
- US-CpHMD-Code_and_Data/CpH-MD_v2.1_verlet/top/G54a7pH.ff/ff_dum.itp
- US-CpHMD-Code_and_Data/CpH-MD_v2.1_verlet/top/G54a7pH.ff/ffbonded.itp
- US-CpHMD-Code_and_Data/CpH-MD_v2.1_verlet/top/G54a7pH.ff/ffnonbonded.itp
- US-CpHMD-Code_and_Data/CpH-MD_v2.1_verlet/top/G54a7pH.ff/forcefield.doc
- US-CpHMD-Code_and_Data/CpH-MD_v2.1_verlet/top/G54a7pH.ff/forcefield.itp
- US-CpHMD-Code_and_Data/CpH-MD_v2.1_verlet/top/G54a7pH.ff/ions.itp
- US-CpHMD-Code_and_Data/CpH-MD_v2.1_verlet/top/G54a7pH.ff/popc.itp
- US-CpHMD-Code_and_Data/CpH-MD_v2.1_verlet/top/G54a7pH.ff/spc.itp
- US-CpHMD-Code_and_Data/CpH-MD_v2.1_verlet/top/G54a7pH.ff/spce.itp
- US-CpHMD-Code_and_Data/CpH-MD_v2.1_verlet/top/G54a7pH.ff/tip3p.itp
- US-CpHMD-Code_and_Data/CpH-MD_v2.1_verlet/top/G54a7pH.ff/tip4p.itp
- US-CpHMD-Code_and_Data/CpH-MD_v2.1_verlet/top/G54a7pH.ff/tmcl.itp
- US-CpHMD-Code_and_Data/CpH-MD_v2.1_verlet/top/G54a7pH.ff/watermodels.dat
- US-CpHMD-Code_and_Data/CpH-MD_v2.1_verlet/top/posre.itp
- US-CpHMD-Code_and_Data/CpH-MD_v2.1_verlet/top/residuetypes.dat
- US-CpHMD-Code_and_Data/CpH-MD_v2.1_verlet/top/specbond.dat
- US-CpHMD-Code_and_Data/DelphiTools_v2.0/
- US-CpHMD-Code_and_Data/DelphiTools_v2.0/CRG_FILE
- US-CpHMD-Code_and_Data/DelphiTools_v2.0/CRG_FILE_toolarge
- US-CpHMD-Code_and_Data/DelphiTools_v2.0/DELPHI.pbp
- US-CpHMD-Code_and_Data/DelphiTools_v2.0/DELPHI_user.pbp
- US-CpHMD-Code_and_Data/DelphiTools_v2.0/DataBaseT.crg
- US-CpHMD-Code_and_Data/DelphiTools_v2.0/DataBaseT.siz
- US-CpHMD-Code_and_Data/DelphiTools_v2.0/DataBaseT_toolarge.crg
- US-CpHMD-Code_and_Data/DelphiTools_v2.0/DataBaseT_toolarge.siz
- US-CpHMD-Code_and_Data/DelphiTools_v2.0/README.txt
- US-CpHMD-Code_and_Data/DelphiTools_v2.0/averaging_g.awk
- US-CpHMD-Code_and_Data/DelphiTools_v2.0/calc_pkg_low
- US-CpHMD-Code_and_Data/DelphiTools_v2.0/calc_pkg_low_keep
- US-CpHMD-Code_and_Data/DelphiTools_v2.0/delphiT
- US-CpHMD-Code_and_Data/DelphiTools_v2.0/delphi_pgf90
- US-CpHMD-Code_and_Data/DelphiTools_v2.0/gen_charge.awk
- US-CpHMD-Code_and_Data/DelphiTools_v2.0/gen_files.awk
- US-CpHMD-Code_and_Data/DelphiTools_v2.0/geom_center
- US-CpHMD-Code_and_Data/DelphiTools_v2.0/geom_center_keep
- US-CpHMD-Code_and_Data/DelphiTools_v2.0/gromodels
- US-CpHMD-Code_and_Data/DelphiTools_v2.0/slice.awk
- US-CpHMD-Code_and_Data/DelphiTools_v2.0/stmodels
- US-CpHMD-Code_and_Data/FFs_5.0/
- US-CpHMD-Code_and_Data/FFs_5.0/ADP.gro
- US-CpHMD-Code_and_Data/FFs_5.0/ADP.pdb
- US-CpHMD-Code_and_Data/FFs_5.0/ADP.top
- US-CpHMD-Code_and_Data/FFs_5.0/ATP.gro
- US-CpHMD-Code_and_Data/FFs_5.0/ATP.pdb
- US-CpHMD-Code_and_Data/FFs_5.0/ATP.top
- US-CpHMD-Code_and_Data/FFs_5.0/G54a7pH.ff/
- US-CpHMD-Code_and_Data/FFs_5.0/G54a7pH.ff/aminoacids.c.tdb
- US-CpHMD-Code_and_Data/FFs_5.0/G54a7pH.ff/aminoacids.hdb
- US-CpHMD-Code_and_Data/FFs_5.0/G54a7pH.ff/aminoacids.n.tdb
- US-CpHMD-Code_and_Data/FFs_5.0/G54a7pH.ff/aminoacids.r2b
- US-CpHMD-Code_and_Data/FFs_5.0/G54a7pH.ff/aminoacids.rtp
- US-CpHMD-Code_and_Data/FFs_5.0/G54a7pH.ff/aminoacids.vsd
- US-CpHMD-Code_and_Data/FFs_5.0/G54a7pH.ff/atomtypes.atp
- US-CpHMD-Code_and_Data/FFs_5.0/G54a7pH.ff/dppc.itp
- US-CpHMD-Code_and_Data/FFs_5.0/G54a7pH.ff/ff_dum.itp
- US-CpHMD-Code_and_Data/FFs_5.0/G54a7pH.ff/ffbonded.itp
- US-CpHMD-Code_and_Data/FFs_5.0/G54a7pH.ff/ffnonbonded.itp
- US-CpHMD-Code_and_Data/FFs_5.0/G54a7pH.ff/forcefield.doc
- US-CpHMD-Code_and_Data/FFs_5.0/G54a7pH.ff/forcefield.itp
- US-CpHMD-Code_and_Data/FFs_5.0/G54a7pH.ff/ions.itp
- US-CpHMD-Code_and_Data/FFs_5.0/G54a7pH.ff/popc.itp
- US-CpHMD-Code_and_Data/FFs_5.0/G54a7pH.ff/spc.itp
- US-CpHMD-Code_and_Data/FFs_5.0/G54a7pH.ff/spce.itp
- US-CpHMD-Code_and_Data/FFs_5.0/G54a7pH.ff/tip3p.itp
- US-CpHMD-Code_and_Data/FFs_5.0/G54a7pH.ff/tip4p.itp
- US-CpHMD-Code_and_Data/FFs_5.0/G54a7pH.ff/tmcl.itp
- US-CpHMD-Code_and_Data/FFs_5.0/G54a7pH.ff/watermodels.dat
- US-CpHMD-Code_and_Data/FFs_5.0/posre.itp
- US-CpHMD-Code_and_Data/FFs_5.0/residuetypes.dat
- US-CpHMD-Code_and_Data/FFs_5.0/specbond.dat
- US-CpHMD-Code_and_Data/M-state-ADP.gro
- US-CpHMD-Code_and_Data/M-state-ADP.top
- US-CpHMD-Code_and_Data/M-state-ATP.gro
- US-CpHMD-Code_and_Data/M-state-ATP.top
