# Supplementary material for: Novel US-CpHMD Protocol to Study the Protonation-Dependent Mechanism of the ATP/ADP Carrier
Source: J Chem Inf Model. 2022 Apr 20;62(10):2550–60. doi: 10.1021/acs.jcim.2c00233 (PMC9775199; doi:10.1021/acs.jcim.2c00233)
Supplement: Supplementary file 2 — ci2c00233_si_002.zip [file ci2c00233_si_002.zip › US-CpHMD-Code_and_Data/C-state-ADP.gro]

Protein
47776
    1AS4      N    1   6.656   4.721   6.459
    1AS4     H1    2   6.689   4.668   6.537
    1AS4     H2    3   6.611   4.659   6.395
    1AS4     H3    4   6.738   4.759   6.416
    1AS4     CA    5   6.566   4.829   6.502
    1AS4     CB    6   6.637   4.965   6.502
    1AS4     CG    7   6.725   4.988   6.625
    1AS4    OD1    8   6.710   4.913   6.723
    1AS4   HD11    9   6.774   4.939   6.796
    1AS4   HD12   10   6.639   4.845   6.704
    1AS4    OD2   11   6.808   5.081   6.619
    1AS4   HD21   12   6.858   5.087   6.705
    1AS4   HD22   13   6.802   5.126   6.530
    1AS4      C   14   6.438   4.832   6.420
    1AS4      O   15   6.427   4.756   6.323
    2GLN      N   16   6.349   4.926   6.450
    2GLN      H   17   6.374   5.006   6.505
    2GLN     CA   18   6.211   4.930   6.398
    2GLN     CB   19   6.140   5.048   6.464
    2GLN     CG   20   5.990   5.059   6.437
    2GLN     CD   21   5.930   5.178   6.512
    2GLN    OE1   22   5.949   5.197   6.632
    2GLN    NE2   23   5.858   5.264   6.440
    2GLN   HE21   24   5.844   5.250   6.342
    2GLN   HE22   25   5.816   5.342   6.486
    2GLN      C   26   6.199   4.933   6.246
    2GLN      O   27   6.129   4.849   6.190
    3ALA      N   28   6.281   5.015   6.179
    3ALA      H   29   6.348   5.072   6.226
    3ALA     CA   30   6.282   5.024   6.033
    3ALA     CB   31   6.367   5.143   5.987
    3ALA      C   32   6.332   4.897   5.964
    3ALA      O   33   6.258   4.840   5.884
    4LEU      N   34   6.446   4.843   6.007
    4LEU      H   35   6.508   4.895   6.067
    4LEU     CA   36   6.499   4.716   5.955
    4LEU     CB   37   6.641   4.692   6.008
    4LEU     CG   38   6.715   4.584   5.928
    4LEU    CD1   39   6.735   4.626   5.782
    4LEU    CD2   40   6.851   4.557   5.993
    4LEU      C   41   6.407   4.597   5.982
    4LEU      O   42   6.377   4.523   5.889
    5SER      N   43   6.345   4.595   6.100
    5SER      H   44   6.377   4.655   6.173
    5SER     CA   45   6.238   4.501   6.137
    5SER     CB   46   6.194   4.532   6.280
    5SER     OG   47   6.064   4.485   6.317
    5SER     HG   48   6.034   4.541   6.394
    5SER      C   49   6.121   4.503   6.039
    5SER      O   50   6.096   4.403   5.972
    6PHE      N   51   6.069   4.622   6.012
    6PHE      H   52   6.091   4.703   6.067
    6PHE     CA   53   5.967   4.643   5.908
    6PHE     CB   54   5.900   4.779   5.924
    6PHE     CG   55   5.793   4.781   6.033
    6PHE    CD1   56   5.804   4.871   6.138
    6PHE    HD1   57   5.892   4.935   6.145
    6PHE    CD2   58   5.676   4.706   6.019
    6PHE    HD2   59   5.666   4.633   5.939
    6PHE    CE1   60   5.700   4.888   6.229
    6PHE    HE1   61   5.707   4.963   6.307
    6PHE    CE2   62   5.571   4.723   6.109
    6PHE    HE2   63   5.477   4.672   6.092
    6PHE     CZ   64   5.583   4.814   6.214
    6PHE     HZ   65   5.499   4.830   6.282
    6PHE      C   66   6.010   4.620   5.763
    6PHE      O   67   5.935   4.560   5.687
    7LEU      N   68   6.132   4.658   5.726
    7LEU      H   69   6.186   4.721   5.783
    7LEU     CA   70   6.189   4.627   5.594
    7LEU     CB   71   6.320   4.701   5.569
    7LEU     CG   72   6.302   4.852   5.548
    7LEU    CD1   73   6.439   4.919   5.544
    7LEU    CD2   74   6.224   4.882   5.419
    7LEU      C   75   6.208   4.477   5.569
    7LEU      O   76   6.165   4.427   5.465
    8LY3      N   77   6.254   4.405   5.671
    8LY3      H   78   6.294   4.449   5.752
    8LY3     CA   79   6.260   4.258   5.670
    8LY3     CB   80   6.331   4.208   5.796
    8LY3     CG   81   6.484   4.214   5.783
    8LY3     CD   82   6.556   4.164   5.909
    8LY3     CE   83   6.517   4.021   5.945
    8LY3     NZ   84   6.589   3.966   6.061
    8LY3    HZ1   85   6.538   3.889   6.099
    8LY3    HZ2   86   6.678   3.930   6.031
    8LY3    HZ3   87   6.603   4.035   6.132
    8LY3      C   88   6.123   4.191   5.658
    8LY3      O   89   6.103   4.108   5.570
    9AS4      N   90   6.025   4.244   5.731
    9AS4      H   91   6.047   4.305   5.807
    9AS4     CA   92   5.883   4.209   5.722
    9AS4     CB   93   5.815   4.293   5.830
    9AS4     CG   94   5.663   4.286   5.844
    9AS4    OD1   95   5.605   4.176   5.833
    9AS4   HD11   96   5.506   4.188   5.845
    9AS4   HD12   97   5.672   4.104   5.814
    9AS4    OD2   98   5.606   4.389   5.887
    9AS4   HD21   99   5.507   4.373   5.892
    9AS4   HD22  100   5.674   4.460   5.905
    9AS4      C  101   5.823   4.231   5.583
    9AS4      O  102   5.768   4.138   5.524
   10PHE      N  103   5.848   4.347   5.524
   10PHE      H  104   5.882   4.425   5.577
   10PHE     CA  105   5.814   4.376   5.384
   10PHE     CB  106   5.827   4.524   5.350
   10PHE     CG  107   5.700   4.603   5.384
   10PHE    CD1  108   5.693   4.680   5.499
   10PHE    HD1  109   5.780   4.688   5.565
   10PHE    CD2  110   5.593   4.601   5.296
   10PHE    HD2  111   5.594   4.536   5.209
   10PHE    CE1  112   5.580   4.755   5.527
   10PHE    HE1  113   5.573   4.813   5.619
   10PHE    CE2  114   5.479   4.677   5.323
   10PHE    HE2  115   5.397   4.679   5.251
   10PHE     CZ  116   5.472   4.755   5.438
   10PHE     HZ  117   5.384   4.814   5.458
   10PHE      C  118   5.886   4.290   5.279
   10PHE      O  119   5.823   4.250   5.182
   11LEU      N  120   6.013   4.258   5.301
   11LEU      H  121   6.069   4.309   5.365
   11LEU     CA  122   6.084   4.158   5.219
   11LEU     CB  123   6.234   4.154   5.249
   11LEU     CG  124   6.314   4.268   5.185
   11LEU    CD1  125   6.459   4.261   5.233
   11LEU    CD2  126   6.309   4.260   5.032
   11LEU      C  127   6.028   4.017   5.229
   11LEU      O  128   6.006   3.953   5.126
   12ALA      N  129   5.994   3.973   5.350
   12ALA      H  130   6.024   4.022   5.432
   12ALA     CA  131   5.926   3.845   5.374
   12ALA     CB  132   5.913   3.821   5.525
   12ALA      C  133   5.789   3.836   5.306
   12ALA      O  134   5.765   3.744   5.229
   13GLY      N  135   5.712   3.944   5.319
   13GLY      H  136   5.731   4.013   5.389
   13GLY     CA  137   5.586   3.963   5.245
   13GLY      C  138   5.605   3.964   5.093
   13GLY      O  139   5.550   3.880   5.023
   14GLY      N  140   5.704   4.042   5.049
   14GLY      H  141   5.744   4.112   5.109
   14GLY     CA  142   5.747   4.052   4.909
   14GLY      C  143   5.787   3.919   4.844
   14GLY      O  144   5.733   3.886   4.738
   15VAL      N  145   5.871   3.840   4.910
   15VAL      H  146   5.919   3.871   4.992
   15VAL     CA  147   5.907   3.707   4.859
   15VAL     CB  148   6.035   3.648   4.919
   15VAL    CG1  149   6.155   3.738   4.888
   15VAL    CG2  150   6.026   3.620   5.069
   15VAL      C  151   5.793   3.605   4.856
   15VAL      O  152   5.772   3.543   4.752
   16ALA      N  153   5.708   3.607   4.958
   16ALA      H  154   5.727   3.660   5.041
   16ALA     CA  155   5.585   3.527   4.961
   16ALA     CB  156   5.516   3.543   5.097
   16ALA      C  157   5.488   3.565   4.849
   16ALA      O  158   5.449   3.479   4.770
   17ALA      N  159   5.470   3.695   4.831
   17ALA      H  160   5.499   3.761   4.900
   17ALA     CA  161   5.393   3.753   4.719
   17ALA     CB  162   5.381   3.904   4.737
   17ALA      C  163   5.450   3.721   4.581
   17ALA      O  164   5.377   3.679   4.492
   18ALA      N  165   5.582   3.731   4.566
   18ALA      H  166   5.638   3.776   4.636
   18ALA     CA  167   5.653   3.696   4.442
   18ALA     CB  168   5.802   3.728   4.456
   18ALA      C  169   5.636   3.551   4.396
   18ALA      O  170   5.610   3.529   4.278
   19ILE      N  171   5.635   3.457   4.490
   19ILE      H  172   5.660   3.477   4.585
   19ILE     CA  173   5.611   3.315   4.459
   19ILE     CB  174   5.639   3.226   4.581
   19ILE    CG1  175   5.783   3.239   4.630
   19ILE    CG2  176   5.605   3.079   4.555
   19ILE     CD  177   5.890   3.203   4.527
   19ILE      C  178   5.472   3.292   4.399
   19ILE      O  179   5.462   3.248   4.284
   20SER      N  180   5.368   3.341   4.465
   20SER      H  181   5.377   3.393   4.550
   20SER     CA  182   5.231   3.330   4.413
   20SER     CB  183   5.126   3.358   4.521
   20SER     OG  184   5.164   3.478   4.589
   20SER     HG  185   5.103   3.494   4.667
   20SER      C  186   5.201   3.415   4.289
   20SER      O  187   5.147   3.359   4.193
   21LY3      N  188   5.251   3.537   4.283
   21LY3      H  189   5.286   3.582   4.365
   21LY3     CA  190   5.242   3.622   4.163
   21LY3     CB  191   5.297   3.763   4.189
   21LY3     CG  192   5.199   3.853   4.264
   21LY3     CD  193   5.269   3.982   4.307
   21LY3     CE  194   5.180   4.082   4.381
   21LY3     NZ  195   5.089   4.156   4.292
   21LY3    HZ1  196   5.042   4.226   4.345
   21LY3    HZ2  197   5.140   4.198   4.217
   21LY3    HZ3  198   5.019   4.094   4.255
   21LY3      C  199   5.309   3.565   4.038
   21LY3      O  200   5.257   3.579   3.928
   22THR      N  201   5.426   3.502   4.054
   22THR      H  202   5.476   3.507   4.141
   22THR     CA  203   5.492   3.429   3.945
   22THR     CB  204   5.642   3.407   3.964
   22THR    OG1  205   5.666   3.338   4.087
   22THR    HG1  206   5.663   3.402   4.164
   22THR    CG2  207   5.718   3.540   3.959
   22THR      C  208   5.426   3.295   3.911
   22THR      O  209   5.413   3.263   3.793
   23ALA      N  210   5.377   3.223   4.011
   23ALA      H  211   5.411   3.235   4.104
   23ALA     CA  212   5.297   3.101   3.990
   23ALA     CB  213   5.272   3.030   4.123
   23ALA      C  214   5.164   3.121   3.916
   23ALA      O  215   5.136   3.049   3.821
   24VAL      N  216   5.087   3.223   3.954
   24VAL      H  217   5.105   3.273   4.039
   24VAL     CA  218   4.962   3.256   3.885
   24VAL     CB  219   4.861   3.330   3.973
   24VAL    CG1  220   4.823   3.246   4.095
   24VAL    CG2  221   4.907   3.470   4.013
   24VAL      C  222   4.975   3.325   3.748
   24VAL      O  223   4.880   3.328   3.671
   25ALA      N  224   5.097   3.365   3.712
   25ALA      H  225   5.176   3.348   3.770
   25ALA     CA  226   5.126   3.437   3.587
   25ALA     CB  227   5.273   3.477   3.580
   25ALA      C  228   5.081   3.373   3.456
   25ALA      O  229   5.025   3.448   3.376
   26PRO      N  230   5.085   3.241   3.437
   26PRO     CA  231   5.022   3.176   3.321
   26PRO     CB  232   5.045   3.026   3.342
   26PRO     CG  233   5.183   3.025   3.409
   26PRO     CD  234   5.177   3.146   3.502
   26PRO      C  235   4.874   3.209   3.304
   26PRO      O  236   4.839   3.276   3.207
   27ILE      N  237   4.793   3.184   3.406
   27ILE      H  238   4.825   3.141   3.491
   27ILE     CA  239   4.649   3.216   3.402
   27ILE     CB  240   4.570   3.137   3.506
   27ILE    CG1  241   4.419   3.143   3.480
   27ILE    CG2  242   4.600   3.178   3.650
   27ILE     CD  243   4.378   3.070   3.352
   27ILE      C  244   4.620   3.366   3.399
   27ILE      O  245   4.540   3.410   3.317
   28GL4      N  246   4.701   3.445   3.470
   28GL4      H  247   4.763   3.408   3.539
   28GL4     CA  248   4.695   3.592   3.464
   28GL4     CB  249   4.780   3.653   3.575
   28GL4     CG  250   4.706   3.657   3.709
   28GL4     CD  251   4.651   3.796   3.739
   28GL4    OE1  252   4.544   3.833   3.685
   28GL4   HE11  253   4.522   3.926   3.715
   28GL4   HE12  254   4.509   3.760   3.627
   28GL4    OE2  255   4.719   3.872   3.811
   28GL4   HE21  256   4.672   3.959   3.822
   28GL4   HE22  257   4.803   3.825   3.838
   28GL4      C  258   4.727   3.655   3.329
   28GL4      O  259   4.657   3.746   3.286
   29AR4      N  260   4.827   3.602   3.258
   29AR4      H  261   4.896   3.544   3.300
   29AR4     CA  262   4.855   3.642   3.119
   29AR4     CB  263   4.991   3.588   3.073
   29AR4     CG  264   5.036   3.652   2.942
   29AR4     CD  265   5.179   3.609   2.906
   29AR4     NE  266   5.220   3.670   2.778
   29AR4     HE  267   5.204   3.769   2.771
   29AR4     CZ  268   5.263   3.605   2.670
   29AR4    NH1  269   5.269   3.471   2.665
   29AR4   HH11  270   5.245   3.415   2.744
   29AR4   HH12  271   5.299   3.428   2.580
   29AR4    NH2  272   5.314   3.673   2.566
   29AR4   HH21  273   5.321   3.773   2.566
   29AR4   HH22  274   5.344   3.622   2.485
   29AR4      C  275   4.744   3.602   3.022
   29AR4      O  276   4.692   3.689   2.951
   30VAL      N  277   4.693   3.480   3.034
   30VAL      H  278   4.736   3.412   3.094
   30VAL     CA  279   4.580   3.432   2.954
   30VAL     CB  280   4.559   3.281   2.973
   30VAL    CG1  281   4.440   3.227   2.894
   30VAL    CG2  282   4.685   3.206   2.929
   30VAL      C  283   4.453   3.513   2.976
   30VAL      O  284   4.396   3.563   2.879
   31LY3      N  285   4.425   3.546   3.102
   31LY3      H  286   4.469   3.499   3.178
   31LY3     CA  287   4.318   3.639   3.142
   31LY3     CB  288   4.328   3.656   3.294
   31LY3     CG  289   4.232   3.759   3.354
   31LY3     CD  290   4.290   3.809   3.486
   31LY3     CE  291   4.202   3.913   3.555
   31LY3     NZ  292   4.070   3.859   3.591
   31LY3    HZ1  293   4.019   3.925   3.644
   31LY3    HZ2  294   4.018   3.836   3.508
   31LY3    HZ3  295   4.080   3.775   3.645
   31LY3      C  296   4.328   3.775   3.073
   31LY3      O  297   4.234   3.816   3.004
   32LEU      N  298   4.447   3.834   3.077
   32LEU      H  299   4.522   3.794   3.129
   32LEU     CA  300   4.476   3.963   3.013
   32LEU     CB  301   4.620   4.000   3.051
   32LEU     CG  302   4.652   4.149   3.045
   32LEU    CD1  303   4.769   4.177   3.139
   32LEU    CD2  304   4.691   4.193   2.903
   32LEU      C  305   4.455   3.959   2.862
   32LEU      O  306   4.379   4.040   2.809
   33LEU      N  307   4.503   3.853   2.797
   33LEU      H  308   4.563   3.788   2.844
   33LEU     CA  309   4.481   3.827   2.654
   33LEU     CB  310   4.556   3.701   2.609
   33LEU     CG  311   4.708   3.712   2.618
   33LEU    CD1  312   4.771   3.575   2.592
   33LEU    CD2  313   4.763   3.814   2.518
   33LEU      C  314   4.333   3.814   2.618
   33LEU      O  315   4.284   3.888   2.533
   34LEU      N  316   4.260   3.736   2.698
   34LEU      H  317   4.302   3.680   2.768
   34LEU     CA  318   4.114   3.721   2.684
   34LEU     CB  319   4.059   3.619   2.784
   34LEU     CG  320   4.097   3.474   2.751
   34LEU    CD1  321   4.051   3.385   2.866
   34LEU    CD2  322   4.032   3.429   2.620
   34LEU      C  323   4.035   3.851   2.702
   34LEU      O  324   3.957   3.886   2.614
   35GLN      N  325   4.065   3.924   2.809
   35GLN      H  326   4.127   3.889   2.880
   35GLN     CA  327   4.002   4.054   2.839
   35GLN     CB  328   4.042   4.103   2.978
   35GLN     CG  329   3.982   4.017   3.090
   35GLN     CD  330   4.013   4.074   3.228
   35GLN    OE1  331   4.119   4.054   3.287
   35GLN    NE2  332   3.920   4.152   3.284
   35GLN   HE21  333   3.834   4.171   3.237
   35GLN   HE22  334   3.941   4.193   3.373
   35GLN      C  335   4.028   4.164   2.736
   35GLN      O  336   3.942   4.250   2.716
   36VAL      N  337   4.147   4.166   2.676
   36VAL      H  338   4.224   4.114   2.712
   36VAL     CA  339   4.176   4.261   2.568
   36VAL     CB  340   4.324   4.301   2.561
   36VAL    CG1  341   4.370   4.359   2.695
   36VAL    CG2  342   4.418   4.190   2.514
   36VAL      C  343   4.120   4.224   2.430
   36VAL      O  344   4.074   4.313   2.358
   37GLN      N  345   4.125   4.096   2.396
   37GLN      H  346   4.163   4.029   2.460
   37GLN     CA  347   4.081   4.034   2.270
   37GLN     CB  348   3.929   4.039   2.257
   37GLN     CG  349   3.878   3.948   2.145
   37GLN     CD  350   3.725   3.943   2.139
   37GLN    OE1  351   3.653   3.924   2.237
   37GLN    NE2  352   3.673   3.941   2.016
   37GLN   HE21  353   3.729   3.940   1.934
   37GLN   HE22  354   3.573   3.937   2.005
   37GLN      C  355   4.152   4.080   2.142
   37GLN      O  356   4.203   3.996   2.068
   38HI0      N  357   4.162   4.211   2.124
   38HI0      H  358   4.122   4.272   2.192
   38HI0     CA  359   4.234   4.279   2.015
   38HI0     CB  360   4.164   4.261   1.879
   38HI0     CG  361   4.030   4.332   1.860
   38HI0    ND1  362   4.015   4.451   1.801
   38HI0    HD1  363   4.087   4.507   1.761
   38HI0    CD2  364   3.910   4.288   1.897
   38HI0    HD2  365   3.889   4.189   1.936
   38HI0    CE1  366   3.885   4.480   1.803
   38HI0    HE1  367   3.841   4.566   1.752
   38HI0    NE2  368   3.821   4.381   1.864
   38HI0    HE2  369   3.722   4.376   1.881
   38HI0      C  370   4.257   4.427   2.045
   38HI0      O  371   4.166   4.495   2.091
   39ALA      N  372   4.377   4.475   2.013
   39ALA      H  373   4.436   4.422   1.953
   39ALA     CA  374   4.422   4.611   2.046
   39ALA     CB  375   4.423   4.634   2.197
   39ALA      C  376   4.558   4.658   1.993
   39ALA      O  377   4.571   4.776   1.961
   40SER      N  378   4.653   4.567   1.974
   40SER      H  379   4.633   4.470   1.965
   40SER     CA  380   4.790   4.602   1.935
   40SER     CB  381   4.892   4.533   2.026
   40SER     OG  382   4.883   4.391   2.015
   40SER     HG  383   4.952   4.353   2.076
   40SER      C  384   4.820   4.561   1.790
   40SER      O  385   4.735   4.503   1.723
   41LY3      N  386   4.943   4.585   1.745
   41LY3      H  387   5.017   4.617   1.804
   41LY3     CA  388   4.984   4.543   1.610
   41LY3     CB  389   5.110   4.621   1.573
   41LY3     CG  390   5.132   4.628   1.422
   41LY3     CD  391   5.225   4.744   1.385
   41LY3     CE  392   5.366   4.721   1.441
   41LY3     NZ  393   5.459   4.832   1.415
   41LY3    HZ1  394   5.544   4.816   1.465
   41LY3    HZ2  395   5.479   4.841   1.317
   41LY3    HZ3  396   5.420   4.918   1.448
   41LY3      C  397   4.999   4.392   1.597
   41LY3      O  398   4.968   4.336   1.492
   42GLN      N  399   5.044   4.328   1.705
   42GLN      H  400   5.089   4.379   1.778
   42GLN     CA  401   5.044   4.182   1.722
   42GLN     CB  402   5.127   4.142   1.844
   42GLN     CG  403   5.277   4.168   1.827
   42GLN     CD  404   5.348   4.160   1.962
   42GLN    OE1  405   5.394   4.056   2.009
   42GLN    NE2  406   5.350   4.274   2.031
   42GLN   HE21  407   5.305   4.355   1.995
   42GLN   HE22  408   5.413   4.282   2.109
   42GLN      C  409   4.906   4.119   1.738
   42GLN      O  410   4.874   4.021   1.671
   43ILE      N  411   4.828   4.172   1.832
   43ILE      H  412   4.857   4.250   1.887
   43ILE     CA  413   4.692   4.124   1.860
   43ILE     CB  414   4.670   4.106   2.011
   43ILE    CG1  415   4.780   4.020   2.073
   43ILE    CG2  416   4.534   4.040   2.036
   43ILE     CD  417   4.774   4.021   2.226
   43ILE      C  418   4.592   4.223   1.799
   43ILE      O  419   4.544   4.317   1.862
   44SER      N  420   4.579   4.204   1.668
   44SER      H  421   4.622   4.126   1.624
   44SER     CA  422   4.501   4.290   1.576
   44SER     CB  423   4.569   4.285   1.439
   44SER     OG  424   4.558   4.153   1.384
   44SER     HG  425   4.599   4.154   1.293
   44SER      C  426   4.355   4.248   1.560
   44SER      O  427   4.315   4.140   1.602
   45ALA      N  428   4.282   4.329   1.484
   45ALA      H  429   4.311   4.423   1.467
   45ALA     CA  430   4.144   4.299   1.441
   45ALA     CB  431   4.098   4.408   1.344
   45ALA      C  432   4.124   4.162   1.375
   45ALA      O  433   4.016   4.105   1.388
   46GL4      N  434   4.221   4.117   1.295
   46GL4      H  435   4.287   4.180   1.255
   46GL4     CA  436   4.222   3.980   1.242
   46GL4     CB  437   4.299   3.978   1.110
   46GL4     CG  438   4.264   3.858   1.021
   46GL4     CD  439   4.331   3.869   0.884
   46GL4    OE1  440   4.442   3.814   0.867
   46GL4   HE11  441   4.473   3.828   0.773
   46GL4   HE12  442   4.470   3.771   0.953
   46GL4    OE2  443   4.270   3.928   0.792
   46GL4   HE21  444   4.326   3.928   0.709
   46GL4   HE22  445   4.181   3.960   0.826
   46GL4      C  446   4.275   3.875   1.340
   46GL4      O  447   4.204   3.779   1.370
   47LY3      N  448   4.389   3.904   1.403
   47LY3      H  449   4.429   3.995   1.398
   47LY3     CA  450   4.460   3.812   1.493
   47LY3     CB  451   4.609   3.845   1.494
   47LY3     CG  452   4.679   3.821   1.359
   47LY3     CD  453   4.829   3.846   1.376
   47LY3     CE  454   4.908   3.811   1.250
   47LY3     NZ  455   4.894   3.911   1.143
   47LY3    HZ1  456   4.944   3.879   1.062
   47LY3    HZ2  457   4.799   3.925   1.116
   47LY3    HZ3  458   4.937   3.997   1.170
   47LY3      C  459   4.408   3.802   1.637
   47LY3      O  460   4.484   3.798   1.734
   48GLN      N  461   4.276   3.789   1.650
   48GLN      H  462   4.219   3.777   1.568
   48GLN     CA  463   4.206   3.791   1.778
   48GLN     CB  464   4.055   3.802   1.756
   48GLN     CG  465   4.017   3.937   1.697
   48GLN     CD  466   3.865   3.954   1.685
   48GLN    OE1  467   3.786   3.912   1.770
   48GLN    NE2  468   3.821   4.020   1.579
   48GLN   HE21  469   3.885   4.056   1.511
   48GLN   HE22  470   3.722   4.034   1.569
   48GLN      C  471   4.234   3.675   1.874
   48GLN      O  472   4.230   3.558   1.839
   49TY0      N  473   4.248   3.713   2.001
   49TY0      H  474   4.243   3.809   2.027
   49TY0     CA  475   4.264   3.618   2.112
   49TY0     CB  476   4.362   3.674   2.216
   49TY0     CG  477   4.505   3.630   2.185
   49TY0    CD1  478   4.577   3.684   2.080
   49TY0    HD1  479   4.531   3.757   2.013
   49TY0    CD2  480   4.563   3.532   2.265
   49TY0    HD2  481   4.512   3.495   2.353
   49TY0    CE1  482   4.707   3.641   2.053
   49TY0    HE1  483   4.765   3.693   1.978
   49TY0    CE2  484   4.692   3.486   2.237
   49TY0    HE2  485   4.737   3.411   2.302
   49TY0     CZ  486   4.762   3.539   2.129
   49TY0     OH  487   4.871   3.471   2.084
   49TY0    HH1  488   4.911   3.522   2.007
   49TY0    HH2  489   4.892   3.396   2.146
   49TY0      C  490   4.130   3.579   2.174
   49TY0      O  491   4.058   3.664   2.226
   50LY3      N  492   4.109   3.448   2.183
   50LY3      H  493   4.185   3.384   2.191
   50LY3     CA  494   3.978   3.387   2.214
   50LY3     CB  495   3.892   3.372   2.089
   50LY3     CG  496   3.822   3.501   2.048
   50LY3     CD  497   3.744   3.482   1.917
   50LY3     CE  498   3.675   3.612   1.876
   50LY3     NZ  499   3.608   3.597   1.746
   50LY3    HZ1  500   3.569   3.684   1.716
   50LY3    HZ2  501   3.674   3.566   1.677
   50LY3    HZ3  502   3.534   3.530   1.752
   50LY3      C  503   3.993   3.249   2.279
   50LY3      O  504   4.079   3.172   2.237
   51GLY      N  505   3.907   3.225   2.377
   51GLY      H  506   3.834   3.291   2.395
   51GLY     CA  507   3.898   3.103   2.458
   51GLY      C  508   4.020   3.065   2.543
   51GLY      O  509   4.132   3.060   2.491
   52ILE      N  510   3.997   3.022   2.666
   52ILE      H  511   3.907   3.036   2.707
   52ILE     CA  512   4.102   2.976   2.758
   52ILE     CB  513   4.044   2.930   2.892
   52ILE    CG1  514   3.972   3.046   2.961
   52ILE    CG2  515   4.151   2.876   2.987
   52ILE     CD  516   3.886   3.003   3.079
   52ILE      C  517   4.194   2.869   2.699
   52ILE      O  518   4.314   2.894   2.684
   53ILE      N  519   4.136   2.762   2.645
   53ILE      H  520   4.040   2.766   2.618
   53ILE     CA  521   4.211   2.649   2.589
   53ILE     CB  522   4.120   2.527   2.572
   53ILE    CG1  523   4.063   2.485   2.708
   53ILE    CG2  524   4.193   2.410   2.506
   53ILE     CD  525   3.949   2.383   2.695
   53ILE      C  526   4.282   2.688   2.459
   53ILE      O  527   4.404   2.681   2.452
   54AS4      N  528   4.209   2.755   2.370
   54AS4      H  529   4.111   2.769   2.383
   54AS4     CA  530   4.264   2.804   2.243
   54AS4     CB  531   4.153   2.858   2.151
   54AS4     CG  532   4.050   2.755   2.104
   54AS4    OD1  533   3.941   2.800   2.064
   54AS4   HD11  534   3.882   2.725   2.034
   54AS4   HD12  535   3.940   2.900   2.072
   54AS4    OD2  536   4.079   2.634   2.100
   54AS4   HD21  537   4.000   2.582   2.068
   54AS4   HD22  538   4.174   2.621   2.128
   54AS4      C  539   4.376   2.907   2.260
   54AS4      O  540   4.479   2.895   2.194
   55CY0      N  541   4.362   2.996   2.358
   55CY0      H  542   4.272   3.015   2.396
   55CY0     CA  543   4.468   3.087   2.402
   55CY0     CB  544   4.416   3.197   2.495
   55CY0     SG  545   4.314   3.323   2.410
   55CY0    HG1  546   4.248   3.361   2.519
   55CY0    HG2  547   4.416   3.397   2.368
   55CY0    HG3  548   4.256   3.239   2.324
   55CY0      C  549   4.588   3.022   2.471
   55CY0      O  550   4.701   3.054   2.434
   56VAL      N  551   4.567   2.929   2.564
   56VAL      H  552   4.476   2.907   2.599
   56VAL     CA  553   4.680   2.860   2.629
   56VAL     CB  554   4.648   2.777   2.753
   56VAL    CG1  555   4.583   2.861   2.863
   56VAL    CG2  556   4.567   2.650   2.726
   56VAL      C  557   4.768   2.781   2.532
   56VAL      O  558   4.889   2.801   2.534
   57VAL      N  559   4.706   2.718   2.432
   57VAL      H  560   4.607   2.707   2.432
   57VAL     CA  561   4.778   2.647   2.326
   57VAL     CB  562   4.681   2.572   2.235
   57VAL    CG1  563   4.751   2.500   2.120
   57VAL    CG2  564   4.602   2.467   2.315
   57VAL      C  565   4.873   2.738   2.246
   57VAL      O  566   4.991   2.707   2.237
   58AR4      N  567   4.828   2.859   2.215
   58AR4      H  568   4.735   2.887   2.240
   58AR4     CA  569   4.905   2.959   2.141
   58AR4     CB  570   4.824   3.087   2.118
   58AR4     CG  571   4.708   3.067   2.021
   58AR4     CD  572   4.622   3.193   2.006
   58AR4     NE  573   4.692   3.297   1.929
   58AR4     HE  574   4.777   3.332   1.970
   58AR4     CZ  575   4.648   3.354   1.817
   58AR4    NH1  576   4.526   3.326   1.767
   58AR4   HH11  577   4.462   3.269   1.818
   58AR4   HH12  578   4.502   3.357   1.675
   58AR4    NH2  579   4.721   3.447   1.754
   58AR4   HH21  580   4.809   3.477   1.792
   58AR4   HH22  581   4.697   3.476   1.662
   58AR4      C  582   5.039   2.998   2.204
   58AR4      O  583   5.137   3.017   2.133
   59ILE      N  584   5.047   2.996   2.337
   59ILE      H  585   4.973   2.961   2.394
   59ILE     CA  586   5.168   3.038   2.409
   59ILE     CB  587   5.133   3.093   2.547
   59ILE    CG1  588   5.040   3.214   2.533
   59ILE    CG2  589   5.258   3.130   2.627
   59ILE     CD  590   4.977   3.257   2.666
   59ILE      C  591   5.287   2.942   2.397
   59ILE      O  592   5.392   2.991   2.355
   60PRO      N  593   5.275   2.812   2.420
   60PRO     CA  594   5.379   2.716   2.380
   60PRO     CB  595   5.345   2.583   2.448
   60PRO     CG  596   5.273   2.630   2.575
   60PRO     CD  597   5.191   2.748   2.522
   60PRO      C  598   5.393   2.693   2.229
   60PRO      O  599   5.505   2.674   2.182
   61LY3      N  600   5.283   2.696   2.156
   61LY3      H  601   5.192   2.697   2.198
   61LY3     CA  602   5.282   2.675   2.010
   61LY3     CB  603   5.136   2.672   1.962
   61LY3     CG  604   5.118   2.646   1.812
   61LY3     CD  605   4.976   2.690   1.774
   61LY3     CE  606   4.951   2.676   1.624
   61LY3     NZ  607   4.818   2.727   1.590
   61LY3    HZ1  608   4.796   2.706   1.495
   61LY3    HZ2  609   4.749   2.684   1.649
   61LY3    HZ3  610   4.815   2.826   1.604
   61LY3      C  611   5.364   2.777   1.931
   61LY3      O  612   5.465   2.741   1.871
   62GL4      N  613   5.321   2.903   1.934
   62GL4      H  614   5.244   2.931   1.992
   62GL4     CA  615   5.385   3.011   1.858
   62GL4     CB  616   5.300   3.138   1.855
   62GL4     CG  617   5.157   3.123   1.801
   62GL4     CD  618   5.084   3.257   1.800
   62GL4    OE1  619   5.128   3.351   1.870
   62GL4   HE11  620   5.069   3.432   1.859
   62GL4   HE12  621   5.210   3.322   1.919
   62GL4    OE2  622   4.986   3.269   1.723
   62GL4   HE21  623   4.948   3.361   1.732
   62GL4   HE22  624   4.973   3.184   1.673
   62GL4      C  625   5.523   3.046   1.914
   62GL4      O  626   5.623   3.038   1.842
   63GLN      N  627   5.525   3.095   2.038
   63GLN      H  628   5.440   3.119   2.086
   63GLN     CA  629   5.650   3.130   2.106
   63GLN     CB  630   5.639   3.265   2.178
   63GLN     CG  631   5.602   3.380   2.084
   63GLN     CD  632   5.695   3.395   1.964
   63GLN    OE1  633   5.817   3.410   1.973
   63GLN    NE2  634   5.636   3.409   1.845
   63GLN   HE21  635   5.537   3.417   1.835
   63GLN   HE22  636   5.692   3.404   1.762
   63GLN      C  637   5.708   3.018   2.192
   63GLN      O  638   5.764   2.924   2.136
   64GLY      N  639   5.671   3.012   2.320
   64GLY      H  640   5.582   3.048   2.350
   64GLY     CA  641   5.735   2.920   2.415
   64GLY      C  642   5.682   2.933   2.558
   64GLY      O  643   5.610   3.027   2.590
   65PHE      N  644   5.721   2.837   2.641
   65PHE      H  645   5.774   2.759   2.607
   65PHE     CA  646   5.679   2.831   2.782
   65PHE     CB  647   5.730   2.700   2.844
   65PHE     CG  648   5.679   2.677   2.986
   65PHE    CD1  649   5.552   2.623   3.006
   65PHE    HD1  650   5.495   2.586   2.922
   65PHE    CD2  651   5.754   2.718   3.096
   65PHE    HD2  652   5.855   2.757   3.081
   65PHE    CE1  653   5.500   2.615   3.135
   65PHE    HE1  654   5.399   2.574   3.150
   65PHE    CE2  655   5.702   2.710   3.224
   65PHE    HE2  656   5.760   2.745   3.309
   65PHE     CZ  657   5.574   2.659   3.244
   65PHE     HZ  658   5.532   2.653   3.344
   65PHE      C  659   5.719   2.952   2.867
   65PHE      O  660   5.631   3.019   2.921
   66LEU      N  661   5.843   2.998   2.852
   66LEU      H  662   5.889   2.988   2.764
   66LEU     CA  663   5.896   3.107   2.935
   66LEU     CB  664   6.048   3.118   2.923
   66LEU     CG  665   6.126   3.024   3.015
   66LEU    CD1  666   6.112   2.877   2.977
   66LEU    CD2  667   6.274   3.064   3.015
   66LEU      C  668   5.830   3.242   2.906
   66LEU      O  669   5.818   3.326   2.996
   67SER      N  670   5.774   3.256   2.786
   67SER      H  671   5.808   3.201   2.710
   67SER     CA  672   5.687   3.369   2.750
   67SER     CB  673   5.647   3.371   2.602
   67SER     OG  674   5.542   3.280   2.569
   67SER     HG  675   5.574   3.186   2.581
   67SER      C  676   5.562   3.389   2.837
   67SER      O  677   5.515   3.502   2.847
   68PHE      N  678   5.518   3.287   2.910
   68PHE      H  679   5.554   3.194   2.898
   68PHE     CA  680   5.413   3.301   3.011
   68PHE     CB  681   5.377   3.168   3.078
   68PHE     CG  682   5.284   3.077   2.998
   68PHE    CD1  683   5.151   3.112   2.978
   68PHE    HD1  684   5.116   3.212   3.005
   68PHE    CD2  685   5.325   2.948   2.968
   68PHE    HD2  686   5.426   2.916   2.992
   68PHE    CE1  687   5.060   3.019   2.930
   68PHE    HE1  688   4.955   3.047   2.917
   68PHE    CE2  689   5.234   2.855   2.918
   68PHE    HE2  690   5.268   2.754   2.894
   68PHE     CZ  691   5.101   2.890   2.899
   68PHE     HZ  692   5.031   2.818   2.856
   68PHE      C  693   5.444   3.401   3.123
   68PHE      O  694   5.357   3.476   3.166
   69TRP      N  695   5.572   3.411   3.157
   69TRP      H  696   5.642   3.350   3.119
   69TRP     CA  697   5.624   3.503   3.260
   69TRP     CB  698   5.745   3.438   3.328
   69TRP     CG  699   5.701   3.328   3.425
   69TRP    CD1  700   5.607   3.338   3.519
   69TRP    HD1  701   5.543   3.425   3.537
   69TRP    CD2  702   5.756   3.201   3.436
   69TRP    NE1  703   5.600   3.225   3.588
   69TRP    HE1  704   5.536   3.209   3.663
   69TRP    CE2  705   5.689   3.139   3.541
   69TRP    CE3  706   5.854   3.134   3.365
   69TRP    HE3  707   5.906   3.182   3.282
   69TRP    CZ2  708   5.722   3.008   3.576
   69TRP    HZ2  709   5.672   2.959   3.659
   69TRP    CZ3  710   5.887   3.003   3.400
   69TRP    HZ3  711   5.966   2.951   3.345
   69TRP    CH2  712   5.822   2.941   3.505
   69TRP    HH2  713   5.850   2.840   3.535
   69TRP      C  714   5.650   3.649   3.222
   69TRP      O  715   5.699   3.727   3.303
   70AR4      N  716   5.611   3.687   3.100
   70AR4      H  717   5.574   3.622   3.034
   70AR4     CA  718   5.618   3.827   3.056
   70AR4     CB  719   5.580   3.841   2.909
   70AR4     CG  720   5.685   3.782   2.814
   70AR4     CD  721   5.667   3.830   2.671
   70AR4     NE  722   5.698   3.974   2.668
   70AR4     HE  723   5.716   4.015   2.757
   70AR4     CZ  724   5.709   4.056   2.562
   70AR4    NH1  725   5.695   4.015   2.435
   70AR4   HH11  726   5.677   3.919   2.414
   70AR4   HH12  727   5.697   4.082   2.360
   70AR4    NH2  728   5.744   4.183   2.587
   70AR4   HH21  729   5.762   4.211   2.682
   70AR4   HH22  730   5.750   4.250   2.513
   70AR4      C  731   5.529   3.918   3.141
   70AR4      O  732   5.411   3.890   3.161
   71GLY      N  733   5.591   4.023   3.194
   71GLY      H  734   5.686   4.043   3.168
   71GLY     CA  735   5.528   4.120   3.285
   71GLY      C  736   5.540   4.096   3.435
   71GLY      O  737   5.482   4.172   3.512
   72ASN      N  738   5.618   3.997   3.478
   72ASN      H  739   5.653   3.927   3.415
   72ASN     CA  740   5.639   3.968   3.621
   72ASN     CB  741   5.727   3.845   3.646
   72ASN     CG  742   5.661   3.710   3.617
   72ASN    OD1  743   5.539   3.694   3.608
   72ASN    ND2  744   5.743   3.606   3.613
   72ASN   HD21  745   5.840   3.618   3.635
   72ASN   HD22  746   5.712   3.520   3.575
   72ASN      C  747   5.695   4.082   3.707
   72ASN      O  748   5.634   4.111   3.810
   73LEU      N  749   5.795   4.155   3.660
   73LEU      H  750   5.828   4.145   3.566
   73LEU     CA  751   5.860   4.260   3.739
   73LEU     CB  752   5.977   4.324   3.664
   73LEU     CG  753   6.104   4.239   3.664
   73LEU    CD1  754   6.204   4.295   3.562
   73LEU    CD2  755   6.168   4.237   3.803
   73LEU      C  756   5.765   4.369   3.789
   73LEU      O  757   5.748   4.383   3.910
   74ALA      N  758   5.685   4.424   3.698
   74ALA      H  759   5.700   4.408   3.600
   74ALA     CA  760   5.582   4.522   3.732
   74ALA     CB  761   5.518   4.577   3.604
   74ALA      C  762   5.473   4.470   3.827
   74ALA      O  763   5.443   4.535   3.927
   75ASN      N  764   5.430   4.346   3.805
   75ASN      H  765   5.464   4.292   3.729
   75ASN     CA  766   5.332   4.279   3.892
   75ASN     CB  767   5.285   4.149   3.827
   75ASN     CG  768   5.172   4.079   3.904
   75ASN    OD1  769   5.096   4.138   3.980
   75ASN    ND2  770   5.163   3.948   3.889
   75ASN   HD21  771   5.227   3.895   3.832
   75ASN   HD22  772   5.085   3.901   3.930
   75ASN      C  773   5.384   4.253   4.034
   75ASN      O  774   5.310   4.272   4.130
   76VAL      N  775   5.511   4.214   4.046
   76VAL      H  776   5.564   4.184   3.967
   76VAL     CA  777   5.576   4.197   4.177
   76VAL     CB  778   5.705   4.115   4.166
   76VAL    CG1  779   5.767   4.091   4.304
   76VAL    CG2  780   5.679   3.979   4.101
   76VAL      C  781   5.595   4.329   4.250
   76VAL      O  782   5.540   4.346   4.358
   77ILE      N  783   5.647   4.431   4.181
   77ILE      H  784   5.682   4.417   4.088
   77ILE     CA  785   5.668   4.565   4.237
   77ILE     CB  786   5.748   4.652   4.141
   77ILE    CG1  787   5.886   4.591   4.118
   77ILE    CG2  788   5.765   4.796   4.191
   77ILE     CD  789   5.958   4.652   3.997
   77ILE      C  790   5.540   4.632   4.288
   77ILE      O  791   5.544   4.689   4.397
   78AR4      N  792   5.427   4.600   4.227
   78AR4      H  793   5.430   4.554   4.138
   78AR4     CA  794   5.292   4.645   4.266
   78AR4     CB  795   5.190   4.574   4.177
   78AR4     CG  796   5.055   4.645   4.164
   78AR4     CD  797   4.960   4.562   4.077
   78AR4     NE  798   4.843   4.638   4.032
   78AR4     HE  799   4.863   4.714   3.970
   78AR4     CZ  800   4.715   4.605   4.049
   78AR4    NH1  801   4.677   4.490   4.108
   78AR4   HH11  802   4.742   4.422   4.141
   78AR4   HH12  803   4.579   4.471   4.118
   78AR4    NH2  804   4.618   4.681   3.997
   78AR4   HH21  805   4.643   4.759   3.939
   78AR4   HH22  806   4.522   4.660   4.011
   78AR4      C  807   5.256   4.624   4.413
   78AR4      O  808   5.190   4.710   4.471
   79TY0      N  809   5.317   4.524   4.476
   79TY0      H  810   5.382   4.465   4.428
   79TY0     CA  811   5.302   4.494   4.619
   79TY0     CB  812   5.381   4.367   4.649
   79TY0     CG  813   5.396   4.330   4.796
   79TY0    CD1  814   5.297   4.260   4.864
   79TY0    HD1  815   5.205   4.232   4.814
   79TY0    CD2  816   5.512   4.368   4.863
   79TY0    HD2  817   5.591   4.421   4.810
   79TY0    CE1  818   5.314   4.230   4.999
   79TY0    HE1  819   5.237   4.171   5.049
   79TY0    CE2  820   5.529   4.339   4.998
   79TY0    HE2  821   5.623   4.363   5.047
   79TY0     CZ  822   5.428   4.271   5.066
   79TY0     OH  823   5.434   4.263   5.202
   79TY0    HH1  824   5.342   4.239   5.233
   79TY0    HH2  825   5.518   4.305   5.234
   79TY0      C  826   5.340   4.609   4.713
   79TY0      O  827   5.261   4.647   4.800
   80PHE      N  828   5.448   4.679   4.681
   80PHE      H  829   5.496   4.664   4.595
   80PHE     CA  830   5.499   4.789   4.765
   80PHE     CB  831   5.648   4.813   4.741
   80PHE     CG  832   5.731   4.688   4.769
   80PHE    CD1  833   5.758   4.650   4.900
   80PHE    HD1  834   5.726   4.712   4.983
   80PHE    CD2  835   5.776   4.610   4.664
   80PHE    HD2  836   5.758   4.641   4.561
   80PHE    CE1  837   5.827   4.532   4.925
   80PHE    HE1  838   5.847   4.501   5.028
   80PHE    CE2  839   5.845   4.492   4.689
   80PHE    HE2  840   5.879   4.430   4.606
   80PHE     CZ  841   5.871   4.453   4.820
   80PHE     HZ  842   5.924   4.360   4.840
   80PHE      C  843   5.415   4.917   4.763
   80PHE      O  844   5.411   4.986   4.865
   81PRO      N  845   5.350   4.951   4.653
   81PRO     CA  846   5.234   5.041   4.657
   81PRO     CB  847   5.196   5.066   4.511
   81PRO     CG  848   5.334   5.067   4.444
   81PRO     CD  849   5.408   4.956   4.518
   81PRO      C  850   5.115   4.988   4.738
   81PRO      O  851   5.086   5.045   4.843
   82THR      N  852   5.066   4.869   4.704
   82THR      H  853   5.111   4.809   4.639
   82THR     CA  854   4.941   4.814   4.760
   82THR     CB  855   4.890   4.692   4.683
   82THR    OG1  856   4.985   4.585   4.685
   82THR    HG1  857   4.980   4.536   4.772
   82THR    CG2  858   4.861   4.732   4.538
   82THR      C  859   4.940   4.782   4.909
   82THR      O  860   4.833   4.784   4.971
   83GLN      N  861   5.056   4.748   4.965
   83GLN      H  862   5.129   4.710   4.909
   83GLN     CA  863   5.072   4.730   5.110
   83GLN     CB  864   5.138   4.595   5.138
   83GLN     CG  865   5.036   4.483   5.158
   83GLN     CD  866   5.005   4.400   5.033
   83GLN    OE1  867   4.986   4.447   4.921
   83GLN    NE2  868   4.990   4.270   5.055
   83GLN   HE21  869   4.996   4.235   5.149
   83GLN   HE22  870   4.983   4.205   4.980
   83GLN      C  871   5.140   4.841   5.190
   83GLN      O  872   5.171   4.822   5.307
   84ALA      N  873   5.145   4.963   5.136
   84ALA      H  874   5.089   4.986   5.056
   84ALA     CA  875   5.216   5.074   5.201
   84ALA     CB  876   5.367   5.058   5.184
   84ALA      C  877   5.174   5.216   5.162
   84ALA      O  878   5.112   5.284   5.242
   85LEU      N  879   5.195   5.253   5.035
   85LEU      H  880   5.226   5.187   4.967
   85LEU     CA  881   5.172   5.390   4.987
   85LEU     CB  882   5.224   5.407   4.844
   85LEU     CG  883   5.377   5.402   4.834
   85LEU    CD1  884   5.418   5.410   4.687
   85LEU    CD2  885   5.443   5.515   4.913
   85LEU      C  886   5.030   5.444   4.998
   85LEU      O  887   5.010   5.565   5.009
   86ASN      N  888   4.933   5.353   4.999
   86ASN      H  889   4.954   5.256   4.984
   86ASN     CA  890   4.792   5.378   5.033
   86ASN     CB  891   4.708   5.258   4.988
   86ASN     CG  892   4.753   5.122   5.042
   86ASN    OD1  893   4.871   5.096   5.066
   86ASN    ND2  894   4.658   5.039   5.083
   86ASN   HD21  895   4.561   5.064   5.082
   86ASN   HD22  896   4.687   4.950   5.118
   86ASN      C  897   4.770   5.412   5.180
   86ASN      O  898   4.750   5.527   5.216
   87PHE      N  899   4.801   5.316   5.267
   87PHE      H  900   4.833   5.227   5.234
   87PHE     CA  901   4.785   5.326   5.413
   87PHE     CB  902   4.821   5.194   5.481
   87PHE     CG  903   4.744   5.071   5.429
   87PHE    CD1  904   4.609   5.056   5.454
   87PHE    HD1  905   4.552   5.135   5.503
   87PHE    CD2  906   4.816   4.968   5.369
   87PHE    HD2  907   4.923   4.979   5.352
   87PHE    CE1  908   4.545   4.937   5.420
   87PHE    HE1  909   4.439   4.923   5.443
   87PHE    CE2  910   4.753   4.849   5.336
   87PHE    HE2  911   4.810   4.766   5.296
   87PHE     CZ  912   4.617   4.834   5.361
   87PHE     HZ  913   4.569   4.738   5.341
   87PHE      C  914   4.865   5.437   5.479
   87PHE      O  915   4.830   5.485   5.587
   88ALA      N  916   4.972   5.480   5.412
   88ALA      H  917   5.009   5.424   5.338
   88ALA     CA  918   5.056   5.594   5.449
   88ALA     CB  919   5.161   5.612   5.339
   88ALA      C  920   4.987   5.728   5.476
   88ALA      O  921   5.040   5.809   5.552
   89PHE      N  922   4.868   5.749   5.421
   89PHE      H  923   4.831   5.686   5.352
   89PHE     CA  924   4.792   5.874   5.440
   89PHE     CB  925   4.772   5.942   5.304
   89PHE     CG  926   4.901   5.967   5.227
   89PHE    CD1  927   4.940   5.878   5.128
   89PHE    HD1  928   4.883   5.787   5.109
   89PHE    CD2  929   4.978   6.080   5.254
   89PHE    HD2  930   4.951   6.147   5.335
   89PHE    CE1  931   5.056   5.902   5.055
   89PHE    HE1  932   5.090   5.828   4.981
   89PHE    CE2  933   5.094   6.104   5.180
   89PHE    HE2  934   5.156   6.190   5.204
   89PHE     CZ  935   5.133   6.015   5.080
   89PHE     HZ  936   5.222   6.035   5.021
   89PHE      C  937   4.658   5.860   5.512
   89PHE      O  938   4.568   5.942   5.495
   90LY3      N  939   4.650   5.765   5.605
   90LY3      H  940   4.732   5.714   5.633
   90LY3     CA  941   4.524   5.723   5.667
   90LY3     CB  942   4.547   5.603   5.759
   90LY3     CG  943   4.414   5.535   5.792
   90LY3     CD  944   4.422   5.435   5.907
   90LY3     CE  945   4.469   5.295   5.865
   90LY3     NZ  946   4.464   5.205   5.981
   90LY3    HZ1  947   4.481   5.111   5.952
   90LY3    HZ2  948   4.538   5.230   6.044
   90LY3    HZ3  949   4.376   5.212   6.029
   90LY3      C  950   4.443   5.832   5.738
   90LY3      O  951   4.327   5.852   5.704
   91AS4      N  952   4.504   5.905   5.831
   91AS4      H  953   4.599   5.891   5.859
   91AS4     CA  954   4.435   6.014   5.902
   91AS4     CB  955   4.513   6.065   6.024
   91AS4     CG  956   4.526   5.958   6.133
   91AS4    OD1  957   4.428   5.934   6.207
   91AS4   HD11  958   4.452   5.862   6.272
   91AS4   HD12  959   4.351   5.993   6.181
   91AS4    OD2  960   4.632   5.893   6.140
   91AS4   HD21  961   4.627   5.828   6.215
   91AS4   HD22  962   4.695   5.923   6.068
   91AS4      C  963   4.395   6.132   5.814
   91AS4      O  964   4.282   6.178   5.821
   92LY3      N  965   4.482   6.167   5.719
   92LY3      H  966   4.578   6.139   5.725
   92LY3     CA  967   4.449   6.264   5.614
   92LY3     CB  968   4.571   6.300   5.529
   92LY3     CG  969   4.663   6.398   5.601
   92LY3     CD  970   4.595   6.533   5.624
   92LY3     CE  971   4.689   6.637   5.686
   92LY3     NZ  972   4.716   6.615   5.829
   92LY3    HZ1  973   4.793   6.672   5.857
   92LY3    HZ2  974   4.636   6.639   5.885
   92LY3    HZ3  975   4.740   6.520   5.848
   92LY3      C  976   4.330   6.226   5.525
   92LY3      O  977   4.240   6.308   5.508
   93TY0      N  978   4.322   6.099   5.486
   93TY0      H  979   4.401   6.038   5.491
   93TY0     CA  980   4.204   6.045   5.417
   93TY0     CB  981   4.221   5.899   5.376
   93TY0     CG  982   4.321   5.872   5.264
   93TY0    CD1  983   4.335   5.954   5.153
   93TY0    HD1  984   4.265   6.037   5.136
   93TY0    CD2  985   4.400   5.757   5.273
   93TY0    HD2  986   4.393   5.694   5.362
   93TY0    CE1  987   4.429   5.926   5.055
   93TY0    HE1  988   4.428   5.984   4.962
   93TY0    CE2  989   4.493   5.727   5.174
   93TY0    HE2  990   4.542   5.630   5.175
   93TY0     CZ  991   4.511   5.814   5.067
   93TY0     OH  992   4.630   5.812   5.001
   93TY0    HH1  993   4.671   5.903   5.010
   93TY0    HH2  994   4.653   5.718   4.976
   93TY0      C  995   4.075   6.056   5.498
   93TY0      O  996   3.975   6.110   5.450
   94LY3      N  997   4.083   6.019   5.626
   94LY3      H  998   4.164   5.974   5.662
   94LY3     CA  999   3.970   6.033   5.719
   94LY3     CB 1000   3.997   5.959   5.850
   94LY3     CG 1001   3.990   5.808   5.830
   94LY3     CD 1002   4.017   5.734   5.962
   94LY3     CE 1003   4.164   5.748   6.003
   94LY3     NZ 1004   4.187   5.698   6.140
   94LY3    HZ1 1005   4.285   5.681   6.152
   94LY3    HZ2 1006   4.160   5.768   6.206
   94LY3    HZ3 1007   4.135   5.615   6.157
   94LY3      C 1008   3.928   6.178   5.748
   94LY3      O 1009   3.809   6.208   5.738
   95GLN      N 1010   4.023   6.268   5.769
   95GLN      H 1011   4.118   6.241   5.784
   95GLN     CA 1012   3.994   6.410   5.787
   95GLN     CB 1013   4.112   6.486   5.847
   95GLN     CG 1014   4.111   6.467   5.999
   95GLN     CD 1015   4.219   6.546   6.073
   95GLN    OE1 1016   4.316   6.491   6.127
   95GLN    NE2 1017   4.196   6.675   6.093
   95GLN   HE21 1018   4.115   6.721   6.058
   95GLN   HE22 1019   4.252   6.724   6.161
   95GLN      C 1020   3.932   6.485   5.669
   95GLN      O 1021   3.872   6.590   5.690
   96ILE      N 1022   3.954   6.437   5.547
   96ILE      H 1023   4.035   6.382   5.526
   96ILE     CA 1024   3.876   6.482   5.431
   96ILE     CB 1025   3.963   6.497   5.307
   96ILE    CG1 1026   3.894   6.571   5.192
   96ILE    CG2 1027   4.021   6.365   5.257
   96ILE     CD 1028   3.868   6.718   5.225
   96ILE      C 1029   3.744   6.407   5.409
   96ILE      O 1030   3.645   6.469   5.369
   97PHE      N 1031   3.737   6.279   5.445
   97PHE      H 1032   3.819   6.227   5.469
   97PHE     CA 1033   3.614   6.200   5.434
   97PHE     CB 1034   3.633   6.085   5.335
   97PHE     CG 1035   3.650   6.131   5.190
   97PHE    CD1 1036   3.539   6.160   5.112
   97PHE    HD1 1037   3.439   6.159   5.156
   97PHE    CD2 1038   3.777   6.137   5.135
   97PHE    HD2 1039   3.864   6.112   5.195
   97PHE    CE1 1040   3.555   6.194   4.978
   97PHE    HE1 1041   3.467   6.215   4.917
   97PHE    CE2 1042   3.793   6.172   5.001
   97PHE    HE2 1043   3.893   6.180   4.958
   97PHE     CZ 1044   3.682   6.200   4.922
   97PHE     HZ 1045   3.694   6.224   4.817
   97PHE      C 1046   3.557   6.147   5.566
   97PHE      O 1047   3.595   6.041   5.614
   98LEU      N 1048   3.476   6.231   5.630
   98LEU      H 1049   3.486   6.329   5.615
   98LEU     CA 1050   3.389   6.197   5.744
   98LEU     CB 1051   3.282   6.095   5.705
   98LEU     CG 1052   3.167   6.155   5.623
   98LEU    CD1 1053   3.077   6.043   5.572
   98LEU    CD2 1054   3.085   6.252   5.708
   98LEU      C 1055   3.450   6.161   5.879
   98LEU      O 1056   3.378   6.145   5.977
   99GLY      N 1057   3.583   6.156   5.887
   99GLY      H 1058   3.641   6.169   5.807
   99GLY     CA 1059   3.658   6.134   6.012
   99GLY      C 1060   3.632   6.001   6.083
   99GLY      O 1061   3.635   5.893   6.023
  100GLY      N 1062   3.622   6.012   6.215
  100GLY      H 1063   3.621   6.103   6.257
  100GLY     CA 1064   3.598   5.901   6.309
  100GLY      C 1065   3.458   5.840   6.300
  100GLY      O 1066   3.370   5.875   6.379
  101VAL      N 1067   3.435   5.773   6.188
  101VAL      H 1068   3.498   5.780   6.111
  101VAL     CA 1069   3.315   5.691   6.164
  101VAL     CB 1070   3.289   5.671   6.015
  101VAL    CG1 1071   3.248   5.804   5.951
  101VAL    CG2 1072   3.407   5.609   5.940
  101VAL      C 1073   3.321   5.558   6.240
  101VAL      O 1074   3.419   5.484   6.233
  102AS4      N 1075   3.213   5.528   6.312
  102AS4      H 1076   3.131   5.586   6.310
  102AS4     CA 1077   3.209   5.411   6.401
  102AS4     CB 1078   3.223   5.462   6.544
  102AS4     CG 1079   3.233   5.350   6.649
  102AS4    OD1 1080   3.345   5.305   6.678
  102AS4   HD11 1081   3.335   5.233   6.747
  102AS4   HD12 1082   3.415   5.352   6.625
  102AS4    OD2 1083   3.126   5.309   6.699
  102AS4   HD21 1084   3.145   5.237   6.764
  102AS4   HD22 1085   3.049   5.360   6.659
  102AS4      C 1086   3.085   5.324   6.381
  102AS4      O 1087   2.972   5.374   6.379
  103AR4      N 1088   3.108   5.193   6.379
  103AR4      H 1089   3.201   5.157   6.390
  103AR4     CA 1090   3.003   5.093   6.356
  103AR4     CB 1091   3.060   4.960   6.305
  103AR4     CG 1092   3.164   4.894   6.396
  103AR4     CD 1093   3.177   4.744   6.370
  103AR4     NE 1094   3.234   4.711   6.239
  103AR4     HE 1095   3.260   4.787   6.180
  103AR4     CZ 1096   3.251   4.587   6.191
  103AR4    NH1 1097   3.211   4.478   6.259
  103AR4   HH11 1098   3.171   4.486   6.350
  103AR4   HH12 1099   3.224   4.387   6.219
  103AR4    NH2 1100   3.325   4.569   6.081
  103AR4   HH21 1101   3.365   4.647   6.033
  103AR4   HH22 1102   3.340   4.477   6.043
  103AR4      C 1103   2.903   5.063   6.467
  103AR4      O 1104   2.786   5.036   6.438
  104HI0      N 1105   2.942   5.088   6.592
  104HI0      H 1106   3.011   5.157   6.612
  104HI0     CA 1107   2.877   5.027   6.709
  104HI0     CB 1108   2.950   5.067   6.837
  104HI0     CG 1109   3.089   5.004   6.847
  104HI0    ND1 1110   3.205   5.062   6.816
  104HI0    HD1 1111   3.216   5.153   6.778
  104HI0    CD2 1112   3.115   4.881   6.891
  104HI0    HD2 1113   3.040   4.808   6.922
  104HI0    CE1 1114   3.302   4.975   6.842
  104HI0    HE1 1115   3.409   4.995   6.831
  104HI0    NE2 1116   3.247   4.863   6.887
  104HI0    HE2 1117   3.295   4.779   6.913
  104HI0      C 1118   2.727   5.050   6.726
  104HI0      O 1119   2.652   4.954   6.749
  105LY3      N 1120   2.681   5.172   6.701
  105LY3      H 1121   2.740   5.243   6.663
  105LY3     CA 1122   2.541   5.211   6.725
  105LY3     CB 1123   2.550   5.340   6.807
  105LY3     CG 1124   2.415   5.398   6.852
  105LY3     CD 1125   2.447   5.523   6.935
  105LY3     CE 1126   2.321   5.600   6.974
  105LY3     NZ 1127   2.363   5.718   7.053
  105LY3    HZ1 1128   2.283   5.771   7.082
  105LY3    HZ2 1129   2.414   5.688   7.134
  105LY3    HZ3 1130   2.423   5.777   7.000
  105LY3      C 1131   2.459   5.230   6.597
  105LY3      O 1132   2.342   5.194   6.591
  106GLN      N 1133   2.524   5.286   6.495
  106GLN      H 1134   2.618   5.319   6.506
  106GLN     CA 1135   2.466   5.313   6.363
  106GLN     CB 1136   2.439   5.464   6.357
  106GLN     CG 1137   2.363   5.508   6.232
  106GLN     CD 1138   2.425   5.638   6.178
  106GLN    OE1 1139   2.518   5.636   6.098
  106GLN    NE2 1140   2.382   5.750   6.234
  106GLN   HE21 1141   2.315   5.746   6.308
  106GLN   HE22 1142   2.419   5.839   6.207
  106GLN      C 1143   2.566   5.274   6.254
  106GLN      O 1144   2.682   5.313   6.259
  107PHE      N 1145   2.511   5.219   6.147
  107PHE      H 1146   2.411   5.214   6.139
  107PHE     CA 1147   2.588   5.171   6.031
  107PHE     CB 1148   2.543   5.029   5.997
  107PHE     CG 1149   2.651   4.925   6.028
  107PHE    CD1 1150   2.674   4.884   6.159
  107PHE    HD1 1151   2.634   4.942   6.243
  107PHE    CD2 1152   2.715   4.861   5.923
  107PHE    HD2 1153   2.694   4.890   5.821
  107PHE    CE1 1154   2.760   4.778   6.185
  107PHE    HE1 1155   2.775   4.744   6.287
  107PHE    CE2 1156   2.803   4.756   5.949
  107PHE    HE2 1157   2.857   4.708   5.867
  107PHE     CZ 1158   2.825   4.714   6.080
  107PHE     HZ 1159   2.889   4.628   6.099
  107PHE      C 1160   2.587   5.260   5.907
  107PHE      O 1161   2.682   5.255   5.829
  108TRP      N 1162   2.488   5.348   5.894
  108TRP      H 1163   2.408   5.345   5.954
  108TRP     CA 1164   2.473   5.439   5.780
  108TRP     CB 1165   2.347   5.524   5.798
  108TRP     CG 1166   2.216   5.446   5.799
  108TRP    CD1 1167   2.136   5.434   5.905
  108TRP    HD1 1168   2.168   5.438   6.009
  108TRP    CD2 1169   2.138   5.419   5.687
  108TRP    NE1 1170   2.011   5.411   5.866
  108TRP    HE1 1171   1.930   5.428   5.923
  108TRP    CE2 1172   2.009   5.398   5.734
  108TRP    CE3 1173   2.166   5.413   5.551
  108TRP    HE3 1174   2.267   5.430   5.515
  108TRP    CZ2 1175   1.907   5.369   5.643
  108TRP    HZ2 1176   1.807   5.346   5.679
  108TRP    CZ3 1177   2.064   5.385   5.461
  108TRP    HZ3 1178   2.086   5.381   5.354
  108TRP    CH2 1179   1.935   5.362   5.507
  108TRP    HH2 1180   1.856   5.336   5.437
  108TRP      C 1181   2.592   5.530   5.749
  108TRP      O 1182   2.656   5.515   5.645
  109AR4      N 1183   2.629   5.616   5.844
  109AR4      H 1184   2.576   5.627   5.928
  109AR4     CA 1185   2.745   5.705   5.832
  109AR4     CB 1186   2.745   5.805   5.947
  109AR4     CG 1187   2.848   5.918   5.935
  109AR4     CD 1188   2.854   5.992   6.069
  109AR4     NE 1189   2.947   6.105   6.068
  109AR4     HE 1190   2.914   6.189   6.024
  109AR4     CZ 1191   3.062   6.113   6.137
  109AR4    NH1 1192   3.105   6.012   6.214
  109AR4   HH11 1193   3.051   5.929   6.226
  109AR4   HH12 1194   3.191   6.023   6.264
  109AR4    NH2 1195   3.128   6.229   6.142
  109AR4   HH21 1196   3.094   6.312   6.099
  109AR4   HH22 1197   3.215   6.232   6.192
  109AR4      C 1198   2.878   5.629   5.826
  109AR4      O 1199   2.966   5.665   5.749
  110TY0      N 1200   2.887   5.521   5.904
  110TY0      H 1201   2.833   5.515   5.988
  110TY0     CA 1202   2.997   5.424   5.895
  110TY0     CB 1203   2.977   5.314   5.999
  110TY0     CG 1204   3.077   5.198   5.991
  110TY0    CD1 1205   3.031   5.074   5.949
  110TY0    HD1 1206   2.926   5.060   5.925
  110TY0    CD2 1207   3.209   5.213   6.032
  110TY0    HD2 1208   3.247   5.311   6.061
  110TY0    CE1 1209   3.117   4.964   5.948
  110TY0    HE1 1210   3.080   4.868   5.911
  110TY0    CE2 1211   3.294   5.103   6.033
  110TY0    HE2 1212   3.398   5.117   6.061
  110TY0     CZ 1213   3.247   4.978   5.993
  110TY0     OH 1214   3.321   4.867   6.018
  110TY0    HH1 1215   3.350   4.828   5.931
  110TY0    HH2 1216   3.343   4.863   6.116
  110TY0      C 1217   3.018   5.368   5.754
  110TY0      O 1218   3.126   5.391   5.699
  111PHE      N 1219   2.912   5.319   5.691
  111PHE      H 1220   2.826   5.303   5.738
  111PHE     CA 1221   2.917   5.271   5.552
  111PHE     CB 1222   2.783   5.212   5.509
  111PHE     CG 1223   2.776   5.162   5.365
  111PHE    CD1 1224   2.667   5.200   5.287
  111PHE    HD1 1225   2.582   5.250   5.334
  111PHE    CD2 1226   2.879   5.090   5.306
  111PHE    HD2 1227   2.961   5.051   5.367
  111PHE    CE1 1228   2.663   5.170   5.151
  111PHE    HE1 1229   2.579   5.202   5.091
  111PHE    CE2 1230   2.876   5.059   5.171
  111PHE    HE2 1231   2.957   5.002   5.126
  111PHE     CZ 1232   2.768   5.100   5.093
  111PHE     HZ 1233   2.767   5.079   4.986
  111PHE      C 1234   2.963   5.380   5.454
  111PHE      O 1235   3.067   5.363   5.391
  112ALA      N 1236   2.903   5.498   5.466
  112ALA      H 1237   2.823   5.509   5.525
  112ALA     CA 1238   2.941   5.616   5.387
  112ALA     CB 1239   2.851   5.734   5.426
  112ALA      C 1240   3.088   5.656   5.402
  112ALA      O 1241   3.161   5.656   5.304
  113GLY      N 1242   3.134   5.665   5.527
  113GLY      H 1243   3.072   5.656   5.605
  113GLY     CA 1244   3.273   5.694   5.562
  113GLY      C 1245   3.374   5.589   5.515
  113GLY      O 1246   3.466   5.622   5.440
  114ASN      N 1247   3.344   5.463   5.544
  114ASN      H 1248   3.262   5.441   5.597
  114ASN     CA 1249   3.425   5.347   5.505
  114ASN     CB 1250   3.365   5.224   5.574
  114ASN     CG 1251   3.450   5.097   5.563
  114ASN    OD1 1252   3.443   5.022   5.466
  114ASN    ND2 1253   3.537   5.072   5.661
  114ASN   HD21 1254   3.556   5.134   5.737
  114ASN   HD22 1255   3.577   4.981   5.663
  114ASN      C 1256   3.437   5.329   5.354
  114ASN      O 1257   3.547   5.311   5.302
  115LEU      N 1258   3.326   5.348   5.283
  115LEU      H 1259   3.237   5.353   5.327
  115LEU     CA 1260   3.323   5.351   5.136
  115LEU     CB 1261   3.177   5.353   5.089
  115LEU     CG 1262   3.156   5.329   4.940
  115LEU    CD1 1263   3.192   5.186   4.900
  115LEU    CD2 1264   3.011   5.361   4.902
  115LEU      C 1265   3.401   5.469   5.078
  115LEU      O 1266   3.490   5.448   4.996
  116ALA      N 1267   3.380   5.588   5.134
  116ALA      H 1268   3.307   5.602   5.201
  116ALA     CA 1269   3.452   5.710   5.094
  116ALA     CB 1270   3.391   5.831   5.165
  116ALA      C 1271   3.603   5.706   5.117
  116ALA      O 1272   3.679   5.724   5.022
  117SER      N 1273   3.646   5.663   5.235
  117SER      H 1274   3.583   5.645   5.311
  117SER     CA 1275   3.789   5.644   5.266
  117SER     CB 1276   3.818   5.621   5.414
  117SER     OG 1277   3.767   5.496   5.459
  117SER     HG 1278   3.732   5.510   5.552
  117SER      C 1279   3.854   5.532   5.185
  117SER      O 1280   3.962   5.551   5.129
  118GLY      N 1281   3.779   5.423   5.166
  118GLY      H 1282   3.701   5.405   5.226
  118GLY     CA 1283   3.815   5.313   5.076
  118GLY      C 1284   3.831   5.357   4.931
  118GLY      O 1285   3.932   5.324   4.868
  119GLY      N 1286   3.738   5.439   4.884
  119GLY      H 1287   3.651   5.450   4.932
  119GLY     CA 1288   3.744   5.506   4.753
  119GLY      C 1289   3.861   5.603   4.737
  119GLY      O 1290   3.936   5.592   4.641
  120ALA      N 1291   3.882   5.689   4.836
  120ALA      H 1292   3.813   5.703   4.907
  120ALA     CA 1293   3.995   5.782   4.841
  120ALA     CB 1294   3.985   5.872   4.965
  120ALA      C 1295   4.133   5.714   4.838
  120ALA      O 1296   4.214   5.743   4.751
  121ALA      N 1297   4.150   5.614   4.924
  121ALA      H 1298   4.084   5.597   4.998
  121ALA     CA 1299   4.269   5.529   4.926
  121ALA     CB 1300   4.265   5.437   5.048
  121ALA      C 1301   4.286   5.445   4.799
  121ALA      O 1302   4.395   5.435   4.744
  122GLY      N 1303   4.173   5.398   4.747
  122GLY      H 1304   4.089   5.393   4.801
  122GLY     CA 1305   4.164   5.330   4.616
  122GLY      C 1306   4.210   5.418   4.500
  122GLY      O 1307   4.293   5.375   4.420
  123ALA      N 1308   4.165   5.543   4.498
  123ALA      H 1309   4.090   5.571   4.558
  123ALA     CA 1310   4.207   5.643   4.398
  123ALA     CB 1311   4.121   5.769   4.414
  123ALA      C 1312   4.356   5.678   4.401
  123ALA      O 1313   4.420   5.677   4.296
  124THR      N 1314   4.414   5.697   4.519
  124THR      H 1315   4.363   5.697   4.605
  124THR     CA 1316   4.559   5.720   4.531
  124THR     CB 1317   4.603   5.778   4.665
  124THR    OG1 1318   4.560   5.692   4.772
  124THR    HG1 1319   4.589   5.730   4.859
  124THR    CG2 1320   4.553   5.921   4.683
  124THR      C 1321   4.645   5.597   4.500
  124THR      O 1322   4.739   5.608   4.422
  125SER      N 1323   4.604   5.480   4.547
  125SER      H 1324   4.534   5.474   4.618
  125SER     CA 1325   4.669   5.354   4.510
  125SER     CB 1326   4.625   5.233   4.592
  125SER     OG 1327   4.487   5.202   4.570
  125SER     HG 1328   4.442   5.192   4.658
  125SER      C 1329   4.657   5.321   4.361
  125SER      O 1330   4.758   5.286   4.299
  126LEU      N 1331   4.543   5.355   4.301
  126LEU      H 1332   4.460   5.364   4.356
  126LEU     CA 1333   4.521   5.353   4.156
  126LEU     CB 1334   4.377   5.396   4.128
  126LEU     CG 1335   4.330   5.388   3.983
  126LEU    CD1 1336   4.315   5.242   3.938
  126LEU    CD2 1337   4.200   5.467   3.968
  126LEU      C 1338   4.619   5.442   4.079
  126LEU      O 1339   4.687   5.393   3.989
  127CY0      N 1340   4.635   5.567   4.123
  127CY0      H 1341   4.569   5.608   4.186
  127CY0     CA 1342   4.735   5.658   4.066
  127CY0     CB 1343   4.727   5.798   4.128
  127CY0     SG 1344   4.573   5.886   4.083
  127CY0    HG1 1345   4.598   5.995   4.156
  127CY0    HG2 1346   4.598   5.890   3.952
  127CY0    HG3 1347   4.490   5.795   4.130
  127CY0      C 1348   4.879   5.608   4.076
  127CY0      O 1349   4.949   5.606   3.975
  128PHE      N 1350   4.916   5.551   4.191
  128PHE      H 1351   4.861   5.562   4.274
  128PHE     CA 1352   5.046   5.484   4.208
  128PHE     CB 1353   5.072   5.450   4.355
  128PHE     CG 1354   5.098   5.570   4.445
  128PHE    CD1 1355   5.023   5.585   4.561
  128PHE    HD1 1356   4.937   5.521   4.579
  128PHE    CD2 1357   5.206   5.655   4.422
  128PHE    HD2 1358   5.268   5.642   4.334
  128PHE    CE1 1359   5.055   5.684   4.654
  128PHE    HE1 1360   4.999   5.691   4.747
  128PHE    CE2 1361   5.238   5.754   4.514
  128PHE    HE2 1362   5.321   5.822   4.494
  128PHE     CZ 1363   5.163   5.769   4.630
  128PHE     HZ 1364   5.188   5.846   4.703
  128PHE      C 1365   5.066   5.359   4.122
  128PHE      O 1366   5.172   5.341   4.063
  129VAL      N 1367   4.965   5.273   4.115
  129VAL      H 1368   4.885   5.281   4.174
  129VAL     CA 1369   4.973   5.151   4.033
  129VAL     CB 1370   4.888   5.034   4.085
  129VAL    CG1 1371   4.924   5.000   4.229
  129VAL    CG2 1372   4.738   5.055   4.067
  129VAL      C 1373   4.958   5.167   3.882
  129VAL      O 1374   5.015   5.086   3.809
  130TY0      N 1375   4.896   5.274   3.833
  130TY0      H 1376   4.846   5.337   3.893
  130TY0     CA 1377   4.877   5.297   3.689
  130TY0     CB 1378   4.798   5.425   3.662
  130TY0     CG 1379   4.656   5.401   3.611
  130TY0    CD1 1380   4.548   5.452   3.683
  130TY0    HD1 1381   4.565   5.495   3.782
  130TY0    CD2 1382   4.634   5.349   3.484
  130TY0    HD2 1383   4.718   5.316   3.423
  130TY0    CE1 1384   4.421   5.454   3.628
  130TY0    HE1 1385   4.340   5.505   3.681
  130TY0    CE2 1386   4.507   5.350   3.428
  130TY0    HE2 1387   4.494   5.315   3.326
  130TY0     CZ 1388   4.400   5.402   3.500
  130TY0     OH 1389   4.273   5.385   3.455
  130TY0    HH1 1390   4.278   5.390   3.355
  130TY0    HH2 1391   4.215   5.350   3.528
  130TY0      C 1392   4.998   5.289   3.597
  130TY0      O 1393   4.985   5.217   3.497
  131PRO      N 1394   5.116   5.342   3.629
  131PRO     CA 1395   5.237   5.318   3.550
  131PRO     CB 1396   5.347   5.401   3.617
  131PRO     CG 1397   5.268   5.519   3.674
  131PRO     CD 1398   5.139   5.452   3.723
  131PRO      C 1399   5.277   5.171   3.544
  131PRO      O 1400   5.290   5.115   3.435
  132LEU      N 1401   5.274   5.105   3.659
  132LEU      H 1402   5.251   5.151   3.745
  132LEU     CA 1403   5.301   4.961   3.673
  132LEU     CB 1404   5.305   4.922   3.821
  132LEU     CG 1405   5.421   4.987   3.897
  132LEU    CD1 1406   5.399   4.971   4.048
  132LEU    CD2 1407   5.554   4.923   3.857
  132LEU      C 1408   5.199   4.874   3.599
  132LEU      O 1409   5.239   4.789   3.520
  133AS4      N 1410   5.071   4.907   3.612
  133AS4      H 1411   5.041   4.970   3.683
  133AS4     CA 1412   4.963   4.843   3.536
  133AS4     CB 1413   4.824   4.888   3.583
  133AS4     CG 1414   4.774   4.808   3.703
  133AS4    OD1 1415   4.783   4.684   3.701
  133AS4   HD11 1416   4.746   4.646   3.786
  133AS4   HD12 1417   4.823   4.655   3.614
  133AS4    OD2 1418   4.715   4.873   3.792
  133AS4   HD21 1419   4.687   4.811   3.866
  133AS4   HD22 1420   4.712   4.970   3.767
  133AS4      C 1421   4.972   4.861   3.384
  133AS4      O 1422   4.964   4.761   3.313
  134PHE      N 1423   5.002   4.981   3.336
  134PHE      H 1424   4.997   5.063   3.392
  134PHE     CA 1425   5.029   5.004   3.193
  134PHE     CB 1426   5.049   5.153   3.166
  134PHE     CG 1427   5.095   5.184   3.023
  134PHE    CD1 1428   5.231   5.206   3.001
  134PHE    HD1 1429   5.295   5.238   3.083
  134PHE    CD2 1430   5.013   5.154   2.915
  134PHE    HD2 1431   4.905   5.143   2.930
  134PHE    CE1 1432   5.284   5.194   2.873
  134PHE    HE1 1433   5.390   5.214   2.856
  134PHE    CE2 1434   5.066   5.141   2.788
  134PHE    HE2 1435   5.002   5.110   2.705
  134PHE     CZ 1436   5.202   5.161   2.766
  134PHE     HZ 1437   5.244   5.149   2.666
  134PHE      C 1438   5.146   4.920   3.141
  134PHE      O 1439   5.126   4.836   3.053
  135ALA      N 1440   5.257   4.925   3.213
  135ALA      H 1441   5.266   4.990   3.289
  135ALA     CA 1442   5.377   4.847   3.182
  135ALA     CB 1443   5.488   4.883   3.281
  135ALA      C 1444   5.353   4.695   3.182
  135ALA      O 1445   5.373   4.632   3.079
  136AR4      N 1446   5.286   4.646   3.286
  136AR4      H 1447   5.269   4.701   3.367
  136AR4     CA 1448   5.246   4.505   3.297
  136AR4     CB 1449   5.184   4.482   3.436
  136AR4     CG 1450   5.172   4.336   3.481
  136AR4     CD 1451   5.044   4.268   3.434
  136AR4     NE 1452   5.032   4.135   3.494
  136AR4     HE 1453   5.107   4.071   3.476
  136AR4     CZ 1454   4.931   4.092   3.571
  136AR4    NH1 1455   4.826   4.168   3.603
  136AR4   HH11 1456   4.819   4.264   3.574
  136AR4   HH12 1457   4.750   4.129   3.655
  136AR4    NH2 1458   4.936   3.966   3.618
  136AR4   HH21 1459   5.015   3.909   3.594
  136AR4   HH22 1460   4.864   3.931   3.677
  136AR4      C 1461   5.150   4.462   3.186
  136AR4      O 1462   5.178   4.363   3.118
  137THR      N 1463   5.051   4.545   3.156
  137THR      H 1464   5.035   4.627   3.211
  137THR     CA 1465   4.952   4.519   3.050
  137THR     CB 1466   4.840   4.623   3.041
  137THR    OG1 1467   4.781   4.640   3.170
  137THR    HG1 1468   4.841   4.699   3.224
  137THR    CG2 1469   4.730   4.581   2.943
  137THR      C 1470   5.020   4.505   2.914
  137THR      O 1471   5.011   4.397   2.855
  138AR4      N 1472   5.105   4.601   2.877
  138AR4      H 1473   5.118   4.684   2.931
  138AR4     CA 1474   5.182   4.592   2.752
  138AR4     CB 1475   5.246   4.725   2.712
  138AR4     CG 1476   5.147   4.816   2.638
  138AR4     CD 1477   5.089   4.749   2.513
  138AR4     NE 1478   5.026   4.850   2.426
  138AR4     HE 1479   4.947   4.897   2.465
  138AR4     CZ 1480   5.048   4.865   2.295
  138AR4    NH1 1481   5.117   4.775   2.223
  138AR4   HH11 1482   5.149   4.690   2.263
  138AR4   HH12 1483   5.136   4.793   2.126
  138AR4    NH2 1484   5.009   4.978   2.235
  138AR4   HH21 1485   4.961   5.049   2.288
  138AR4   HH22 1486   5.035   4.995   2.140
  138AR4      C 1487   5.284   4.478   2.747
  138AR4      O 1488   5.269   4.391   2.661
  139LEU      N 1489   5.364   4.461   2.851
  139LEU      H 1490   5.365   4.525   2.928
  139LEU     CA 1491   5.462   4.352   2.858
  139LEU     CB 1492   5.558   4.367   2.976
  139LEU     CG 1493   5.657   4.482   2.960
  139LEU    CD1 1494   5.744   4.494   3.085
  139LEU    CD2 1495   5.745   4.464   2.836
  139LEU      C 1496   5.403   4.211   2.857
  139LEU      O 1497   5.459   4.122   2.793
  140ALA      N 1498   5.289   4.192   2.923
  140ALA      H 1499   5.255   4.259   2.989
  140ALA     CA 1500   5.213   4.067   2.917
  140ALA     CB 1501   5.115   4.058   3.034
  140ALA      C 1502   5.139   4.043   2.785
  140ALA      O 1503   5.140   3.931   2.734
  141ALA      N 1504   5.075   4.147   2.732
  141ALA      H 1505   5.067   4.234   2.781
  141ALA     CA 1506   5.005   4.142   2.603
  141ALA     CB 1507   4.916   4.266   2.587
  141ALA      C 1508   5.095   4.129   2.480
  141ALA      O 1509   5.049   4.092   2.373
  142AS4      N 1510   5.218   4.180   2.489
  142AS4      H 1511   5.241   4.250   2.557
  142AS4     CA 1512   5.322   4.156   2.388
  142AS4     CB 1513   5.444   4.242   2.423
  142AS4     CG 1514   5.497   4.316   2.301
  142AS4    OD1 1515   5.573   4.257   2.221
  142AS4   HD11 1516   5.599   4.319   2.147
  142AS4   HD12 1517   5.587   4.163   2.253
  142AS4    OD2 1518   5.451   4.430   2.278
  142AS4   HD21 1519   5.494   4.468   2.196
  142AS4   HD22 1520   5.384   4.454   2.348
  142AS4      C 1521   5.358   4.008   2.382
  142AS4      O 1522   5.395   3.946   2.482
  143VAL      N 1523   5.337   3.949   2.264
  143VAL      H 1524   5.328   4.003   2.180
  143VAL     CA 1525   5.354   3.804   2.246
  143VAL     CB 1526   5.238   3.736   2.173
  143VAL    CG1 1527   5.112   3.740   2.260
  143VAL    CG2 1528   5.207   3.796   2.036
  143VAL      C 1529   5.491   3.761   2.194
  143VAL      O 1530   5.566   3.699   2.268
  144GLY      N 1531   5.533   3.822   2.083
  144GLY      H 1532   5.487   3.903   2.048
  144GLY     CA 1533   5.658   3.785   2.014
  144GLY      C 1534   5.786   3.824   2.087
  144GLY      O 1535   5.787   3.910   2.175
  145LY3      N 1536   5.891   3.746   2.060
  145LY3      H 1537   5.877   3.653   2.027
  145LY3     CA 1538   6.028   3.782   2.099
  145LY3     CB 1539   6.097   3.669   2.175
  145LY3     CG 1540   6.118   3.539   2.096
  145LY3     CD 1541   6.186   3.436   2.187
  145LY3     CE 1542   6.225   3.307   2.115
  145LY3     NZ 1543   6.339   3.324   2.024
  145LY3    HZ1 1544   6.359   3.238   1.977
  145LY3    HZ2 1545   6.317   3.393   1.955
  145LY3    HZ3 1546   6.419   3.354   2.076
  145LY3      C 1547   6.116   3.835   1.985
  145LY3      O 1548   6.205   3.916   2.009
  146GLY      N 1549   6.085   3.794   1.862
  146GLY      H 1550   6.012   3.728   1.847
  146GLY     CA 1551   6.157   3.833   1.740
  146GLY      C 1552   6.146   3.981   1.703
  146GLY      O 1553   6.038   4.039   1.708
  147ALA      N 1554   6.247   4.023   1.627
  147ALA      H 1555   6.307   3.955   1.583
  147ALA     CA 1556   6.274   4.163   1.592
  147ALA     CB 1557   6.402   4.172   1.508
  147ALA      C 1558   6.160   4.236   1.522
  147ALA      O 1559   6.102   4.327   1.582
  148ALA      N 1560   6.113   4.182   1.411
  148ALA      H 1561   6.154   4.100   1.371
  148ALA     CA 1562   5.999   4.237   1.335
  148ALA     CB 1563   5.993   4.174   1.196
  148ALA      C 1564   5.863   4.223   1.402
  148ALA      O 1565   5.769   4.294   1.366
  149GLN      N 1566   5.851   4.127   1.494
  149GLN      H 1567   5.931   4.081   1.531
  149GLN     CA 1568   5.723   4.092   1.558
  149GLN     CB 1569   5.722   3.943   1.589
  149GLN     CG 1570   5.584   3.899   1.638
  149GLN     CD 1571   5.572   3.749   1.667
  149GLN    OE1 1572   5.668   3.678   1.697
  149GLN    NE2 1573   5.449   3.701   1.656
  149GLN   HE21 1574   5.375   3.760   1.623
  149GLN   HE22 1575   5.429   3.608   1.689
  149GLN      C 1576   5.687   4.177   1.680
  149GLN      O 1577   5.586   4.247   1.677
  150AR4      N 1578   5.774   4.177   1.781
  150AR4      H 1579   5.863   4.132   1.773
  150AR4     CA 1580   5.748   4.244   1.909
  150AR4     CB 1581   5.848   4.201   2.017
  150AR4     CG 1582   5.996   4.211   1.981
  150AR4     CD 1583   6.058   4.349   2.002
  150AR4     NE 1584   6.199   4.341   1.958
  150AR4     HE 1585   6.248   4.258   1.985
  150AR4     CZ 1586   6.266   4.432   1.887
  150AR4    NH1 1587   6.218   4.555   1.861
  150AR4   HH11 1588   6.132   4.587   1.901
  150AR4   HH12 1589   6.268   4.613   1.797
  150AR4    NH2 1590   6.383   4.397   1.832
  150AR4   HH21 1591   6.420   4.305   1.845
  150AR4   HH22 1592   6.428   4.461   1.769
  150AR4      C 1593   5.731   4.396   1.904
  150AR4      O 1594   5.788   4.464   1.819
  151GL4      N 1595   5.654   4.446   2.001
  151GL4      H 1596   5.617   4.387   2.073
  151GL4     CA 1597   5.625   4.589   2.014
  151GL4     CB 1598   5.474   4.614   2.022
  151GL4     CG 1599   5.403   4.578   1.891
  151GL4     CD 1600   5.251   4.586   1.902
  151GL4    OE1 1601   5.188   4.479   1.911
  151GL4   HE11 1602   5.090   4.497   1.917
  151GL4   HE12 1603   5.253   4.402   1.909
  151GL4    OE2 1604   5.195   4.698   1.888
  151GL4   HE21 1605   5.097   4.687   1.899
  151GL4   HE22 1606   5.265   4.767   1.869
  151GL4      C 1607   5.696   4.654   2.133
  151GL4      O 1608   5.762   4.756   2.116
  152PHE      N 1609   5.689   4.590   2.249
  152PHE      H 1610   5.620   4.519   2.263
  152PHE     CA 1611   5.761   4.631   2.370
  152PHE     CB 1612   5.662   4.685   2.474
  152PHE     CG 1613   5.598   4.818   2.432
  152PHE    CD1 1614   5.662   4.937   2.465
  152PHE    HD1 1615   5.757   4.935   2.517
  152PHE    CD2 1616   5.476   4.820   2.367
  152PHE    HD2 1617   5.426   4.726   2.342
  152PHE    CE1 1618   5.603   5.059   2.433
  152PHE    HE1 1619   5.652   5.152   2.461
  152PHE    CE2 1620   5.418   4.942   2.333
  152PHE    HE2 1621   5.327   4.944   2.273
  152PHE     CZ 1622   5.480   5.061   2.367
  152PHE     HZ 1623   5.433   5.156   2.344
  152PHE      C 1624   5.841   4.517   2.432
  152PHE      O 1625   5.799   4.401   2.427
  153THR      N 1626   5.954   4.550   2.494
  153THR      H 1627   5.986   4.644   2.493
  153THR     CA 1628   6.040   4.452   2.562
  153THR     CB 1629   6.161   4.404   2.481
  153THR    OG1 1630   6.241   4.513   2.435
  153THR    HG1 1631   6.324   4.473   2.395
  153THR    CG2 1632   6.119   4.310   2.368
  153THR      C 1633   6.090   4.481   2.703
  153THR      O 1634   6.141   4.390   2.767
  154GLY      N 1635   6.068   4.602   2.755
  154GLY      H 1636   6.026   4.676   2.703
  154GLY     CA 1637   6.115   4.638   2.889
  154GLY      C 1638   6.037   4.749   2.959
  154GLY      O 1639   5.966   4.828   2.896
  155LEU      N 1640   6.065   4.762   3.088
  155LEU      H 1641   6.148   4.720   3.125
  155LEU     CA 1642   5.998   4.855   3.180
  155LEU     CB 1643   6.041   4.819   3.323
  155LEU     CG 1644   5.944   4.866   3.431
  155LEU    CD1 1645   5.812   4.788   3.424
  155LEU    CD2 1646   6.008   4.847   3.569
  155LEU      C 1647   6.030   5.001   3.146
  155LEU      O 1648   5.941   5.076   3.108
  156GLY      N 1649   6.159   5.034   3.143
  156GLY      H 1650   6.229   4.976   3.185
  156GLY     CA 1651   6.209   5.164   3.096
  156GLY      C 1652   6.172   5.199   2.952
  156GLY      O 1653   6.127   5.310   2.925
  157ASN      N 1654   6.176   5.097   2.866
  157ASN      H 1655   6.226   5.014   2.889
  157ASN     CA 1656   6.126   5.102   2.728
  157ASN     CB 1657   6.149   4.963   2.667
  157ASN     CG 1658   6.072   4.924   2.541
  157ASN    OD1 1659   6.022   4.812   2.531
  157ASN    ND2 1660   6.072   5.006   2.437
  157ASN   HD21 1661   6.128   5.089   2.434
  157ASN   HD22 1662   6.009   4.993   2.361
  157ASN      C 1663   5.980   5.149   2.718
  157ASN      O 1664   5.955   5.255   2.662
  158CY0      N 1665   5.891   5.082   2.790
  158CY0      H 1666   5.913   4.993   2.831
  158CY0     CA 1667   5.750   5.121   2.800
  158CY0     CB 1668   5.668   5.024   2.886
  158CY0     SG 1669   5.657   4.855   2.816
  158CY0    HG1 1670   5.577   4.806   2.911
  158CY0    HG2 1671   5.604   4.891   2.700
  158CY0    HG3 1672   5.787   4.829   2.822
  158CY0      C 1673   5.728   5.262   2.854
  158CY0      O 1674   5.665   5.344   2.788
  159ILE      N 1675   5.799   5.295   2.963
  159ILE      H 1676   5.857   5.228   3.008
  159ILE     CA 1677   5.789   5.426   3.029
  159ILE     CB 1678   5.859   5.425   3.165
  159ILE    CG1 1679   5.793   5.325   3.261
  159ILE    CG2 1680   5.869   5.563   3.230
  159ILE     CD 1681   5.645   5.352   3.290
  159ILE      C 1682   5.832   5.542   2.939
  159ILE      O 1683   5.748   5.628   2.911
  160THR      N 1684   5.952   5.539   2.881
  160THR      H 1685   6.015   5.461   2.890
  160THR     CA 1686   5.997   5.651   2.798
  160THR     CB 1687   6.147   5.669   2.776
  160THR    OG1 1688   6.206   5.567   2.695
  160THR    HG1 1689   6.290   5.605   2.657
  160THR    CG2 1690   6.219   5.682   2.910
  160THR      C 1691   5.922   5.669   2.666
  160THR      O 1692   5.883   5.782   2.635
  161LY3      N 1693   5.879   5.559   2.605
  161LY3      H 1694   5.913   5.468   2.630
  161LY3     CA 1695   5.793   5.564   2.486
  161LY3     CB 1696   5.774   5.428   2.419
  161LY3     CG 1697   5.900   5.371   2.353
  161LY3     CD 1698   5.966   5.465   2.252
  161LY3     CE 1699   6.060   5.386   2.161
  161LY3     NZ 1700   6.185   5.457   2.130
  161LY3    HZ1 1701   6.239   5.404   2.064
  161LY3    HZ2 1702   6.165   5.548   2.092
  161LY3    HZ3 1703   6.239   5.470   2.213
  161LY3      C 1704   5.655   5.627   2.511
  161LY3      O 1705   5.618   5.718   2.437
  162ILE      N 1706   5.586   5.586   2.617
  162ILE      H 1707   5.615   5.508   2.672
  162ILE     CA 1708   5.457   5.647   2.653
  162ILE     CB 1709   5.372   5.559   2.743
  162ILE    CG1 1710   5.229   5.613   2.749
  162ILE    CG2 1711   5.430   5.544   2.884
  162ILE     CD 1712   5.127   5.517   2.812
  162ILE      C 1713   5.469   5.792   2.701
  162ILE      O 1714   5.394   5.877   2.652
  163PHE      N 1715   5.574   5.823   2.776
  163PHE      H 1716   5.632   5.753   2.817
  163PHE     CA 1717   5.604   5.961   2.819
  163PHE     CB 1718   5.727   5.963   2.910
  163PHE     CG 1719   5.690   5.986   3.057
  163PHE    CD1 1720   5.655   5.880   3.139
  163PHE    HD1 1721   5.652   5.778   3.099
  163PHE    CD2 1722   5.696   6.115   3.109
  163PHE    HD2 1723   5.726   6.198   3.045
  163PHE    CE1 1724   5.626   5.902   3.273
  163PHE    HE1 1725   5.600   5.818   3.338
  163PHE    CE2 1726   5.666   6.137   3.243
  163PHE    HE2 1727   5.673   6.238   3.284
  163PHE     CZ 1728   5.631   6.031   3.325
  163PHE     HZ 1729   5.610   6.048   3.431
  163PHE      C 1730   5.625   6.059   2.703
  163PHE      O 1731   5.565   6.166   2.703
  164LY3      N 1732   5.696   6.014   2.600
  164LY3      H 1733   5.753   5.933   2.608
  164LY3     CA 1734   5.710   6.090   2.474
  164LY3     CB 1735   5.807   6.021   2.379
  164LY3     CG 1736   5.952   6.023   2.426
  164LY3     CD 1737   6.039   5.941   2.330
  164LY3     CE 1738   6.186   5.933   2.374
  164LY3     NZ 1739   6.255   6.063   2.364
  164LY3    HZ1 1740   6.350   6.053   2.392
  164LY3    HZ2 1741   6.253   6.096   2.269
  164LY3    HZ3 1742   6.211   6.131   2.422
  164LY3      C 1743   5.577   6.113   2.401
  164LY3      O 1744   5.541   6.227   2.375
  165SER      N 1745   5.506   6.005   2.370
  165SER      H 1746   5.536   5.913   2.398
  165SER     CA 1747   5.384   6.012   2.289
  165SER     CB 1748   5.365   5.890   2.198
  165SER     OG 1749   5.472   5.882   2.104
  165SER     HG 1750   5.511   5.790   2.109
  165SER      C 1751   5.253   6.045   2.360
  165SER      O 1752   5.198   6.153   2.338
  166AS4      N 1753   5.194   5.945   2.424
  166AS4      H 1754   5.218   5.850   2.404
  166AS4     CA 1755   5.064   5.952   2.494
  166AS4     CB 1756   5.013   5.810   2.515
  166AS4     CG 1757   4.999   5.719   2.393
  166AS4    OD1 1758   5.096   5.705   2.315
  166AS4   HD11 1759   5.071   5.643   2.241
  166AS4   HD12 1760   5.173   5.760   2.347
  166AS4    OD2 1761   4.898   5.646   2.386
  166AS4   HD21 1762   4.901   5.592   2.303
  166AS4   HD22 1763   4.840   5.662   2.467
  166AS4      C 1764   5.061   6.031   2.625
  166AS4      O 1765   4.956   6.081   2.665
  167GLY      N 1766   5.174   6.036   2.695
  167GLY      H 1767   5.252   5.978   2.671
  167GLY     CA 1768   5.193   6.114   2.818
  167GLY      C 1769   5.108   6.071   2.938
  167GLY      O 1770   5.064   5.956   2.947
  168LEU      N 1771   5.075   6.169   3.021
  168LEU      H 1772   5.072   6.263   2.987
  168LEU     CA 1773   4.994   6.149   3.142
  168LEU     CB 1774   4.986   6.276   3.227
  168LEU     CG 1775   5.119   6.326   3.283
  168LEU    CD1 1776   5.095   6.457   3.358
  168LEU    CD2 1777   5.185   6.224   3.375
  168LEU      C 1778   4.850   6.109   3.106
  168LEU      O 1779   4.796   6.016   3.166
  169AR4      N 1780   4.798   6.171   3.001
  169AR4      H 1781   4.844   6.250   2.961
  169AR4     CA 1782   4.668   6.137   2.942
  169AR4     CB 1783   4.638   6.232   2.826
  169AR4     CG 1784   4.603   6.372   2.877
  169AR4     CD 1785   4.572   6.469   2.763
  169AR4     NE 1786   4.503   6.585   2.821
  169AR4     HE 1787   4.423   6.562   2.875
  169AR4     CZ 1788   4.543   6.713   2.816
  169AR4    NH1 1789   4.654   6.753   2.753
  169AR4   HH11 1790   4.712   6.689   2.703
  169AR4   HH12 1791   4.681   6.849   2.758
  169AR4    NH2 1792   4.465   6.809   2.870
  169AR4   HH21 1793   4.376   6.785   2.909
  169AR4   HH22 1794   4.498   6.903   2.873
  169AR4      C 1795   4.658   5.991   2.898
  169AR4      O 1796   4.569   5.919   2.944
  170GLY      N 1797   4.763   5.945   2.831
  170GLY      H 1798   4.824   6.007   2.783
  170GLY     CA 1799   4.784   5.803   2.798
  170GLY      C 1800   4.806   5.709   2.917
  170GLY      O 1801   4.751   5.599   2.919
  171LEU      N 1802   4.887   5.750   3.014
  171LEU      H 1803   4.946   5.830   3.001
  171LEU     CA 1804   4.909   5.673   3.137
  171LEU     CB 1805   5.014   5.739   3.228
  171LEU     CG 1806   5.158   5.714   3.184
  171LEU    CD1 1807   5.253   5.804   3.264
  171LEU    CD2 1808   5.197   5.567   3.204
  171LEU      C 1809   4.783   5.646   3.219
  171LEU      O 1810   4.745   5.531   3.237
  172TY0      N 1811   4.707   5.752   3.246
  172TY0      H 1812   4.733   5.844   3.216
  172TY0     CA 1813   4.586   5.744   3.329
  172TY0     CB 1814   4.575   5.866   3.420
  172TY0     CG 1815   4.696   5.886   3.510
  172TY0    CD1 1816   4.789   5.984   3.479
  172TY0    HD1 1817   4.762   6.062   3.408
  172TY0    CD2 1818   4.728   5.792   3.609
  172TY0    HD2 1819   4.654   5.718   3.640
  172TY0    CE1 1820   4.914   5.987   3.540
  172TY0    HE1 1821   4.979   6.072   3.520
  172TY0    CE2 1822   4.853   5.794   3.670
  172TY0    HE2 1823   4.875   5.723   3.750
  172TY0     CZ 1824   4.947   5.890   3.633
  172TY0     OH 1825   5.076   5.874   3.670
  172TY0    HH1 1826   5.134   5.935   3.616
  172TY0    HH2 1827   5.082   5.807   3.745
  172TY0      C 1828   4.455   5.715   3.255
  172TY0      O 1829   4.346   5.740   3.308
  173GLN      N 1830   4.465   5.649   3.140
  173GLN      H 1831   4.554   5.624   3.103
  173GLN     CA 1832   4.349   5.609   3.058
  173GLN     CB 1833   4.389   5.537   2.929
  173GLN     CG 1834   4.428   5.632   2.816
  173GLN     CD 1835   4.370   5.584   2.682
  173GLN    OE1 1836   4.289   5.650   2.617
  173GLN    NE2 1837   4.417   5.471   2.631
  173GLN   HE21 1838   4.491   5.420   2.676
  173GLN   HE22 1839   4.370   5.435   2.551
  173GLN      C 1840   4.249   5.519   3.130
  173GLN      O 1841   4.285   5.422   3.196
  174GLY      N 1842   4.122   5.550   3.108
  174GLY      H 1843   4.098   5.628   3.049
  174GLY     CA 1844   4.009   5.478   3.168
  174GLY      C 1845   3.989   5.499   3.319
  174GLY      O 1846   3.929   5.415   3.385
  175PHE      N 1847   4.028   5.616   3.368
  175PHE      H 1848   4.091   5.674   3.317
  175PHE     CA 1849   4.010   5.655   3.509
  175PHE     CB 1850   4.065   5.797   3.527
  175PHE     CG 1851   4.130   5.816   3.664
  175PHE    CD1 1852   4.267   5.792   3.678
  175PHE    HD1 1853   4.326   5.765   3.591
  175PHE    CD2 1854   4.055   5.855   3.774
  175PHE    HD2 1855   3.948   5.874   3.764
  175PHE    CE1 1856   4.328   5.808   3.802
  175PHE    HE1 1857   4.435   5.794   3.812
  175PHE    CE2 1858   4.116   5.871   3.898
  175PHE    HE2 1859   4.058   5.903   3.984
  175PHE     CZ 1860   4.253   5.847   3.912
  175PHE     HZ 1861   4.300   5.856   4.010
  175PHE      C 1862   3.866   5.646   3.560
  175PHE      O 1863   3.842   5.588   3.666
  176ASN      N 1864   3.772   5.673   3.470
  176ASN      H 1865   3.797   5.690   3.374
  176ASN     CA 1866   3.627   5.661   3.490
  176ASN     CB 1867   3.551   5.716   3.369
  176ASN     CG 1868   3.592   5.657   3.234
  176ASN    OD1 1869   3.705   5.612   3.212
  176ASN    ND2 1870   3.496   5.642   3.142
  176ASN   HD21 1871   3.400   5.661   3.162
  176ASN   HD22 1872   3.522   5.612   3.051
  176ASN      C 1873   3.581   5.519   3.522
  176ASN      O 1874   3.508   5.497   3.619
  177VAL      N 1875   3.623   5.422   3.441
  177VAL      H 1876   3.669   5.443   3.355
  177VAL     CA 1877   3.596   5.280   3.468
  177VAL     CB 1878   3.599   5.193   3.342
  177VAL    CG1 1879   3.486   5.235   3.248
  177VAL    CG2 1880   3.733   5.197   3.268
  177VAL      C 1881   3.677   5.220   3.583
  177VAL      O 1882   3.620   5.154   3.670
  178SER      N 1883   3.802   5.265   3.597
  178SER      H 1884   3.846   5.315   3.523
  178SER     CA 1885   3.891   5.227   3.708
  178SER     CB 1886   4.027   5.295   3.696
  178SER     OG 1887   4.103   5.238   3.588
  178SER     HG 1888   4.155   5.310   3.542
  178SER      C 1889   3.836   5.258   3.847
  178SER      O 1890   3.824   5.166   3.928
  179VAL      N 1891   3.788   5.380   3.869
  179VAL      H 1892   3.801   5.454   3.803
  179VAL     CA 1893   3.726   5.420   3.996
  179VAL     CB 1894   3.710   5.571   4.013
  179VAL    CG1 1895   3.847   5.639   4.020
  179VAL    CG2 1896   3.623   5.634   3.904
  179VAL      C 1897   3.597   5.346   4.034
  179VAL      O 1898   3.588   5.293   4.144
  180GLN      N 1899   3.511   5.324   3.935
  180GLN      H 1900   3.523   5.365   3.845
  180GLN     CA 1901   3.388   5.245   3.951
  180GLN     CB 1902   3.309   5.240   3.820
  180GLN     CG 1903   3.238   5.371   3.784
  180GLN     CD 1904   3.176   5.360   3.645
  180GLN    OE1 1905   3.064   5.313   3.624
  180GLN    NE2 1906   3.252   5.402   3.544
  180GLN   HE21 1907   3.343   5.439   3.562
  180GLN   HE22 1908   3.217   5.394   3.450
  180GLN      C 1909   3.414   5.102   3.999
  180GLN      O 1910   3.360   5.062   4.102
  181GLY      N 1911   3.517   5.040   3.942
  181GLY      H 1912   3.560   5.079   3.860
  181GLY     CA 1913   3.566   4.907   3.980
  181GLY      C 1914   3.606   4.893   4.127
  181GLY      O 1915   3.561   4.801   4.195
  182ILE      N 1916   3.678   4.993   4.178
  182ILE      H 1917   3.709   5.068   4.121
  182ILE     CA 1918   3.721   4.998   4.319
  182ILE     CB 1919   3.827   5.106   4.339
  182ILE    CG1 1920   3.945   5.084   4.245
  182ILE    CG2 1921   3.876   5.109   4.484
  182ILE     CD 1922   4.036   5.207   4.236
  182ILE      C 1923   3.603   5.016   4.414
  182ILE      O 1924   3.584   4.934   4.504
  183ILE      N 1925   3.514   5.110   4.383
  183ILE      H 1926   3.528   5.170   4.305
  183ILE     CA 1927   3.395   5.138   4.464
  183ILE     CB 1928   3.327   5.267   4.415
  183ILE    CG1 1929   3.424   5.385   4.423
  183ILE    CG2 1930   3.201   5.299   4.496
  183ILE     CD 1931   3.374   5.508   4.348
  183ILE      C 1932   3.298   5.020   4.472
  183ILE      O 1933   3.264   4.977   4.582
  184ILE      N 1934   3.273   4.954   4.359
  184ILE      H 1935   3.301   4.990   4.270
  184ILE     CA 1936   3.188   4.834   4.355
  184ILE     CB 1937   3.141   4.806   4.212
  184ILE    CG1 1938   3.016   4.718   4.214
  184ILE    CG2 1939   3.251   4.746   4.124
  184ILE     CD 1940   2.953   4.705   4.075
  184ILE      C 1941   3.247   4.714   4.429
  184ILE      O 1942   3.176   4.650   4.507
  185TY0      N 1943   3.379   4.698   4.424
  185TY0      H 1944   3.435   4.747   4.357
  185TY0     CA 1945   3.451   4.599   4.506
  185TY0     CB 1946   3.598   4.591   4.463
  185TY0     CG 1947   3.682   4.498   4.550
  185TY0    CD1 1948   3.761   4.551   4.651
  185TY0    HD1 1949   3.769   4.659   4.663
  185TY0    CD2 1950   3.666   4.360   4.543
  185TY0    HD2 1951   3.602   4.317   4.466
  185TY0    CE1 1952   3.822   4.468   4.745
  185TY0    HE1 1953   3.891   4.512   4.817
  185TY0    CE2 1954   3.726   4.276   4.636
  185TY0    HE2 1955   3.711   4.169   4.630
  185TY0     CZ 1956   3.803   4.331   4.738
  185TY0     OH 1957   3.850   4.249   4.837
  185TY0    HH1 1958   3.890   4.304   4.910
  185TY0    HH2 1959   3.833   4.154   4.812
  185TY0      C 1960   3.439   4.627   4.656
  185TY0      O 1961   3.398   4.538   4.730
  186AR4      N 1962   3.459   4.751   4.696
  186AR4      H 1963   3.494   4.822   4.635
  186AR4     CA 1964   3.445   4.791   4.837
  186AR4     CB 1965   3.498   4.933   4.860
  186AR4     CG 1966   3.514   4.967   5.009
  186AR4     CD 1967   3.611   4.872   5.079
  186AR4     NE 1968   3.627   4.909   5.220
  186AR4     HE 1969   3.558   4.870   5.282
  186AR4     CZ 1970   3.735   4.966   5.275
  186AR4    NH1 1971   3.849   4.982   5.207
  186AR4   HH11 1972   3.857   4.951   5.112
  186AR4   HH12 1973   3.930   5.020   5.252
  186AR4    NH2 1974   3.724   5.025   5.394
  186AR4   HH21 1975   3.636   5.026   5.441
  186AR4   HH22 1976   3.802   5.071   5.436
  186AR4      C 1977   3.303   4.774   4.892
  186AR4      O 1978   3.288   4.716   5.000
  187ALA      N 1979   3.203   4.803   4.810
  187ALA      H 1980   3.218   4.857   4.727
  187ALA     CA 1981   3.062   4.776   4.843
  187ALA     CB 1982   2.972   4.830   4.732
  187ALA      C 1983   3.033   4.627   4.867
  187ALA      O 1984   2.980   4.591   4.971
  188ALA      N 1985   3.085   4.542   4.778
  188ALA      H 1986   3.123   4.575   4.692
  188ALA     CA 1987   3.078   4.396   4.793
  188ALA     CB 1988   3.132   4.329   4.667
  188ALA      C 1989   3.152   4.343   4.916
  188ALA      O 1990   3.094   4.269   4.995
  189TY0      N 1991   3.272   4.394   4.939
  189TY0      H 1992   3.318   4.451   4.871
  189TY0     CA 1993   3.354   4.361   5.057
  189TY0     CB 1994   3.492   4.426   5.045
  189TY0     CG 1995   3.594   4.363   5.139
  189TY0    CD1 1996   3.629   4.425   5.259
  189TY0    HD1 1997   3.591   4.524   5.283
  189TY0    CD2 1998   3.647   4.238   5.109
  189TY0    HD2 1999   3.629   4.193   5.011
  189TY0    CE1 2000   3.716   4.362   5.348
  189TY0    HE1 2001   3.745   4.414   5.439
  189TY0    CE2 2002   3.732   4.175   5.198
  189TY0    HE2 2003   3.774   4.077   5.173
  189TY0     CZ 2004   3.767   4.237   5.318
  189TY0     OH 2005   3.868   4.182   5.391
  189TY0    HH1 2006   3.925   4.254   5.430
  189TY0    HH2 2007   3.864   4.082   5.383
  189TY0      C 2008   3.287   4.400   5.189
  189TY0      O 2009   3.266   4.314   5.274
  190PHE      N 2010   3.231   4.521   5.194
  190PHE      H 2011   3.252   4.590   5.124
  190PHE     CA 2012   3.152   4.570   5.307
  190PHE     CB 2013   3.105   4.713   5.279
  190PHE     CG 2014   3.046   4.783   5.402
  190PHE    CD1 2015   3.129   4.863   5.481
  190PHE    HD1 2016   3.232   4.882   5.450
  190PHE    CD2 2017   2.914   4.762   5.440
  190PHE    HD2 2018   2.848   4.704   5.375
  190PHE    CE1 2019   3.080   4.919   5.598
  190PHE    HE1 2020   3.145   4.980   5.660
  190PHE    CE2 2021   2.865   4.817   5.557
  190PHE    HE2 2022   2.762   4.799   5.587
  190PHE     CZ 2023   2.948   4.896   5.636
  190PHE     HZ 2024   2.909   4.944   5.726
  190PHE      C 2025   3.030   4.482   5.337
  190PHE      O 2026   3.013   4.436   5.450
  191GLY      N 2027   2.959   4.446   5.230
  191GLY      H 2028   2.977   4.486   5.141
  191GLY     CA 2029   2.841   4.357   5.236
  191GLY      C 2030   2.868   4.221   5.300
  191GLY      O 2031   2.791   4.177   5.385
  192VAL      N 2032   2.978   4.157   5.261
  192VAL      H 2033   3.031   4.190   5.183
  192VAL     CA 2034   3.021   4.029   5.318
  192VAL     CB 2035   3.108   3.952   5.218
  192VAL    CG1 2036   3.149   3.815   5.270
  192VAL    CG2 2037   3.037   3.934   5.084
  192VAL      C 2038   3.088   4.041   5.455
  192VAL      O 2039   3.049   3.973   5.550
  193TY0      N 2040   3.190   4.127   5.465
  193TY0      H 2041   3.211   4.190   5.390
  193TY0     CA 2042   3.279   4.137   5.581
  193TY0     CB 2043   3.419   4.171   5.529
  193TY0     CG 2044   3.523   4.064   5.562
  193TY0    CD1 2045   3.520   3.938   5.504
  193TY0    HD1 2046   3.435   3.909   5.442
  193TY0    CD2 2047   3.636   4.103   5.635
  193TY0    HD2 2048   3.642   4.204   5.676
  193TY0    CE1 2049   3.628   3.852   5.517
  193TY0    HE1 2050   3.624   3.753   5.469
  193TY0    CE2 2051   3.745   4.018   5.646
  193TY0    HE2 2052   3.837   4.057   5.688
  193TY0     CZ 2053   3.741   3.892   5.586
  193TY0     OH 2054   3.848   3.810   5.599
  193TY0    HH1 2055   3.926   3.864   5.569
  193TY0    HH2 2056   3.825   3.734   5.660
  193TY0      C 2057   3.235   4.231   5.693
  193TY0      O 2058   3.196   4.186   5.801
  194AS4      N 2059   3.242   4.361   5.667
  194AS4      H 2060   3.286   4.395   5.584
  194AS4     CA 2061   3.209   4.468   5.763
  194AS4     CB 2062   3.237   4.605   5.701
  194AS4     CG 2063   3.383   4.647   5.717
  194AS4    OD1 2064   3.469   4.598   5.641
  194AS4   HD11 2065   3.559   4.635   5.664
  194AS4   HD12 2066   3.425   4.535   5.577
  194AS4    OD2 2067   3.410   4.726   5.810
  194AS4   HD21 2068   3.508   4.746   5.810
  194AS4   HD22 2069   3.327   4.748   5.861
  194AS4      C 2070   3.070   4.469   5.826
  194AS4      O 2071   3.055   4.514   5.939
  195THR      N 2072   2.972   4.414   5.755
  195THR      H 2073   2.985   4.387   5.660
  195THR     CA 2074   2.835   4.395   5.806
  195THR     CB 2075   2.744   4.331   5.701
  195THR    OG1 2076   2.807   4.214   5.650
  195THR    HG1 2077   2.788   4.204   5.552
  195THR    CG2 2078   2.705   4.431   5.592
  195THR      C 2079   2.824   4.314   5.935
  195THR      O 2080   2.741   4.346   6.020
  196ALA      N 2081   2.909   4.213   5.950
  196ALA      H 2082   2.965   4.184   5.872
  196ALA     CA 2083   2.924   4.128   6.069
  196ALA     CB 2084   2.983   4.210   6.184
  196ALA      C 2085   2.797   4.053   6.109
  196ALA      O 2086   2.752   4.057   6.223
  197LY3      N 2087   2.741   3.981   6.012
  197LY3      H 2088   2.793   3.954   5.931
  197LY3     CA 2089   2.604   3.930   6.022
  197LY3     CB 2090   2.515   4.004   5.922
  197LY3     CG 2091   2.470   4.137   5.983
  197LY3     CD 2092   2.372   4.211   5.891
  197LY3     CE 2093   2.302   4.322   5.969
  197LY3     NZ 2094   2.208   4.395   5.882
  197LY3    HZ1 2095   2.151   4.455   5.937
  197LY3    HZ2 2096   2.260   4.450   5.817
  197LY3    HZ3 2097   2.151   4.331   5.831
  197LY3      C 2098   2.579   3.779   6.011
  197LY3      O 2099   2.641   3.708   5.931
  198GLY      N 2100   2.468   3.740   6.072
  198GLY      H 2101   2.405   3.809   6.109
  198GLY     CA 2102   2.416   3.602   6.076
  198GLY      C 2103   2.345   3.561   5.946
  198GLY      O 2104   2.225   3.533   5.947
  199MET      N 2105   2.418   3.571   5.836
  199MET      H 2106   2.513   3.603   5.841
  199MET     CA 2107   2.368   3.539   5.702
  199MET     CB 2108   2.336   3.666   5.623
  199MET     CG 2109   2.447   3.772   5.618
  199MET     SD 2110   2.590   3.727   5.513
  199MET     CE 2111   2.686   3.876   5.532
  199MET      C 2112   2.450   3.438   5.621
  199MET      O 2113   2.570   3.422   5.643
  200LEU      N 2114   2.384   3.370   5.528
  200LEU      H 2115   2.286   3.384   5.516
  200LEU     CA 2116   2.445   3.265   5.445
  200LEU     CB 2117   2.340   3.192   5.361
  200LEU     CG 2118   2.250   3.100   5.443
  200LEU    CD1 2119   2.134   3.050   5.356
  200LEU    CD2 2120   2.328   2.982   5.501
  200LEU      C 2121   2.568   3.298   5.361
  200LEU      O 2122   2.649   3.207   5.343
  201PRO      N 2123   2.584   3.418   5.307
  201PRO     CA 2124   2.713   3.461   5.249
  201PRO     CB 2125   2.685   3.596   5.183
  201PRO     CG 2126   2.540   3.581   5.138
  201PRO     CD 2127   2.477   3.503   5.254
  201PRO      C 2128   2.832   3.470   5.344
  201PRO      O 2129   2.945   3.461   5.296
  202AS4      N 2130   2.810   3.493   5.473
  202AS4      H 2131   2.719   3.514   5.508
  202AS4     CA 2132   2.917   3.500   5.573
  202AS4     CB 2133   2.860   3.549   5.706
  202AS4     CG 2134   2.962   3.549   5.820
  202AS4    OD1 2135   2.974   3.444   5.887
  202AS4   HD11 2136   3.044   3.457   5.957
  202AS4   HD12 2137   2.910   3.376   5.853
  202AS4    OD2 2138   3.037   3.648   5.832
  202AS4   HD21 2139   3.099   3.634   5.910
  202AS4   HD22 2140   3.016   3.715   5.761
  202AS4      C 2141   2.995   3.370   5.591
  202AS4      O 2142   2.938   3.267   5.627
  203PRO      N 2143   3.127   3.378   5.572
  203PRO     CA 2144   3.217   3.264   5.591
  203PRO     CB 2145   3.321   3.283   5.481
  203PRO     CG 2146   3.338   3.435   5.478
  203PRO     CD 2147   3.195   3.486   5.501
  203PRO      C 2148   3.284   3.250   5.728
  203PRO      O 2149   3.373   3.166   5.742
  204LY3      N 2150   3.239   3.323   5.831
  204LY3      H 2151   3.153   3.373   5.828
  204LY3     CA 2152   3.308   3.329   5.961
  204LY3     CB 2153   3.269   3.459   6.031
  204LY3     CG 2154   3.380   3.516   6.118
  204LY3     CD 2155   3.484   3.590   6.033
  204LY3     CE 2156   3.582   3.666   6.121
  204LY3     NZ 2157   3.654   3.769   6.045
  204LY3    HZ1 2158   3.706   3.827   6.108
  204LY3    HZ2 2159   3.717   3.729   5.978
  204LY3    HZ3 2160   3.589   3.827   5.996
  204LY3      C 2161   3.286   3.207   6.051
  204LY3      O 2162   3.222   3.213   6.156
  205ASN      N 2163   3.338   3.094   6.002
  205ASN      H 2164   3.374   3.095   5.909
  205ASN     CA 2165   3.339   2.963   6.068
  205ASN     CB 2166   3.396   2.864   5.965
  205ASN     CG 2167   3.387   2.717   6.005
  205ASN    OD1 2168   3.451   2.669   6.098
  205ASN    ND2 2169   3.304   2.639   5.935
  205ASN   HD21 2170   3.248   2.673   5.860
  205ASN   HD22 2171   3.296   2.544   5.965
  205ASN      C 2172   3.422   2.963   6.196
  205ASN      O 2173   3.524   3.030   6.206
  206VAL      N 2174   3.381   2.880   6.292
  206VAL      H 2175   3.298   2.827   6.279
  206VAL     CA 2176   3.449   2.864   6.422
  206VAL     CB 2177   3.360   2.795   6.525
  206VAL    CG1 2178   3.231   2.873   6.550
  206VAL    CG2 2179   3.329   2.649   6.491
  206VAL      C 2180   3.588   2.801   6.421
  206VAL      O 2181   3.659   2.805   6.521
  207HI0      N 2182   3.622   2.731   6.313
  207HI0      H 2183   3.559   2.723   6.235
  207HI0     CA 2184   3.750   2.662   6.296
  207HI0     CB 2185   3.735   2.550   6.192
  207HI0     CG 2186   3.647   2.437   6.247
  207HI0    ND1 2187   3.516   2.427   6.232
  207HI0    HD1 2188   3.460   2.476   6.164
  207HI0    CD2 2189   3.684   2.352   6.343
  207HI0    HD2 2190   3.786   2.329   6.371
  207HI0    CE1 2191   3.470   2.341   6.322
  207HI0    HE1 2192   3.365   2.317   6.337
  207HI0    NE2 2193   3.574   2.294   6.391
  207HI0    HE2 2194   3.570   2.226   6.465
  207HI0      C 2195   3.872   2.749   6.268
  207HI0      O 2196   3.861   2.859   6.214
  208ILE      N 2197   3.989   2.697   6.304
  208ILE      H 2198   3.998   2.599   6.322
  208ILE     CA 2199   4.112   2.776   6.310
  208ILE     CB 2200   4.192   2.749   6.437
  208ILE    CG1 2201   4.228   2.602   6.454
  208ILE    CG2 2202   4.114   2.804   6.557
  208ILE     CD 2203   4.321   2.575   6.573
  208ILE      C 2204   4.203   2.791   6.187
  208ILE      O 2205   4.281   2.886   6.183
  209ILE      N 2206   4.192   2.703   6.088
  209ILE      H 2207   4.137   2.619   6.095
  209ILE     CA 2208   4.263   2.720   5.961
  209ILE     CB 2209   4.372   2.614   5.940
  209ILE    CG1 2210   4.463   2.647   5.821
  209ILE    CG2 2211   4.317   2.473   5.924
  209ILE     CD 2212   4.548   2.771   5.844
  209ILE      C 2213   4.173   2.739   5.839
  209ILE      O 2214   4.187   2.839   5.769
  210VAL      N 2215   4.066   2.660   5.829
  210VAL      H 2216   4.047   2.589   5.897
  210VAL     CA 2217   3.976   2.663   5.713
  210VAL     CB 2218   3.878   2.545   5.710
  210VAL    CG1 2219   3.954   2.413   5.695
  210VAL    CG2 2220   3.785   2.541   5.831
  210VAL      C 2221   3.902   2.793   5.683
  210VAL      O 2222   3.871   2.822   5.567
  211SER      N 2223   3.896   2.880   5.784
  211SER      H 2224   3.950   2.865   5.867
  211SER     CA 2225   3.834   3.013   5.779
  211SER     CB 2226   3.847   3.083   5.914
  211SER     OG 2227   3.984   3.079   5.955
  211SER     HG 2228   4.007   3.163   6.003
  211SER      C 2229   3.892   3.104   5.670
  211SER      O 2230   3.819   3.142   5.579
  212TRP      N 2231   4.024   3.118   5.668
  212TRP      H 2232   4.080   3.081   5.743
  212TRP     CA 2233   4.097   3.197   5.568
  212TRP     CB 2234   4.245   3.204   5.603
  212TRP     CG 2235   4.274   3.295   5.722
  212TRP    CD1 2236   4.258   3.427   5.725
  212TRP    HD1 2237   4.202   3.486   5.652
  212TRP    CD2 2238   4.352   3.262   5.832
  212TRP    NE1 2239   4.323   3.479   5.829
  212TRP    HE1 2240   4.327   3.577   5.850
  212TRP    CE2 2241   4.382   3.382   5.897
  212TRP    CE3 2242   4.398   3.141   5.883
  212TRP    HE3 2243   4.372   3.047   5.834
  212TRP    CZ2 2244   4.460   3.380   6.012
  212TRP    HZ2 2245   4.484   3.472   6.065
  212TRP    CZ3 2246   4.476   3.139   5.998
  212TRP    HZ3 2247   4.511   3.044   6.038
  212TRP    CH2 2248   4.508   3.259   6.062
  212TRP    HH2 2249   4.572   3.258   6.150
  212TRP      C 2250   4.079   3.149   5.424
  212TRP      O 2251   4.038   3.227   5.338
  213MET      N 2252   4.090   3.018   5.406
  213MET      H 2253   4.135   2.961   5.474
  213MET     CA 2254   4.065   2.951   5.277
  213MET     CB 2255   4.093   2.801   5.287
  213MET     CG 2256   4.243   2.768   5.299
  213MET     SD 2257   4.319   2.823   5.456
  213MET     CE 2258   4.487   2.773   5.424
  213MET      C 2259   3.925   2.973   5.219
  213MET      O 2260   3.913   3.008   5.102
  214ILE      N 2261   3.821   2.959   5.302
  214ILE      H 2262   3.830   2.920   5.393
  214ILE     CA 2263   3.686   2.995   5.258
  214ILE     CB 2264   3.572   2.922   5.330
  214ILE    CG1 2265   3.572   2.943   5.481
  214ILE    CG2 2266   3.576   2.774   5.291
  214ILE     CD 2267   3.449   2.883   5.550
  214ILE      C 2268   3.660   3.145   5.244
  214ILE      O 2269   3.618   3.187   5.136
  215ALA      N 2270   3.713   3.225   5.336
  215ALA      H 2271   3.756   3.189   5.418
  215ALA     CA 2272   3.699   3.372   5.334
  215ALA     CB 2273   3.761   3.434   5.460
  215ALA      C 2274   3.756   3.440   5.209
  215ALA      O 2275   3.679   3.498   5.134
  216GLN      N 2276   3.882   3.410   5.177
  216GLN      H 2277   3.939   3.354   5.236
  216GLN     CA 2278   3.947   3.463   5.057
  216GLN     CB 2279   4.097   3.433   5.059
  216GLN     CG 2280   4.172   3.525   5.156
  216GLN     CD 2281   4.255   3.632   5.083
  216GLN    OE1 2282   4.310   3.611   4.975
  216GLN    NE2 2283   4.270   3.748   5.145
  216GLN   HE21 2284   4.230   3.769   5.234
  216GLN   HE22 2285   4.335   3.815   5.109
  216GLN      C 2286   3.885   3.419   4.924
  216GLN      O 2287   3.867   3.500   4.833
  217THR      N 2288   3.838   3.295   4.919
  217THR      H 2289   3.867   3.226   4.985
  217THR     CA 2290   3.761   3.245   4.804
  217THR     CB 2291   3.741   3.093   4.810
  217THR    OG1 2292   3.865   3.028   4.838
  217THR    HG1 2293   3.875   3.012   4.936
  217THR    CG2 2294   3.687   3.039   4.677
  217THR      C 2295   3.626   3.315   4.789
  217THR      O 2296   3.594   3.362   4.680
  218VAL      N 2297   3.553   3.334   4.899
  218VAL      H 2298   3.581   3.295   4.987
  218VAL     CA 2299   3.426   3.407   4.900
  218VAL     CB 2300   3.349   3.385   5.031
  218VAL    CG1 2301   3.220   3.467   5.040
  218VAL    CG2 2302   3.312   3.238   5.046
  218VAL      C 2303   3.442   3.555   4.864
  218VAL      O 2304   3.372   3.603   4.775
  219THR      N 2305   3.542   3.623   4.919
  219THR      H 2306   3.602   3.582   4.988
  219THR     CA 2307   3.572   3.762   4.885
  219THR     CB 2308   3.674   3.829   4.977
  219THR    OG1 2309   3.797   3.755   4.970
  219THR    HG1 2310   3.876   3.812   4.992
  219THR    CG2 2311   3.622   3.836   5.121
  219THR      C 2312   3.617   3.781   4.740
  219THR      O 2313   3.563   3.868   4.672
  220ALA      N 2314   3.700   3.690   4.690
  220ALA      H 2315   3.757   3.635   4.751
  220ALA     CA 2316   3.737   3.684   4.548
  220ALA     CB 2317   3.840   3.573   4.523
  220ALA      C 2318   3.620   3.667   4.452
  220ALA      O 2319   3.611   3.743   4.355
  221VAL      N 2320   3.529   3.575   4.482
  221VAL      H 2321   3.545   3.507   4.554
  221VAL     CA 2322   3.406   3.558   4.403
  221VAL     CB 2323   3.340   3.420   4.413
  221VAL    CG1 2324   3.437   3.309   4.373
  221VAL    CG2 2325   3.276   3.392   4.549
  221VAL      C 2326   3.303   3.670   4.417
  221VAL      O 2327   3.257   3.721   4.315
  222ALA      N 2328   3.285   3.725   4.537
  222ALA      H 2329   3.316   3.679   4.621
  222ALA     CA 2330   3.206   3.847   4.557
  222ALA     CB 2331   3.199   3.881   4.706
  222ALA      C 2332   3.264   3.966   4.481
  222ALA      O 2333   3.195   4.034   4.405
  223GLY      N 2334   3.397   3.972   4.481
  223GLY      H 2335   3.449   3.921   4.550
  223GLY     CA 2336   3.477   4.064   4.400
  223GLY      C 2337   3.473   4.046   4.248
  223GLY      O 2338   3.544   4.119   4.180
  224LEU      N 2339   3.400   3.948   4.195
  224LEU      H 2340   3.362   3.873   4.249
  224LEU     CA 2341   3.376   3.940   4.050
  224LEU     CB 2342   3.306   3.811   4.008
  224LEU     CG 2343   3.400   3.690   3.998
  224LEU    CD1 2344   3.318   3.563   3.974
  224LEU    CD2 2345   3.501   3.707   3.885
  224LEU      C 2346   3.299   4.059   3.991
  224LEU      O 2347   3.322   4.095   3.876
  225VAL      N 2348   3.230   4.133   4.077
  225VAL      H 2349   3.209   4.099   4.169
  225VAL     CA 2350   3.161   4.258   4.041
  225VAL     CB 2351   3.086   4.316   4.161
  225VAL    CG1 2352   2.971   4.225   4.203
  225VAL    CG2 2353   3.177   4.346   4.280
  225VAL      C 2354   3.246   4.366   3.974
  225VAL      O 2355   3.193   4.446   3.896
  226SER      N 2356   3.377   4.364   3.995
  226SER      H 2357   3.420   4.298   4.057
  226SER     CA 2358   3.470   4.454   3.926
  226SER     CB 2359   3.600   4.478   4.002
  226SER     OG 2360   3.678   4.359   4.017
  226SER     HG 2361   3.719   4.361   4.108
  226SER      C 2362   3.504   4.417   3.781
  226SER      O 2363   3.538   4.506   3.703
  227TY0      N 2364   3.474   4.294   3.740
  227TY0      H 2365   3.420   4.231   3.796
  227TY0     CA 2366   3.513   4.241   3.609
  227TY0     CB 2367   3.479   4.092   3.598
  227TY0     CG 2368   3.593   4.007   3.542
  227TY0    CD1 2369   3.657   3.916   3.626
  227TY0    HD1 2370   3.638   3.918   3.733
  227TY0    CD2 2371   3.622   4.006   3.406
  227TY0    HD2 2372   3.572   4.076   3.340
  227TY0    CE1 2373   3.746   3.822   3.574
  227TY0    HE1 2374   3.773   3.737   3.635
  227TY0    CE2 2375   3.713   3.914   3.354
  227TY0    HE2 2376   3.728   3.912   3.246
  227TY0     CZ 2377   3.776   3.823   3.438
  227TY0     OH 2378   3.889   3.761   3.396
  227TY0    HH1 2379   3.875   3.737   3.300
  227TY0    HH2 2380   3.963   3.778   3.461
  227TY0      C 2381   3.467   4.315   3.483
  227TY0      O 2382   3.554   4.336   3.399
  228PRO      N 2383   3.346   4.368   3.471
  228PRO     CA 2384   3.306   4.450   3.356
  228PRO     CB 2385   3.161   4.490   3.381
  228PRO     CG 2386   3.108   4.369   3.459
  228PRO     CD 2387   3.226   4.333   3.549
  228PRO      C 2388   3.394   4.574   3.336
  228PRO      O 2389   3.463   4.585   3.235
  229PHE      N 2390   3.409   4.651   3.443
  229PHE      H 2391   3.347   4.641   3.522
  229PHE     CA 2392   3.496   4.769   3.452
  229PHE     CB 2393   3.484   4.831   3.591
  229PHE     CG 2394   3.340   4.847   3.641
  229PHE    CD1 2395   3.267   4.961   3.611
  229PHE    HD1 2396   3.313   5.043   3.556
  229PHE    CD2 2397   3.282   4.745   3.715
  229PHE    HD2 2398   3.342   4.660   3.749
  229PHE    CE1 2399   3.135   4.972   3.654
  229PHE    HE1 2400   3.079   5.063   3.635
  229PHE    CE2 2401   3.149   4.755   3.756
  229PHE    HE2 2402   3.104   4.673   3.812
  229PHE     CZ 2403   3.076   4.869   3.726
  229PHE     HZ 2404   2.973   4.878   3.760
  229PHE      C 2405   3.643   4.735   3.426
  229PHE      O 2406   3.706   4.796   3.339
  230AS4      N 2407   3.688   4.626   3.486
  230AS4      H 2408   3.632   4.580   3.555
  230AS4     CA 2409   3.823   4.569   3.471
  230AS4     CB 2410   3.830   4.453   3.570
  230AS4     CG 2411   3.967   4.389   3.593
  230AS4    OD1 2412   3.991   4.281   3.536
  230AS4   HD11 2413   4.083   4.251   3.558
  230AS4   HD12 2414   3.911   4.253   3.483
  230AS4    OD2 2415   4.039   4.438   3.684
  230AS4   HD21 2416   4.125   4.387   3.689
  230AS4   HD22 2417   3.991   4.514   3.727
  230AS4      C 2418   3.857   4.527   3.328
  230AS4      O 2419   3.960   4.570   3.275
  231THR      N 2420   3.765   4.461   3.259
  231THR      H 2421   3.688   4.417   3.306
  231THR     CA 2422   3.778   4.427   3.117
  231THR     CB 2423   3.667   4.331   3.073
  231THR    OG1 2424   3.680   4.211   3.150
  231THR    HG1 2425   3.603   4.151   3.128
  231THR    CG2 2426   3.669   4.295   2.924
  231THR      C 2427   3.787   4.548   3.024
  231THR      O 2428   3.876   4.555   2.940
  232VAL      N 2429   3.704   4.649   3.049
  232VAL      H 2430   3.630   4.641   3.116
  232VAL     CA 2431   3.710   4.777   2.977
  232VAL     CB 2432   3.586   4.862   3.006
  232VAL    CG1 2433   3.589   4.995   2.931
  232VAL    CG2 2434   3.458   4.788   2.968
  232VAL      C 2435   3.841   4.852   3.003
  232VAL      O 2436   3.912   4.884   2.908
  233AR4      N 2437   3.882   4.856   3.129
  233AR4      H 2438   3.821   4.830   3.204
  233AR4     CA 2439   4.011   4.913   3.172
  233AR4     CB 2440   4.025   4.897   3.324
  233AR4     CG 2441   4.147   4.969   3.382
  233AR4     CD 2442   4.177   4.924   3.525
  233AR4     NE 2443   4.278   5.014   3.582
  233AR4     HE 2444   4.247   5.109   3.589
  233AR4     CZ 2445   4.397   4.979   3.634
  233AR4    NH1 2446   4.433   4.851   3.648
  233AR4   HH11 2447   4.371   4.776   3.624
  233AR4   HH12 2448   4.524   4.830   3.685
  233AR4    NH2 2449   4.488   5.073   3.663
  233AR4   HH21 2450   4.471   5.169   3.645
  233AR4   HH22 2451   4.574   5.044   3.705
  233AR4      C 2452   4.131   4.848   3.103
  233AR4      O 2453   4.213   4.919   3.044
  234AR4      N 2454   4.133   4.716   3.099
  234AR4      H 2455   4.069   4.660   3.151
  234AR4     CA 2456   4.242   4.642   3.033
  234AR4     CB 2457   4.241   4.493   3.069
  234AR4     CG 2458   4.267   4.477   3.219
  234AR4     CD 2459   4.278   4.330   3.260
  234AR4     NE 2460   4.259   4.320   3.405
  234AR4     HE 2461   4.166   4.340   3.437
  234AR4     CZ 2462   4.345   4.271   3.495
  234AR4    NH1 2463   4.464   4.220   3.459
  234AR4   HH11 2464   4.493   4.219   3.364
  234AR4   HH12 2465   4.521   4.176   3.529
  234AR4    NH2 2466   4.312   4.271   3.625
  234AR4   HH21 2467   4.224   4.308   3.654
  234AR4   HH22 2468   4.375   4.230   3.690
  234AR4      C 2469   4.253   4.662   2.881
  234AR4      O 2470   4.363   4.693   2.835
  235AR4      N 2471   4.141   4.666   2.810
  235AR4      H 2472   4.053   4.636   2.849
  235AR4     CA 2473   4.140   4.701   2.668
  235AR4     CB 2474   4.004   4.676   2.603
  235AR4     CG 2475   4.013   4.688   2.450
  235AR4     CD 2476   3.878   4.677   2.378
  235AR4     NE 2477   3.842   4.538   2.344
  235AR4     HE 2478   3.822   4.479   2.422
  235AR4     CZ 2479   3.832   4.490   2.220
  235AR4    NH1 2480   3.866   4.562   2.112
  235AR4   HH11 2481   3.905   4.654   2.120
  235AR4   HH12 2482   3.855   4.521   2.021
  235AR4    NH2 2483   3.777   4.370   2.196
  235AR4   HH21 2484   3.741   4.315   2.272
  235AR4   HH22 2485   3.766   4.338   2.102
  235AR4      C 2486   4.189   4.844   2.643
  235AR4      O 2487   4.284   4.863   2.567
  236MET      N 2488   4.143   4.938   2.726
  236MET      H 2489   4.069   4.918   2.790
  236MET     CA 2490   4.186   5.078   2.722
  236MET     CB 2491   4.101   5.157   2.821
  236MET     CG 2492   4.107   5.309   2.801
  236MET     SD 2493   4.025   5.367   2.648
  236MET     CE 2494   4.007   5.538   2.692
  236MET      C 2495   4.336   5.095   2.751
  236MET      O 2496   4.407   5.153   2.670
  237MET      N 2497   4.385   5.031   2.857
  237MET      H 2498   4.324   4.986   2.923
  237MET     CA 2499   4.527   5.030   2.892
  237MET     CB 2500   4.554   4.970   3.030
  237MET     CG 2501   4.497   5.053   3.144
  237MET     SD 2502   4.543   4.994   3.311
  237MET     CE 2503   4.512   4.819   3.298
  237MET      C 2504   4.619   4.962   2.790
  237MET      O 2505   4.736   4.999   2.778
  238MET      N 2506   4.569   4.860   2.722
  238MET      H 2507   4.486   4.812   2.753
  238MET     CA 2508   4.638   4.796   2.609
  238MET     CB 2509   4.569   4.664   2.577
  238MET     CG 2510   4.667   4.553   2.536
  238MET     SD 2511   4.739   4.571   2.369
  238MET     CE 2512   4.716   4.402   2.316
  238MET      C 2513   4.645   4.886   2.485
  238MET      O 2514   4.753   4.904   2.429
  239GLN      N 2515   4.535   4.954   2.454
  239GLN      H 2516   4.447   4.932   2.496
  239GLN     CA 2517   4.531   5.055   2.347
  239GLN     CB 2518   4.389   5.111   2.331
  239GLN     CG 2519   4.290   5.014   2.266
  239GLN     CD 2520   4.155   5.084   2.245
  239GLN    OE1 2521   4.137   5.204   2.260
  239GLN    NE2 2522   4.058   5.010   2.190
  239GLN   HE21 2523   4.072   4.915   2.161
  239GLN   HE22 2524   3.973   5.057   2.168
  239GLN      C 2525   4.623   5.175   2.367
  239GLN      O 2526   4.652   5.245   2.269
  240SER      N 2527   4.650   5.210   2.492
  240SER      H 2528   4.591   5.179   2.567
  240SER     CA 2529   4.750   5.310   2.532
  240SER     CB 2530   4.760   5.320   2.685
  240SER     OG 2531   4.633   5.345   2.745
  240SER     HG 2532   4.645   5.337   2.843
  240SER      C 2533   4.891   5.278   2.484
  240SER      O 2534   4.925   5.163   2.453
  241GLY      N 2535   4.974   5.381   2.479
  241GLY      H 2536   4.940   5.475   2.479
  241GLY     CA 2537   5.114   5.369   2.437
  241GLY      C 2538   5.127   5.348   2.285
  241GLY      O 2539   5.227   5.293   2.239
  242AR4      N 2540   5.047   5.425   2.213
  242AR4      H 2541   5.007   5.509   2.251
  242AR4     CA 2542   5.024   5.405   2.069
  242AR4     CB 2543   4.923   5.292   2.054
  242AR4     CG 2544   4.898   5.253   1.908
  242AR4     CD 2545   4.790   5.146   1.894
  242AR4     NE 2546   4.770   5.125   1.750
  242AR4     HE 2547   4.853   5.104   1.698
  242AR4     CZ 2548   4.658   5.148   1.680
  242AR4    NH1 2549   4.546   5.194   1.738
  242AR4   HH11 2550   4.542   5.213   1.836
  242AR4   HH12 2551   4.464   5.210   1.682
  242AR4    NH2 2552   4.662   5.135   1.547
  242AR4   HH21 2553   4.749   5.115   1.503
  242AR4   HH22 2554   4.578   5.137   1.492
  242AR4      C 2555   4.971   5.532   2.002
  242AR4      O 2556   4.878   5.596   2.053
  243LY3      N 2557   5.027   5.564   1.886
  243LY3      H 2558   5.106   5.514   1.851
  243LY3     CA 2559   4.974   5.671   1.800
  243LY3     CB 2560   5.074   5.705   1.689
  243LY3     CG 2561   5.196   5.783   1.739
  243LY3     CD 2562   5.159   5.927   1.776
  243LY3     CE 2563   5.286   6.009   1.805
  243LY3     NZ 2564   5.253   6.150   1.828
  243LY3    HZ1 2565   5.336   6.206   1.831
  243LY3    HZ2 2566   5.195   6.185   1.754
  243LY3    HZ3 2567   5.205   6.161   1.915
  243LY3      C 2568   4.840   5.633   1.736
  243LY3      O 2569   4.824   5.524   1.683
  244GLY      N 2570   4.749   5.730   1.737
  244GLY      H 2571   4.761   5.812   1.793
  244GLY     CA 2572   4.616   5.718   1.675
  244GLY      C 2573   4.513   5.643   1.760
  244GLY      O 2574   4.513   5.653   1.883
  245ALA      N 2575   4.419   5.581   1.690
  245ALA      H 2576   4.422   5.580   1.590
  245ALA     CA 2577   4.305   5.511   1.751
  245ALA     CB 2578   4.180   5.597   1.733
  245ALA      C 2579   4.278   5.372   1.693
  245ALA      O 2580   4.333   5.334   1.590
  246AS4      N 2581   4.203   5.292   1.769
  246AS4      H 2582   4.189   5.312   1.866
  246AS4     CA 2583   4.152   5.161   1.724
  246AS4     CB 2584   4.086   5.089   1.841
  246AS4     CG 2585   4.054   4.942   1.812
  246AS4    OD1 2586   4.147   4.859   1.823
  246AS4   HD11 2587   4.112   4.768   1.802
  246AS4   HD12 2588   4.231   4.906   1.851
  246AS4    OD2 2589   3.939   4.913   1.773
  246AS4   HD21 2590   3.933   4.814   1.759
  246AS4   HD22 2591   3.884   4.996   1.767
  246AS4      C 2592   4.055   5.172   1.606
  246AS4      O 2593   3.989   5.274   1.586
  247ILE      N 2594   4.050   5.065   1.527
  247ILE      H 2595   4.109   4.986   1.545
  247ILE     CA 2596   3.958   5.052   1.414
  247ILE     CB 2597   3.993   4.933   1.324
  247ILE    CG1 2598   4.035   4.805   1.398
  247ILE    CG2 2599   4.101   4.975   1.225
  247ILE     CD 2600   3.921   4.730   1.467
  247ILE      C 2601   3.808   5.058   1.445
  247ILE      O 2602   3.734   5.124   1.372
  248MET      N 2603   3.769   5.011   1.563
  248MET      H 2604   3.835   4.973   1.628
  248MET     CA 2605   3.628   5.010   1.606
  248MET     CB 2606   3.570   4.869   1.587
  248MET     CG 2607   3.431   4.870   1.524
  248MET     SD 2608   3.304   4.968   1.614
  248MET     CE 2609   3.159   4.897   1.539
  248MET      C 2610   3.603   5.056   1.749
  248MET      O 2611   3.526   5.149   1.770
  249TY0      N 2612   3.677   5.001   1.845
  249TY0      H 2613   3.763   4.954   1.823
  249TY0     CA 2614   3.656   5.023   1.989
  249TY0     CB 2615   3.697   4.897   2.064
  249TY0     CG 2616   3.601   4.780   2.046
  249TY0    CD1 2617   3.621   4.685   1.946
  249TY0    HD1 2618   3.696   4.703   1.869
  249TY0    CD2 2619   3.498   4.762   2.138
  249TY0    HD2 2620   3.480   4.838   2.214
  249TY0    CE1 2621   3.541   4.571   1.940
  249TY0    HE1 2622   3.558   4.499   1.860
  249TY0    CE2 2623   3.417   4.649   2.131
  249TY0    HE2 2624   3.334   4.639   2.201
  249TY0     CZ 2625   3.439   4.554   2.033
  249TY0     OH 2626   3.359   4.444   2.032
  249TY0    HH1 2627   3.395   4.374   1.970
  249TY0    HH2 2628   3.280   4.461   2.090
  249TY0      C 2629   3.731   5.146   2.039
  249TY0      O 2630   3.832   5.136   2.108
  250THR      N 2631   3.676   5.265   2.013
  250THR      H 2632   3.577   5.274   2.002
  250THR     CA 2633   3.753   5.390   2.025
  250THR     CB 2634   3.707   5.497   1.926
  250THR    OG1 2635   3.576   5.543   1.959
  250THR    HG1 2636   3.524   5.566   1.877
  250THR    CG2 2637   3.717   5.448   1.781
  250THR      C 2638   3.770   5.452   2.163
  250THR      O 2639   3.841   5.552   2.176
  251GLY      N 2640   3.708   5.394   2.266
  251GLY      H 2641   3.645   5.318   2.252
  251GLY     CA 2642   3.724   5.439   2.405
  251GLY      C 2643   3.640   5.360   2.506
  251GLY      O 2644   3.561   5.274   2.467
  252THR      N 2645   3.635   5.411   2.629
  252THR      H 2646   3.656   5.508   2.641
  252THR     CA 2647   3.574   5.346   2.745
  252THR     CB 2648   3.601   5.418   2.877
  252THR    OG1 2649   3.553   5.553   2.878
  252THR    HG1 2650   3.589   5.605   2.801
  252THR    CG2 2651   3.749   5.409   2.916
  252THR      C 2652   3.423   5.320   2.735
  252THR      O 2653   3.380   5.205   2.732
  253VAL      N 2654   3.344   5.427   2.730
  253VAL      H 2655   3.383   5.518   2.745
  253VAL     CA 2656   3.198   5.423   2.715
  253VAL     CB 2657   3.137   5.562   2.734
  253VAL    CG1 2658   2.985   5.551   2.749
  253VAL    CG2 2659   3.195   5.636   2.855
  253VAL      C 2660   3.155   5.362   2.582
  253VAL      O 2661   3.062   5.281   2.578
  254AS4      N 2662   3.233   5.390   2.478
  254AS4      H 2663   3.297   5.467   2.482
  254AS4     CA 2664   3.221   5.326   2.346
  254AS4     CB 2665   3.328   5.391   2.257
  254AS4     CG 2666   3.312   5.354   2.109
  254AS4    OD1 2667   3.391   5.269   2.063
  254AS4   HD11 2668   3.371   5.254   1.966
  254AS4   HD12 2669   3.453   5.238   2.135
  254AS4    OD2 2670   3.224   5.414   2.044
  254AS4   HD21 2671   3.224   5.381   1.950
  254AS4   HD22 2672   3.176   5.478   2.104
  254AS4      C 2673   3.234   5.174   2.353
  254AS4      O 2674   3.139   5.103   2.320
  255CY0      N 2675   3.337   5.127   2.423
  255CY0      H 2676   3.416   5.186   2.441
  255CY0     CA 2677   3.356   4.986   2.457
  255CY0     CB 2678   3.488   4.960   2.531
  255CY0     SG 2679   3.636   4.974   2.424
  255CY0    HG1 2680   3.723   4.988   2.523
  255CY0    HG2 2681   3.622   4.855   2.366
  255CY0    HG3 2682   3.596   5.082   2.358
  255CY0      C 2683   3.243   4.924   2.539
  255CY0      O 2684   3.190   4.822   2.495
  256TRP      N 2685   3.194   4.992   2.642
  256TRP      H 2686   3.240   5.074   2.677
  256TRP     CA 2687   3.078   4.947   2.720
  256TRP     CB 2688   3.034   5.051   2.823
  256TRP     CG 2689   3.111   5.053   2.956
  256TRP    CD1 2690   3.179   5.159   3.000
  256TRP    HD1 2691   3.233   5.230   2.937
  256TRP    CD2 2692   3.074   4.981   3.068
  256TRP    NE1 2693   3.179   5.162   3.133
  256TRP    HE1 2694   3.201   5.244   3.187
  256TRP    CE2 2695   3.117   5.054   3.179
  256TRP    CE3 2696   3.006   4.861   3.087
  256TRP    HE3 2697   2.972   4.803   3.001
  256TRP    CZ2 2698   3.091   5.008   3.307
  256TRP    HZ2 2699   3.118   5.070   3.393
  256TRP    CZ3 2700   2.982   4.814   3.216
  256TRP    HZ3 2701   2.932   4.719   3.230
  256TRP    CH2 2702   3.024   4.888   3.326
  256TRP    HH2 2703   3.006   4.851   3.427
  256TRP      C 2704   2.955   4.915   2.634
  256TRP      O 2705   2.909   4.801   2.633
  257AR4      N 2706   2.918   5.010   2.548
  257AR4      H 2707   2.965   5.099   2.548
  257AR4     CA 2708   2.808   4.996   2.453
  257AR4     CB 2709   2.787   5.125   2.373
  257AR4     CG 2710   2.757   5.249   2.457
  257AR4     CD 2711   2.745   5.371   2.366
  257AR4     NE 2712   2.740   5.493   2.448
  257AR4     HE 2713   2.689   5.486   2.534
  257AR4     CZ 2714   2.797   5.612   2.421
  257AR4    NH1 2715   2.870   5.636   2.311
  257AR4   HH11 2716   2.888   5.563   2.244
  257AR4   HH12 2717   2.906   5.727   2.294
  257AR4    NH2 2718   2.787   5.708   2.514
  257AR4   HH21 2719   2.737   5.689   2.598
  257AR4   HH22 2720   2.837   5.794   2.504
  257AR4      C 2721   2.832   4.882   2.353
  257AR4      O 2722   2.753   4.789   2.344
  258LY3      N 2723   2.949   4.885   2.291
  258LY3      H 2724   3.015   4.959   2.306
  258LY3     CA 2725   2.987   4.787   2.188
  258LY3     CB 2726   3.106   4.839   2.107
  258LY3     CG 2727   3.061   4.956   2.020
  258LY3     CD 2728   3.179   5.024   1.951
  258LY3     CE 2729   3.131   5.141   1.865
  258LY3     NZ 2730   3.247   5.207   1.803
  258LY3    HZ1 2731   3.220   5.284   1.745
  258LY3    HZ2 2732   3.304   5.243   1.877
  258LY3    HZ3 2733   3.301   5.142   1.750
  258LY3      C 2734   3.007   4.643   2.236
  258LY3      O 2735   2.941   4.556   2.181
  259ILE      N 2736   3.073   4.621   2.349
  259ILE      H 2737   3.116   4.695   2.401
  259ILE     CA 2738   3.090   4.486   2.405
  259ILE     CB 2739   3.191   4.480   2.520
  259ILE    CG1 2740   3.327   4.533   2.476
  259ILE    CG2 2741   3.208   4.337   2.572
  259ILE     CD 2742   3.422   4.558   2.594
  259ILE      C 2743   2.956   4.424   2.445
  259ILE      O 2744   2.930   4.310   2.408
  260ALA      N 2745   2.864   4.505   2.499
  260ALA      H 2746   2.887   4.598   2.527
  260ALA     CA 2747   2.727   4.461   2.530
  260ALA     CB 2748   2.653   4.574   2.603
  260ALA      C 2749   2.646   4.415   2.409
  260ALA      O 2750   2.582   4.310   2.415
  261LY3      N 2751   2.654   4.490   2.300
  261LY3      H 2752   2.697   4.580   2.303
  261LY3     CA 2753   2.591   4.454   2.172
  261LY3     CB 2754   2.578   4.578   2.083
  261LY3     CG 2755   2.490   4.687   2.143
  261LY3     CD 2756   2.477   4.804   2.046
  261LY3     CE 2757   2.393   4.918   2.105
  261LY3     NZ 2758   2.364   5.020   2.003
  261LY3    HZ1 2759   2.308   5.092   2.043
  261LY3    HZ2 2760   2.448   5.058   1.967
  261LY3    HZ3 2761   2.311   4.978   1.929
  261LY3      C 2762   2.660   4.342   2.095
  261LY3      O 2763   2.596   4.243   2.059
  262AS4      N 2764   2.790   4.357   2.073
  262AS4      H 2765   2.840   4.435   2.112
  262AS4     CA 2766   2.872   4.267   1.991
  262AS4     CB 2767   3.005   4.336   1.956
  262AS4     CG 2768   3.074   4.273   1.835
  262AS4    OD1 2769   3.059   4.328   1.723
  262AS4   HD11 2770   3.109   4.277   1.654
  262AS4   HD12 2771   3.000   4.408   1.733
  262AS4    OD2 2772   3.143   4.170   1.851
  262AS4   HD21 2773   3.182   4.142   1.763
  262AS4   HD22 2774   3.141   4.144   1.947
  262AS4      C 2775   2.893   4.129   2.053
  262AS4      O 2776   2.832   4.032   2.007
  263GL4      N 2777   2.979   4.121   2.153
  263GL4      H 2778   3.043   4.195   2.171
  263GL4     CA 2779   3.004   3.998   2.230
  263GL4     CB 2780   3.140   4.003   2.298
  263GL4     CG 2781   3.255   3.966   2.205
  263GL4     CD 2782   3.253   3.818   2.165
  263GL4    OE1 2783   3.296   3.734   2.247
  263GL4   HE11 2784   3.289   3.642   2.208
  263GL4   HE12 2785   3.326   3.781   2.330
  263GL4    OE2 2786   3.211   3.786   2.052
  263GL4   HE21 2787   3.215   3.687   2.041
  263GL4   HE22 2788   3.184   3.869   2.002
  263GL4      C 2789   2.896   3.957   2.331
  263GL4      O 2790   2.852   3.842   2.330
  264GLY      N 2791   2.848   4.052   2.410
  264GLY      H 2792   2.885   4.146   2.408
  264GLY     CA 2793   2.740   4.030   2.508
  264GLY      C 2794   2.775   4.056   2.655
  264GLY      O 2795   2.893   4.056   2.691
  265PRO      N 2796   2.674   4.071   2.740
  265PRO     CA 2797   2.691   4.094   2.884
  265PRO     CB 2798   2.551   4.115   2.940
  265PRO     CG 2799   2.460   4.048   2.837
  265PRO     CD 2800   2.532   4.074   2.705
  265PRO      C 2801   2.771   3.989   2.962
  265PRO      O 2802   2.866   4.027   3.031
  266LY3      N 2803   2.752   3.861   2.934
  266LY3      H 2804   2.691   3.832   2.860
  266LY3     CA 2805   2.830   3.752   2.994
  266LY3     CB 2806   2.772   3.616   2.953
  266LY3     CG 2807   2.637   3.587   3.019
  266LY3     CD 2808   2.558   3.478   2.946
  266LY3     CE 2809   2.618   3.337   2.950
  266LY3     NZ 2810   2.532   3.242   2.877
  266LY3    HZ1 2811   2.568   3.149   2.883
  266LY3    HZ2 2812   2.439   3.242   2.915
  266LY3    HZ3 2813   2.525   3.265   2.780
  266LY3      C 2814   2.977   3.754   2.953
  266LY3      O 2815   3.065   3.750   3.039
  267ALA      N 2816   3.001   3.788   2.827
  267ALA      H 2817   2.924   3.804   2.764
  267ALA     CA 2818   3.134   3.798   2.765
  267ALA     CB 2819   3.116   3.820   2.614
  267ALA      C 2820   3.231   3.900   2.823
  267ALA      O 2821   3.350   3.894   2.793
  268PHE      N 2822   3.184   3.992   2.906
  268PHE      H 2823   3.086   4.011   2.913
  268PHE     CA 2824   3.271   4.077   2.988
  268PHE     CB 2825   3.189   4.184   3.062
  268PHE     CG 2826   3.146   4.302   2.974
  268PHE    CD1 2827   3.026   4.296   2.905
  268PHE    HD1 2828   2.977   4.200   2.889
  268PHE    CD2 2829   3.211   4.424   2.986
  268PHE    HD2 2830   3.308   4.429   3.035
  268PHE    CE1 2831   2.969   4.412   2.852
  268PHE    HE1 2832   2.872   4.407   2.802
  268PHE    CE2 2833   3.156   4.540   2.933
  268PHE    HE2 2834   3.205   4.636   2.947
  268PHE     CZ 2835   3.034   4.534   2.866
  268PHE     HZ 2836   2.991   4.624   2.823
  268PHE      C 2837   3.355   4.000   3.090
  268PHE      O 2838   3.472   4.034   3.111
  269PHE      N 2839   3.303   3.887   3.136
  269PHE      H 2840   3.215   3.854   3.102
  269PHE     CA 2841   3.364   3.799   3.236
  269PHE     CB 2842   3.253   3.729   3.315
  269PHE     CG 2843   3.180   3.822   3.413
  269PHE    CD1 2844   3.225   3.832   3.544
  269PHE    HD1 2845   3.314   3.777   3.575
  269PHE    CD2 2846   3.066   3.891   3.373
  269PHE    HD2 2847   3.027   3.880   3.272
  269PHE    CE1 2848   3.158   3.912   3.635
  269PHE    HE1 2849   3.194   3.921   3.737
  269PHE    CE2 2850   2.999   3.972   3.464
  269PHE    HE2 2851   2.910   4.027   3.433
  269PHE     CZ 2852   3.044   3.983   3.595
  269PHE     HZ 2853   2.991   4.046   3.666
  269PHE      C 2854   3.466   3.696   3.188
  269PHE      O 2855   3.486   3.592   3.250
  270LY3      N 2856   3.537   3.727   3.079
  270LY3      H 2857   3.527   3.816   3.035
  270LY3     CA 2858   3.634   3.635   3.019
  270LY3     CB 2859   3.684   3.688   2.884
  270LY3     CG 2860   3.574   3.673   2.779
  270LY3     CD 2861   3.621   3.721   2.641
  270LY3     CE 2862   3.507   3.712   2.539
  270LY3     NZ 2863   3.558   3.712   2.401
  270LY3    HZ1 2864   3.481   3.708   2.338
  270LY3    HZ2 2865   3.611   3.794   2.382
  270LY3    HZ3 2866   3.616   3.631   2.388
  270LY3      C 2867   3.751   3.595   3.109
  270LY3      O 2868   3.828   3.678   3.155
  271GLY      N 2869   3.765   3.463   3.125
  271GLY      H 2870   3.716   3.401   3.065
  271GLY     CA 2871   3.860   3.400   3.217
  271GLY      C 2872   3.836   3.423   3.366
  271GLY      O 2873   3.932   3.434   3.442
  272ALA      N 2874   3.712   3.404   3.410
  272ALA      H 2875   3.645   3.354   3.354
  272ALA     CA 2876   3.667   3.434   3.547
  272ALA     CB 2877   3.515   3.421   3.556
  272ALA      C 2878   3.733   3.352   3.658
  272ALA      O 2879   3.762   3.405   3.765
  273TRP      N 2880   3.776   3.231   3.623
  273TRP      H 2881   3.741   3.187   3.540
  273TRP     CA 2882   3.853   3.139   3.709
  273TRP     CB 2883   3.901   3.019   3.627
  273TRP     CG 2884   3.790   2.945   3.551
  273TRP    CD1 2885   3.766   2.957   3.421
  273TRP    HD1 2886   3.805   3.036   3.356
  273TRP    CD2 2887   3.719   2.835   3.596
  273TRP    NE1 2888   3.686   2.859   3.380
  273TRP    HE1 2889   3.667   2.837   3.284
  273TRP    CE2 2890   3.653   2.783   3.484
  273TRP    CE3 2891   3.707   2.772   3.719
  273TRP    HE3 2892   3.759   2.812   3.806
  273TRP    CZ2 2893   3.575   2.669   3.497
  273TRP    HZ2 2894   3.522   2.630   3.410
  273TRP    CZ3 2895   3.630   2.657   3.731
  273TRP    HZ3 2896   3.622   2.607   3.827
  273TRP    CH2 2897   3.564   2.606   3.620
  273TRP    HH2 2898   3.503   2.516   3.630
  273TRP      C 2899   3.979   3.201   3.771
  273TRP      O 2900   4.012   3.174   3.886
  274SER      N 2901   4.037   3.296   3.699
  274SER      H 2902   3.995   3.328   3.614
  274SER     CA 2903   4.160   3.368   3.739
  274SER     CB 2904   4.201   3.471   3.634
  274SER     OG 2905   4.094   3.563   3.609
  274SER     HG 2906   4.035   3.525   3.538
  274SER      C 2907   4.153   3.437   3.876
  274SER      O 2908   4.246   3.423   3.955
  275ASN      N 2909   4.041   3.503   3.905
  275ASN      H 2910   3.981   3.534   3.831
  275ASN     CA 2911   4.016   3.567   4.035
  275ASN     CB 2912   3.891   3.655   4.029
  275ASN     CG 2913   3.902   3.766   3.924
  275ASN    OD1 2914   3.936   3.743   3.808
  275ASN    ND2 2915   3.869   3.889   3.959
  275ASN   HD21 2916   3.836   3.910   4.051
  275ASN   HD22 2917   3.878   3.960   3.889
  275ASN      C 2918   4.005   3.468   4.151
  275ASN      O 2919   4.076   3.483   4.250
  276VAL      N 2920   3.938   3.355   4.127
  276VAL      H 2921   3.893   3.341   4.038
  276VAL     CA 2922   3.922   3.246   4.224
  276VAL     CB 2923   3.823   3.141   4.175
  276VAL    CG1 2924   3.791   3.039   4.284
  276VAL    CG2 2925   3.694   3.202   4.122
  276VAL      C 2926   4.057   3.182   4.256
  276VAL      O 2927   4.097   3.179   4.373
  277LEU      N 2928   4.135   3.152   4.152
  277LEU      H 2929   4.098   3.153   4.059
  277LEU     CA 2930   4.272   3.100   4.165
  277LEU     CB 2931   4.329   3.061   4.029
  277LEU     CG 2932   4.263   2.936   3.970
  277LEU    CD1 2933   4.309   2.916   3.826
  277LEU    CD2 2934   4.295   2.812   4.053
  277LEU      C 2935   4.368   3.196   4.236
  277LEU      O 2936   4.437   3.155   4.330
  278AR4      N 2937   4.361   3.324   4.202
  278AR4      H 2938   4.311   3.354   4.121
  278AR4     CA 2939   4.438   3.430   4.270
  278AR4     CB 2940   4.424   3.560   4.191
  278AR4     CG 2941   4.519   3.670   4.240
  278AR4     CD 2942   4.504   3.799   4.159
  278AR4     NE 2943   4.366   3.849   4.170
  278AR4     HE 2944   4.309   3.803   4.238
  278AR4     CZ 2945   4.315   3.956   4.109
  278AR4    NH1 2946   4.389   4.043   4.038
  278AR4   HH11 2947   4.487   4.030   4.027
  278AR4   HH12 2948   4.345   4.125   4.003
  278AR4    NH2 2949   4.183   3.980   4.119
  278AR4   HH21 2950   4.126   3.918   4.173
  278AR4   HH22 2951   4.146   4.065   4.081
  278AR4      C 2952   4.397   3.447   4.417
  278AR4      O 2953   4.485   3.444   4.503
  279GLY      N 2954   4.267   3.442   4.445
  279GLY      H 2955   4.198   3.453   4.374
  279GLY     CA 2956   4.213   3.442   4.582
  279GLY      C 2957   4.256   3.322   4.666
  279GLY      O 2958   4.301   3.337   4.780
  280MET      N 2959   4.253   3.203   4.606
  280MET      H 2960   4.202   3.190   4.521
  280MET     CA 2961   4.308   3.081   4.668
  280MET     CB 2962   4.275   2.957   4.584
  280MET     CG 2963   4.127   2.921   4.595
  280MET     SD 2964   4.083   2.775   4.493
  280MET     CE 2965   3.915   2.754   4.549
  280MET      C 2966   4.459   3.088   4.693
  280MET      O 2967   4.504   3.058   4.804
  281GLY      N 2968   4.533   3.142   4.597
  281GLY      H 2969   4.496   3.152   4.504
  281GLY     CA 2970   4.675   3.175   4.612
  281GLY      C 2971   4.700   3.277   4.724
  281GLY      O 2972   4.782   3.252   4.812
  282GLY      N 2973   4.615   3.379   4.726
  282GLY      H 2974   4.559   3.400   4.647
  282GLY     CA 2975   4.608   3.482   4.831
  282GLY      C 2976   4.588   3.424   4.971
  282GLY      O 2977   4.677   3.441   5.055
  283ALA      N 2978   4.491   3.334   4.985
  283ALA      H 2979   4.418   3.329   4.917
  283ALA     CA 2980   4.467   3.259   5.109
  283ALA     CB 2981   4.352   3.160   5.088
  283ALA      C 2982   4.589   3.184   5.163
  283ALA      O 2983   4.632   3.210   5.275
  284PHE      N 2984   4.654   3.107   5.077
  284PHE      H 2985   4.618   3.090   4.985
  284PHE     CA 2986   4.778   3.036   5.112
  284PHE     CB 2987   4.816   2.933   5.006
  284PHE     CG 2988   4.735   2.804   5.022
  284PHE    CD1 2989   4.620   2.784   4.946
  284PHE    HD1 2990   4.599   2.848   4.861
  284PHE    CD2 2991   4.769   2.713   5.121
  284PHE    HD2 2992   4.861   2.726   5.178
  284PHE    CE1 2993   4.538   2.675   4.972
  284PHE    HE1 2994   4.448   2.659   4.912
  284PHE    CE2 2995   4.687   2.604   5.147
  284PHE    HE2 2996   4.715   2.531   5.223
  284PHE     CZ 2997   4.571   2.585   5.073
  284PHE     HZ 2998   4.507   2.499   5.093
  284PHE      C 2999   4.896   3.127   5.147
  284PHE      O 3000   4.957   3.109   5.252
  285VAL      N 3001   4.917   3.233   5.069
  285VAL      H 3002   4.867   3.247   4.983
  285VAL     CA 3003   5.019   3.333   5.103
  285VAL     CB 3004   5.080   3.407   4.984
  285VAL    CG1 3005   5.156   3.308   4.895
  285VAL    CG2 3006   4.978   3.488   4.903
  285VAL      C 3007   4.987   3.427   5.220
  285VAL      O 3008   5.079   3.469   5.289
  286LEU      N 3009   4.859   3.450   5.249
  286LEU      H 3010   4.788   3.440   5.179
  286LEU     CA 3011   4.813   3.517   5.372
  286LEU     CB 3012   4.664   3.551   5.357
  286LEU     CG 3013   4.610   3.648   5.461
  286LEU    CD1 3014   4.665   3.789   5.440
  286LEU    CD2 3015   4.457   3.648   5.459
  286LEU      C 3016   4.837   3.434   5.498
  286LEU      O 3017   4.877   3.487   5.601
  287VAL      N 3018   4.814   3.303   5.490
  287VAL      H 3019   4.758   3.265   5.416
  287VAL     CA 3020   4.851   3.209   5.597
  287VAL     CB 3021   4.787   3.072   5.574
  287VAL    CG1 3022   4.829   2.968   5.677
  287VAL    CG2 3023   4.634   3.085   5.579
  287VAL      C 3024   5.002   3.202   5.618
  287VAL      O 3025   5.048   3.203   5.732
  288LEU      N 3026   5.078   3.204   5.509
  288LEU      H 3027   5.040   3.180   5.420
  288LEU     CA 3028   5.225   3.216   5.513
  288LEU     CB 3029   5.280   3.188   5.373
  288LEU     CG 3030   5.431   3.165   5.368
  288LEU    CD1 3031   5.470   3.038   5.443
  288LEU    CD2 3032   5.478   3.158   5.222
  288LEU      C 3033   5.274   3.350   5.567
  288LEU      O 3034   5.325   3.355   5.679
  289TY0      N 3035   5.237   3.460   5.502
  289TY0      H 3036   5.176   3.455   5.422
  289TY0     CA 3037   5.281   3.595   5.539
  289TY0     CB 3038   5.423   3.619   5.490
  289TY0     CG 3039   5.502   3.701   5.592
  289TY0    CD1 3040   5.506   3.840   5.582
  289TY0    HD1 3041   5.452   3.891   5.502
  289TY0    CD2 3042   5.566   3.638   5.698
  289TY0    HD2 3043   5.565   3.529   5.705
  289TY0    CE1 3044   5.575   3.914   5.677
  289TY0    HE1 3045   5.585   4.022   5.662
  289TY0    CE2 3046   5.633   3.712   5.794
  289TY0    HE2 3047   5.678   3.661   5.880
  289TY0     CZ 3048   5.638   3.851   5.784
  289TY0     OH 3049   5.697   3.926   5.880
  289TY0    HH1 3050   5.671   4.021   5.861
  289TY0    HH2 3051   5.728   3.867   5.954
  289TY0      C 3052   5.189   3.711   5.502
  289TY0      O 3053   5.130   3.770   5.593
  290AS4      N 3054   5.162   3.733   5.374
  290AS4      H 3055   5.178   3.663   5.304
  290AS4     CA 3056   5.089   3.850   5.322
  290AS4     CB 3057   5.182   3.972   5.329
  290AS4     CG 3058   5.117   4.109   5.311
  290AS4    OD1 3059   5.194   4.207   5.301
  290AS4   HD11 3060   5.140   4.290   5.289
  290AS4   HD12 3061   5.288   4.176   5.306
  290AS4    OD2 3062   4.992   4.120   5.315
  290AS4   HD21 3063   4.967   4.216   5.300
  290AS4   HD22 3064   4.951   4.031   5.331
  290AS4      C 3065   5.041   3.825   5.179
  290AS4      O 3066   5.096   3.738   5.111
  291GL4      N 3067   4.936   3.895   5.137
  291GL4      H 3068   4.911   3.978   5.186
  291GL4     CA 3069   4.865   3.867   5.012
  291GL4     CB 3070   4.714   3.867   5.032
  291GL4     CG 3071   4.651   4.005   5.049
  291GL4     CD 3072   4.499   3.992   5.035
  291GL4    OE1 3073   4.450   3.986   4.921
  291GL4   HE11 3074   4.350   3.978   4.927
  291GL4   HE12 3075   4.523   3.990   4.853
  291GL4    OE2 3076   4.432   3.981   5.141
  291GL4   HE21 3077   4.335   3.973   5.118
  291GL4   HE22 3078   4.494   3.983   5.219
  291GL4      C 3079   4.908   3.942   4.885
  291GL4      O 3080   4.988   4.035   4.892
  292ILE      N 3081   4.835   3.917   4.777
  292ILE      H 3082   4.736   3.903   4.785
  292ILE     CA 3083   4.877   3.945   4.639
  292ILE     CB 3084   4.905   3.816   4.562
  292ILE    CG1 3085   4.789   3.716   4.567
  292ILE    CG2 3086   5.036   3.756   4.612
  292ILE     CD 3087   4.812   3.594   4.476
  292ILE      C 3088   4.781   4.030   4.556
  292ILE     O1 3089   4.825   4.080   4.450
  292ILE   HO11 3090   4.753   4.133   4.406
  292ILE   HO12 3091   4.920   4.053   4.438
  292ILE     O2 3092   4.662   4.042   4.592
  292ILE   HO21 3093   4.613   4.101   4.527
  292ILE   HO22 3094   4.647   3.990   4.676
  293AD3     N9 3095   4.440   4.685   4.829
  293AD3     C4 3096   4.461   4.732   4.706
  293AD3     N3 3097   4.452   4.853   4.649
  293AD3     C2 3098   4.479   4.867   4.520
  293AD3     N1 3099   4.519   4.767   4.444
  293AD3     C6 3100   4.531   4.644   4.493
  293AD3     N6 3101   4.597   4.552   4.424
  293AD3    H61 3102   4.632   4.471   4.471
  293AD3    H62 3103   4.612   4.566   4.326
  293AD3     C5 3104   4.503   4.625   4.628
  293AD3     N7 3105   4.502   4.517   4.706
  293AD3     C8 3106   4.466   4.555   4.828
  293AD3    C1S 3107   4.379   4.761   4.940
  293AD3    O4S 3108   4.431   4.719   5.067
  293AD3    C4S 3109   4.320   4.707   5.157
  293AD3    C2S 3110   4.229   4.738   4.945
  293AD3    O2S 3111   4.153   4.804   4.843
  293AD3    H2S 3112   4.163   4.754   4.757
  293AD3    C3S 3113   4.202   4.774   5.090
  293AD3    O3S 3114   4.186   4.912   5.127
  293AD3    H3S 3115   4.165   4.916   5.224
  293AD3    C5S 3116   4.295   4.561   5.189
  293AD3    O5S 3117   4.190   4.548   5.287
  293AD3     PA 3118   4.147   4.404   5.345
  293AD3    O1A 3119   4.009   4.428   5.394
  293AD3    O2A 3120   4.171   4.304   5.239
  293AD3    O3A 3121   4.255   4.392   5.464
  293AD3     PB 3122   4.225   4.281   5.577
  293AD3    O1B 3123   4.323   4.172   5.555
  293AD3    H1B 3124   4.293   4.116   5.478
  293AD3    O2B 3125   4.085   4.233   5.581
  293AD3    H2B 3126   4.027   4.302   5.624
  293AD3    O3B 3127   4.259   4.356   5.700
  293AD3    H3B 3128   4.358   4.360   5.710
  294CHL    CN1 3129   0.051   6.070   2.268
  294CHL    CN2 3130   0.223   6.055   2.436
  294CHL    CN3 3131   0.030   5.922   2.454
  294CHL    NTM 3132   0.078   6.055   2.412
  294CHL     CB 3133   0.009   6.155   2.493
  295PJ2     CA 3134   0.039   6.304   2.478
  295PJ2     OA 3135   0.175   6.343   2.502
  295PJ2      P 3136   0.203   6.496   2.462
  295PJ2     OB 3137   0.345   6.528   2.483
  295PJ2     HB 3138   0.379   6.479   2.563
  295PJ2     OG 3139   0.150   6.513   2.325
  295PJ2     HG 3140   0.070   6.454   2.312
  295PJ2     OD 3141   0.112   6.578   2.567
  296POX     CD 3142   0.149   6.565   2.705
  296POX     CE 3143   0.245   6.670   2.762
  296POX     OE 3144   0.309   6.617   2.879
  296POX    C1A 3145   0.439   6.641   2.897
  296POX    O1A 3146   0.493   6.735   2.838
  296POX    C1B 3147   0.495   6.562   3.007
  296POX    C1C 3148   0.623   6.621   3.066
  296POX    C1D 3149   0.663   6.551   3.196
  296POX    C1E 3150   0.793   6.610   3.251
  296POX    C1F 3151   0.829   6.559   3.390
  296POX    C1G 3152   0.854   6.408   3.395
  296POX    C1H 3153   0.905   6.365   3.533
  296POX    C1I 3154   0.916   6.213   3.543
  296POX    C1J 3155   0.911   6.148   3.659
  296POX    C1K 3156   0.898   6.218   3.794
  296POX    C1L 3157   0.813   6.138   3.892
  296POX    C1M 3158   0.796   6.216   4.023
  296POX    C1N 3159   0.700   6.144   4.118
  296POX    C1O 3160   0.681   6.225   4.247
  296POX    C1P 3161   0.584   6.155   4.342
  296POX    C1Q 3162   0.566   6.235   4.471
  296POX    C1R 3163   0.470   6.162   4.566
  296POX     CZ 3164   0.168   6.801   2.777
  296POX     OZ 3165   0.055   6.801   2.866
  296POX    C2A 3166   8.503   6.834   2.818
  296POX    O2A 3167   8.485   6.845   2.696
  296POX    C2B 3168   8.395   6.836   2.919
  296POX    C2C 3169   8.432   6.917   3.044
  296POX    C2D 3170   8.337   6.886   3.160
  296POX    C2E 3171   8.392   6.949   3.289
  296POX    C2F 3172   8.313   6.903   3.412
  296POX    C2G 3173   8.373   6.955   3.542
  296POX    C2H 3174   8.358   7.106   3.559
  296POX    C2I 3175   8.428   7.159   3.684
  296POX    C2J 3176   8.365   7.112   3.816
  296POX    C2K 3177   8.230   7.178   3.844
  296POX    C2L 3178   8.175   7.131   3.978
  296POX    C2M 3179   8.042   7.200   4.010
  296POX    C2N 3180   7.991   7.157   4.148
  296POX    C2O 3181   7.859   7.222   4.187
  296POX    C2P 3182   7.742   7.173   4.101
  297CHL    CN1 3183   0.132   1.585   1.819
  297CHL    CN2 3184   0.152   1.346   1.832
  297CHL    CN3 3185   8.506   1.448   1.800
  297CHL    NTM 3186   0.069   1.462   1.868
  297CHL     CB 3187   0.043   1.466   2.013
  298PJ2     CA 3188   0.158   1.467   2.114
  298PJ2     OA 3189   0.245   1.580   2.105
  298PJ2      P 3190   0.380   1.564   2.192
  298PJ2     OB 3191   0.437   1.434   2.150
  298PJ2     HB 3192   0.363   1.369   2.134
  298PJ2     OG 3193   0.453   1.689   2.163
  298PJ2     HG 3194   0.388   1.765   2.154
  298PJ2     OD 3195   0.334   1.554   2.346
  299POX     CD 3196   0.284   1.674   2.406
  299POX     CE 3197   0.279   1.676   2.559
  299POX     OE 3198   0.407   1.701   2.616
  299POX    C1A 3199   0.437   1.827   2.646
  299POX    O1A 3200   0.359   1.918   2.617
  299POX    C1B 3201   0.574   1.845   2.699
  299POX    C1C 3202   0.587   1.965   2.794
  299POX    C1D 3203   0.734   1.990   2.826
  299POX    C1E 3204   0.757   2.110   2.919
  299POX    C1F 3205   0.721   2.085   3.065
  299POX    C1G 3206   0.810   1.979   3.131
  299POX    C1H 3207   0.791   1.973   3.283
  299POX    C1I 3208   0.857   2.091   3.354
  299POX    C1J 3209   0.813   2.145   3.467
  299POX    C1K 3210   0.690   2.096   3.543
  299POX    C1L 3211   0.609   2.214   3.596
  299POX    C1M 3212   0.489   2.168   3.678
  299POX    C1N 3213   0.398   2.285   3.717
  299POX    C1O 3214   0.465   2.385   3.812
  299POX    C1P 3215   0.375   2.506   3.834
  299POX    C1Q 3216   0.441   2.609   3.926
  299POX    C1R 3217   0.352   2.733   3.941
  299POX     CZ 3218   0.206   1.551   2.609
  299POX     OZ 3219   0.175   1.552   2.749
  299POX    C2A 3220   0.117   1.444   2.800
  299POX    O2A 3221   0.095   1.344   2.733
  299POX    C2B 3222   0.089   1.459   2.945
  299POX    C2C 3223   8.522   1.396   2.986
  299POX    C2D 3224   8.487   1.424   3.132
  299POX    C2E 3225   0.004   1.342   3.229
  299POX    C2F 3226   8.528   1.371   3.373
  299POX    C2G 3227   0.018   1.266   3.469
  299POX    C2H 3228   8.539   1.283   3.614
  299POX    C2I 3229   8.387   1.282   3.629
  299POX    C2J 3230   8.343   1.266   3.775
  299POX    C2K 3231   8.350   1.119   3.818
  299POX    C2L 3232   8.316   1.102   3.967
  299POX    C2M 3233   8.433   1.134   4.060
  299POX    C2N 3234   8.541   1.026   4.053
  299POX    C2O 3235   0.086   1.054   4.153
  299POX    C2P 3236   0.194   0.945   4.146
  300CHL    CN1 3237   0.175   2.207   2.307
  300CHL    CN2 3238   0.302   2.022   2.233
  300CHL    CN3 3239   0.381   2.148   2.417
  300CHL    NTM 3240   0.312   2.158   2.287
  300CHL     CB 3241   0.388   2.241   2.192
  301PJ2     CA 3242   0.427   2.385   2.225
  301PJ2     OA 3243   0.318   2.474   2.252
  301PJ2      P 3244   0.368   2.623   2.284
  301PJ2     OB 3245   0.492   2.645   2.206
  301PJ2     HB 3246   0.538   2.558   2.191
  301PJ2     OG 3247   0.255   2.717   2.267
  301PJ2     HG 3248   0.169   2.669   2.289
  301PJ2     OD 3249   0.408   2.604   2.439
  302POX     CD 3250   0.303   2.610   2.536
  302POX     CE 3251   0.297   2.488   2.629
  302POX     OE 3252   0.192   2.496   2.726
  302POX    C1A 3253   0.120   2.388   2.750
  302POX    O1A 3254   0.129   2.289   2.678
  302POX    C1B 3255   0.033   2.402   2.869
  302POX    C1C 3256   8.479   2.309   2.870
  302POX    C1D 3257   8.407   2.319   3.005
  302POX    C1E 3258   8.280   2.234   3.009
  302POX    C1F 3259   8.210   2.242   3.145
  302POX    C1G 3260   8.166   2.384   3.181
  302POX    C1H 3261   8.101   2.387   3.319
  302POX    C1I 3262   8.075   2.530   3.368
  302POX    C1J 3263   8.152   2.592   3.457
  302POX    C1K 3264   8.276   2.528   3.520
  302POX    C1L 3265   8.297   2.573   3.665
  302POX    C1M 3266   8.418   2.501   3.725
  302POX    C1N 3267   8.432   2.529   3.874
  302POX    C1O 3268   8.545   2.445   3.934
  302POX    C1P 3269   8.551   2.460   4.086
  302POX    C1Q 3270   0.092   2.368   4.144
  302POX    C1R 3271   0.092   2.374   4.297
  302POX     CZ 3272   0.436   2.465   2.689
  302POX     OZ 3273   0.495   2.571   2.764
  302POX    C2A 3274   0.620   2.551   2.806
  302POX    O2A 3275   0.678   2.444   2.788
  302POX    C2B 3276   0.677   2.667   2.877
  302POX    C2C 3277   0.674   2.647   3.029
  302POX    C2D 3278   0.723   2.773   3.101
  302POX    C2E 3279   0.739   2.745   3.251
  302POX    C2F 3280   0.782   2.871   3.328
  302POX    C2G 3281   0.822   2.836   3.471
  302POX    C2H 3282   0.706   2.783   3.555
  302POX    C2I 3283   0.753   2.717   3.685
  302POX    C2J 3284   0.827   2.586   3.656
  302POX    C2K 3285   0.868   2.511   3.783
  302POX    C2L 3286   0.975   2.584   3.864
  302POX    C2M 3287   1.021   2.496   3.981
  302POX    C2N 3288   1.129   2.561   4.067
  302POX    C2O 3289   1.076   2.678   4.150
  302POX    C2P 3290   1.185   2.732   4.242
  303CHL    CN1 3291   3.214   6.487   2.677
  303CHL    CN2 3292   3.261   6.473   2.443
  303CHL    CN3 3293   3.400   6.602   2.589
  303CHL    NTM 3294   3.261   6.562   2.560
  303CHL     CB 3295   3.173   6.679   2.543
  304PJ2     CA 3296   3.194   6.782   2.432
  304PJ2     OA 3297   3.317   6.855   2.434
  304PJ2      P 3298   3.287   7.010   2.405
  304PJ2     OB 3299   3.258   7.017   2.260
  304PJ2     HB 3300   3.314   6.950   2.212
  304PJ2     OG 3301   3.183   7.055   2.501
  304PJ2     HG 3302   3.198   7.011   2.589
  304PJ2     OD 3303   3.424   7.089   2.433
  305POX     CD 3304   3.466   7.087   2.570
  305POX     CE 3305   3.587   7.176   2.600
  305POX     OE 3306   3.652   7.138   2.721
  305POX    C1A 3307   3.774   7.186   2.747
  305POX    O1A 3308   3.836   7.245   2.659
  305POX    C1B 3309   3.823   7.153   2.883
  305POX    C1C 3310   3.763   7.250   2.985
  305POX    C1D 3311   3.798   7.209   3.128
  305POX    C1E 3312   3.723   7.292   3.232
  305POX    C1F 3313   3.765   7.439   3.232
  305POX    C1G 3314   3.691   7.524   3.336
  305POX    C1H 3315   3.720   7.478   3.479
  305POX    C1I 3316   3.661   7.578   3.580
  305POX    C1J 3317   3.613   7.543   3.699
  305POX    C1K 3318   3.606   7.399   3.750
  305POX    C1L 3319   3.605   7.395   3.903
  305POX    C1M 3320   3.579   7.255   3.957
  305POX    C1N 3321   3.436   7.208   3.927
  305POX    C1O 3322   3.409   7.069   3.983
  305POX    C1P 3323   3.267   7.021   3.951
  305POX    C1Q 3324   3.160   7.106   4.020
  305POX    C1R 3325   3.020   7.062   3.979
  305POX     CZ 3326   3.543   7.322   2.588
  305POX     OZ 3327   3.444   7.367   2.681
  305POX    C2A 3328   3.414   7.496   2.682
  305POX    O2A 3329   3.466   7.574   2.602
  305POX    C2B 3330   3.313   7.532   2.783
  305POX    C2C 3331   3.371   7.551   2.923
  305POX    C2D 3332   3.258   7.585   3.020
  305POX    C2E 3333   3.302   7.596   3.165
  305POX    C2F 3334   3.179   7.625   3.252
  305POX    C2G 3335   3.206   7.631   3.402
  305POX    C2H 3336   3.252   7.496   3.458
  305POX    C2I 3337   3.243   7.493   3.611
  305POX    C2J 3338   3.099   7.476   3.660
  305POX    C2K 3339   3.088   7.488   3.812
  305POX    C2L 3340   3.103   7.634   3.857
  305POX    C2M 3341   3.096   7.649   4.009
  305POX    C2N 3342   3.221   7.595   4.079
  305POX    C2O 3343   3.214   7.619   4.230
  305POX    C2P 3344   3.342   7.573   4.298
  306CHL    CN1 3345   0.643   0.595   1.790
  306CHL    CN2 3346   0.659   0.833   1.777
  306CHL    CN3 3347   0.507   0.727   1.930
  306CHL    NTM 3348   0.641   0.719   1.869
  306CHL     CB 3349   0.747   0.712   1.970
  307PJ2     CA 3350   0.773   0.831   2.063
  307PJ2     OA 3351   0.670   0.866   2.156
  307PJ2      P 3352   0.671   1.023   2.190
  307PJ2     OB 3353   0.675   1.093   2.060
  307PJ2     HB 3354   0.727   1.039   1.994
  307PJ2     OG 3355   0.561   1.052   2.284
  307PJ2     HG 3356   0.552   0.976   2.349
  307PJ2     OD 3357   0.814   1.049   2.259
  308POX     CD 3358   0.840   0.992   2.388
  308POX     CE 3359   0.988   1.005   2.423
  308POX     OE 3360   1.030   0.912   2.523
  308POX    C1A 3361   1.148   0.854   2.502
  308POX    O1A 3362   1.193   0.848   2.388
  308POX    C1B 3363   1.201   0.785   2.622
  308POX    C1C 3364   1.352   0.801   2.634
  308POX    C1D 3365   1.405   0.754   2.770
  308POX    C1E 3366   1.362   0.848   2.883
  308POX    C1F 3367   1.410   0.800   3.020
  308POX    C1G 3368   1.369   0.900   3.128
  308POX    C1H 3369   1.407   0.856   3.270
  308POX    C1I 3370   1.326   0.736   3.318
  308POX    C1J 3371   1.288   0.717   3.444
  308POX    C1K 3372   1.318   0.814   3.558
  308POX    C1L 3373   1.215   0.797   3.670
  308POX    C1M 3374   1.242   0.888   3.790
  308POX    C1N 3375   1.214   1.035   3.761
  308POX    C1O 3376   1.242   1.121   3.884
  308POX    C1P 3377   1.214   1.269   3.857
  308POX    C1Q 3378   1.239   1.357   3.980
  308POX    C1R 3379   1.386   1.362   4.020
  308POX     CZ 3380   1.015   1.152   2.457
  308POX     OZ 3381   1.154   1.184   2.464
  308POX    C2A 3382   1.188   1.313   2.469
  308POX    O2A 3383   1.105   1.400   2.445
  308POX    C2B 3384   1.334   1.335   2.478
  308POX    C2C 3385   1.403   1.257   2.590
  308POX    C2D 3386   1.554   1.252   2.566
  308POX    C2E 3387   1.628   1.173   2.674
  308POX    C2F 3388   1.642   1.254   2.803
  308POX    C2G 3389   1.728   1.177   2.904
  308POX    C2H 3390   1.778   1.266   3.017
  308POX    C2I 3391   1.669   1.306   3.118
  308POX    C2J 3392   1.719   1.411   3.216
  308POX    C2K 3393   1.839   1.364   3.299
  308POX    C2L 3394   1.895   1.477   3.386
  308POX    C2M 3395   2.024   1.431   3.455
  308POX    C2N 3396   2.093   1.544   3.532
  308POX    C2O 3397   2.015   1.586   3.657
  308POX    C2P 3398   2.088   1.696   3.733
  309CHL    CN1 3399   7.531   8.216   2.416
  309CHL    CN2 3400   7.700   8.209   2.248
  309CHL    CN3 3401   7.496   8.091   2.216
  309CHL    NTM 3402   7.555   8.214   2.271
  309CHL     CB 3403   7.493   8.328   2.202
  310PJ2     CA 3404   7.543   8.470   2.229
  310PJ2     OA 3405   7.530   8.514   2.364
  310PJ2      P 3406   7.593   0.094   2.378
  310PJ2     OB 3407   7.740   0.071   2.379
  310PJ2     HB 3408   7.760   8.554   2.429
  310PJ2     OG 3409   7.535   0.173   2.267
  310PJ2     HG 3410   7.440   0.145   2.253
  310PJ2     OD 3411   7.541   0.154   2.517
  311POX     CD 3412   7.621   0.125   2.632
  311POX     CE 3413   7.609   0.233   2.741
  311POX     OE 3414   7.709   0.225   2.842
  311POX    C1A 3415   7.828   0.279   2.818
  311POX    O1A 3416   7.847   0.347   2.716
  311POX    C1B 3417   7.927   0.254   2.925
  311POX    C1C 3418   8.019   0.373   2.954
  311POX    C1D 3419   7.959   0.472   3.054
  311POX    C1E 3420   8.055   0.589   3.073
  311POX    C1F 3421   8.021   0.677   3.193
  311POX    C1G 3422   8.054   0.607   3.326
  311POX    C1H 3423   8.032   0.702   3.443
  311POX    C1I 3424   8.080   0.640   3.575
  311POX    C1J 3425   8.043   0.685   3.695
  311POX    C1K 3426   7.949   0.804   3.717
  311POX    C1L 3427   7.990   0.880   3.843
  311POX    C1M 3428   7.900   1.000   3.873
  311POX    C1N 3429   7.760   0.957   3.919
  311POX    C1O 3430   7.679   1.079   3.964
  311POX    C1P 3431   7.543   1.036   4.021
  311POX    C1Q 3432   7.469   1.157   4.078
  311POX    C1R 3433   7.334   1.116   4.137
  311POX     CZ 3434   7.465   0.232   2.792
  311POX     OZ 3435   7.414   0.112   2.851
  311POX    C2A 3436   7.284   0.108   2.879
  311POX    O2A 3437   7.208   0.195   2.838
  311POX    C2B 3438   7.244   8.553   2.952
  311POX    C2C 3439   7.235   0.014   3.102
  311POX    C2D 3440   7.219   8.452   3.183
  311POX    C2E 3441   7.208   8.479   3.333
  311POX    C2F 3442   7.075   8.547   3.369
  311POX    C2G 3443   7.065   0.008   3.519
  311POX    C2H 3444   6.932   0.075   3.551
  311POX    C2I 3445   6.919   0.116   3.698
  311POX    C2J 3446   6.908   8.564   3.794
  311POX    C2K 3447   6.885   0.047   3.937
  311POX    C2L 3448   6.865   8.498   4.034
  311POX    C2M 3449   6.841   8.550   4.176
  311POX    C2N 3450   6.821   8.437   4.277
  311POX    C2O 3451   6.690   8.361   4.254
  311POX    C2P 3452   6.672   8.250   4.358
  312CHL    CN1 3453   1.046   6.811   2.833
  312CHL    CN2 3454   1.028   6.571   2.830
  312CHL    CN3 3455   0.843   6.705   2.766
  312CHL    NTM 3456   0.989   6.695   2.762
  312CHL     CB 3457   1.031   6.693   2.621
  313PJ2     CA 3458   1.178   6.700   2.580
  313PJ2     OA 3459   1.262   6.597   2.633
  313PJ2      P 3460   1.417   6.610   2.592
  313PJ2     OB 3461   1.446   6.497   2.500
  313PJ2     HB 3462   1.392   6.417   2.527
  313PJ2     OG 3463   1.438   6.746   2.537
  313PJ2     HG 3464   1.380   6.811   2.586
  313PJ2     OD 3465   1.494   6.590   2.732
  314POX     CD 3466   1.475   6.697   2.825
  314POX     CE 3467   1.512   6.667   2.970
  314POX     OE 3468   1.455   6.759   3.064
  314POX    C1A 3469   1.325   6.751   3.091
  314POX    O1A 3470   1.250   6.680   3.024
  314POX    C1B 3471   1.280   6.847   3.195
  314POX    C1C 3472   1.158   6.790   3.268
  314POX    C1D 3473   1.090   6.888   3.364
  314POX    C1E 3474   1.175   6.923   3.486
  314POX    C1F 3475   1.089   6.981   3.598
  314POX    C1G 3476   1.002   6.872   3.662
  314POX    C1H 3477   0.907   6.929   3.768
  314POX    C1I 3478   0.828   6.817   3.835
  314POX    C1J 3479   0.700   6.826   3.868
  314POX    C1K 3480   0.614   6.950   3.842
  314POX    C1L 3481   0.474   6.916   3.791
  314POX    C1M 3482   0.477   6.861   3.649
  314POX    C1N 3483   0.337   6.827   3.598
  314POX    C1O 3484   0.345   6.767   3.457
  314POX    C1P 3485   0.206   6.734   3.402
  314POX    C1Q 3486   0.218   6.672   3.263
  314POX    C1R 3487   0.081   6.636   3.206
  314POX     CZ 3488   1.664   6.648   2.972
  314POX     OZ 3489   1.729   6.668   3.098
  314POX    C2A 3490   1.774   6.790   3.125
  314POX    O2A 3491   1.767   6.881   3.043
  314POX    C2B 3492   1.832   6.802   3.261
  314POX    C2C 3493   1.947   6.705   3.287
  314POX    C2D 3494   2.010   6.722   3.425
  314POX    C2E 3495   1.919   6.683   3.542
  314POX    C2F 3496   1.891   6.533   3.548
  314POX    C2G 3497   1.809   6.497   3.672
  314POX    C2H 3498   1.772   6.348   3.672
  314POX    C2I 3499   1.696   6.306   3.798
  314POX    C2J 3500   1.788   6.300   3.920
  314POX    C2K 3501   1.716   6.255   4.047
  314POX    C2L 3502   1.616   6.360   4.097
  314POX    C2M 3503   1.550   6.314   4.227
  314POX    C2N 3504   1.455   6.421   4.281
  314POX    C2O 3505   1.389   6.380   4.413
  314POX    C2P 3506   1.291   6.264   4.397
  315CHL    CN1 3507   2.198   7.065   2.149
  315CHL    CN2 3508   2.106   6.888   2.284
  315CHL    CN3 3509   2.104   7.116   2.360
  315CHL    NTM 3510   2.181   7.015   2.286
  315CHL     CB 3511   2.314   7.003   2.347
  316PJ2     CA 3512   2.341   6.913   2.468
  316PJ2     OA 3513   2.256   6.928   2.582
  316PJ2      P 3514   2.279   6.807   2.685
  316PJ2     OB 3515   2.172   6.808   2.786
  316PJ2     HB 3516   2.148   6.902   2.809
  316PJ2     OG 3517   2.298   6.685   2.602
  316PJ2     HG 3518   2.343   6.710   2.516
  316PJ2     OD 3519   2.424   6.839   2.748
  317POX     CD 3520   2.432   6.837   2.891
  317POX     CE 3521   2.570   6.866   2.950
  317POX     OE 3522   2.572   6.848   3.092
  317POX    C1A 3523   2.588   6.727   3.145
  317POX    O1A 3524   2.637   6.636   3.078
  317POX    C1B 3525   2.572   6.728   3.292
  317POX    C1C 3526   2.485   6.615   3.346
  317POX    C1D 3527   2.474   6.624   3.498
  317POX    C1E 3528   2.385   6.513   3.556
  317POX    C1F 3529   2.380   6.523   3.709
  317POX    C1G 3530   2.295   6.411   3.770
  317POX    C1H 3531   2.301   6.414   3.922
  317POX    C1I 3532   2.225   6.296   3.983
  317POX    C1J 3533   2.182   6.290   4.108
  317POX    C1K 3534   2.200   6.403   4.210
  317POX    C1L 3535   2.096   6.394   4.322
  317POX    C1M 3536   2.100   6.518   4.411
  317POX    C1N 3537   2.002   6.512   4.528
  317POX    C1O 3538   2.050   6.418   4.639
  317POX    C1P 3539   1.951   6.418   4.755
  317POX    C1Q 3540   2.002   6.340   4.877
  317POX    C1R 3541   2.013   6.189   4.850
  317POX     CZ 3542   2.614   7.006   2.907
  317POX     OZ 3543   2.531   7.113   2.952
  317POX    C2A 3544   2.585   7.234   2.959
  317POX    O2A 3545   2.698   7.258   2.918
  317POX    C2B 3546   2.493   7.334   3.018
  317POX    C2C 3547   2.498   7.327   3.171
  317POX    C2D 3548   2.401   7.425   3.237
  317POX    C2E 3549   2.405   7.407   3.389
  317POX    C2F 3550   2.313   7.505   3.462
  317POX    C2G 3551   2.317   7.475   3.612
  317POX    C2H 3552   2.228   7.568   3.695
  317POX    C2I 3553   2.283   7.710   3.706
  317POX    C2J 3554   2.195   7.793   3.800
  317POX    C2K 3555   2.250   7.935   3.818
  317POX    C2L 3556   2.158   8.013   3.912
  317POX    C2M 3557   2.207   8.157   3.932
  317POX    C2N 3558   2.108   8.234   4.020
  317POX    C2O 3559   2.151   8.380   4.036
  317POX    C2P 3560   2.047   8.458   4.118
  318CHL    CN1 3561   0.121   0.955   2.541
  318CHL    CN2 3562   0.209   1.171   2.501
  318CHL    CN3 3563   0.111   1.045   2.321
  318CHL    NTM 3564   0.100   1.079   2.464
  318CHL     CB 3565   8.536   1.133   2.500
  319PJ2     CA 3566   8.470   1.246   2.420
  319PJ2     OA 3567   8.546   1.367   2.414
  319PJ2      P 3568   8.456   1.491   2.364
  319PJ2     OB 3569   8.548   1.607   2.368
  319PJ2     HB 3570   0.046   1.595   2.442
  319PJ2     OG 3571   8.397   1.454   2.234
  319PJ2     HG 3572   8.376   1.357   2.233
  319PJ2     OD 3573   8.343   1.505   2.478
  320POX     CD 3574   8.385   1.570   2.598
  320POX     CE 3575   8.278   1.583   2.707
  320POX     OE 3576   8.334   1.647   2.823
  320POX    C1A 3577   8.347   1.779   2.824
  320POX    O1A 3578   8.314   1.847   2.727
  320POX    C1B 3579   8.416   1.830   2.944
  320POX    C1C 3580   8.565   1.853   2.914
  320POX    C1D 3581   0.077   1.865   3.045
  320POX    C1E 3582   0.226   1.885   3.017
  320POX    C1F 3583   0.310   1.857   3.141
  320POX    C1G 3584   0.314   1.708   3.173
  320POX    C1H 3585   0.389   1.677   3.302
  320POX    C1I 3586   0.399   1.526   3.323
  320POX    C1J 3587   0.401   1.466   3.442
  320POX    C1K 3588   0.390   1.541   3.575
  320POX    C1L 3589   0.351   1.444   3.687
  320POX    C1M 3590   0.337   1.517   3.821
  320POX    C1N 3591   0.315   1.416   3.934
  320POX    C1O 3592   0.301   1.486   4.069
  320POX    C1P 3593   0.296   1.384   4.182
  320POX    C1Q 3594   0.280   1.448   4.320
  320POX    C1R 3595   0.140   1.507   4.341
  320POX     CZ 3596   8.225   1.442   2.732
  320POX     OZ 3597   8.116   1.426   2.824
  320POX    C2A 3598   8.079   1.301   2.850
  320POX    O2A 3599   8.131   1.204   2.795
  320POX    C2B 3600   7.969   1.293   2.949
  320POX    C2C 3601   8.020   1.291   3.093
  320POX    C2D 3602   8.090   1.162   3.133
  320POX    C2E 3603   8.138   1.170   3.278
  320POX    C2F 3604   8.197   1.040   3.331
  320POX    C2G 3605   8.331   1.004   3.267
  320POX    C2H 3606   8.389   0.873   3.321
  320POX    C2I 3607   8.426   0.883   3.469
  320POX    C2J 3608   8.472   0.748   3.526
  320POX    C2K 3609   8.501   0.763   3.675
  320POX    C2L 3610   8.537   0.629   3.740
  320POX    C2M 3611   8.563   0.648   3.889
  320POX    C2N 3612   0.028   0.516   3.959
  320POX    C2O 3613   0.053   0.538   4.108
  320POX    C2P 3614   0.085   0.406   4.179
  321CHL    CN1 3615   3.732   1.391   1.884
  321CHL    CN2 3616   3.761   1.430   2.115
  321CHL    CN3 3617   3.563   1.505   2.006
  321CHL    NTM 3618   3.708   1.489   1.991
  321CHL     CB 3619   3.781   1.612   1.959
  322PJ2     CA 3620   3.761   1.743   2.036
  322PJ2     OA 3621   3.637   1.810   2.013
  322PJ2      P 3622   3.640   1.959   2.073
  322PJ2     OB 3623   3.778   2.010   2.056
  322PJ2     HB 3624   3.843   1.935   2.065
  322PJ2     OG 3625   3.529   2.031   2.005
  322PJ2     HG 3626   3.454   1.967   1.988
  322PJ2     OD 3627   3.610   1.936   2.229
  323POX     CD 3628   3.473   1.942   2.270
  323POX     CE 3629   3.447   1.928   2.420
  323POX     OE 3630   3.309   1.955   2.451
  323POX    C1A 3631   3.219   1.857   2.440
  323POX    O1A 3632   3.250   1.748   2.393
  323POX    C1B 3633   3.079   1.900   2.465
  323POX    C1C 3634   3.044   1.923   2.612
  323POX    C1D 3635   2.892   1.934   2.624
  323POX    C1E 3636   2.842   2.007   2.748
  323POX    C1F 3637   2.890   1.947   2.881
  323POX    C1G 3638   2.812   2.010   2.997
  323POX    C1H 3639   2.869   1.970   3.133
  323POX    C1I 3640   2.993   2.052   3.169
  323POX    C1J 3641   3.025   2.088   3.293
  323POX    C1K 3642   2.942   2.052   3.416
  323POX    C1L 3643   2.843   2.161   3.456
  323POX    C1M 3644   2.763   2.118   3.579
  323POX    C1N 3645   2.663   2.227   3.621
  323POX    C1O 3646   2.590   2.186   3.749
  323POX    C1P 3647   2.494   2.295   3.795
  323POX    C1Q 3648   2.426   2.256   3.927
  323POX    C1R 3649   2.330   2.365   3.973
  323POX     CZ 3650   3.542   2.024   2.492
  323POX     OZ 3651   3.542   2.017   2.635
  323POX    C2A 3652   3.618   2.104   2.701
  323POX    O2A 3653   3.661   2.206   2.646
  323POX    C2B 3654   3.615   2.081   2.847
  323POX    C2C 3655   3.752   2.089   2.915
  323POX    C2D 3656   3.735   2.058   3.063
  323POX    C2E 3657   3.867   2.026   3.135
  323POX    C2F 3658   3.957   2.147   3.162
  323POX    C2G 3659   4.076   2.101   3.245
  323POX    C2H 3660   4.162   2.219   3.293
  323POX    C2I 3661   4.272   2.170   3.387
  323POX    C2J 3662   4.350   2.287   3.446
  323POX    C2K 3663   4.457   2.240   3.545
  323POX    C2L 3664   4.527   2.360   3.609
  323POX    C2M 3665   4.641   2.319   3.702
  323POX    C2N 3666   4.760   2.262   3.624
  323POX    C2O 3667   4.877   2.224   3.716
  323POX    C2P 3668   4.942   2.346   3.783
  324CHL    CN1 3669   1.725   7.569   2.111
  324CHL    CN2 3670   1.568   7.397   2.161
  324CHL    CN3 3671   1.595   7.580   2.311
  324CHL    NTM 3672   1.592   7.542   2.169
  324CHL     CB 3673   1.485   7.610   2.094
  325PJ2     CA 3674   1.490   7.760   2.067
  325PJ2     OA 3675   1.498   7.839   2.186
  325PJ2      P 3676   1.533   7.994   2.160
  325PJ2     OB 3677   1.619   7.995   2.039
  325PJ2     HB 3678   1.676   7.913   2.038
  325PJ2     OG 3679   1.403   8.064   2.151
  325PJ2     HG 3680   1.338   8.020   2.213
  325PJ2     OD 3681   1.615   8.036   2.292
  326POX     CD 3682   1.555   8.002   2.417
  326POX     CE 3683   1.654   8.009   2.534
  326POX     OE 3684   1.623   7.922   2.642
  326POX    C1A 3685   1.675   7.799   2.638
  326POX    O1A 3686   1.730   7.759   2.535
  326POX    C1B 3687   1.654   7.720   2.761
  326POX    C1C 3688   1.768   7.745   2.860
  326POX    C1D 3689   1.761   7.652   2.981
  326POX    C1E 3690   1.875   7.685   3.079
  326POX    C1F 3691   1.892   7.577   3.186
  326POX    C1G 3692   1.777   7.568   3.287
  326POX    C1H 3693   1.782   7.680   3.391
  326POX    C1I 3694   1.667   7.663   3.491
  326POX    C1J 3695   1.674   7.697   3.619
  326POX    C1K 3696   1.799   7.757   3.685
  326POX    C1L 3697   1.766   7.851   3.801
  326POX    C1M 3698   1.705   7.779   3.921
  326POX    C1N 3699   1.673   7.874   4.037
  326POX    C1O 3700   1.799   7.929   4.104
  326POX    C1P 3701   1.768   8.025   4.218
  326POX    C1Q 3702   1.706   8.156   4.168
  326POX    C1R 3703   1.673   8.250   4.284
  326POX     CZ 3704   1.679   8.156   2.566
  326POX     OZ 3705   1.571   8.233   2.620
  326POX    C2A 3706   1.587   8.365   2.620
  326POX    O2A 3707   1.682   8.418   2.563
  326POX    C2B 3708   1.480   8.438   2.693
  326POX    C2C 3709   1.352   8.450   2.610
  326POX    C2D 3710   1.246   8.538   2.676
  326POX    C2E 3711   1.196   8.482   2.809
  326POX    C2F 3712   1.079   8.565   2.863
  326POX    C2G 3713   1.037   8.513   3.001
  326POX    C2H 3714   0.915   0.021   3.054
  326POX    C2I 3715   0.883   8.538   3.195
  326POX    C2J 3716   0.752   0.029   3.249
  326POX    C2K 3717   0.732   8.551   3.394
  326POX    C2L 3718   0.596   0.026   3.450
  326POX    C2M 3719   0.585   8.562   3.599
  326POX    C2N 3720   0.592   8.412   3.629
  326POX    C2O 3721   0.588   8.387   3.780
  326POX    C2P 3722   0.597   8.237   3.809
  327CHL    CN1 3723   2.975   1.648   1.624
  327CHL    CN2 3724   3.136   1.596   1.792
  327CHL    CN3 3725   3.073   1.820   1.757
  327CHL    NTM 3726   3.022   1.682   1.760
  327CHL     CB 3727   2.915   1.676   1.860
  328PJ2     CA 3728   2.829   1.550   1.879
  328PJ2     OA 3729   2.903   1.431   1.910
  328PJ2      P 3730   2.807   1.302   1.914
  328PJ2     OB 3731   2.700   1.316   1.813
  328PJ2     HB 3732   2.676   1.413   1.803
  328PJ2     OG 3733   2.897   1.184   1.911
  328PJ2     HG 3734   2.983   1.207   1.957
  328PJ2     OD 3735   2.738   1.317   2.058
  329POX     CD 3736   2.817   1.274   2.169
  329POX     CE 3737   2.763   1.321   2.304
  329POX     OE 3738   2.864   1.315   2.405
  329POX    C1A 3739   2.908   1.434   2.447
  329POX    O1A 3740   2.870   1.538   2.394
  329POX    C1B 3741   3.007   1.426   2.558
  329POX    C1C 3742   2.944   1.371   2.686
  329POX    C1D 3743   3.042   1.369   2.803
  329POX    C1E 3744   3.064   1.507   2.866
  329POX    C1F 3745   2.938   1.561   2.936
  329POX    C1G 3746   2.897   1.481   3.059
  329POX    C1H 3747   2.985   1.510   3.181
  329POX    C1I 3748   2.942   1.421   3.298
  329POX    C1J 3749   2.924   1.464   3.422
  329POX    C1K 3750   2.942   1.609   3.467
  329POX    C1L 3751   2.977   1.615   3.615
  329POX    C1M 3752   2.987   1.759   3.666
  329POX    C1N 3753   3.018   1.762   3.815
  329POX    C1O 3754   3.022   1.904   3.873
  329POX    C1P 3755   3.139   1.987   3.817
  329POX    C1Q 3756   3.150   2.123   3.885
  329POX    C1R 3757   3.031   2.215   3.857
  329POX     CZ 3758   2.632   1.248   2.337
  329POX     OZ 3759   2.580   1.286   2.465
  329POX    C2A 3760   2.472   1.225   2.512
  329POX    O2A 3761   2.410   1.141   2.447
  329POX    C2B 3762   2.436   1.275   2.647
  329POX    C2C 3763   2.509   1.201   2.759
  329POX    C2D 3764   2.446   1.066   2.792
  329POX    C2E 3765   2.515   1.004   2.913
  329POX    C2F 3766   2.435   0.885   2.968
  329POX    C2G 3767   2.498   0.829   3.096
  329POX    C2H 3768   2.628   0.754   3.070
  329POX    C2I 3769   2.693   0.710   3.202
  329POX    C2J 3770   2.816   0.624   3.176
  329POX    C2K 3771   2.891   0.587   3.304
  329POX    C2L 3772   2.809   0.501   3.400
  329POX    C2M 3773   2.888   0.460   3.524
  329POX    C2N 3774   2.925   0.579   3.613
  329POX    C2O 3775   3.003   0.537   3.737
  329POX    C2P 3776   3.141   0.481   3.704
  330CHL    CN1 3777   7.291   6.913   2.670
  330CHL    CN2 3778   7.277   6.749   2.499
  330CHL    CN3 3779   7.081   6.861   2.572
  330CHL    NTM 3780   7.225   6.878   2.544
  330CHL     CB 3781   7.248   6.974   2.435
  331PJ2     CA 3782   7.223   7.125   2.451
  331PJ2     OA 3783   7.092   7.167   2.491
  331PJ2      P 3784   6.979   7.171   2.377
  331PJ2     OB 3785   6.925   7.308   2.365
  331PJ2     HB 3786   6.927   7.352   2.455
  331PJ2     OG 3787   7.034   7.112   2.253
  331PJ2     HG 3788   7.098   7.039   2.276
  331PJ2     OD 3789   6.864   7.078   2.441
  332POX     CD 3790   6.799   7.138   2.553
  332POX     CE 3791   6.675   7.066   2.607
  332POX     OE 3792   6.610   7.146   2.707
  332POX    C1A 3793   6.477   7.146   2.709
  332POX    O1A 3794   6.416   7.112   2.608
  332POX    C1B 3795   6.420   7.215   2.827
  332POX    C1C 3796   6.418   7.125   2.950
  332POX    C1D 3797   6.369   7.201   3.073
  332POX    C1E 3798   6.371   7.114   3.198
  332POX    C1F 3799   6.321   7.192   3.320
  332POX    C1G 3800   6.328   7.109   3.448
  332POX    C1H 3801   6.279   7.190   3.568
  332POX    C1I 3802   6.294   7.113   3.699
  332POX    C1J 3803   6.318   7.171   3.816
  332POX    C1K 3804   6.331   7.322   3.835
  332POX    C1L 3805   6.442   7.358   3.935
  332POX    C1M 3806   6.409   7.330   4.081
  332POX    C1N 3807   6.312   7.434   4.139
  332POX    C1O 3808   6.287   7.409   4.288
  332POX    C1P 3809   6.198   7.519   4.347
  332POX    C1Q 3810   6.169   7.497   4.496
  332POX    C1R 3811   6.293   7.516   4.583
  332POX     CZ 3812   6.717   6.928   2.658
  332POX     OZ 3813   6.799   6.929   2.776
  332POX    C2A 3814   6.826   6.812   2.833
  332POX    O2A 3815   6.817   6.706   2.771
  332POX    C2B 3816   6.888   6.827   2.967
  332POX    C2C 3817   6.780   6.814   3.075
  332POX    C2D 3818   6.838   6.834   3.215
  332POX    C2E 3819   6.728   6.814   3.320
  332POX    C2F 3820   6.781   6.839   3.461
  332POX    C2G 3821   6.672   6.812   3.564
  332POX    C2H 3822   6.722   6.843   3.706
  332POX    C2I 3823   6.614   6.809   3.809
  332POX    C2J 3824   6.662   6.844   3.950
  332POX    C2K 3825   6.564   6.797   4.058
  332POX    C2L 3826   6.559   6.645   4.067
  332POX    C2M 3827   6.468   6.598   4.181
  332POX    C2N 3828   6.467   6.446   4.190
  332POX    C2O 3829   6.382   6.398   4.308
  332POX    C2P 3830   6.380   6.246   4.317
  333CHL    CN1 3831   8.531   5.028   2.806
  333CHL    CN2 3832   8.436   5.233   2.738
  333CHL    CN3 3833   8.334   5.106   2.912
  333CHL    NTM 3834   8.404   5.097   2.783
  333CHL     CB 3835   8.330   5.020   2.681
  334PJ2     CA 3836   8.189   5.058   2.635
  334PJ2     OA 3837   8.168   5.193   2.595
  334PJ2      P 3838   8.015   5.215   2.551
  334PJ2     OB 3839   8.005   5.352   2.497
  334PJ2     HB 3840   8.068   5.412   2.546
  334PJ2     OG 3841   7.969   5.105   2.463
  334PJ2     HG 3842   8.013   5.020   2.491
  334PJ2     OD 3843   7.936   5.202   2.691
  335POX     CD 3844   7.936   5.310   2.785
  335POX     CE 3845   7.878   5.267   2.920
  335POX     OE 3846   7.856   5.378   3.007
  335POX    C1A 3847   7.730   5.411   3.033
  335POX    O1A 3848   7.638   5.369   2.963
  335POX    C1B 3849   7.718   5.517   3.136
  335POX    C1C 3850   7.596   5.495   3.226
  335POX    C1D 3851   7.572   5.616   3.316
  335POX    C1E 3852   7.450   5.599   3.406
  335POX    C1F 3853   7.317   5.585   3.332
  335POX    C1G 3854   7.272   5.711   3.256
  335POX    C1H 3855   7.236   5.826   3.350
  335POX    C1I 3856   7.187   5.947   3.271
  335POX    C1J 3857   7.107   6.041   3.321
  335POX    C1K 3858   7.054   6.043   3.464
  335POX    C1L 3859   7.144   6.125   3.556
  335POX    C1M 3860   7.094   6.124   3.700
  335POX    C1N 3861   7.194   6.196   3.791
  335POX    C1O 3862   7.151   6.200   3.937
  335POX    C1P 3863   7.029   6.291   3.958
  335POX    C1Q 3864   6.996   6.302   4.107
  335POX    C1R 3865   6.877   6.397   4.129
  335POX     CZ 3866   7.972   5.160   2.977
  335POX     OZ 3867   7.928   5.095   3.097
  335POX    C2A 3868   8.022   5.050   3.178
  335POX    O2A 3869   8.141   5.079   3.163
  335POX    C2B 3870   7.968   4.977   3.295
  335POX    C2C 3871   7.948   5.064   3.419
  335POX    C2D 3872   7.836   5.166   3.404
  335POX    C2E 3873   7.807   5.245   3.532
  335POX    C2F 3874   7.924   5.332   3.575
  335POX    C2G 3875   7.894   5.418   3.699
  335POX    C2H 3876   7.796   5.531   3.668
  335POX    C2I 3877   7.781   5.624   3.789
  335POX    C2J 3878   7.687   5.740   3.758
  335POX    C2K 3879   7.679   5.840   3.874
  335POX    C2L 3880   7.609   5.781   3.996
  335POX    C2M 3881   7.610   5.879   4.113
  335POX    C2N 3882   7.536   5.821   4.234
  335POX    C2O 3883   7.544   5.910   4.357
  335POX    C2P 3884   7.686   5.915   4.416
  336CHL    CN1 3885   0.309   6.496   1.904
  336CHL    CN2 3886   0.487   6.338   1.934
  336CHL    CN3 3887   0.261   6.275   1.981
  336CHL    NTM 3888   0.359   6.386   1.987
  336CHL     CB 3889   0.368   6.435   2.125
  337PJ2     CA 3890   0.462   6.369   2.226
  337PJ2     OA 3891   0.448   6.227   2.232
  337PJ2      P 3892   0.568   6.166   2.320
  337PJ2     OB 3893   0.556   6.018   2.319
  337PJ2     HB 3894   0.459   5.993   2.310
  337PJ2     OG 3895   0.694   6.226   2.270
  337PJ2     HG 3896   0.675   6.319   2.236
  337PJ2     OD 3897   0.527   6.220   2.465
  338POX     CD 3898   0.613   6.182   2.572
  338POX     CE 3899   0.573   6.239   2.708
  338POX     OE 3900   0.667   6.198   2.808
  338POX    C1A 3901   0.785   6.259   2.812
  338POX    O1A 3902   0.800   6.369   2.759
  338POX    C1B 3903   0.884   6.188   2.896
  338POX    C1C 3904   0.878   6.225   3.044
  338POX    C1D 3905   0.958   6.124   3.127
  338POX    C1E 3906   0.887   5.989   3.133
  338POX    C1F 3907   0.972   5.883   3.204
  338POX    C1G 3908   0.896   5.752   3.227
  338POX    C1H 3909   0.782   5.765   3.328
  338POX    C1I 3910   0.833   5.797   3.469
  338POX    C1J 3911   0.766   5.772   3.581
  338POX    C1K 3912   0.627   5.708   3.586
  338POX    C1L 3913   0.546   5.769   3.700
  338POX    C1M 3914   0.409   5.701   3.712
  338POX    C1N 3915   0.321   5.768   3.818
  338POX    C1O 3916   0.276   5.908   3.775
  338POX    C1P 3917   0.181   5.969   3.878
  338POX    C1Q 3918   0.127   6.104   3.830
  338POX    C1R 3919   0.030   6.163   3.932
  338POX     CZ 3920   0.429   6.193   2.732
  338POX     OZ 3921   0.356   6.252   2.841
  338POX    C2A 3922   0.234   6.205   2.864
  338POX    O2A 3923   0.188   6.110   2.800
  338POX    C2B 3924   0.166   6.276   2.974
  338POX    C2C 3925   0.085   6.183   3.064
  338POX    C2D 3926   0.014   6.264   3.173
  338POX    C2E 3927   8.509   6.173   3.272
  338POX    C2F 3928   8.442   6.252   3.385
  338POX    C2G 3929   8.544   6.325   3.473
  338POX    C2H 3930   8.474   6.410   3.579
  338POX    C2I 3931   0.008   6.488   3.662
  338POX    C2J 3932   8.503   6.574   3.766
  338POX    C2K 3933   0.035   6.655   3.850
  338POX    C2L 3934   8.527   6.738   3.955
  338POX    C2M 3935   0.055   6.817   4.044
  338POX    C2N 3936   8.543   6.895   4.149
  338POX    C2O 3937   0.066   6.974   4.245
  338POX    C2P 3938   0.150   6.883   4.336
  339CHL    CN1 3939   2.293   3.079   2.276
  339CHL    CN2 3940   2.222   3.024   2.058
  339CHL    CN3 3941   2.091   3.173   2.193
  339CHL    NTM 3942   2.174   3.052   2.194
  339CHL     CB 3943   2.094   2.936   2.238
  340PJ2     CA 3944   2.068   2.912   2.386
  340PJ2     OA 3945   2.017   3.025   2.457
  340PJ2      P 3946   2.046   3.009   2.615
  340PJ2     OB 3947   2.185   2.961   2.627
  340PJ2     HB 3948   2.208   2.906   2.547
  340PJ2     OG 3949   2.010   3.143   2.668
  340PJ2     HG 3950   1.940   3.184   2.610
  340PJ2     OD 3951   1.939   2.894   2.652
  341POX     CD 3952   1.820   2.932   2.722
  341POX     CE 3953   1.697   2.977   2.644
  341POX     OE 3954   1.617   3.055   2.733
  341POX    C1A 3955   1.503   3.113   2.698
  341POX    O1A 3956   1.451   3.093   2.588
  341POX    C1B 3957   1.446   3.189   2.811
  341POX    C1C 3958   1.394   3.327   2.769
  341POX    C1D 3959   1.357   3.413   2.890
  341POX    C1E 3960   1.478   3.470   2.965
  341POX    C1F 3961   1.558   3.568   2.879
  341POX    C1G 3962   1.663   3.643   2.961
  341POX    C1H 3963   1.771   3.552   3.020
  341POX    C1I 3964   1.862   3.630   3.114
  341POX    C1J 3965   1.906   3.583   3.230
  341POX    C1K 3966   1.870   3.444   3.283
  341POX    C1L 3967   1.824   3.448   3.429
  341POX    C1M 3968   1.792   3.309   3.483
  341POX    C1N 3969   1.674   3.244   3.411
  341POX    C1O 3970   1.650   3.101   3.463
  341POX    C1P 3971   1.540   3.029   3.386
  341POX    C1Q 3972   1.577   3.006   3.239
  341POX    C1R 3973   1.469   2.925   3.166
  341POX     CZ 3974   1.634   2.856   2.574
  341POX     OZ 3975   1.578   2.756   2.660
  341POX    C2A 3976   1.464   2.698   2.624
  341POX    O2A 3977   1.408   2.722   2.517
  341POX    C2B 3978   1.417   2.600   2.725
  341POX    C2C 3979   1.343   2.667   2.840
  341POX    C2D 3980   1.291   2.563   2.939
  341POX    C2E 3981   1.230   2.630   3.062
  341POX    C2F 3982   1.173   2.525   3.159
  341POX    C2G 3983   1.128   2.590   3.290
  341POX    C2H 3984   1.246   2.634   3.376
  341POX    C2I 3985   1.199   2.711   3.499
  341POX    C2J 3986   1.316   2.745   3.592
  341POX    C2K 3987   1.269   2.832   3.709
  341POX    C2L 3988   1.384   2.854   3.808
  341POX    C2M 3989   1.340   2.945   3.923
  341POX    C2N 3990   1.447   2.955   4.032
  341POX    C2O 3991   1.576   3.021   3.984
  341POX    C2P 3992   1.680   3.027   4.097
  342CHL    CN1 3993   4.422   8.023   1.982
  342CHL    CN2 3994   4.362   7.884   2.166
  342CHL    CN3 3995   4.467   7.789   1.974
  342CHL    NTM 3996   4.370   7.890   2.020
  342CHL     CB 3997   4.242   7.862   1.954
  343PJ2     CA 3998   4.117   7.945   1.982
  343PJ2     OA 3999   4.061   7.932   2.113
  343PJ2      P 4000   3.937   8.034   2.130
  343PJ2     OB 4001   3.990   8.171   2.144
  343PJ2     HB 4002   4.069   8.170   2.206
  343PJ2     OG 4003   3.852   8.009   2.011
  343PJ2     HG 4004   3.856   7.912   1.987
  343PJ2     OD 4005   3.847   7.980   2.252
  344POX     CD 4006   3.857   8.043   2.380
  344POX     CE 4007   3.729   8.022   2.463
  344POX     OE 4008   3.720   8.105   2.579
  344POX    C1A 4009   3.679   8.231   2.568
  344POX    O1A 4010   3.662   8.282   2.457
  344POX    C1B 4011   3.664   8.301   2.697
  344POX    C1C 4012   3.786   8.390   2.726
  344POX    C1D 4013   3.759   8.484   2.844
  344POX    C1E 4014   3.871   0.020   2.852
  344POX    C1F 4015   3.839   0.134   2.949
  344POX    C1G 4016   3.855   0.095   3.096
  344POX    C1H 4017   3.827   0.217   3.184
  344POX    C1I 4018   3.867   0.192   3.330
  344POX    C1J 4019   3.907   0.290   3.411
  344POX    C1K 4020   3.916   0.436   3.367
  344POX    C1L 4021   3.891   0.535   3.481
  344POX    C1M 4022   4.007   0.543   3.580
  344POX    C1N 4023   3.981   0.651   3.685
  344POX    C1O 4024   4.101   0.668   3.778
  344POX    C1P 4025   4.077   0.784   3.876
  344POX    C1Q 4026   4.198   0.804   3.966
  344POX    C1R 4027   4.177   0.923   4.060
  344POX     CZ 4028   3.711   7.872   2.487
  344POX     OZ 4029   3.789   7.808   2.589
  344POX    C2A 4030   3.791   7.675   2.587
  344POX    O2A 4031   3.782   7.616   2.480
  344POX    C2B 4032   3.835   7.610   2.712
  344POX    C2C 4033   3.959   7.672   2.776
  344POX    C2D 4034   4.016   7.585   2.888
  344POX    C2E 4035   4.141   7.652   2.947
  344POX    C2F 4036   4.219   7.562   3.043
  344POX    C2G 4037   4.147   7.533   3.174
  344POX    C2H 4038   4.232   7.439   3.260
  344POX    C2I 4039   4.165   7.399   3.391
  344POX    C2J 4040   4.157   7.514   3.492
  344POX    C2K 4041   4.092   7.466   3.622
  344POX    C2L 4042   4.080   7.579   3.724
  344POX    C2M 4043   4.002   7.533   3.847
  344POX    C2N 4044   3.983   7.644   3.950
  344POX    C2O 4045   4.112   7.681   4.024
  344POX    C2P 4046   4.156   7.571   4.120
  345CHL    CN1 4047   2.856   8.562   2.106
  345CHL    CN2 4048   2.877   8.343   2.200
  345CHL    CN3 4049   3.013   8.407   2.016
  345CHL    NTM 4050   2.879   8.420   2.074
  345CHL     CB 4051   2.784   8.369   1.975
  346PJ2     CA 4052   2.632   8.370   1.996
  346PJ2     OA 4053   2.583   8.312   2.118
  346PJ2      P 4054   2.557   8.153   2.113
  346PJ2     OB 4055   2.422   8.130   2.058
  346PJ2     HB 4056   2.363   8.208   2.080
  346PJ2     OG 4057   2.675   8.094   2.046
  346PJ2     HG 4058   2.755   8.153   2.061
  346PJ2     OD 4059   2.560   8.125   2.272
  347POX     CD 4060   2.455   8.185   2.348
  347POX     CE 4061   2.467   8.166   2.499
  347POX     OE 4062   2.362   8.226   2.574
  347POX    C1A 4063   2.246   8.162   2.588
  347POX    O1A 4064   2.217   8.066   2.517
  347POX    C1B 4065   2.154   8.231   2.682
  347POX    C1C 4066   2.054   8.137   2.750
  347POX    C1D 4067   1.971   8.213   2.854
  347POX    C1E 4068   1.868   8.123   2.923
  347POX    C1F 4069   1.799   8.194   3.040
  347POX    C1G 4070   1.706   8.307   2.994
  347POX    C1H 4071   1.652   8.386   3.113
  347POX    C1I 4072   1.560   8.499   3.066
  347POX    C1J 4073   1.468   8.558   3.142
  347POX    C1K 4074   1.443   8.526   3.289
  347POX    C1L 4075   1.298   8.481   3.311
  347POX    C1M 4076   1.265   8.466   3.459
  347POX    C1N 4077   1.124   8.409   3.476
  347POX    C1O 4078   1.077   8.406   3.622
  347POX    C1P 4079   1.053   8.547   3.677
  347POX    C1Q 4080   0.998   8.542   3.820
  347POX    C1R 4081   0.974   0.116   3.873
  347POX     CZ 4082   2.605   8.221   2.538
  347POX     OZ 4083   2.666   8.149   2.646
  347POX    C2A 4084   2.791   8.179   2.680
  347POX    O2A 4085   2.854   8.270   2.626
  347POX    C2B 4086   2.839   8.086   2.785
  347POX    C2C 4087   2.926   8.152   2.892
  347POX    C2D 4088   2.950   8.052   3.005
  347POX    C2E 4089   3.035   8.111   3.118
  347POX    C2F 4090   3.044   8.011   3.234
  347POX    C2G 4091   3.134   8.058   3.348
  347POX    C2H 4092   3.085   8.187   3.415
  347POX    C2I 4093   3.161   8.216   3.544
  347POX    C2J 4094   3.119   8.120   3.656
  347POX    C2K 4095   3.204   8.140   3.781
  347POX    C2L 4096   3.153   8.052   3.896
  347POX    C2M 4097   3.242   8.058   4.020
  347POX    C2N 4098   3.377   7.990   3.998
  347POX    C2O 4099   3.462   7.994   4.125
  347POX    C2P 4100   3.595   7.921   4.103
  348CHL    CN1 4101   4.323   1.123   2.009
  348CHL    CN2 4102   4.485   1.236   2.148
  348CHL    CN3 4103   4.409   1.020   2.207
  348CHL    NTM 4104   4.367   1.148   2.147
  348CHL     CB 4105   4.260   1.202   2.232
  349PJ2     CA 4106   4.175   1.320   2.184
  349PJ2     OA 4107   4.245   1.441   2.155
  349PJ2      P 4108   4.152   1.541   2.070
  349PJ2     OB 4109   4.232   1.657   2.025
  349PJ2     HB 4110   4.302   1.679   2.093
  349PJ2     OG 4111   4.081   1.458   1.970
  349PJ2     HG 4112   4.066   1.367   2.008
  349PJ2     OD 4113   4.043   1.587   2.179
  350POX     CD 4114   4.085   1.691   2.269
  350POX     CE 4115   3.999   1.707   2.394
  350POX     OE 4116   4.047   1.817   2.472
  350POX    C1A 4117   3.963   1.880   2.553
  350POX    O1A 4118   3.849   1.838   2.572
  350POX    C1B 4119   4.026   1.995   2.621
  350POX    C1C 4120   4.081   1.965   2.761
  350POX    C1D 4121   4.194   1.862   2.761
  350POX    C1E 4122   4.260   1.852   2.898
  350POX    C1F 4123   4.370   1.746   2.904
  350POX    C1G 4124   4.482   1.770   2.804
  350POX    C1H 4125   4.591   1.663   2.815
  350POX    C1I 4126   4.697   1.681   2.707
  350POX    C1J 4127   4.827   1.663   2.729
  350POX    C1K 4128   4.885   1.624   2.865
  350POX    C1L 4129   5.029   1.572   2.852
  350POX    C1M 4130   5.088   1.545   2.990
  350POX    C1N 4131   5.233   1.497   2.984
  350POX    C1O 4132   5.249   1.359   2.920
  350POX    C1P 4133   5.189   1.248   3.007
  350POX    C1Q 4134   5.201   1.113   2.936
  350POX    C1R 4135   5.140   1.002   3.022
  350POX     CZ 4136   4.002   1.570   2.463
  350POX     OZ 4137   3.942   1.552   2.592
  350POX    C2A 4138   3.810   1.539   2.600
  350POX    O2A 4139   3.747   1.501   2.502
  350POX    C2B 4140   3.756   1.533   2.738
  350POX    C2C 4141   3.841   1.600   2.846
  350POX    C2D 4142   3.781   1.579   2.985
  350POX    C2E 4143   3.876   1.634   3.092
  350POX    C2F 4144   3.815   1.625   3.232
  350POX    C2G 4145   3.911   1.690   3.333
  350POX    C2H 4146   3.846   1.704   3.471
  350POX    C2I 4147   3.937   1.786   3.562
  350POX    C2J 4148   3.870   1.813   3.697
  350POX    C2K 4149   3.957   1.906   3.783
  350POX    C2L 4150   3.890   1.943   3.915
  350POX    C2M 4151   3.762   2.024   3.893
  350POX    C2N 4152   3.700   2.069   4.026
  350POX    C2O 4153   3.566   2.141   4.006
  350POX    C2P 4154   3.580   2.271   3.927
  351CHL    CN1 4155   1.973   8.306   1.905
  351CHL    CN2 4156   1.885   8.287   2.127
  351CHL    CN3 4157   2.052   8.137   2.052
  351CHL    NTM 4158   2.007   8.277   2.044
  351CHL     CB 4159   2.117   8.363   2.091
  352PJ2     CA 4160   2.100   8.515   2.097
  352PJ2     OA 4161   2.006   8.558   2.196
  352PJ2      P 4162   1.966   0.145   2.171
  352PJ2     OB 4163   2.084   0.232   2.192
  352PJ2     HB 4164   2.140   0.196   2.267
  352PJ2     OG 4165   1.898   0.146   2.040
  352PJ2     HG 4166   1.846   0.062   2.028
  352PJ2     OD 4167   1.858   0.179   2.285
  353POX     CD 4168   1.741   0.097   2.291
  353POX     CE 4169   1.635   0.144   2.391
  353POX     OE 4170   1.546   0.241   2.336
  353POX    C1A 4171   1.417   0.225   2.367
  353POX    O1A 4172   1.373   0.111   2.373
  353POX    C1B 4173   1.335   0.347   2.347
  353POX    C1C 4174   1.216   0.356   2.442
  353POX    C1D 4175   1.259   0.377   2.587
  353POX    C1E 4176   1.136   0.382   2.679
  353POX    C1F 4177   1.179   0.412   2.823
  353POX    C1G 4178   1.057   0.419   2.915
  353POX    C1H 4179   1.093   0.458   3.059
  353POX    C1I 4180   1.174   0.351   3.132
  353POX    C1J 4181   1.163   0.329   3.263
  353POX    C1K 4182   1.066   0.405   3.353
  353POX    C1L 4183   1.026   0.322   3.475
  353POX    C1M 4184   0.916   0.389   3.558
  353POX    C1N 4185   0.783   0.390   3.483
  353POX    C1O 4186   0.671   0.448   3.570
  353POX    C1P 4187   0.537   0.443   3.496
  353POX    C1Q 4188   0.424   0.499   3.583
  353POX    C1R 4189   0.290   0.490   3.510
  353POX     CZ 4190   1.708   0.186   2.518
  353POX     OZ 4191   1.627   0.233   2.627
  353POX    C2A 4192   1.690   0.300   2.722
  353POX    O2A 4193   1.813   0.312   2.722
  353POX    C2B 4194   1.599   0.348   2.829
  353POX    C2C 4195   1.669   0.348   2.965
  353POX    C2D 4196   1.574   0.391   3.077
  353POX    C2E 4197   1.651   0.392   3.210
  353POX    C2F 4198   1.560   0.427   3.328
  353POX    C2G 4199   1.644   0.434   3.456
  353POX    C2H 4200   1.561   0.469   3.580
  353POX    C2I 4201   1.464   0.358   3.621
  353POX    C2J 4202   1.394   0.390   3.753
  353POX    C2K 4203   1.490   0.389   3.873
  353POX    C2L 4204   1.537   0.248   3.909
  353POX    C2M 4205   1.645   0.247   4.017
  353POX    C2N 4206   1.595   0.300   4.152
  353POX    C2O 4207   1.703   0.295   4.260
  353POX    C2P 4208   1.740   0.151   4.299
  354CHL    CN1 4209   2.563   6.072   2.804
  354CHL    CN2 4210   2.383   6.128   2.948
  354CHL    CN3 4211   2.539   6.295   2.885
  354CHL    NTM 4212   2.465   6.177   2.837
  354CHL     CB 4213   2.386   6.217   2.720
  355PJ2     CA 4214   2.262   6.139   2.676
  355PJ2     OA 4215   2.279   6.000   2.647
  355PJ2      P 4216   2.137   5.935   2.610
  355PJ2     OB 4217   2.070   6.025   2.513
  355PJ2     HB 4218   2.092   6.120   2.535
  355PJ2     OG 4219   2.162   5.794   2.572
  355PJ2     HG 4220   2.238   5.758   2.627
  355PJ2     OD 4221   2.054   5.936   2.749
  356POX     CD 4222   2.086   5.834   2.843
  356POX     CE 4223   2.018   5.851   2.979
  356POX     OE 4224   2.060   5.757   3.078
  356POX    C1A 4225   2.177   5.773   3.139
  356POX    O1A 4226   2.265   5.844   3.090
  356POX    C1B 4227   2.193   5.689   3.260
  356POX    C1C 4228   2.242   5.548   3.225
  356POX    C1D 4229   2.256   5.464   3.352
  356POX    C1E 4230   2.280   5.317   3.315
  356POX    C1F 4231   2.294   5.228   3.439
  356POX    C1G 4232   2.429   5.245   3.509
  356POX    C1H 4233   2.441   5.144   3.623
  356POX    C1I 4234   2.583   5.143   3.680
  356POX    C1J 4235   2.617   5.081   3.793
  356POX    C1K 4236   2.521   5.001   3.880
  356POX    C1L 4237   2.593   4.879   3.937
  356POX    C1M 4238   2.509   4.798   4.036
  356POX    C1N 4239   2.586   4.672   4.074
  356POX    C1O 4240   2.528   4.598   4.195
  356POX    C1P 4241   2.618   4.480   4.230
  356POX    C1Q 4242   2.577   4.409   4.360
  356POX    C1R 4243   2.602   4.496   4.483
  356POX     CZ 4244   1.867   5.847   2.951
  356POX     OZ 4245   1.781   5.862   3.064
  356POX    C2A 4246   1.652   5.831   3.047
  356POX    O2A 4247   1.606   5.800   2.938
  356POX    C2B 4248   1.576   5.839   3.174
  356POX    C2C 4249   1.428   5.871   3.153
  356POX    C2D 4250   1.353   5.877   3.287
  356POX    C2E 4251   1.399   5.995   3.372
  356POX    C2F 4252   1.328   5.996   3.508
  356POX    C2G 4253   1.379   6.114   3.591
  356POX    C2H 4254   1.313   6.122   3.729
  356POX    C2I 4255   1.355   6.008   3.821
  356POX    C2J 4256   1.288   6.023   3.958
  356POX    C2K 4257   1.331   5.911   4.053
  356POX    C2L 4258   1.263   5.928   4.188
  356POX    C2M 4259   1.303   5.817   4.286
  356POX    C2N 4260   1.234   5.838   4.421
  356POX    C2O 4261   1.272   5.727   4.519
  356POX    C2P 4262   1.204   5.748   4.654
  357CHL    CN1 4263   5.952   2.764   1.967
  357CHL    CN2 4264   5.769   2.625   2.018
  357CHL    CN3 4265   5.935   2.660   2.182
  357CHL    NTM 4266   5.914   2.641   2.038
  357CHL     CB 4267   5.989   2.530   1.978
  358PJ2     CA 4268   6.018   2.398   2.050
  358PJ2     OA 4269   5.905   2.327   2.101
  358PJ2      P 4270   5.938   2.170   2.118
  358PJ2     OB 4271   5.818   2.092   2.158
  358PJ2     HB 4272   5.762   2.147   2.219
  358PJ2     OG 4273   6.015   2.127   1.999
  358PJ2     HG 4274   6.071   2.204   1.966
  358PJ2     OD 4275   6.045   2.167   2.238
  359POX     CD 4276   5.993   2.166   2.371
  359POX     CE 4277   6.090   2.103   2.472
  359POX     OE 4278   6.031   2.091   2.601
  359POX    C1A 4279   6.067   1.986   2.675
  359POX    O1A 4280   6.130   1.893   2.624
  359POX    C1B 4281   6.003   1.984   2.808
  359POX    C1C 4282   6.089   1.917   2.915
  359POX    C1D 4283   6.015   1.909   3.048
  359POX    C1E 4284   6.096   1.831   3.151
  359POX    C1F 4285   6.020   1.807   3.282
  359POX    C1G 4286   6.001   1.934   3.365
  359POX    C1H 4287   5.923   1.899   3.493
  359POX    C1I 4288   5.913   2.018   3.589
  359POX    C1J 4289   5.900   2.002   3.721
  359POX    C1K 4290   5.893   1.865   3.787
  359POX    C1L 4291   5.960   1.859   3.925
  359POX    C1M 4292   5.880   1.930   4.034
  359POX    C1N 4293   5.947   1.916   4.171
  359POX    C1O 4294   6.076   1.997   4.180
  359POX    C1P 4295   6.157   1.967   4.307
  359POX    C1Q 4296   6.086   2.009   4.436
  359POX    C1R 4297   6.172   1.978   4.558
  359POX     CZ 4298   6.220   2.184   2.467
  359POX     OZ 4299   6.321   2.141   2.558
  359POX    C2A 4300   6.447   2.182   2.540
  359POX    O2A 4301   6.482   2.224   2.430
  359POX    C2B 4302   6.535   2.140   2.651
  359POX    C2C 4303   6.517   2.232   2.771
  359POX    C2D 4304   6.572   2.170   2.900
  359POX    C2E 4305   6.544   2.263   3.018
  359POX    C2F 4306   6.552   2.193   3.154
  359POX    C2G 4307   6.441   2.088   3.169
  359POX    C2H 4308   6.438   2.024   3.308
  359POX    C2I 4309   6.383   2.119   3.414
  359POX    C2J 4310   6.374   2.047   3.549
  359POX    C2K 4311   6.316   2.139   3.657
  359POX    C2L 4312   6.311   2.070   3.794
  359POX    C2M 4313   6.450   2.044   3.851
  359POX    C2N 4314   6.446   1.964   3.981
  359POX    C2O 4315   6.398   1.820   3.957
  359POX    C2P 4316   6.391   1.741   4.088
  360CHL    CN1 4317   6.654   5.127   2.380
  360CHL    CN2 4318   6.643   4.889   2.376
  360CHL    CN3 4319   6.466   5.016   2.472
  360CHL    NTM 4320   6.612   5.008   2.455
  360CHL     CB 4321   6.686   5.006   2.582
  361PJ2     CA 4322   6.645   4.916   2.698
  361PJ2     OA 4323   6.522   4.952   2.762
  361PJ2      P 4324   6.477   4.839   2.867
  361PJ2     OB 4325   6.347   4.873   2.929
  361PJ2     HB 4326   6.338   4.972   2.935
  361PJ2     OG 4327   6.496   4.706   2.804
  361PJ2     HG 4328   6.573   4.711   2.741
  361PJ2     OD 4329   6.589   4.857   2.981
  362POX     CD 4330   6.571   4.969   3.068
  362POX     CE 4331   6.620   4.940   3.210
  362POX     OE 4332   6.569   5.033   3.306
  362POX    C1A 4333   6.448   5.011   3.356
  362POX    O1A 4334   6.371   4.931   3.303
  362POX    C1B 4335   6.413   5.105   3.465
  362POX    C1C 4336   6.355   5.027   3.584
  362POX    C1D 4337   6.320   5.119   3.701
  362POX    C1E 4338   6.266   5.037   3.819
  362POX    C1F 4339   6.374   4.948   3.881
  362POX    C1G 4340   6.311   4.837   3.966
  362POX    C1H 4341   6.418   4.742   4.021
  362POX    C1I 4342   6.353   4.614   4.074
  362POX    C1J 4343   6.325   4.590   4.202
  362POX    C1K 4344   6.357   4.684   4.318
  362POX    C1L 4345   6.248   4.674   4.425
  362POX    C1M 4346   6.292   4.736   4.557
  362POX    C1N 4347   6.178   4.726   4.659
  362POX    C1O 4348   6.224   4.760   4.801
  362POX    C1P 4349   6.103   4.759   4.895
  362POX    C1Q 4350   6.139   4.774   5.043
  362POX    C1R 4351   6.206   4.648   5.098
  362POX     CZ 4352   6.772   4.925   3.204
  362POX     OZ 4353   6.835   4.869   3.319
  362POX    C2A 4354   6.968   4.871   3.322
  362POX    O2A 4355   7.033   4.924   3.232
  362POX    C2B 4356   7.027   4.807   3.441
  362POX    C2C 4357   7.074   4.665   3.408
  362POX    C2D 4358   7.158   4.606   3.521
  362POX    C2E 4359   7.076   4.574   3.647
  362POX    C2F 4360   7.165   4.533   3.764
  362POX    C2G 4361   7.244   4.404   3.739
  362POX    C2H 4362   7.156   4.279   3.738
  362POX    C2I 4363   7.242   4.156   3.706
  362POX    C2J 4364   7.166   4.024   3.721
  362POX    C2K 4365   7.128   3.998   3.867
  362POX    C2L 4366   7.086   3.852   3.886
  362POX    C2M 4367   7.047   3.825   4.032
  362POX    C2N 4368   7.037   3.675   4.062
  362POX    C2O 4369   7.175   3.609   4.062
  362POX    C2P 4370   7.165   3.461   4.099
  363CHL    CN1 4371   6.667   0.774   1.940
  363CHL    CN2 4372   6.820   0.942   2.008
  363CHL    CN3 4373   6.585   0.980   2.030
  363CHL    NTM 4374   6.691   0.879   2.040
  363CHL     CB 4375   6.698   0.815   2.172
  364PJ2     CA 4376   6.691   0.899   2.300
  364PJ2     OA 4377   6.779   1.012   2.302
  364PJ2      P 4378   6.739   1.116   2.418
  364PJ2     OB 4379   6.829   1.232   2.403
  364PJ2     HB 4380   6.918   1.201   2.370
  364PJ2     OG 4381   6.592   1.129   2.401
  364PJ2     HG 4382   6.555   1.044   2.363
  364PJ2     OD 4383   6.767   1.029   2.551
  365POX     CD 4384   6.902   1.009   2.594
  365POX     CE 4385   6.907   0.911   2.712
  365POX     OE 4386   7.019   0.935   2.797
  365POX    C1A 4387   6.998   0.924   2.928
  365POX    O1A 4388   6.885   0.914   2.973
  365POX    C1B 4389   7.121   0.946   3.008
  365POX    C1C 4390   7.088   1.001   3.147
  365POX    C1D 4391   7.214   1.036   3.227
  365POX    C1E 4392   7.174   1.090   3.364
  365POX    C1F 4393   7.293   1.150   3.439
  365POX    C1G 4394   7.245   1.210   3.572
  365POX    C1H 4395   7.357   1.286   3.644
  365POX    C1I 4396   7.305   1.339   3.777
  365POX    C1J 4397   7.341   1.455   3.831
  365POX    C1K 4398   7.438   1.554   3.766
  365POX    C1L 4399   7.395   1.698   3.799
  365POX    C1M 4400   7.496   1.803   3.752
  365POX    C1N 4401   7.509   1.815   3.600
  365POX    C1O 4402   7.383   1.873   3.535
  365POX    C1P 4403   7.404   1.900   3.385
  365POX    C1Q 4404   7.427   1.773   3.304
  365POX    C1R 4405   7.456   1.806   3.158
  365POX     CZ 4406   6.890   0.768   2.660
  365POX     OZ 4407   6.854   0.679   2.766
  365POX    C2A 4408   6.829   0.551   2.740
  365POX    O2A 4409   6.884   0.490   2.649
  365POX    C2B 4410   6.755   0.488   2.852
  365POX    C2C 4411   6.847   0.411   2.948
  365POX    C2D 4412   6.762   0.358   3.063
  365POX    C2E 4413   6.826   0.241   3.139
  365POX    C2F 4414   6.843   0.115   3.054
  365POX    C2G 4415   6.714   0.060   2.995
  365POX    C2H 4416   6.617   0.004   3.099
  365POX    C2I 4417   6.487   8.527   3.030
  365POX    C2J 4418   6.394   8.450   3.124
  365POX    C2K 4419   6.341   8.535   3.240
  365POX    C2L 4420   6.254   8.448   3.331
  365POX    C2M 4421   6.206   8.525   3.455
  365POX    C2N 4422   6.127   8.431   3.546
  365POX    C2O 4423   6.079   8.504   3.672
  365POX    C2P 4424   5.997   8.411   3.761
  366CHL    CN1 4425   2.853   7.258   2.113
  366CHL    CN2 4426   2.886   7.438   2.267
  366CHL    CN3 4427   3.068   7.355   2.140
  366CHL    NTM 4428   2.946   7.315   2.212
  366CHL     CB 4429   2.983   7.224   2.321
  367PJ2     CA 4430   2.878   7.141   2.395
  367PJ2     OA 4431   2.766   7.219   2.439
  367PJ2      P 4432   2.643   7.120   2.475
  367PJ2     OB 4433   2.675   7.039   2.595
  367PJ2     HB 4434   2.723   7.096   2.662
  367PJ2     OG 4435   2.621   7.045   2.350
  367PJ2     HG 4436   2.643   7.103   2.271
  367PJ2     OD 4437   2.516   7.217   2.493
  368POX     CD 4438   2.521   7.312   2.601
  368POX     CE 4439   2.400   7.405   2.601
  368POX     OE 4440   2.414   7.514   2.693
  368POX    C1A 4441   2.340   7.623   2.673
  368POX    O1A 4442   2.278   7.640   2.568
  368POX    C1B 4443   2.345   7.716   2.788
  368POX    C1C 4444   2.445   7.830   2.767
  368POX    C1D 4445   2.473   7.905   2.898
  368POX    C1E 4446   2.349   7.974   2.955
  368POX    C1F 4447   2.377   8.034   3.093
  368POX    C1G 4448   2.256   8.109   3.149
  368POX    C1H 4449   2.140   8.017   3.186
  368POX    C1I 4450   2.154   7.951   3.323
  368POX    C1J 4451   2.088   7.993   3.431
  368POX    C1K 4452   1.991   8.111   3.430
  368POX    C1L 4453   1.985   8.180   3.567
  368POX    C1M 4454   1.910   8.312   3.558
  368POX    C1N 4455   1.905   8.381   3.695
  368POX    C1O 4456   1.857   8.526   3.686
  368POX    C1P 4457   1.958   0.047   3.612
  368POX    C1Q 4458   1.919   0.195   3.609
  368POX    C1R 4459   1.932   0.261   3.747
  368POX     CZ 4460   2.276   7.318   2.624
  368POX     OZ 4461   2.266   7.245   2.746
  368POX    C2A 4462   2.154   7.176   2.768
  368POX    O2A 4463   2.057   7.185   2.692
  368POX    C2B 4464   2.153   7.106   2.898
  368POX    C2C 4465   2.084   7.191   3.005
  368POX    C2D 4466   2.085   7.121   3.141
  368POX    C2E 4467   2.017   7.211   3.245
  368POX    C2F 4468   2.021   7.151   3.386
  368POX    C2G 4469   1.959   7.250   3.484
  368POX    C2H 4470   1.965   7.199   3.629
  368POX    C2I 4471   1.916   7.309   3.724
  368POX    C2J 4472   1.931   7.266   3.870
  368POX    C2K 4473   1.897   7.382   3.963
  368POX    C2L 4474   1.911   7.342   4.110
  368POX    C2M 4475   1.892   7.463   4.201
  368POX    C2N 4476   1.905   7.424   4.349
  368POX    C2O 4477   1.897   7.545   4.442
  368POX    C2P 4478   1.760   7.614   4.439
  369CHL    CN1 4479   1.581   0.558   2.151
  369CHL    CN2 4480   1.612   0.352   2.037
  369CHL    CN3 4481   1.683   0.553   1.934
  369CHL    NTM 4482   1.672   0.484   2.063
  369CHL     CB 4483   1.802   0.465   2.129
  370PJ2     CA 4484   1.905   0.579   2.135
  370PJ2     OA 4485   1.848   0.702   2.179
  370PJ2      P 4486   1.946   0.829   2.162
  370PJ2     OB 4487   2.010   0.813   2.030
  370PJ2     HB 4488   2.022   0.716   2.010
  370PJ2     OG 4489   1.854   0.943   2.185
  370PJ2     HG 4490   1.785   0.918   2.253
  370PJ2     OD 4491   2.055   0.808   2.279
  371POX     CD 4492   2.020   0.860   2.407
  371POX     CE 4493   2.106   0.807   2.522
  371POX     OE 4494   2.060   0.851   2.650
  371POX    C1A 4495   1.962   0.784   2.709
  371POX    O1A 4496   1.907   0.690   2.651
  371POX    C1B 4497   1.926   0.839   2.841
  371POX    C1C 4498   1.880   0.734   2.942
  371POX    C1D 4499   1.836   0.798   3.074
  371POX    C1E 4500   1.954   0.852   3.156
  371POX    C1F 4501   1.909   0.952   3.263
  371POX    C1G 4502   1.823   0.892   3.374
  371POX    C1H 4503   1.905   0.820   3.481
  371POX    C1I 4504   1.813   0.768   3.593
  371POX    C1J 4505   1.845   0.763   3.722
  371POX    C1K 4506   1.979   0.807   3.780
  371POX    C1L 4507   2.074   0.690   3.809
  371POX    C1M 4508   2.032   0.605   3.929
  371POX    C1N 4509   2.054   0.675   4.063
  371POX    C1O 4510   2.019   0.582   4.179
  371POX    C1P 4511   2.050   0.648   4.314
  371POX    C1Q 4512   2.016   0.553   4.429
  371POX    C1R 4513   2.050   0.617   4.564
  371POX     CZ 4514   2.252   0.841   2.491
  371POX     OZ 4515   2.349   0.779   2.576
  371POX    C2A 4516   2.474   0.768   2.533
  371POX    O2A 4517   2.509   0.803   2.420
  371POX    C2B 4518   2.564   0.704   2.632
  371POX    C2C 4519   2.571   0.552   2.621
  371POX    C2D 4520   2.443   0.479   2.661
  371POX    C2E 4521   2.404   0.508   2.807
  371POX    C2F 4522   2.273   0.439   2.845
  371POX    C2G 4523   2.226   0.479   2.985
  371POX    C2H 4524   2.325   0.438   3.095
  371POX    C2I 4525   2.273   0.477   3.234
  371POX    C2J 4526   2.376   0.438   3.340
  371POX    C2K 4527   2.319   0.455   3.481
  371POX    C2L 4528   2.420   0.406   3.585
  371POX    C2M 4529   2.360   0.405   3.726
  371POX    C2N 4530   2.461   0.350   3.827
  371POX    C2O 4531   2.399   0.343   3.967
  371POX    C2P 4532   2.499   0.285   4.067
  372CHL    CN1 4533   6.751   7.906   2.225
  372CHL    CN2 4534   6.895   8.024   2.376
  372CHL    CN3 4535   6.751   8.142   2.230
  372CHL    NTM 4536   6.837   8.024   2.241
  372CHL     CB 4537   6.940   8.029   2.136
  373PJ2     CA 4538   7.058   7.932   2.134
  373PJ2     OA 4539   7.022   7.794   2.148
  373PJ2      P 4540   7.145   7.693   2.126
  373PJ2     OB 4541   7.152   7.667   1.981
  373PJ2     HB 4542   7.060   7.671   1.942
  373PJ2     OG 4543   7.263   7.755   2.192
  373PJ2     HG 4544   7.233   7.806   2.272
  373PJ2     OD 4545   7.097   7.562   2.207
  374POX     CD 4546   7.121   7.555   2.348
  374POX     CE 4547   7.036   7.640   2.442
  374POX     OE 4548   7.093   7.648   2.573
  374POX    C1A 4549   7.087   7.768   2.632
  374POX    O1A 4550   7.087   7.869   2.562
  374POX    C1B 4551   7.105   7.765   2.779
  374POX    C1C 4552   6.970   7.759   2.851
  374POX    C1D 4553   6.990   7.753   3.003
  374POX    C1E 4554   6.854   7.742   3.073
  374POX    C1F 4555   6.872   7.734   3.225
  374POX    C1G 4556   6.736   7.712   3.292
  374POX    C1H 4557   6.749   7.696   3.443
  374POX    C1I 4558   6.613   7.663   3.505
  374POX    C1J 4559   6.578   7.696   3.629
  374POX    C1K 4560   6.669   7.770   3.726
  374POX    C1L 4561   6.628   7.742   3.871
  374POX    C1M 4562   6.720   7.815   3.969
  374POX    C1N 4563   6.677   7.797   4.115
  374POX    C1O 4564   6.543   7.866   4.144
  374POX    C1P 4565   6.506   7.853   4.292
  374POX    C1Q 4566   6.375   7.926   4.321
  374POX    C1R 4567   6.341   7.920   4.470
  374POX     CZ 4568   6.891   7.593   2.439
  374POX     OZ 4569   6.807   7.658   2.536
  374POX    C2A 4570   6.685   7.611   2.556
  374POX    O2A 4571   6.634   7.528   2.481
  374POX    C2B 4572   6.623   7.670   2.677
  374POX    C2C 4573   6.473   7.696   2.664
  374POX    C2D 4574   6.417   7.769   2.787
  374POX    C2E 4575   6.481   7.906   2.806
  374POX    C2F 4576   6.418   7.989   2.918
  374POX    C2G 4577   6.437   7.929   3.057
  374POX    C2H 4578   6.378   8.023   3.162
  374POX    C2I 4579   6.386   7.966   3.303
  374POX    C2J 4580   6.330   8.068   3.402
  374POX    C2K 4581   6.332   8.020   3.547
  374POX    C2L 4582   6.230   7.909   3.574
  374POX    C2M 4583   6.232   7.870   3.722
  374POX    C2N 4584   6.126   7.765   3.753
  374POX    C2O 4585   6.129   7.728   3.901
  374POX    C2P 4586   6.019   7.627   3.933
  375CHL    CN1 4587   0.235   7.195   2.359
  375CHL    CN2 4588   0.069   7.035   2.425
  375CHL    CN3 4589   0.049   7.151   2.218
  375CHL    NTM 4590   0.091   7.164   2.358
  375CHL     CB 4591   0.021   7.268   2.434
  376PJ2     CA 4592   8.537   7.398   2.371
  376PJ2     OA 4593   0.067   7.462   2.289
  376PJ2      P 4594   0.011   7.592   2.212
  376PJ2     OB 4595   8.433   7.572   2.193
  376PJ2     HB 4596   8.397   7.645   2.134
  376PJ2     OG 4597   0.102   7.599   2.096
  376PJ2     HG 4598   0.070   7.670   2.032
  376PJ2     OD 4599   0.043   7.709   2.319
  377POX     CD 4600   0.183   7.734   2.336
  377POX     CE 4601   0.235   7.794   2.467
  377POX     OE 4602   0.174   7.918   2.504
  377POX    C1A 4603   0.071   7.912   2.588
  377POX    O1A 4604   0.022   7.805   2.622
  377POX    C1B 4605   0.025   8.047   2.626
  377POX    C1C 4606   0.056   8.083   2.772
  377POX    C1D 4607   8.513   8.032   2.866
  377POX    C1E 4608   8.545   8.064   3.012
  377POX    C1F 4609   8.424   8.033   3.100
  377POX    C1G 4610   8.456   8.050   3.248
  377POX    C1H 4611   8.330   8.031   3.332
  377POX    C1I 4612   8.360   8.037   3.482
  377POX    C1J 4613   8.283   7.981   3.574
  377POX    C1K 4614   8.155   7.905   3.540
  377POX    C1L 4615   8.121   7.801   3.648
  377POX    C1M 4616   7.998   7.719   3.609
  377POX    C1N 4617   8.027   7.624   3.492
  377POX    C1O 4618   7.901   7.553   3.442
  377POX    C1P 4619   7.841   7.457   3.546
  377POX    C1Q 4620   7.716   7.390   3.491
  377POX    C1R 4621   7.655   7.294   3.593
  377POX     CZ 4622   0.386   7.808   2.446
  377POX     OZ 4623   0.462   7.851   2.559
  377POX    C2A 4624   0.587   7.892   2.538
  377POX    O2A 4625   0.635   7.900   2.424
  377POX    C2B 4626   0.658   7.931   2.662
  377POX    C2C 4627   0.748   7.817   2.711
  377POX    C2D 4628   0.820   7.855   2.841
  377POX    C2E 4629   0.910   7.740   2.886
  377POX    C2F 4630   0.976   7.773   3.021
  377POX    C2G 4631   1.068   7.659   3.066
  377POX    C2H 4632   1.132   7.692   3.200
  377POX    C2I 4633   1.225   7.579   3.245
  377POX    C2J 4634   1.291   7.608   3.380
  377POX    C2K 4635   1.190   7.610   3.495
  377POX    C2L 4636   1.258   7.630   3.630
  377POX    C2M 4637   1.155   7.628   3.743
  377POX    C2N 4638   1.222   7.637   3.880
  377POX    C2O 4639   1.117   7.633   3.992
  377POX    C2P 4640   1.183   7.634   4.130
  378CHL    CN1 4641   0.270   4.666   1.980
  378CHL    CN2 4642   0.130   4.473   2.001
  378CHL    CN3 4643   0.314   4.507   2.149
  378CHL    NTM 4644   0.206   4.574   2.076
  378CHL     CB 4645   0.124   4.651   2.171
  379PJ2     CA 4646   0.010   4.586   2.249
  379PJ2     OA 4647   0.044   4.465   2.318
  379PJ2      P 4648   8.485   4.407   2.398
  379PJ2     OB 4649   8.371   4.414   2.303
  379PJ2     HB 4650   8.385   4.489   2.240
  379PJ2     OG 4651   8.514   4.276   2.461
  379PJ2     HG 4652   0.044   4.271   2.485
  379PJ2     OD 4653   8.471   4.517   2.515
  380POX     CD 4654   8.566   4.502   2.621
  380POX     CE 4655   0.001   4.613   2.727
  380POX     OE 4656   0.094   4.576   2.829
  380POX    C1A 4657   0.153   4.671   2.900
  380POX    O1A 4658   0.131   4.790   2.878
  380POX    C1B 4659   0.250   4.621   3.001
  380POX    C1C 4660   0.182   4.571   3.128
  380POX    C1D 4661   0.288   4.534   3.232
  380POX    C1E 4662   0.227   4.471   3.357
  380POX    C1F 4663   0.337   4.440   3.459
  380POX    C1G 4664   0.285   4.365   3.581
  380POX    C1H 4665   0.399   4.338   3.679
  380POX    C1I 4666   0.354   4.256   3.800
  380POX    C1J 4667   0.324   4.307   3.920
  380POX    C1K 4668   0.333   4.456   3.954
  380POX    C1L 4669   0.344   4.482   4.104
  380POX    C1M 4670   0.480   4.443   4.163
  380POX    C1N 4671   0.484   4.477   4.312
  380POX    C1O 4672   0.620   4.444   4.374
  380POX    C1P 4673   0.620   4.479   4.523
  380POX    C1Q 4674   0.754   4.450   4.590
  380POX    C1R 4675   0.784   4.300   4.599
  380POX     CZ 4676   8.423   4.633   2.772
  380POX     OZ 4677   8.398   4.729   2.875
  380POX    C2A 4678   8.370   4.681   2.996
  380POX    O2A 4679   8.366   4.561   3.019
  380POX    C2B 4680   8.351   4.787   3.098
  380POX    C2C 4681   8.486   4.838   3.147
  380POX    C2D 4682   8.473   4.945   3.255
  380POX    C2E 4683   8.435   4.887   3.392
  380POX    C2F 4684   8.550   4.808   3.455
  380POX    C2G 4685   8.516   4.775   3.600
  380POX    C2H 4686   0.063   4.699   3.669
  380POX    C2I 4687   0.038   4.684   3.819
  380POX    C2J 4688   0.044   4.819   3.890
  380POX    C2K 4689   0.025   4.804   4.042
  380POX    C2L 4690   0.028   4.942   4.108
  380POX    C2M 4691   0.011   4.931   4.260
  380POX    C2N 4692   0.010   5.070   4.323
  380POX    C2O 4693   8.561   5.061   4.475
  380POX    C2P 4694   8.555   5.200   4.538
  381CHL    CN1 4695   3.808   5.877   2.195
  381CHL    CN2 4696   3.627   6.032   2.197
  381CHL    CN3 4697   3.687   5.923   1.995
  381CHL    NTM 4698   3.674   5.905   2.141
  381CHL     CB 4699   3.584   5.792   2.163
  382PJ2     CA 4700   3.514   5.767   2.297
  382PJ2     OA 4701   3.598   5.754   2.412
  382PJ2      P 4702   3.507   5.727   2.543
  382PJ2     OB 4703   3.397   5.636   2.505
  382PJ2     HB 4704   3.371   5.653   2.410
  382PJ2     OG 4705   3.600   5.683   2.650
  382PJ2     HG 4706   3.688   5.729   2.639
  382PJ2     OD 4707   3.444   5.873   2.571
  383POX     CD 4708   3.492   5.942   2.687
  383POX     CE 4709   3.420   6.075   2.707
  383POX     OE 4710   3.473   6.150   2.817
  383POX    C1A 4711   3.521   6.271   2.793
  383POX    O1A 4712   3.516   6.318   2.679
  383POX    C1B 4713   3.571   6.340   2.914
  383POX    C1C 4714   3.462   6.426   2.977
  383POX    C1D 4715   3.511   6.493   3.106
  383POX    C1E 4716   3.406   6.588   3.164
  383POX    C1F 4717   3.283   6.514   3.219
  383POX    C1G 4718   3.177   6.614   3.264
  383POX    C1H 4719   3.058   6.542   3.329
  383POX    C1I 4720   2.946   6.639   3.366
  383POX    C1J 4721   2.929   6.694   3.486
  383POX    C1K 4722   3.020   6.668   3.607
  383POX    C1L 4723   2.944   6.684   3.738
  383POX    C1M 4724   3.035   6.652   3.857
  383POX    C1N 4725   2.960   6.663   3.990
  383POX    C1O 4726   3.053   6.625   4.106
  383POX    C1P 4727   2.983   6.631   4.242
  383POX    C1Q 4728   2.948   6.774   4.285
  383POX    C1R 4729   2.881   6.774   4.422
  383POX     CZ 4730   3.270   6.045   2.719
  383POX     OZ 4731   3.223   6.003   2.848
  383POX    C2A 4732   3.167   6.098   2.923
  383POX    O2A 4733   3.116   6.197   2.871
  383POX    C2B 4734   3.147   6.056   3.064
  383POX    C2C 4735   3.270   6.088   3.149
  383POX    C2D 4736   3.239   6.071   3.298
  383POX    C2E 4737   3.359   6.110   3.383
  383POX    C2F 4738   3.325   6.129   3.531
  383POX    C2G 4739   3.227   6.245   3.551
  383POX    C2H 4740   3.215   6.293   3.696
  383POX    C2I 4741   3.339   6.367   3.747
  383POX    C2J 4742   3.373   6.490   3.663
  383POX    C2K 4743   3.491   6.568   3.721
  383POX    C2L 4744   3.544   6.673   3.623
  383POX    C2M 4745   3.442   6.782   3.589
  383POX    C2N 4746   3.498   6.877   3.484
  383POX    C2O 4747   3.396   6.983   3.440
  383POX    C2P 4748   3.365   7.084   3.551
  384CHL    CN1 4749   1.045   1.341   2.140
  384CHL    CN2 4750   0.834   1.446   2.117
  384CHL    CN3 4751   1.004   1.481   1.952
  384CHL    NTM 4752   0.979   1.464   2.095
  384CHL     CB 4753   1.022   1.580   2.173
  385PJ2     CA 4754   1.163   1.639   2.156
  385PJ2     OA 4755   1.268   1.546   2.183
  385PJ2      P 4756   1.413   1.597   2.135
  385PJ2     OB 4757   1.502   1.479   2.142
  385PJ2     HB 4758   1.476   1.422   2.220
  385PJ2     OG 4759   1.393   1.663   2.004
  385PJ2     HG 4760   1.304   1.708   2.003
  385PJ2     OD 4761   1.451   1.711   2.242
  386POX     CD 4762   1.480   1.670   2.375
  386POX     CE 4763   1.473   1.783   2.478
  386POX     OE 4764   1.511   1.743   2.610
  386POX    C1A 4765   1.639   1.728   2.643
  386POX    O1A 4766   1.728   1.750   2.560
  386POX    C1B 4767   1.659   1.685   2.783
  386POX    C1C 4768   1.682   1.804   2.876
  386POX    C1D 4769   1.690   1.756   3.021
  386POX    C1E 4770   1.718   1.870   3.119
  386POX    C1F 4771   1.712   1.818   3.263
  386POX    C1G 4772   1.743   1.928   3.365
  386POX    C1H 4773   1.726   1.879   3.509
  386POX    C1I 4774   1.580   1.858   3.547
  386POX    C1J 4775   1.537   1.769   3.636
  386POX    C1K 4776   1.629   1.674   3.713
  386POX    C1L 4777   1.618   1.700   3.864
  386POX    C1M 4778   1.723   1.619   3.941
  386POX    C1N 4779   1.721   1.658   4.089
  386POX    C1O 4780   1.832   1.588   4.169
  386POX    C1P 4781   1.973   1.633   4.131
  386POX    C1Q 4782   2.000   1.779   4.168
  386POX    C1R 4783   2.143   1.819   4.131
  386POX     CZ 4784   1.331   1.840   2.473
  386POX     OZ 4785   1.228   1.748   2.511
  386POX    C2A 4786   1.102   1.789   2.505
  386POX    O2A 4787   1.069   1.884   2.434
  386POX    C2B 4788   1.007   1.694   2.568
  386POX    C2C 4789   1.009   1.701   2.720
  386POX    C2D 4790   0.893   1.618   2.776
  386POX    C2E 4791   0.892   1.617   2.929
  386POX    C2F 4792   0.757   1.571   2.985
  386POX    C2G 4793   0.720   1.429   2.943
  386POX    C2H 4794   0.578   1.395   2.989
  386POX    C2I 4795   0.536   1.256   2.939
  386POX    C2J 4796   0.393   1.223   2.983
  386POX    C2K 4797   0.350   1.086   2.930
  386POX    C2L 4798   0.203   1.060   2.967
  386POX    C2M 4799   0.160   0.921   2.918
  386POX    C2N 4800   0.012   0.893   2.946
  386POX    C2O 4801   8.485   0.984   2.865
  386POX    C2P 4802   8.339   0.942   2.882
  387CHL    CN1 4803   1.824   5.434   1.950
  387CHL    CN2 4804   1.648   5.540   2.070
  387CHL    CN3 4805   1.801   5.400   2.185
  387CHL    NTM 4806   1.727   5.416   2.060
  387CHL     CB 4807   1.635   5.305   2.032
  388PJ2     CA 4808   1.681   5.159   2.037
  388PJ2     OA 4809   1.802   5.130   1.967
  388PJ2      P 4810   1.816   4.975   1.926
  388PJ2     OB 4811   1.689   4.933   1.862
  388PJ2     HB 4812   1.613   4.982   1.905
  388PJ2     OG 4813   1.941   4.960   1.849
  388PJ2     HG 4814   2.011   5.021   1.887
  388PJ2     OD 4815   1.825   4.897   2.067
  389POX     CD 4816   1.952   4.882   2.129
  389POX     CE 4817   1.941   4.840   2.275
  389POX     OE 4818   2.065   4.844   2.346
  389POX    C1A 4819   2.095   4.956   2.410
  389POX    O1A 4820   2.051   5.064   2.370
  389POX    C1B 4821   2.204   4.941   2.509
  389POX    C1C 4822   2.154   4.892   2.645
  389POX    C1D 4823   2.052   4.986   2.710
  389POX    C1E 4824   2.011   4.938   2.850
  389POX    C1F 4825   2.124   4.958   2.952
  389POX    C1G 4826   2.087   4.899   3.088
  389POX    C1H 4827   2.201   4.921   3.187
  389POX    C1I 4828   2.174   4.850   3.320
  389POX    C1J 4829   2.270   4.813   3.404
  389POX    C1K 4830   2.419   4.836   3.378
  389POX    C1L 4831   2.505   4.733   3.452
  389POX    C1M 4832   2.654   4.766   3.438
  389POX    C1N 4833   2.743   4.661   3.503
  389POX    C1O 4834   2.730   4.660   3.656
  389POX    C1P 4835   2.815   4.550   3.721
  389POX    C1Q 4836   2.760   4.410   3.691
  389POX    C1R 4837   2.848   4.303   3.757
  389POX     CZ 4838   1.871   4.704   2.281
  389POX     OZ 4839   1.804   4.678   2.405
  389POX    C2A 4840   1.722   4.574   2.410
  389POX    O2A 4841   1.676   4.524   2.307
  389POX    C2B 4842   1.668   4.551   2.546
  389POX    C2C 4843   1.764   4.467   2.631
  389POX    C2D 4844   1.711   4.443   2.772
  389POX    C2E 4845   1.811   4.357   2.850
  389POX    C2F 4846   1.763   4.312   2.988
  389POX    C2G 4847   1.755   4.425   3.091
  389POX    C2H 4848   1.732   4.366   3.230
  389POX    C2I 4849   1.725   4.472   3.340
  389POX    C2J 4850   1.596   4.553   3.334
  389POX    C2K 4851   1.590   4.663   3.440
  389POX    C2L 4852   1.582   4.608   3.583
  389POX    C2M 4853   1.577   4.724   3.684
  389POX    C2N 4854   1.568   4.676   3.829
  389POX    C2O 4855   1.696   4.607   3.875
  389POX    C2P 4856   1.684   4.563   4.022
  390CHL    CN1 4857   2.509   7.724   1.644
  390CHL    CN2 4858   2.334   7.820   1.776
  390CHL    CN3 4859   2.442   7.947   1.605
  390CHL    NTM 4860   2.463   7.846   1.710
  390CHL     CB 4861   2.559   7.901   1.807
  391PJ2     CA 4862   2.626   7.811   1.910
  391PJ2     OA 4863   2.537   7.738   1.995
  391PJ2      P 4864   2.612   7.619   2.072
  391PJ2     OB 4865   2.516   7.535   2.149
  391PJ2     HB 4866   2.445   7.593   2.187
  391PJ2     OG 4867   2.693   7.552   1.967
  391PJ2     HG 4868   2.723   7.620   1.900
  391PJ2     OD 4869   2.714   7.695   2.170
  392POX     CD 4870   2.663   7.737   2.297
  392POX     CE 4871   2.774   7.787   2.390
  392POX     OE 4872   2.747   7.763   2.528
  392POX    C1A 4873   2.817   7.665   2.585
  392POX    O1A 4874   2.913   7.616   2.526
  392POX    C1B 4875   2.777   7.633   2.723
  392POX    C1C 4876   2.899   7.615   2.814
  392POX    C1D 4877   2.865   7.572   2.957
  392POX    C1E 4878   2.772   7.670   3.027
  392POX    C1F 4879   2.772   7.648   3.179
  392POX    C1G 4880   2.661   7.731   3.243
  392POX    C1H 4881   2.687   7.753   3.393
  392POX    C1I 4882   2.570   7.826   3.460
  392POX    C1J 4883   2.554   7.958   3.464
  392POX    C1K 4884   2.649   8.058   3.397
  392POX    C1L 4885   2.629   8.200   3.449
  392POX    C1M 4886   2.696   8.303   3.358
  392POX    C1N 4887   2.628   8.307   3.221
  392POX    C1O 4888   2.695   8.406   3.126
  392POX    C1P 4889   2.631   8.403   2.987
  392POX    C1Q 4890   2.488   8.459   2.986
  392POX    C1R 4891   2.430   8.458   2.845
  392POX     CZ 4892   2.818   7.926   2.344
  392POX     OZ 4893   2.918   7.994   2.421
  392POX    C2A 4894   3.047   7.961   2.408
  392POX    O2A 4895   3.086   7.875   2.330
  392POX    C2B 4896   3.136   8.039   2.496
  392POX    C2C 4897   3.179   7.955   2.617
  392POX    C2D 4898   3.298   8.021   2.687
  392POX    C2E 4899   3.332   7.946   2.816
  392POX    C2F 4900   3.460   8.001   2.879
  392POX    C2G 4901   3.483   7.937   3.016
  392POX    C2H 4902   3.614   7.981   3.081
  392POX    C2I 4903   3.736   7.923   3.009
  392POX    C2J 4904   3.866   7.954   3.085
  392POX    C2K 4905   3.866   7.888   3.223
  392POX    C2L 4906   3.986   7.930   3.307
  392POX    C2M 4907   3.969   7.888   3.453
  392POX    C2N 4908   3.853   7.961   3.520
  392POX    C2O 4909   3.830   7.912   3.663
  392POX    C2P 4910   3.708   7.982   3.725
  393CHL    CN1 4911   7.661   3.898   2.504
  393CHL    CN2 4912   7.700   3.735   2.336
  393CHL    CN3 4913   7.478   3.787   2.404
  393CHL    NTM 4914   7.616   3.769   2.451
  393CHL     CB 4915   7.628   3.669   2.558
  394PJ2     CA 4916   7.597   3.521   2.531
  394PJ2     OA 4917   7.463   3.493   2.492
  394PJ2      P 4918   7.457   3.361   2.400
  394PJ2     OB 4919   7.315   3.347   2.362
  394PJ2     HB 4920   7.257   3.384   2.435
  394PJ2     OG 4921   7.560   3.378   2.295
  394PJ2     HG 4922   7.636   3.432   2.331
  394PJ2     OD 4923   7.504   3.249   2.506
  395POX     CD 4924   7.407   3.167   2.572
  395POX     CE 4925   7.456   3.128   2.712
  395POX     OE 4926   7.412   3.000   2.759
  395POX    C1A 4927   7.484   2.894   2.724
  395POX    O1A 4928   7.564   2.900   2.632
  395POX    C1B 4929   7.445   2.771   2.797
  395POX    C1C 4930   7.565   2.678   2.817
  395POX    C1D 4931   7.532   2.556   2.903
  395POX    C1E 4932   7.652   2.462   2.904
  395POX    C1F 4933   7.633   2.335   2.988
  395POX    C1G 4934   7.648   2.360   3.138
  395POX    C1H 4935   7.653   2.231   3.219
  395POX    C1I 4936   7.781   2.151   3.192
  395POX    C1J 4937   7.841   2.071   3.279
  395POX    C1K 4938   7.795   2.046   3.423
  395POX    C1L 4939   7.877   2.128   3.524
  395POX    C1M 4940   7.832   2.099   3.667
  395POX    C1N 4941   7.901   2.190   3.769
  395POX    C1O 4942   8.050   2.161   3.786
  395POX    C1P 4943   8.117   2.260   3.881
  395POX    C1Q 4944   8.063   2.253   4.024
  395POX    C1R 4945   8.134   2.353   4.115
  395POX     CZ 4946   7.424   3.247   2.803
  395POX     OZ 4947   7.538   3.303   2.869
  395POX    C2A 4948   7.519   3.417   2.936
  395POX    O2A 4949   7.414   3.479   2.927
  395POX    C2B 4950   7.639   3.463   3.010
  395POX    C2C 4951   7.645   3.402   3.150
  395POX    C2D 4952   7.750   3.471   3.237
  395POX    C2E 4953   7.766   3.404   3.374
  395POX    C2F 4954   7.638   3.406   3.457
  395POX    C2G 4955   7.660   3.348   3.597
  395POX    C2H 4956   7.745   3.441   3.683
  395POX    C2I 4957   7.779   3.385   3.821
  395POX    C2J 4958   7.656   3.364   3.910
  395POX    C2K 4959   7.700   3.329   4.053
  395POX    C2L 4960   7.582   3.294   4.144
  395POX    C2M 4961   7.525   3.156   4.111
  395POX    C2N 4962   7.412   3.119   4.208
  395POX    C2O 4963   7.363   2.977   4.181
  395POX    C2P 4964   7.253   2.937   4.280
  396CHL    CN1 4965   8.401   5.391   2.417
  396CHL    CN2 4966   8.315   5.323   2.205
  396CHL    CN3 4967   8.398   5.543   2.233
  396CHL    NTM 4968   8.420   5.403   2.271
  396CHL     CB 4969   8.555   5.364   2.229
  397PJ2     CA 4970   0.035   5.218   2.232
  397PJ2     OA 4971   0.048   5.161   2.363
  397PJ2      P 4972   0.010   5.004   2.361
  397PJ2     OB 4973   8.434   5.009   2.399
  397PJ2     HB 4974   8.394   4.917   2.390
  397PJ2     OG 4975   0.046   4.948   2.229
  397PJ2     HG 4976   0.130   4.992   2.196
  397PJ2     OD 4977   0.102   4.942   2.478
  398POX     CD 4978   0.238   4.918   2.439
  398POX     CE 4979   0.338   4.878   2.548
  398POX     OE 4980   0.335   4.740   2.585
  398POX    C1A 4981   0.404   4.652   2.513
  398POX    O1A 4982   0.434   4.676   2.396
  398POX    C1B 4983   0.425   4.522   2.580
  398POX    C1C 4984   0.561   4.513   2.651
  398POX    C1D 4985   0.564   4.593   2.782
  398POX    C1E 4986   0.695   4.574   2.859
  398POX    C1F 4987   0.681   4.629   3.001
  398POX    C1G 4988   0.808   4.608   3.083
  398POX    C1H 4989   0.790   4.639   3.232
  398POX    C1I 4990   0.701   4.535   3.299
  398POX    C1J 4991   0.708   4.497   3.427
  398POX    C1K 4992   0.805   4.555   3.531
  398POX    C1L 4993   0.755   4.521   3.671
  398POX    C1M 4994   0.849   4.572   3.780
  398POX    C1N 4995   0.799   4.532   3.919
  398POX    C1O 4996   0.888   4.583   4.032
  398POX    C1P 4997   0.887   4.736   4.043
  398POX    C1Q 4998   0.970   4.783   4.163
  398POX    C1R 4999   0.966   4.936   4.174
  398POX     CZ 5000   0.318   4.977   2.663
  398POX     OZ 5001   0.410   4.965   2.772
  398POX    C2A 5002   0.379   5.032   2.883
  398POX    O2A 5003   0.299   5.126   2.881
  398POX    C2B 5004   0.469   4.999   2.995
  398POX    C2C 5005   0.391   4.966   3.123
  398POX    C2D 5006   0.487   4.931   3.236
  398POX    C2E 5007   0.411   4.901   3.365
  398POX    C2F 5008   0.508   4.882   3.482
  398POX    C2G 5009   0.430   4.863   3.613
  398POX    C2H 5010   0.523   4.866   3.734
  398POX    C2I 5011   0.440   4.862   3.863
  398POX    C2J 5012   0.529   4.876   3.987
  398POX    C2K 5013   0.443   4.877   4.114
  398POX    C2L 5014   0.531   4.888   4.239
  398POX    C2M 5015   0.444   4.885   4.366
  398POX    C2N 5016   0.532   4.892   4.491
  398POX    C2O 5017   0.450   4.886   4.620
  398POX    C2P 5018   0.362   5.010   4.641
  399CHL    CN1 5019   1.013   6.109   2.143
  399CHL    CN2 5020   0.884   5.969   2.000
  399CHL    CN3 5021   1.065   5.875   2.127
  399CHL    NTM 5022   0.956   5.974   2.129
  399CHL     CB 5023   0.856   5.942   2.231
  400PJ2     CA 5024   0.884   5.967   2.380
  400PJ2     OA 5025   1.002   5.906   2.433
  400PJ2      P 5026   1.010   5.930   2.592
  400PJ2     OB 5027   1.154   5.906   2.618
  400PJ2     HB 5028   1.192   5.848   2.546
  400PJ2     OG 5029   0.948   6.062   2.618
  400PJ2     HG 5030   0.881   6.082   2.546
  400PJ2     OD 5031   0.917   5.805   2.634
  401POX     CD 5032   0.840   5.821   2.754
  401POX     CE 5033   0.740   5.708   2.776
  401POX     OE 5034   0.642   5.735   2.877
  401POX    C1A 5035   0.537   5.808   2.843
  401POX    O1A 5036   0.508   5.826   2.725
  401POX    C1B 5037   0.452   5.842   2.960
  401POX    C1C 5038   0.506   5.966   3.032
  401POX    C1D 5039   0.432   5.995   3.162
  401POX    C1E 5040   0.480   6.127   3.222
  401POX    C1F 5041   0.410   6.157   3.355
  401POX    C1G 5042   0.450   6.297   3.403
  401POX    C1H 5043   0.390   6.335   3.538
  401POX    C1I 5044   0.453   6.258   3.655
  401POX    C1J 5045   0.484   6.315   3.771
  401POX    C1K 5046   0.463   6.463   3.801
  401POX    C1L 5047   0.458   6.495   3.951
  401POX    C1M 5048   0.334   6.441   4.021
  401POX    C1N 5049   0.333   6.484   4.168
  401POX    C1O 5050   0.207   6.435   4.240
  401POX    C1P 5051   0.207   6.483   4.386
  401POX    C1Q 5052   0.083   6.438   4.463
  401POX    C1R 5053   0.080   6.287   4.486
  401POX     CZ 5054   0.815   5.575   2.786
  401POX     OZ 5055   0.934   5.569   2.865
  401POX    C2A 5056   1.010   5.461   2.852
  401POX    O2A 5057   0.975   5.367   2.781
  401POX    C2B 5058   1.136   5.472   2.929
  401POX    C2C 5059   1.197   5.337   2.966
  401POX    C2D 5060   1.331   5.353   3.040
  401POX    C2E 5061   1.319   5.399   3.185
  401POX    C2F 5062   1.260   5.289   3.274
  401POX    C2G 5063   1.270   5.322   3.423
  401POX    C2H 5064   1.186   5.442   3.466
  401POX    C2I 5065   1.199   5.462   3.617
  401POX    C2J 5066   1.106   5.573   3.668
  401POX    C2K 5067   1.107   5.575   3.821
  401POX    C2L 5068   0.998   5.666   3.877
  401POX    C2M 5069   0.989   5.650   4.029
  401POX    C2N 5070   0.872   5.730   4.087
  401POX    C2O 5071   0.861   5.706   4.238
  401POX    C2P 5072   0.740   5.780   4.297
  402CHL    CN1 5073   6.946   6.096   2.286
  402CHL    CN2 5074   6.917   5.952   2.474
  402CHL    CN3 5075   6.822   5.896   2.263
  402CHL    NTM 5076   6.939   5.956   2.328
  402CHL     CB 5077   7.061   5.889   2.281
  403PJ2     CA 5078   7.123   5.768   2.351
  403PJ2     OA 5079   7.036   5.659   2.378
  403PJ2      P 5080   7.121   5.523   2.395
  403PJ2     OB 5081   7.027   5.410   2.416
  403PJ2     HB 5082   6.949   5.441   2.469
  403PJ2     OG 5083   7.216   5.513   2.282
  403PJ2     HG 5084   7.246   5.605   2.256
  403PJ2     OD 5085   7.207   5.550   2.528
  404POX     CD 5086   7.141   5.528   2.653
  404POX     CE 5087   7.229   5.545   2.776
  404POX     OE 5088   7.160   5.519   2.899
  404POX    C1A 5089   7.129   5.395   2.936
  404POX    O1A 5090   7.133   5.302   2.856
  404POX    C1B 5091   7.077   5.391   3.074
  404POX    C1C 5092   6.979   5.277   3.101
  404POX    C1D 5093   6.916   5.287   3.241
  404POX    C1E 5094   7.020   5.274   3.352
  404POX    C1F 5095   6.960   5.279   3.493
  404POX    C1G 5096   6.868   5.160   3.521
  404POX    C1H 5097   6.834   5.148   3.670
  404POX    C1I 5098   6.747   5.024   3.692
  404POX    C1J 5099   6.758   4.943   3.797
  404POX    C1K 5100   6.860   4.961   3.910
  404POX    C1L 5101   6.903   4.825   3.966
  404POX    C1M 5102   6.998   4.842   4.085
  404POX    C1N 5103   7.044   4.706   4.138
  404POX    C1O 5104   7.127   4.717   4.265
  404POX    C1P 5105   7.262   4.787   4.243
  404POX    C1Q 5106   7.340   4.795   4.375
  404POX    C1R 5107   7.474   4.865   4.354
  404POX     CZ 5108   7.286   5.686   2.767
  404POX     OZ 5109   7.358   5.743   2.877
  404POX    C2A 5110   7.490   5.758   2.868
  404POX    O2A 5111   7.556   5.702   2.781
  404POX    C2B 5112   7.547   5.837   2.979
  404POX    C2C 5113   7.550   5.986   2.945
  404POX    C2D 5114   7.616   6.073   3.052
  404POX    C2E 5115   7.540   6.072   3.185
  404POX    C2F 5116   7.600   6.167   3.289
  404POX    C2G 5117   7.741   6.129   3.335
  404POX    C2H 5118   7.744   5.997   3.412
  404POX    C2I 5119   7.887   5.958   3.452
  404POX    C2J 5120   7.941   6.041   3.568
  404POX    C2K 5121   8.089   6.007   3.592
  404POX    C2L 5122   8.142   6.066   3.723
  404POX    C2M 5123   8.088   5.990   3.844
  404POX    C2N 5124   8.147   6.040   3.976
  404POX    C2O 5125   8.096   6.178   4.019
  404POX    C2P 5126   7.949   6.174   4.062
  405CHL    CN1 5127   6.474   2.053   1.778
  405CHL    CN2 5128   6.559   1.898   1.935
  405CHL    CN3 5129   6.549   2.130   1.991
  405CHL    NTM 5130   6.576   2.035   1.883
  405CHL     CB 5131   6.708   2.051   1.822
  406PJ2     CA 5132   6.834   2.073   1.907
  406PJ2     OA 5133   6.858   1.973   2.007
  406PJ2      P 5134   6.966   2.025   2.114
  406PJ2     OB 5135   7.099   1.986   2.061
  406PJ2     HB 5136   7.092   1.898   2.014
  406PJ2     OG 5137   6.938   2.169   2.132
  406PJ2     HG 5138   6.839   2.185   2.126
  406PJ2     OD 5139   6.929   1.946   2.249
  407POX     CD 5140   7.012   1.975   2.361
  407POX     CE 5141   6.942   1.982   2.497
  407POX     OE 5142   7.034   2.020   2.600
  407POX    C1A 5143   6.999   2.121   2.678
  407POX    O1A 5144   6.904   2.193   2.647
  407POX    C1B 5145   7.093   2.149   2.789
  407POX    C1C 5146   7.023   2.220   2.904
  407POX    C1D 5147   7.117   2.265   3.016
  407POX    C1E 5148   7.179   2.151   3.096
  407POX    C1F 5149   7.077   2.066   3.172
  407POX    C1G 5150   7.004   2.140   3.284
  407POX    C1H 5151   6.897   2.049   3.344
  407POX    C1I 5152   6.827   2.113   3.464
  407POX    C1J 5153   6.773   2.042   3.562
  407POX    C1K 5154   6.776   1.889   3.564
  407POX    C1L 5155   6.788   1.835   3.707
  407POX    C1M 5156   6.811   1.684   3.706
  407POX    C1N 5157   6.835   1.632   3.848
  407POX    C1O 5158   6.874   1.484   3.846
  407POX    C1P 5159   6.905   1.430   3.986
  407POX    C1Q 5160   7.030   1.493   4.048
  407POX    C1R 5161   7.058   1.436   4.187
  407POX     CZ 5162   6.871   1.850   2.523
  407POX     OZ 5163   6.795   1.849   2.644
  407POX    C2A 5164   6.748   1.732   2.689
  407POX    O2A 5165   6.765   1.627   2.628
  407POX    C2B 5166   6.680   1.745   2.820
  407POX    C2C 5167   6.527   1.752   2.808
  407POX    C2D 5168   6.462   1.755   2.946
  407POX    C2E 5169   6.482   1.623   3.021
  407POX    C2F 5170   6.446   1.639   3.169
  407POX    C2G 5171   6.479   1.511   3.246
  407POX    C2H 5172   6.477   1.532   3.397
  407POX    C2I 5173   6.336   1.549   3.454
  407POX    C2J 5174   6.337   1.559   3.607
  407POX    C2K 5175   6.393   1.433   3.673
  407POX    C2L 5176   6.394   1.445   3.825
  407POX    C2M 5177   6.467   1.329   3.893
  407POX    C2N 5178   6.398   1.194   3.872
  407POX    C2O 5179   6.479   1.082   3.938
  407POX    C2P 5180   6.414   0.946   3.913
  408CHL    CN1 5181   8.310   6.665   2.139
  408CHL    CN2 5182   8.081   6.717   2.113
  408CHL    CN3 5183   8.209   6.652   1.925
  408CHL    NTM 5184   8.188   6.627   2.068
  408CHL     CB 5185   8.152   6.485   2.084
  409PJ2     CA 5186   8.122   6.420   2.219
  409PJ2     OA 5187   8.231   6.416   2.312
  409PJ2      P 5188   8.188   6.344   2.450
  409PJ2     OB 5189   8.118   6.219   2.411
  409PJ2     HB 5190   8.068   6.234   2.325
  409PJ2     OG 5191   8.302   6.336   2.544
  409PJ2     HG 5192   8.358   6.419   2.535
  409PJ2     OD 5193   8.079   6.444   2.512
  410POX     CD 5194   8.128   6.570   2.558
  410POX     CE 5195   8.070   6.615   2.692
  410POX     OE 5196   8.089   6.754   2.716
  410POX    C1A 5197   8.013   6.842   2.652
  410POX    O1A 5198   7.923   6.804   2.577
  410POX    C1B 5199   8.046   6.983   2.684
  410POX    C1C 5200   7.923   7.064   2.725
  410POX    C1D 5201   7.863   7.019   2.858
  410POX    C1E 5202   7.951   7.054   2.978
  410POX    C1F 5203   7.882   7.014   3.109
  410POX    C1G 5204   7.962   7.059   3.230
  410POX    C1H 5205   7.889   7.023   3.360
  410POX    C1I 5206   7.964   7.078   3.482
  410POX    C1J 5207   7.951   7.030   3.605
  410POX    C1K 5208   7.861   6.912   3.643
  410POX    C1L 5209   7.804   6.932   3.783
  410POX    C1M 5210   7.733   6.807   3.837
  410POX    C1N 5211   7.607   6.770   3.759
  410POX    C1O 5212   7.544   6.641   3.812
  410POX    C1P 5213   7.631   6.518   3.787
  410POX    C1Q 5214   7.564   6.392   3.845
  410POX    C1R 5215   7.650   6.268   3.819
  410POX     CZ 5216   8.137   6.524   2.796
  410POX     OZ 5217   8.080   6.514   2.926
  410POX    C2A 5218   8.150   6.444   3.015
  410POX    O2A 5219   8.261   6.398   2.987
  410POX    C2B 5220   8.079   6.423   3.143
  410POX    C2C 5221   8.122   6.521   3.253
  410POX    C2D 5222   8.056   6.483   3.385
  410POX    C2E 5223   8.103   6.573   3.499
  410POX    C2F 5224   8.049   6.525   3.634
  410POX    C2G 5225   8.105   6.611   3.747
  410POX    C2H 5226   8.061   6.560   3.885
  410POX    C2I 5227   8.124   6.645   3.995
  410POX    C2J 5228   8.093   6.594   4.136
  410POX    C2K 5229   7.948   6.615   4.181
  410POX    C2L 5230   7.914   6.763   4.197
  410POX    C2M 5231   7.773   6.784   4.254
  410POX    C2N 5232   7.764   6.756   4.404
  410POX    C2O 5233   7.837   6.863   4.486
  410POX    C2P 5234   7.827   6.835   4.636
  411CHL    CN1 5235   2.358   3.934   2.099
  411CHL    CN2 5236   2.413   4.004   2.318
  411CHL    CN3 5237   2.586   3.932   2.167
  411CHL    NTM 5238   2.448   3.908   2.212
  411CHL     CB 5239   2.426   3.769   2.255
  412PJ2     CA 5240   2.517   3.700   2.357
  412PJ2     OA 5241   2.536   3.773   2.479
  412PJ2      P 5242   2.577   3.678   2.603
  412PJ2     OB 5243   2.667   3.571   2.554
  412PJ2     HB 5244   2.644   3.549   2.459
  412PJ2     OG 5245   2.623   3.766   2.713
  412PJ2     HG 5246   2.576   3.854   2.707
  412PJ2     OD 5247   2.433   3.616   2.640
  413POX     CD 5248   2.342   3.705   2.704
  413POX     CE 5249   2.202   3.652   2.735
  413POX     OE 5250   2.122   3.746   2.808
  413POX    C1A 5251   2.065   3.847   2.743
  413POX    O1A 5252   2.092   3.871   2.626
  413POX    C1B 5253   1.979   3.932   2.828
  413POX    C1C 5254   2.060   4.041   2.898
  413POX    C1D 5255   2.112   3.996   3.035
  413POX    C1E 5256   2.005   4.013   3.142
  413POX    C1F 5257   2.051   3.958   3.277
  413POX    C1G 5258   1.960   4.009   3.389
  413POX    C1H 5259   1.984   3.943   3.525
  413POX    C1I 5260   2.126   3.960   3.579
  413POX    C1J 5261   2.178   3.882   3.673
  413POX    C1K 5262   2.099   3.771   3.742
  413POX    C1L 5263   2.173   3.637   3.749
  413POX    C1M 5264   2.176   3.566   3.613
  413POX    C1N 5265   2.240   3.427   3.625
  413POX    C1O 5266   2.237   3.354   3.491
  413POX    C1P 5267   2.298   3.214   3.504
  413POX    C1Q 5268   2.295   3.138   3.371
  413POX    C1R 5269   2.389   3.197   3.266
  413POX     CZ 5270   2.225   3.521   2.811
  413POX     OZ 5271   2.117   3.439   2.857
  413POX    C2A 5272   2.153   3.331   2.927
  413POX    O2A 5273   2.271   3.309   2.953
  413POX    C2B 5274   2.038   3.254   2.980
  413POX    C2C 5275   2.076   3.108   3.007
  413POX    C2D 5276   1.968   3.033   3.085
  413POX    C2E 5277   2.015   2.890   3.113
  413POX    C2F 5278   1.914   2.814   3.199
  413POX    C2G 5279   1.963   2.671   3.226
  413POX    C2H 5280   1.867   2.592   3.315
  413POX    C2I 5281   1.864   2.645   3.459
  413POX    C2J 5282   1.766   2.563   3.544
  413POX    C2K 5283   1.766   2.612   3.689
  413POX    C2L 5284   1.667   2.531   3.773
  413POX    C2M 5285   1.669   2.577   3.919
  413POX    C2N 5286   1.568   2.497   4.002
  413POX    C2O 5287   1.572   2.539   4.149
  413POX    C2P 5288   1.476   2.453   4.232
  414CHL    CN1 5289   0.865   7.197   2.218
  414CHL    CN2 5290   0.971   7.029   2.090
  414CHL    CN3 5291   1.096   7.144   2.256
  414CHL    NTM 5292   0.992   7.160   2.154
  414CHL     CB 5293   1.032   7.255   2.049
  415PJ2     CA 5294   1.042   7.405   2.079
  415PJ2     OA 5295   1.132   7.443   2.183
  415PJ2      P 5296   1.123   7.601   2.209
  415PJ2     OB 5297   1.169   7.666   2.085
  415PJ2     HB 5298   1.241   7.611   2.043
  415PJ2     OG 5299   0.986   7.632   2.256
  415PJ2     HG 5300   0.953   7.556   2.313
  415PJ2     OD 5301   1.229   7.628   2.328
  416POX     CD 5302   1.190   7.576   2.455
  416POX     CE 5303   1.267   7.638   2.572
  416POX     OE 5304   1.253   7.563   2.693
  416POX    C1A 5305   1.340   7.464   2.715
  416POX    O1A 5306   1.412   7.425   2.623
  416POX    C1B 5307   1.325   7.399   2.847
  416POX    C1C 5308   1.458   7.346   2.899
  416POX    C1D 5309   1.443   7.276   3.034
  416POX    C1E 5310   1.579   7.225   3.083
  416POX    C1F 5311   1.572   7.156   3.219
  416POX    C1G 5312   1.535   7.253   3.331
  416POX    C1H 5313   1.545   7.186   3.468
  416POX    C1I 5314   1.506   7.283   3.580
  416POX    C1J 5315   1.462   7.245   3.699
  416POX    C1K 5316   1.449   7.098   3.741
  416POX    C1L 5317   1.550   7.062   3.850
  416POX    C1M 5318   1.547   6.913   3.881
  416POX    C1N 5319   1.643   6.875   3.994
  416POX    C1O 5320   1.789   6.899   3.957
  416POX    C1P 5321   1.884   6.869   4.073
  416POX    C1Q 5322   1.896   6.720   4.105
  416POX    C1R 5323   1.972   6.645   3.995
  416POX     CZ 5324   1.227   7.786   2.578
  416POX     OZ 5325   1.290   7.864   2.680
  416POX    C2A 5326   1.279   7.996   2.674
  416POX    O2A 5327   1.238   8.053   2.573
  416POX    C2B 5328   1.329   8.063   2.796
  416POX    C2C 5329   1.217   8.079   2.899
  416POX    C2D 5330   1.268   8.132   3.033
  416POX    C2E 5331   1.358   8.031   3.104
  416POX    C2F 5332   1.410   8.089   3.235
  416POX    C2G 5333   1.505   7.992   3.306
  416POX    C2H 5334   1.565   8.055   3.432
  416POX    C2I 5335   1.459   8.080   3.540
  416POX    C2J 5336   1.518   8.163   3.655
  416POX    C2K 5337   1.409   8.197   3.756
  416POX    C2L 5338   1.459   8.299   3.859
  416POX    C2M 5339   1.345   8.340   3.953
  416POX    C2N 5340   1.390   8.448   4.052
  416POX    C2O 5341   1.274   8.488   4.143
  416POX    C2P 5342   1.317   0.032   4.240
  417CHL    CN1 5343   8.006   2.787   2.486
  417CHL    CN2 5344   8.241   2.801   2.438
  417CHL    CN3 5345   8.099   2.670   2.302
  417CHL    NTM 5346   8.106   2.795   2.379
  417CHL     CB 5347   8.080   2.908   2.289
  418PJ2     CA 5348   8.073   3.052   2.340
  418PJ2     OA 5349   8.193   3.097   2.405
  418PJ2      P 5350   8.181   3.245   2.467
  418PJ2     OB 5351   8.243   3.337   2.369
  418PJ2     HB 5352   8.319   3.291   2.324
  418PJ2     OG 5353   8.040   3.270   2.505
  418PJ2     HG 5354   7.998   3.185   2.536
  418PJ2     OD 5355   8.268   3.236   2.602
  419POX     CD 5356   8.227   3.138   2.698
  419POX     CE 5357   8.333   3.109   2.804
  419POX     OE 5358   8.320   2.978   2.860
  419POX    C1A 5359   8.433   2.909   2.871
  419POX    O1A 5360   8.530   2.937   2.799
  419POX    C1B 5361   8.423   2.790   2.958
  419POX    C1C 5362   8.501   2.815   3.087
  419POX    C1D 5363   8.481   2.701   3.188
  419POX    C1E 5364   0.001   2.719   3.313
  419POX    C1F 5365   8.535   2.845   3.392
  419POX    C1G 5366   0.052   2.852   3.519
  419POX    C1H 5367   0.026   2.982   3.596
  419POX    C1I 5368   0.102   2.983   3.729
  419POX    C1J 5369   0.044   2.963   3.847
  419POX    C1K 5370   8.460   2.941   3.863
  419POX    C1L 5371   8.414   2.976   4.005
  419POX    C1M 5372   8.262   2.977   4.017
  419POX    C1N 5373   8.197   2.841   3.993
  419POX    C1O 5374   8.045   2.851   4.008
  419POX    C1P 5375   7.977   2.718   3.974
  419POX    C1Q 5376   7.825   2.725   3.991
  419POX    C1R 5377   7.759   2.820   3.891
  419POX     CZ 5378   8.335   3.223   2.905
  419POX     OZ 5379   8.431   3.208   3.010
  419POX    C2A 5380   8.449   3.310   3.093
  419POX    O2A 5381   8.390   3.417   3.078
  419POX    C2B 5382   8.551   3.282   3.197
  419POX    C2C 5383   8.525   3.360   3.326
  419POX    C2D 5384   0.077   3.348   3.421
  419POX    C2E 5385   0.059   3.438   3.544
  419POX    C2F 5386   0.192   3.448   3.620
  419POX    C2G 5387   0.187   3.554   3.730
  419POX    C2H 5388   0.330   3.587   3.775
  419POX    C2I 5389   0.333   3.702   3.877
  419POX    C2J 5390   0.286   3.662   4.016
  419POX    C2K 5391   0.385   3.568   4.085
  419POX    C2L 5392   0.345   3.532   4.228
  419POX    C2M 5393   0.347   3.654   4.321
  419POX    C2N 5394   0.324   3.616   4.467
  419POX    C2O 5395   0.445   3.542   4.525
  419POX    C2P 5396   0.423   3.504   4.671
  420CHL    CN1 5397   2.578   5.468   3.028
  420CHL    CN2 5398   2.667   5.508   3.245
  420CHL    CN3 5399   2.734   5.643   3.059
  420CHL    NTM 5400   2.699   5.506   3.101
  420CHL     CB 5401   2.805   5.409   3.069
  421PJ2     CA 5402   2.939   5.412   3.141
  421PJ2     OA 5403   3.016   5.532   3.123
  421PJ2      P 5404   3.133   5.543   3.233
  421PJ2     OB 5405   3.185   5.408   3.265
  421PJ2     HB 5406   3.114   5.340   3.250
  421PJ2     OG 5407   3.226   5.652   3.197
  421PJ2     HG 5408   3.176   5.722   3.145
  421PJ2     OD 5409   3.042   5.587   3.359
  422POX     CD 5410   3.027   5.728   3.382
  422POX     CE 5411   2.908   5.764   3.471
  422POX     OE 5412   2.903   5.904   3.496
  422POX    C1A 5413   2.837   5.983   3.412
  422POX    O1A 5414   2.782   5.936   3.312
  422POX    C1B 5415   2.841   6.127   3.448
  422POX    C1C 5416   2.773   6.153   3.582
  422POX    C1D 5417   2.786   6.299   3.625
  422POX    C1E 5418   2.737   6.323   3.767
  422POX    C1F 5419   2.823   6.251   3.871
  422POX    C1G 5420   2.781   6.285   4.014
  422POX    C1H 5421   2.868   6.211   4.115
  422POX    C1I 5422   2.839   6.253   4.259
  422POX    C1J 5423   2.763   6.186   4.345
  422POX    C1K 5424   2.689   6.056   4.314
  422POX    C1L 5425   2.540   6.082   4.293
  422POX    C1M 5426   2.463   5.954   4.260
  422POX    C1N 5427   2.495   5.896   4.122
  422POX    C1O 5428   2.444   5.986   4.009
  422POX    C1P 5429   2.474   5.924   3.872
  422POX    C1Q 5430   2.420   6.010   3.759
  422POX    C1R 5431   2.444   5.944   3.623
  422POX     CZ 5432   2.917   5.678   3.598
  422POX     OZ 5433   2.801   5.671   3.682
  422POX    C2A 5434   2.706   5.583   3.653
  422POX    O2A 5435   2.714   5.507   3.557
  422POX    C2B 5436   2.592   5.585   3.748
  422POX    C2C 5437   2.611   5.484   3.862
  422POX    C2D 5438   2.490   5.483   3.956
  422POX    C2E 5439   2.505   5.369   4.057
  422POX    C2F 5440   2.386   5.359   4.154
  422POX    C2G 5441   2.401   5.234   4.239
  422POX    C2H 5442   2.294   5.216   4.347
  422POX    C2I 5443   2.303   5.322   4.457
  422POX    C2J 5444   2.218   5.285   4.578
  422POX    C2K 5445   2.221   5.398   4.681
  422POX    C2L 5446   2.156   5.359   4.814
  422POX    C2M 5447   2.242   5.261   4.894
  422POX    C2N 5448   2.180   5.230   5.030
  422POX    C2O 5449   2.270   5.135   5.110
  422POX    C2P 5450   2.211   5.105   5.248
  423CHL    CN1 5451   3.737   7.210   2.062
  423CHL    CN2 5452   3.728   6.985   1.982
  423CHL    CN3 5453   3.917   7.064   2.106
  423CHL    NTM 5454   3.770   7.070   2.094
  423CHL     CB 5455   3.699   7.035   2.218
  424PJ2     CA 5456   3.722   6.903   2.292
  424PJ2     OA 5457   3.857   6.889   2.338
  424PJ2      P 5458   3.891   6.751   2.415
  424PJ2     OB 5459   3.819   6.646   2.340
  424PJ2     HB 5460   3.735   6.684   2.301
  424PJ2     OG 5461   4.038   6.748   2.426
  424PJ2     HG 5462   4.073   6.841   2.433
  424PJ2     OD 5463   3.822   6.775   2.559
  425POX     CD 5464   3.841   6.673   2.656
  425POX     CE 5465   3.804   6.714   2.799
  425POX     OE 5466   3.811   6.608   2.895
  425POX    C1A 5467   3.928   6.565   2.943
  425POX    O1A 5468   4.032   6.581   2.880
  425POX    C1B 5469   3.914   6.485   3.066
  425POX    C1C 5470   3.980   6.551   3.188
  425POX    C1D 5471   3.917   6.686   3.223
  425POX    C1E 5472   3.994   6.756   3.335
  425POX    C1F 5473   3.943   6.900   3.352
  425POX    C1G 5474   4.023   6.977   3.458
  425POX    C1H 5475   3.990   6.936   3.601
  425POX    C1I 5476   3.854   6.989   3.647
  425POX    C1J 5477   3.802   6.964   3.767
  425POX    C1K 5478   3.870   6.878   3.873
  425POX    C1L 5479   3.841   6.932   4.014
  425POX    C1M 5480   3.909   6.845   4.120
  425POX    C1N 5481   3.886   6.904   4.260
  425POX    C1O 5482   3.953   6.817   4.367
  425POX    C1P 5483   3.943   6.879   4.507
  425POX    C1Q 5484   3.800   6.881   4.561
  425POX    C1R 5485   3.797   6.939   4.703
  425POX     CZ 5486   3.663   6.772   2.788
  425POX     OZ 5487   3.600   6.836   2.900
  425POX    C2A 5488   3.472   6.868   2.883
  425POX    O2A 5489   3.413   6.838   2.779
  425POX    C2B 5490   3.412   6.940   2.997
  425POX    C2C 5491   3.397   7.089   2.965
  425POX    C2D 5492   3.332   7.169   3.079
  425POX    C2E 5493   3.184   7.135   3.097
  425POX    C2F 5494   3.124   7.222   3.208
  425POX    C2G 5495   2.976   7.196   3.234
  425POX    C2H 5496   2.950   7.054   3.286
  425POX    C2I 5497   2.807   7.036   3.337
  425POX    C2J 5498   2.783   7.110   3.469
  425POX    C2K 5499   2.646   7.075   3.527
  425POX    C2L 5500   2.624   7.147   3.660
  425POX    C2M 5501   2.491   7.110   3.725
  425POX    C2N 5502   2.489   6.965   3.775
  425POX    C2O 5503   2.357   6.929   3.843
  425POX    C2P 5504   2.239   6.924   3.745
  426CHL    CN1 5505   6.026   7.188   2.212
  426CHL    CN2 5506   6.049   7.047   2.401
  426CHL    CN3 5507   6.017   7.279   2.434
  426CHL    NTM 5508   5.979   7.165   2.350
  426CHL     CB 5509   5.833   7.142   2.354
  427PJ2     CA 5510   5.737   7.234   2.280
  427PJ2     OA 5511   5.745   7.373   2.312
  427PJ2      P 5512   5.645   7.459   2.218
  427PJ2     OB 5513   5.722   7.484   2.095
  427PJ2     HB 5514   5.819   7.493   2.117
  427PJ2     OG 5515   5.519   7.383   2.208
  427PJ2     HG 5516   5.500   7.337   2.294
  427PJ2     OD 5517   5.624   7.597   2.298
  428POX     CD 5518   5.561   7.583   2.427
  428POX     CE 5519   5.519   7.716   2.489
  428POX     OE 5520   5.563   7.729   2.625
  428POX    C1A 5521   5.598   7.851   2.664
  428POX    O1A 5522   5.627   7.937   2.582
  428POX    C1B 5523   5.613   7.863   2.811
  428POX    C1C 5524   5.547   7.990   2.864
  428POX    C1D 5525   5.548   7.992   3.017
  428POX    C1E 5526   5.490   8.123   3.070
  428POX    C1F 5527   5.482   8.121   3.223
  428POX    C1G 5528   5.430   8.254   3.276
  428POX    C1H 5529   5.410   8.249   3.428
  428POX    C1I 5530   5.362   8.385   3.480
  428POX    C1J 5531   5.377   8.426   3.605
  428POX    C1K 5532   5.442   8.341   3.715
  428POX    C1L 5533   5.514   8.429   3.818
  428POX    C1M 5534   5.565   8.348   3.937
  428POX    C1N 5535   5.673   8.247   3.898
  428POX    C1O 5536   5.721   8.169   4.020
  428POX    C1P 5537   5.831   8.070   3.982
  428POX    C1Q 5538   5.881   7.989   4.102
  428POX    C1R 5539   5.775   7.892   4.154
  428POX     CZ 5540   5.369   7.736   2.464
  428POX     OZ 5541   5.313   7.852   2.525
  428POX    C2A 5542   5.185   7.879   2.501
  428POX    O2A 5543   5.117   7.810   2.426
  428POX    C2B 5544   5.135   7.998   2.573
  428POX    C2C 5545   5.070   7.958   2.706
  428POX    C2D 5546   5.006   8.079   2.773
  428POX    C2E 5547   4.946   8.047   2.910
  428POX    C2F 5548   5.055   8.015   3.013
  428POX    C2G 5549   4.996   7.997   3.153
  428POX    C2H 5550   5.108   7.967   3.253
  428POX    C2I 5551   5.060   7.958   3.398
  428POX    C2J 5552   5.012   8.093   3.453
  428POX    C2K 5553   4.986   8.087   3.604
  428POX    C2L 5554   4.870   7.994   3.640
  428POX    C2M 5555   4.858   7.979   3.792
  428POX    C2N 5556   4.743   7.886   3.829
  428POX    C2O 5557   4.736   7.856   3.978
  428POX    C2P 5558   4.851   7.767   4.024
  429CHL    CN1 5559   0.644   7.970   2.043
  429CHL    CN2 5560   0.849   8.083   2.081
  429CHL    CN3 5561   0.806   7.993   1.866
  429CHL    NTM 5562   0.787   7.970   2.010
  429CHL     CB 5563   0.855   7.847   2.056
  430PJ2     CA 5564   0.819   7.708   2.004
  430PJ2     OA 5565   0.682   7.672   2.022
  430PJ2      P 5566   0.657   7.514   2.040
  430PJ2     OB 5567   0.511   7.496   2.026
  430PJ2     HB 5568   0.463   7.576   2.062
  430PJ2     OG 5569   0.752   7.441   1.953
  430PJ2     HG 5570   0.838   7.491   1.948
  430PJ2     OD 5571   0.701   7.483   2.192
  431POX     CD 5572   0.614   7.532   2.294
  431POX     CE 5573   0.646   7.478   2.434
  431POX     OE 5574   0.554   7.527   2.531
  431POX    C1A 5575   0.525   7.445   2.632
  431POX    O1A 5576   0.564   7.329   2.631
  431POX    C1B 5577   0.444   7.506   2.740
  431POX    C1C 5578   0.533   7.528   2.863
  431POX    C1D 5579   0.459   7.598   2.977
  431POX    C1E 5580   0.553   7.619   3.096
  431POX    C1F 5581   0.589   7.488   3.165
  431POX    C1G 5582   0.703   7.507   3.266
  431POX    C1H 5583   0.729   7.378   3.344
  431POX    C1I 5584   0.849   7.391   3.438
  431POX    C1J 5585   0.841   7.426   3.566
  431POX    C1K 5586   0.710   7.456   3.640
  431POX    C1L 5587   0.717   7.580   3.730
  431POX    C1M 5588   0.678   7.711   3.662
  431POX    C1N 5589   0.784   7.768   3.568
  431POX    C1O 5590   0.735   7.897   3.502
  431POX    C1P 5591   0.840   7.951   3.405
  431POX    C1Q 5592   0.793   8.081   3.339
  431POX    C1R 5593   0.898   8.133   3.240
  431POX     CZ 5594   0.793   7.510   2.461
  431POX     OZ 5595   0.847   7.475   2.589
  431POX    C2A 5596   0.878   7.348   2.616
  431POX    O2A 5597   0.885   7.263   2.527
  431POX    C2B 5598   0.922   7.330   2.756
  431POX    C2C 5599   0.856   7.208   2.821
  431POX    C2D 5600   0.893   7.201   2.969
  431POX    C2E 5601   0.824   7.087   3.043
  431POX    C2F 5602   0.672   7.101   3.043
  431POX    C2G 5603   0.605   6.998   3.134
  431POX    C2H 5604   0.453   7.000   3.123
  431POX    C2I 5605   0.391   7.132   3.169
  431POX    C2J 5606   0.240   7.132   3.151
  431POX    C2K 5607   0.181   7.269   3.185
  431POX    C2L 5608   0.030   7.270   3.161
  431POX    C2M 5609   8.539   7.410   3.181
  431POX    C2N 5610   8.389   7.411   3.152
  431POX    C2O 5611   8.329   7.552   3.160
  431POX    C2P 5612   8.380   7.643   3.048
  432CHL    CN1 5613   7.415   0.555   1.971
  432CHL    CN2 5614   7.547   0.742   1.910
  432CHL    CN3 5615   7.649   0.546   2.006
  432CHL    NTM 5616   7.532   0.635   2.010
  432CHL     CB 5617   7.509   0.687   2.146
  433PJ2     CA 5618   7.611   0.778   2.215
  433PJ2     OA 5619   7.625   0.906   2.152
  433PJ2      P 5620   7.750   0.990   2.210
  433PJ2     OB 5621   7.870   0.905   2.194
  433PJ2     HB 5622   7.844   0.809   2.207
  433PJ2     OG 5623   7.744   1.120   2.139
  433PJ2     HG 5624   7.649   1.142   2.117
  433PJ2     OD 5625   7.712   1.009   2.365
  434POX     CD 5626   7.776   1.120   2.429
  434POX     CE 5627   7.742   1.138   2.577
  434POX     OE 5628   7.782   1.267   2.625
  434POX    C1A 5629   7.692   1.364   2.621
  434POX    O1A 5630   7.578   1.342   2.580
  434POX    C1B 5631   7.745   1.493   2.671
  434POX    C1C 5632   7.641   1.584   2.736
  434POX    C1D 5633   7.553   1.656   2.633
  434POX    C1E 5634   7.443   1.740   2.698
  434POX    C1F 5635   7.338   1.652   2.768
  434POX    C1G 5636   7.229   1.738   2.831
  434POX    C1H 5637   7.130   1.652   2.909
  434POX    C1I 5638   7.023   1.739   2.975
  434POX    C1J 5639   6.963   1.712   3.090
  434POX    C1K 5640   6.989   1.588   3.176
  434POX    C1L 5641   6.881   1.482   3.154
  434POX    C1M 5642   6.890   1.366   3.253
  434POX    C1N 5643   6.858   1.410   3.396
  434POX    C1O 5644   6.845   1.292   3.493
  434POX    C1P 5645   6.722   1.206   3.464
  434POX    C1Q 5646   6.703   1.093   3.565
  434POX    C1R 5647   6.814   0.988   3.558
  434POX     CZ 5648   7.795   1.017   2.654
  434POX     OZ 5649   7.757   1.009   2.791
  434POX    C2A 5650   7.771   0.892   2.852
  434POX    O2A 5651   7.793   0.788   2.789
  434POX    C2B 5652   7.745   0.898   2.998
  434POX    C2C 5653   7.598   0.874   3.032
  434POX    C2D 5654   7.574   0.872   3.183
  434POX    C2E 5655   7.632   0.746   3.247
  434POX    C2F 5656   7.627   0.746   3.399
  434POX    C2G 5657   7.485   0.739   3.458
  434POX    C2H 5658   7.496   0.712   3.608
  434POX    C2I 5659   7.362   0.692   3.678
  434POX    C2J 5660   7.292   0.825   3.709
  434POX    C2K 5661   7.171   0.799   3.799
  434POX    C2L 5662   7.109   0.930   3.849
  434POX    C2M 5663   7.000   0.899   3.952
  434POX    C2N 5664   6.945   1.027   4.016
  434POX    C2O 5665   6.846   0.991   4.128
  434POX    C2P 5666   6.793   1.117   4.197
  435CHL    CN1 5667   2.089   5.954   1.958
  435CHL    CN2 5668   2.301   5.981   2.055
  435CHL    CN3 5669   2.241   5.773   1.951
  435CHL    NTM 5670   2.193   5.884   2.035
  435CHL     CB 5671   2.134   5.840   2.162
  436PJ2     CA 5672   2.217   5.763   2.266
  436PJ2     OA 5673   2.263   5.634   2.227
  436PJ2      P 5674   2.369   5.571   2.331
  436PJ2     OB 5675   2.429   5.457   2.258
  436PJ2     HB 5676   2.359   5.413   2.202
  436PJ2     OG 5677   2.458   5.681   2.374
  436PJ2     HG 5678   2.405   5.766   2.379
  436PJ2     OD 5679   2.281   5.523   2.457
  437POX     CD 5680   2.292   5.386   2.496
  437POX     CE 5681   2.269   5.363   2.645
  437POX     OE 5682   2.316   5.235   2.687
  437POX    C1A 5683   2.442   5.224   2.727
  437POX    O1A 5684   2.512   5.324   2.742
  437POX    C1B 5685   2.483   5.085   2.756
  437POX    C1C 5686   2.598   5.073   2.856
  437POX    C1D 5687   2.635   4.927   2.882
  437POX    C1E 5688   2.524   4.855   2.958
  437POX    C1F 5689   2.545   4.703   2.968
  437POX    C1G 5690   2.668   4.664   3.049
  437POX    C1H 5691   2.668   4.513   3.074
  437POX    C1I 5692   2.790   4.469   3.155
  437POX    C1J 5693   2.786   4.375   3.249
  437POX    C1K 5694   2.658   4.303   3.291
  437POX    C1L 5695   2.685   4.154   3.313
  437POX    C1M 5696   2.558   4.078   3.352
  437POX    C1N 5697   2.585   3.928   3.346
  437POX    C1O 5698   2.460   3.848   3.384
  437POX    C1P 5699   2.480   3.697   3.362
  437POX    C1Q 5700   2.588   3.638   3.453
  437POX    C1R 5701   2.610   3.490   3.423
  437POX     CZ 5702   2.124   5.399   2.678
  437POX     OZ 5703   2.088   5.395   2.816
  437POX    C2A 5704   1.973   5.451   2.852
  437POX    O2A 5705   1.913   5.527   2.777
  437POX    C2B 5706   1.940   5.427   2.994
  437POX    C2C 5707   1.791   5.439   3.024
  437POX    C2D 5708   1.760   5.421   3.173
  437POX    C2E 5709   1.815   5.535   3.259
  437POX    C2F 5710   1.791   5.513   3.408
  437POX    C2G 5711   1.643   5.522   3.446
  437POX    C2H 5712   1.620   5.487   3.594
  437POX    C2I 5713   1.677   5.592   3.690
  437POX    C2J 5714   1.674   5.545   3.835
  437POX    C2K 5715   1.532   5.528   3.890
  437POX    C2L 5716   1.536   5.475   4.034
  437POX    C2M 5717   1.395   5.449   4.087
  437POX    C2N 5718   1.400   5.387   4.227
  437POX    C2O 5719   1.259   5.357   4.279
  437POX    C2P 5720   1.265   5.294   4.418
  438CHL    CN1 5721   1.986   1.763   1.925
  438CHL    CN2 5722   1.868   1.579   2.017
  438CHL    CN3 5723   1.752   1.735   1.879
  438CHL    NTM 5724   1.857   1.721   1.981
  438CHL     CB 5725   1.825   1.795   2.104
  439PJ2     CA 5726   1.800   1.946   2.103
  439PJ2     OA 5727   1.906   2.027   2.050
  439PJ2      P 5728   1.882   2.185   2.070
  439PJ2     OB 5729   1.877   2.233   1.930
  439PJ2     HB 5730   1.932   2.174   1.872
  439PJ2     OG 5731   1.764   2.206   2.157
  439PJ2     HG 5732   1.762   2.135   2.228
  439PJ2     OD 5733   2.022   2.231   2.132
  440POX     CD 5734   2.061   2.175   2.258
  440POX     CE 5735   2.204   2.211   2.298
  440POX     OE 5736   2.256   2.130   2.403
  440POX    C1A 5737   2.388   2.130   2.421
  440POX    O1A 5738   2.460   2.158   2.326
  440POX    C1B 5739   2.430   2.073   2.551
  440POX    C1C 5740   2.410   2.174   2.664
  440POX    C1D 5741   2.431   2.112   2.802
  440POX    C1E 5742   2.393   2.212   2.910
  440POX    C1F 5743   2.403   2.152   3.051
  440POX    C1G 5744   2.354   2.254   3.155
  440POX    C1H 5745   2.351   2.193   3.295
  440POX    C1I 5746   2.292   2.293   3.395
  440POX    C1J 5747   2.214   2.257   3.497
  440POX    C1K 5748   2.175   2.111   3.526
  440POX    C1L 5749   2.152   2.084   3.675
  440POX    C1M 5750   2.021   2.144   3.727
  440POX    C1N 5751   2.006   2.114   3.877
  440POX    C1O 5752   1.870   2.159   3.932
  440POX    C1P 5753   1.755   2.076   3.875
  440POX    C1Q 5754   1.620   2.110   3.936
  440POX    C1R 5755   1.609   2.067   4.083
  440POX     CZ 5756   2.208   2.362   2.322
  440POX     OZ 5757   2.121   2.411   2.424
  440POX    C2A 5758   2.124   2.542   2.450
  440POX    O2A 5759   2.192   2.619   2.383
  440POX    C2B 5760   2.029   2.579   2.557
  440POX    C2C 5761   2.078   2.545   2.698
  440POX    C2D 5762   2.196   2.631   2.745
  440POX    C2E 5763   2.230   2.595   2.890
  440POX    C2F 5764   2.339   2.687   2.945
  440POX    C2G 5765   2.366   2.657   3.093
  440POX    C2H 5766   2.465   2.757   3.152
  440POX    C2I 5767   2.498   2.726   3.298
  440POX    C2J 5768   2.378   2.746   3.391
  440POX    C2K 5769   2.417   2.720   3.537
  440POX    C2L 5770   2.299   2.749   3.630
  440POX    C2M 5771   2.339   2.728   3.776
  440POX    C2N 5772   2.226   2.762   3.873
  440POX    C2O 5773   2.192   2.912   3.873
  440POX    C2P 5774   2.081   2.942   3.974
  441CHL    CN1 5775   1.372   3.293   2.214
  441CHL    CN2 5776   1.347   3.528   2.251
  441CHL    CN3 5777   1.289   3.370   2.422
  441CHL    NTM 5778   1.287   3.396   2.277
  441CHL     CB 5779   1.152   3.387   2.219
  442PJ2     CA 5780   1.033   3.468   2.271
  442PJ2     OA 5781   1.055   3.608   2.292
  442PJ2      P 5782   0.921   3.693   2.264
  442PJ2     OB 5783   0.948   3.835   2.297
  442PJ2     HB 5784   1.013   3.840   2.374
  442PJ2     OG 5785   0.875   3.665   2.126
  442PJ2     HG 5786   0.895   3.570   2.103
  442PJ2     OD 5787   0.816   3.632   2.369
  443POX     CD 5788   0.813   3.692   2.499
  443POX     CE 5789   0.722   3.617   2.596
  443POX     OE 5790   0.690   3.697   2.710
  443POX    C1A 5791   0.566   3.684   2.756
  443POX    O1A 5792   0.479   3.629   2.689
  443POX    C1B 5793   0.543   3.755   2.884
  443POX    C1C 5794   0.470   3.663   2.982
  443POX    C1D 5795   0.432   3.735   3.111
  443POX    C1E 5796   0.369   3.635   3.209
  443POX    C1F 5797   0.319   3.702   3.338
  443POX    C1G 5798   0.199   3.793   3.312
  443POX    C1H 5799   0.129   3.835   3.441
  443POX    C1I 5800   0.211   3.932   3.527
  443POX    C1J 5801   0.162   3.990   3.636
  443POX    C1K 5802   0.021   3.965   3.689
  443POX    C1L 5803   0.013   3.985   3.840
  443POX    C1M 5804   8.439   3.953   3.890
  443POX    C1N 5805   8.425   3.982   4.040
  443POX    C1O 5806   8.282   3.953   4.086
  443POX    C1P 5807   8.261   3.990   4.233
  443POX    C1Q 5808   8.116   3.963   4.274
  443POX    C1R 5809   8.092   4.003   4.420
  443POX     CZ 5810   0.790   3.484   2.628
  443POX     OZ 5811   0.717   3.395   2.713
  443POX    C2A 5812   0.788   3.314   2.790
  443POX    O2A 5813   0.911   3.319   2.795
  443POX    C2B 5814   0.703   3.223   2.872
  443POX    C2C 5815   0.649   3.293   2.997
  443POX    C2D 5816   0.757   3.323   3.101
  443POX    C2E 5817   0.694   3.393   3.222
  443POX    C2F 5818   0.796   3.413   3.334
  443POX    C2G 5819   0.729   3.478   3.455
  443POX    C2H 5820   0.825   3.481   3.574
  443POX    C2I 5821   0.755   3.536   3.699
  443POX    C2J 5822   0.848   3.525   3.820
  443POX    C2K 5823   0.777   3.570   3.948
  443POX    C2L 5824   0.869   3.550   4.068
  443POX    C2M 5825   0.800   3.591   4.199
  443POX    C2N 5826   0.894   3.569   4.317
  443POX    C2O 5827   0.830   3.610   4.450
  443POX    C2P 5828   0.807   3.761   4.462
  444CHL    CN1 5829   0.901   5.329   2.449
  444CHL    CN2 5830   0.997   5.181   2.289
  444CHL    CN3 5831   0.841   5.343   2.216
  444CHL    NTM 5832   0.874   5.252   2.327
  444CHL     CB 5833   0.765   5.154   2.346
  445PJ2     CA 5834   0.630   5.194   2.406
  445PJ2     OA 5835   0.566   5.307   2.346
  445PJ2      P 5836   0.408   5.282   2.329
  445PJ2     OB 5837   0.353   5.396   2.252
  445PJ2     HB 5838   0.405   5.479   2.273
  445PJ2     OG 5839   0.393   5.144   2.278
  445PJ2     HG 5840   0.467   5.087   2.314
  445PJ2     OD 5841   0.358   5.289   2.482
  446POX     CD 5842   0.314   5.418   2.523
  446POX     CE 5843   0.272   5.434   2.670
  446POX     OE 5844   0.204   5.559   2.687
  446POX    C1A 5845   0.105   5.561   2.775
  446POX    O1A 5846   0.058   5.455   2.817
  446POX    C1B 5847   0.047   5.696   2.793
  446POX    C1C 5848   0.074   5.756   2.931
  446POX    C1D 5849   8.550   5.696   3.038
  446POX    C1E 5850   8.561   5.772   3.171
  446POX    C1F 5851   0.125   5.746   3.245
  446POX    C1G 5852   0.131   5.823   3.377
  446POX    C1H 5853   0.023   5.784   3.477
  446POX    C1I 5854   0.040   5.641   3.529
  446POX    C1J 5855   8.560   5.599   3.646
  446POX    C1K 5856   8.481   5.684   3.745
  446POX    C1L 5857   8.389   5.594   3.827
  446POX    C1M 5858   8.330   5.666   3.948
  446POX    C1N 5859   8.253   5.565   4.034
  446POX    C1O 5860   8.208   5.626   4.167
  446POX    C1P 5861   8.143   5.521   4.258
  446POX    C1Q 5862   8.243   5.414   4.305
  446POX    C1R 5863   8.173   5.308   4.390
  446POX     CZ 5864   0.397   5.413   2.754
  446POX     OZ 5865   0.387   5.450   2.892
  446POX    C2A 5866   0.483   5.409   2.974
  446POX    O2A 5867   0.580   5.345   2.932
  446POX    C2B 5868   0.464   5.455   3.113
  446POX    C2C 5869   0.374   5.359   3.191
  446POX    C2D 5870   0.361   5.398   3.338
  446POX    C2E 5871   0.280   5.293   3.414
  446POX    C2F 5872   0.288   5.314   3.565
  446POX    C2G 5873   0.216   5.200   3.639
  446POX    C2H 5874   0.233   5.208   3.791
  446POX    C2I 5875   0.160   5.328   3.852
  446POX    C2J 5876   0.180   5.334   4.003
  446POX    C2K 5877   0.109   5.455   4.062
  446POX    C2L 5878   0.140   5.472   4.210
  446POX    C2M 5879   0.079   5.599   4.270
  446POX    C2N 5880   0.132   5.729   4.209
  446POX    C2O 5881   0.280   5.756   4.233
  446POX    C2P 5882   0.310   5.789   4.380
  447CHL    CN1 5883   7.089   3.522   2.081
  447CHL    CN2 5884   6.884   3.635   2.123
  447CHL    CN3 5885   6.897   3.397   2.145
  447CHL    NTM 5886   6.970   3.523   2.167
  447CHL     CB 5887   7.014   3.535   2.306
  448PJ2     CA 5888   6.913   3.535   2.421
  448PJ2     OA 5889   6.827   3.650   2.423
  448PJ2      P 5890   6.694   3.629   2.511
  448PJ2     OB 5891   6.610   3.750   2.494
  448PJ2     HB 5892   6.669   3.830   2.483
  448PJ2     OG 5893   6.640   3.497   2.472
  448PJ2     HG 5894   6.716   3.436   2.448
  448PJ2     OD 5895   6.751   3.621   2.662
  449POX     CD 5896   6.803   3.744   2.715
  449POX     CE 5897   6.856   3.739   2.858
  449POX     OE 5898   6.905   3.867   2.897
  449POX    C1A 5899   6.822   3.954   2.952
  449POX    O1A 5900   6.704   3.924   2.975
  449POX    C1B 5901   6.887   4.085   2.978
  449POX    C1C 5902   6.831   4.166   3.095
  449POX    C1D 5903   6.849   4.100   3.232
  449POX    C1E 5904   6.822   4.202   3.343
  449POX    C1F 5905   6.800   4.137   3.480
  449POX    C1G 5906   6.663   4.068   3.485
  449POX    C1H 5907   6.641   3.996   3.618
  449POX    C1I 5908   6.506   3.923   3.615
  449POX    C1J 5909   6.486   3.803   3.670
  449POX    C1K 5910   6.592   3.723   3.746
  449POX    C1L 5911   6.592   3.575   3.709
  449POX    C1M 5912   6.461   3.503   3.745
  449POX    C1N 5913   6.462   3.358   3.698
  449POX    C1O 5914   6.327   3.290   3.718
  449POX    C1P 5915   6.220   3.347   3.624
  449POX    C1Q 5916   6.083   3.282   3.644
  449POX    C1R 5917   6.020   3.315   3.779
  449POX     CZ 5918   6.959   3.626   2.867
  449POX     OZ 5919   7.015   3.600   2.997
  449POX    C2A 5920   7.087   3.490   3.014
  449POX    O2A 5921   7.081   3.398   2.932
  449POX    C2B 5922   7.154   3.488   3.146
  449POX    C2C 5923   7.165   3.353   3.217
  449POX    C2D 5924   7.273   3.263   3.156
  449POX    C2E 5925   7.309   3.142   3.243
  449POX    C2F 5926   7.419   3.062   3.173
  449POX    C2G 5927   7.473   2.942   3.252
  449POX    C2H 5928   7.548   2.983   3.378
  449POX    C2I 5929   7.649   2.876   3.422
  449POX    C2J 5930   7.585   2.745   3.469
  449POX    C2K 5931   7.693   2.639   3.488
  449POX    C2L 5932   7.639   2.506   3.540
  449POX    C2M 5933   7.604   2.512   3.689
  449POX    C2N 5934   7.556   2.376   3.740
  449POX    C2O 5935   7.532   2.378   3.891
  449POX    C2P 5936   7.490   2.240   3.941
  450CHL    CN1 5937   0.059   8.346   1.925
  450CHL    CN2 5938   0.184   8.546   1.888
  450CHL    CN3 5939   0.292   8.332   1.899
  450CHL    NTM 5940   0.185   8.415   1.955
  450CHL     CB 5941   0.197   8.428   2.101
  451PJ2     CA 5942   0.324   8.484   2.166
  451PJ2     OA 5943   0.354   0.052   2.130
  451PJ2      P 5944   0.485   0.111   2.202
  451PJ2     OB 5945   0.590   0.008   2.194
  451PJ2     HB 5946   0.677   0.045   2.228
  451PJ2     OG 5947   0.505   0.245   2.142
  451PJ2     HG 5948   0.417   0.284   2.115
  451PJ2     OD 5949   0.434   0.124   2.354
  452POX     CD 5950   0.339   0.228   2.377
  452POX     CE 5951   0.281   0.240   2.518
  452POX     OE 5952   0.362   0.318   2.606
  452POX    C1A 5953   0.326   0.445   2.621
  452POX    O1A 5954   0.237   0.494   2.551
  452POX    C1B 5955   0.404   0.519   2.723
  452POX    C1C 5956   0.346   0.491   2.862
  452POX    C1D 5957   0.403   0.582   2.972
  452POX    C1E 5958   0.552   0.561   2.998
  452POX    C1F 5959   0.594   0.648   3.117
  452POX    C1G 5960   0.745   0.651   3.137
  452POX    C1H 5961   0.777   0.743   3.255
  452POX    C1I 5962   0.926   0.777   3.265
  452POX    C1J 5963   0.970   0.894   3.311
  452POX    C1K 5964   0.877   1.005   3.359
  452POX    C1L 5965   0.875   1.016   3.512
  452POX    C1M 5966   0.749   1.087   3.561
  452POX    C1N 5967   0.627   0.996   3.549
  452POX    C1O 5968   0.497   1.069   3.584
  452POX    C1P 5969   0.376   0.975   3.585
  452POX    C1Q 5970   0.343   0.913   3.449
  452POX    C1R 5971   0.292   1.017   3.349
  452POX     CZ 5972   0.232   0.103   2.566
  452POX     OZ 5973   0.160   0.105   2.690
  452POX    C2A 5974   0.078   0.003   2.717
  452POX    O2A 5975   0.057   8.481   2.636
  452POX    C2B 5976   0.015   0.011   2.851
  452POX    C2C 5977   0.101   8.503   2.953
  452POX    C2D 5978   0.036   8.496   3.091
  452POX    C2E 5979   0.132   8.428   3.189
  452POX    C2F 5980   0.067   8.404   3.326
  452POX    C2G 5981   0.168   8.339   3.420
  452POX    C2H 5982   0.104   8.298   3.552
  452POX    C2I 5983   0.210   8.242   3.648
  452POX    C2J 5984   0.150   8.198   3.781
  452POX    C2K 5985   0.070   8.068   3.767
  452POX    C2L 5986   0.007   8.029   3.901
  452POX    C2M 5987   8.505   7.893   3.893
  452POX    C2N 5988   8.436   7.855   4.024
  452POX    C2O 5989   8.534   7.839   4.140
  452POX    C2P 5990   8.460   7.815   4.272
  453CHL    CN1 5991   8.062   7.845   2.534
  453CHL    CN2 5992   8.292   7.872   2.476
  453CHL    CN3 5993   8.120   7.980   2.350
  453CHL    NTM 5994   8.156   7.857   2.422
  453CHL     CB 5995   8.153   7.744   2.328
  454PJ2     CA 5996   8.142   7.601   2.381
  454PJ2     OA 5997   8.227   7.572   2.492
  454PJ2      P 5998   8.185   7.435   2.566
  454PJ2     OB 5999   8.145   7.339   2.461
  454PJ2     HB 6000   8.100   7.388   2.387
  454PJ2     OG 6001   8.303   7.404   2.651
  454PJ2     HG 6002   8.345   7.489   2.682
  454PJ2     OD 6003   8.057   7.477   2.654
  455POX     CD 6004   8.087   7.540   2.779
  455POX     CE 6005   7.966   7.591   2.858
  455POX     OE 6006   8.010   7.670   2.969
  455POX    C1A 6007   8.000   7.802   2.958
  455POX    O1A 6008   7.963   7.854   2.853
  455POX    C1B 6009   8.044   7.873   3.080
  455POX    C1C 6010   7.934   7.879   3.186
  455POX    C1D 6011   7.822   7.978   3.153
  455POX    C1E 6012   7.862   8.124   3.174
  455POX    C1F 6013   7.885   8.160   3.321
  455POX    C1G 6014   7.756   8.154   3.404
  455POX    C1H 6015   7.786   8.186   3.551
  455POX    C1I 6016   7.661   8.185   3.638
  455POX    C1J 6017   7.593   8.295   3.673
  455POX    C1K 6018   7.632   8.435   3.626
  455POX    C1L 6019   7.513   8.532   3.626
  455POX    C1M 6020   7.485   0.022   3.766
  455POX    C1N 6021   7.375   0.128   3.759
  455POX    C1O 6022   7.353   0.191   3.897
  455POX    C1P 6023   7.242   0.296   3.891
  455POX    C1Q 6024   7.217   0.356   4.029
  455POX    C1R 6025   7.102   0.457   4.024
  455POX     CZ 6026   7.876   7.472   2.895
  455POX     OZ 6027   7.765   7.505   2.978
  455POX    C2A 6028   7.681   7.407   3.012
  455POX    O2A 6029   7.685   7.297   2.956
  455POX    C2B 6030   7.580   7.450   3.111
  455POX    C2C 6031   7.451   7.368   3.106
  455POX    C2D 6032   7.335   7.436   3.180
  455POX    C2E 6033   7.361   7.454   3.330
  455POX    C2F 6034   7.241   7.522   3.397
  455POX    C2G 6035   7.267   7.555   3.544
  455POX    C2H 6036   7.376   7.662   3.561
  455POX    C2I 6037   7.393   7.702   3.707
  455POX    C2J 6038   7.499   7.811   3.720
  455POX    C2K 6039   7.514   7.862   3.864
  455POX    C2L 6040   7.578   7.761   3.960
  455POX    C2M 6041   7.726   7.736   3.928
  455POX    C2N 6042   7.793   7.644   4.029
  455POX    C2O 6043   7.807   7.710   4.166
  455POX    C2P 6044   7.879   7.618   4.265
  456CHL    CN1 6045   7.242   5.334   1.921
  456CHL    CN2 6046   7.053   5.466   1.869
  456CHL    CN3 6047   7.038   5.228   1.859
  456CHL    NTM 6048   7.096   5.341   1.933
  456CHL     CB 6049   7.061   5.334   2.076
  457PJ2     CA 6050   6.916   5.347   2.124
  457PJ2     OA 6051   6.858   5.477   2.106
  457PJ2      P 6052   6.700   5.476   2.140
  457PJ2     OB 6053   6.648   5.610   2.107
  457PJ2     HB 6054   6.717   5.679   2.130
  457PJ2     OG 6055   6.642   5.359   2.070
  457PJ2     HG 6056   6.707   5.283   2.071
  457PJ2     OD 6057   6.690   5.451   2.299
  458POX     CD 6058   6.703   5.571   2.375
  458POX     CE 6059   6.664   5.564   2.523
  458POX     OE 6060   6.651   5.696   2.578
  458POX    C1A 6061   6.530   5.736   2.616
  458POX    O1A 6062   6.431   5.666   2.596
  458POX    C1B 6063   6.529   5.872   2.676
  458POX    C1C 6064   6.557   5.867   2.826
  458POX    C1D 6065   6.549   6.005   2.893
  458POX    C1E 6066   6.649   6.105   2.835
  458POX    C1F 6067   6.646   6.238   2.909
  458POX    C1G 6068   6.719   6.232   3.044
  458POX    C1H 6069   6.698   6.363   3.121
  458POX    C1I 6070   6.778   6.366   3.252
  458POX    C1J 6071   6.732   6.325   3.370
  458POX    C1K 6072   6.593   6.267   3.392
  458POX    C1L 6073   6.534   6.298   3.530
  458POX    C1M 6074   6.609   6.230   3.644
  458POX    C1N 6075   6.535   6.244   3.777
  458POX    C1O 6076   6.406   6.162   3.777
  458POX    C1P 6077   6.333   6.172   3.912
  458POX    C1Q 6078   6.204   6.090   3.914
  458POX    C1R 6079   6.230   5.939   3.908
  458POX     CZ 6080   6.764   5.472   2.594
  458POX     OZ 6081   6.743   5.442   2.732
  458POX    C2A 6082   6.651   5.353   2.767
  458POX    O2A 6083   6.577   5.299   2.684
  458POX    C2B 6084   6.642   5.333   2.913
  458POX    C2C 6085   6.545   5.434   2.975
  458POX    C2D 6086   6.527   5.410   3.125
  458POX    C2E 6087   6.428   5.513   3.182
  458POX    C2F 6088   6.391   5.483   3.327
  458POX    C2G 6089   6.286   5.584   3.375
  458POX    C2H 6090   6.232   5.554   3.514
  458POX    C2I 6091   6.337   5.571   3.624
  458POX    C2J 6092   6.273   5.552   3.762
  458POX    C2K 6093   6.375   5.560   3.876
  458POX    C2L 6094   6.470   5.440   3.877
  458POX    C2M 6095   6.565   5.446   3.997
  458POX    C2N 6096   6.653   5.321   4.000
  458POX    C2O 6097   6.751   5.321   4.118
  458POX    C2P 6098   6.859   5.428   4.103
  459CHL    CN1 6099   6.359   1.183   2.651
  459CHL    CN2 6100   6.250   1.049   2.819
  459CHL    CN3 6101   6.391   1.232   2.880
  459CHL    NTM 6102   6.373   1.122   2.784
  459CHL     CB 6103   6.491   1.034   2.793
  460PJ2     CA 6104   6.511   0.916   2.697
  460PJ2     OA 6105   6.407   0.817   2.697
  460PJ2      P 6106   6.439   0.696   2.596
  460PJ2     OB 6107   6.571   0.713   2.531
  460PJ2     HB 6108   6.636   0.754   2.596
  460PJ2     OG 6109   6.320   0.695   2.508
  460PJ2     HG 6110   6.241   0.727   2.560
  460PJ2     OD 6111   6.441   0.569   2.695
  461POX     CD 6112   6.314   0.520   2.738
  461POX     CE 6113   6.322   0.421   2.854
  461POX     OE 6114   6.198   0.352   2.874
  461POX    C1A 6115   6.190   0.224   2.839
  461POX    O1A 6116   6.281   0.170   2.775
  461POX    C1B 6117   6.060   0.163   2.872
  461POX    C1C 6118   6.069   0.015   2.908
  461POX    C1D 6119   5.933   8.524   2.945
  461POX    C1E 6120   5.877   0.019   3.074
  461POX    C1F 6121   5.739   8.530   3.107
  461POX    C1G 6122   5.679   0.028   3.232
  461POX    C1H 6123   5.756   8.559   3.359
  461POX    C1I 6124   5.696   0.059   3.483
  461POX    C1J 6125   5.749   0.164   3.544
  461POX    C1K 6126   5.879   0.232   3.502
  461POX    C1L 6127   5.882   0.378   3.547
  461POX    C1M 6128   6.017   0.443   3.514
  461POX    C1N 6129   6.017   0.589   3.559
  461POX    C1O 6130   6.149   0.659   3.522
  461POX    C1P 6131   6.142   0.808   3.553
  461POX    C1Q 6132   6.271   0.879   3.511
  461POX    C1R 6133   6.261   1.030   3.534
  461POX     CZ 6134   6.367   0.501   2.977
  461POX     OZ 6135   6.386   0.421   3.094
  461POX    C2A 6136   6.361   0.476   3.213
  461POX    O2A 6137   6.342   0.597   3.225
  461POX    C2B 6138   6.373   0.379   3.324
  461POX    C2C 6139   6.509   0.390   3.392
  461POX    C2D 6140   6.537   0.275   3.489
  461POX    C2E 6141   6.439   0.268   3.607
  461POX    C2F 6142   6.488   0.163   3.707
  461POX    C2G 6143   6.389   0.134   3.821
  461POX    C2H 6144   6.359   0.256   3.908
  461POX    C2I 6145   6.283   0.218   4.035
  461POX    C2J 6146   6.141   0.166   4.012
  461POX    C2K 6147   6.043   0.278   3.974
  461POX    C2L 6148   5.900   0.223   3.966
  461POX    C2M 6149   5.800   0.335   3.939
  461POX    C2N 6150   5.656   0.284   3.933
  461POX    C2O 6151   5.605   0.235   4.069
  461POX    C2P 6152   5.460   0.188   4.060
  462CHL    CN1 6153   1.486   4.498   1.882
  462CHL    CN2 6154   1.350   4.690   1.892
  462CHL    CN3 6155   1.345   4.528   2.069
  462CHL    NTM 6156   1.431   4.599   1.973
  462CHL     CB 6157   1.540   4.667   2.043
  463PJ2     CA 6158   1.517   4.801   2.113
  463PJ2     OA 6159   1.414   4.805   2.213
  463PJ2      P 6160   1.369   4.958   2.233
  463PJ2     OB 6161   1.491   5.039   2.255
  463PJ2     HB 6162   1.558   4.985   2.307
  463PJ2     OG 6163   1.283   4.981   2.115
  463PJ2     HG 6164   1.236   4.896   2.091
  463PJ2     OD 6165   1.280   4.953   2.367
  464POX     CD 6166   1.355   4.925   2.485
  464POX     CE 6167   1.306   4.982   2.618
  464POX     OE 6168   1.399   4.950   2.722
  464POX    C1A 6169   1.498   5.035   2.747
  464POX    O1A 6170   1.510   5.138   2.681
  464POX    C1B 6171   1.592   4.986   2.851
  464POX    C1C 6172   1.558   5.039   2.990
  464POX    C1D 6173   1.655   4.986   3.095
  464POX    C1E 6174   1.633   5.055   3.230
  464POX    C1F 6175   1.736   5.010   3.334
  464POX    C1G 6176   1.732   5.103   3.456
  464POX    C1H 6177   1.834   5.064   3.563
  464POX    C1I 6178   1.856   5.183   3.658
  464POX    C1J 6179   1.881   5.174   3.788
  464POX    C1K 6180   1.888   5.044   3.868
  464POX    C1L 6181   1.850   5.070   4.014
  464POX    C1M 6182   1.852   4.944   4.100
  464POX    C1N 6183   1.993   4.892   4.127
  464POX    C1O 6184   1.989   4.768   4.216
  464POX    C1P 6185   2.128   4.714   4.249
  464POX    C1Q 6186   2.210   4.805   4.341
  464POX    C1R 6187   2.155   4.807   4.484
  464POX     CZ 6188   1.163   4.934   2.642
  464POX     OZ 6189   1.105   4.965   2.769
  464POX    C2A 6190   0.978   4.932   2.791
  464POX    O2A 6191   0.906   4.895   2.699
  464POX    C2B 6192   0.938   4.947   2.932
  464POX    C2C 6193   0.892   5.089   2.966
  464POX    C2D 6194   0.875   5.109   3.117
  464POX    C2E 6195   0.838   5.255   3.146
  464POX    C2F 6196   0.834   5.289   3.295
  464POX    C2G 6197   0.721   5.219   3.370
  464POX    C2H 6198   0.705   5.271   3.513
  464POX    C2I 6199   0.822   5.231   3.604
  464POX    C2J 6200   0.816   5.299   3.740
  464POX    C2K 6201   0.700   5.253   3.828
  464POX    C2L 6202   0.702   5.328   3.961
  464POX    C2M 6203   0.592   5.280   4.055
  464POX    C2N 6204   0.595   5.359   4.186
  464POX    C2O 6205   0.489   5.307   4.284
  464POX    C2P 6206   0.488   5.390   4.413
  465CHL    CN1 6207   1.457   2.379   2.033
  465CHL    CN2 6208   1.424   2.611   1.977
  465CHL    CN3 6209   1.422   2.445   1.808
  465CHL    NTM 6210   1.486   2.485   1.935
  465CHL     CB 6211   1.630   2.501   1.909
  466PJ2     CA 6212   1.731   2.514   2.024
  466PJ2     OA 6213   1.697   2.614   2.121
  466PJ2      P 6214   1.808   2.627   2.237
  466PJ2     OB 6215   1.939   2.632   2.168
  466PJ2     HB 6216   1.936   2.576   2.086
  466PJ2     OG 6217   1.760   2.745   2.311
  466PJ2     HG 6218   1.660   2.752   2.304
  466PJ2     OD 6219   1.785   2.491   2.320
  467POX     CD 6220   1.668   2.485   2.401
  467POX     CE 6221   1.620   2.343   2.436
  467POX     OE 6222   1.494   2.348   2.503
  467POX    C1A 6223   1.415   2.240   2.500
  467POX    O1A 6224   1.440   2.147   2.424
  467POX    C1B 6225   1.292   2.251   2.581
  467POX    C1C 6226   1.309   2.187   2.719
  467POX    C1D 6227   1.180   2.203   2.801
  467POX    C1E 6228   1.198   2.151   2.944
  467POX    C1F 6229   1.201   1.998   2.951
  467POX    C1G 6230   1.253   1.954   3.089
  467POX    C1H 6231   1.239   1.804   3.111
  467POX    C1I 6232   1.325   1.759   3.229
  467POX    C1J 6233   1.285   1.751   3.356
  467POX    C1K 6234   1.144   1.781   3.408
  467POX    C1L 6235   1.126   1.715   3.545
  467POX    C1M 6236   0.987   1.739   3.604
  467POX    C1N 6237   0.978   1.671   3.740
  467POX    C1O 6238   0.839   1.689   3.803
  467POX    C1P 6239   0.834   1.620   3.939
  467POX    C1Q 6240   0.696   1.637   4.004
  467POX    C1R 6241   0.693   1.570   4.142
  467POX     CZ 6242   1.731   2.274   2.514
  467POX     OZ 6243   1.751   2.323   2.647
  467POX    C2A 6244   1.804   2.240   2.736
  467POX    O2A 6245   1.845   2.128   2.704
  467POX    C2B 6246   1.803   2.294   2.874
  467POX    C2C 6247   1.673   2.254   2.943
  467POX    C2D 6248   1.667   2.302   3.088
  467POX    C2E 6249   1.538   2.252   3.154
  467POX    C2F 6250   1.532   2.287   3.303
  467POX    C2G 6251   1.408   2.222   3.366
  467POX    C2H 6252   1.403   2.247   3.517
  467POX    C2I 6253   1.285   2.173   3.579
  467POX    C2J 6254   1.283   2.192   3.731
  467POX    C2K 6255   1.171   2.111   3.795
  467POX    C2L 6256   1.174   2.127   3.947
  467POX    C2M 6257   1.063   2.048   4.018
  467POX    C2N 6258   0.923   2.100   3.985
  467POX    C2O 6259   0.817   2.023   4.064
  467POX    C2P 6260   0.676   2.070   4.026
  468CHL    CN1 6261   0.868   3.908   1.735
  468CHL    CN2 6262   0.762   4.098   1.830
  468CHL    CN3 6263   0.990   4.115   1.766
  468CHL    NTM 6264   0.888   4.024   1.822
  468CHL     CB 6265   0.922   3.983   1.959
  469PJ2     CA 6266   1.050   3.905   1.991
  469PJ2     OA 6267   1.172   3.976   1.969
  469PJ2      P 6268   1.300   3.886   2.009
  469PJ2     OB 6269   1.424   3.963   1.985
  469PJ2     HB 6270   1.406   4.061   1.999
  469PJ2     OG 6271   1.276   3.758   1.940
  469PJ2     HG 6272   1.178   3.742   1.931
  469PJ2     OD 6273   1.277   3.870   2.168
  470POX     CD 6274   1.299   3.988   2.246
  470POX     CE 6275   1.226   3.989   2.381
  470POX     OE 6276   1.260   4.105   2.457
  470POX    C1A 6277   1.188   4.216   2.442
  470POX    O1A 6278   1.093   4.221   2.363
  470POX    C1B 6279   1.240   4.328   2.523
  470POX    C1C 6280   1.131   4.426   2.568
  470POX    C1D 6281   1.192   4.543   2.645
  470POX    C1E 6282   1.241   4.503   2.785
  470POX    C1F 6283   1.334   4.611   2.840
  470POX    C1G 6284   1.373   4.586   2.986
  470POX    C1H 6285   1.264   4.627   3.086
  470POX    C1I 6286   1.246   4.778   3.092
  470POX    C1J 6287   1.224   4.846   3.204
  470POX    C1K 6288   1.214   4.780   3.342
  470POX    C1L 6289   1.137   4.870   3.440
  470POX    C1M 6290   1.133   4.806   3.579
  470POX    C1N 6291   1.063   4.895   3.682
  470POX    C1O 6292   1.142   5.021   3.718
  470POX    C1P 6293   1.269   4.989   3.797
  470POX    C1Q 6294   1.348   5.117   3.826
  470POX    C1R 6295   1.476   5.085   3.904
  470POX     CZ 6296   1.263   3.858   2.450
  470POX     OZ 6297   1.186   3.821   2.565
  470POX    C2A 6298   1.222   3.710   2.628
  470POX    O2A 6299   1.320   3.644   2.593
  470POX    C2B 6300   1.133   3.677   2.741
  470POX    C2C 6301   1.172   3.757   2.866
  470POX    C2D 6302   1.088   3.718   2.988
  470POX    C2E 6303   1.135   3.799   3.109
  470POX    C2F 6304   1.066   3.757   3.238
  470POX    C2G 6305   1.120   3.843   3.353
  470POX    C2H 6306   1.070   3.797   3.490
  470POX    C2I 6307   1.135   3.881   3.600
  470POX    C2J 6308   1.098   3.827   3.738
  470POX    C2K 6309   1.169   3.906   3.849
  470POX    C2L 6310   1.137   3.844   3.985
  470POX    C2M 6311   1.209   3.919   4.098
  470POX    C2N 6312   1.179   3.852   4.233
  470POX    C2O 6313   1.246   3.927   4.348
  470POX    C2P 6314   1.216   3.857   4.481
  471CHL    CN1 6315   7.803   2.393   2.016
  471CHL    CN2 6316   7.565   2.396   2.032
  471CHL    CN3 6317   7.674   2.233   1.897
  471CHL    NTM 6318   7.683   2.309   2.023
  471CHL     CB 6319   7.693   2.213   2.134
  472PJ2     CA 6320   7.674   2.260   2.278
  472PJ2     OA 6321   7.757   2.371   2.313
  472PJ2      P 6322   7.718   2.451   2.447
  472PJ2     OB 6323   7.713   2.590   2.399
  472PJ2     HB 6324   7.774   2.601   2.321
  472PJ2     OG 6325   7.597   2.387   2.503
  472PJ2     HG 6326   7.598   2.289   2.482
  472PJ2     OD 6327   7.849   2.423   2.537
  473POX     CD 6328   7.842   2.308   2.621
  473POX     CE 6329   7.975   2.251   2.672
  473POX     OE 6330   7.954   2.150   2.770
  473POX    C1A 6331   7.920   2.028   2.731
  473POX    O1A 6332   7.919   1.998   2.612
  473POX    C1B 6333   7.873   1.940   2.840
  473POX    C1C 6334   7.985   1.863   2.910
  473POX    C1D 6335   7.926   1.764   3.011
  473POX    C1E 6336   8.034   1.691   3.091
  473POX    C1F 6337   8.101   1.783   3.193
  473POX    C1G 6338   8.219   1.712   3.261
  473POX    C1H 6339   8.289   1.807   3.358
  473POX    C1I 6340   8.425   1.752   3.400
  473POX    C1J 6341   8.530   1.829   3.427
  473POX    C1K 6342   8.524   1.982   3.423
  473POX    C1L 6343   0.072   2.044   3.504
  473POX    C1M 6344   0.054   2.195   3.522
  473POX    C1N 6345   0.064   2.278   3.394
  473POX    C1O 6346   0.205   2.280   3.334
  473POX    C1P 6347   0.212   2.382   3.221
  473POX    C1Q 6348   0.349   2.386   3.153
  473POX    C1R 6349   0.374   2.263   3.066
  473POX     CZ 6350   8.065   2.367   2.715
  473POX     OZ 6351   8.016   2.456   2.815
  473POX    C2A 6352   8.066   2.579   2.819
  473POX    O2A 6353   8.147   2.618   2.734
  473POX    C2B 6354   8.013   2.659   2.931
  473POX    C2C 6355   7.981   2.803   2.890
  473POX    C2D 6356   7.938   2.889   3.008
  473POX    C2E 6357   8.053   2.915   3.105
  473POX    C2F 6358   8.010   3.003   3.222
  473POX    C2G 6359   8.129   3.036   3.312
  473POX    C2H 6360   8.086   3.127   3.427
  473POX    C2I 6361   8.207   3.163   3.515
  473POX    C2J 6362   8.166   3.254   3.631
  473POX    C2K 6363   8.288   3.290   3.715
  473POX    C2L 6364   8.250   3.377   3.835
  473POX    C2M 6365   8.375   3.410   3.918
  473POX    C2N 6366   8.339   3.493   4.042
  473POX    C2O 6367   8.464   3.522   4.125
  473POX    C2P 6368   8.429   3.601   4.251
  474CHL    CN1 6369   1.184   0.064   2.121
  474CHL    CN2 6370   1.074   8.556   2.319
  474CHL    CN3 6371   1.081   8.419   2.126
  474CHL    NTM 6372   1.068   8.558   2.172
  474CHL     CB 6373   0.942   0.046   2.119
  475PJ2     CA 6374   0.885   0.177   2.174
  475PJ2     OA 6375   0.980   0.283   2.188
  475PJ2      P 6376   0.938   0.418   2.111
  475PJ2     OB 6377   1.052   0.512   2.114
  475PJ2     HB 6378   1.105   0.498   2.198
  475PJ2     OG 6379   0.889   0.374   1.979
  475PJ2     HG 6380   0.845   0.284   1.988
  475PJ2     OD 6381   0.821   0.474   2.206
  476POX     CD 6382   0.866   0.541   2.324
  476POX     CE 6383   0.774   0.528   2.446
  476POX     OE 6384   0.820   0.612   2.553
  476POX    C1A 6385   0.734   0.698   2.606
  476POX    O1A 6386   0.632   0.729   2.544
  476POX    C1B 6387   0.788   0.762   2.728
  476POX    C1C 6388   0.717   0.892   2.767
  476POX    C1D 6389   0.788   0.962   2.884
  476POX    C1E 6390   0.917   1.030   2.839
  476POX    C1F 6391   0.991   1.095   2.957
  476POX    C1G 6392   1.107   1.180   2.906
  476POX    C1H 6393   1.191   1.242   3.018
  476POX    C1I 6394   1.113   1.340   3.106
  476POX    C1J 6395   1.155   1.383   3.225
  476POX    C1K 6396   1.289   1.343   3.288
  476POX    C1L 6397   1.285   1.358   3.440
  476POX    C1M 6398   1.422   1.339   3.504
  476POX    C1N 6399   1.470   1.193   3.498
  476POX    C1O 6400   1.610   1.175   3.557
  476POX    C1P 6401   1.616   1.204   3.707
  476POX    C1Q 6402   1.759   1.187   3.759
  476POX    C1R 6403   1.766   1.216   3.909
  476POX     CZ 6404   0.768   0.379   2.480
  476POX     OZ 6405   0.700   0.341   2.601
  476POX    C2A 6406   0.705   0.212   2.632
  476POX    O2A 6407   0.761   0.130   2.560
  476POX    C2B 6408   0.642   0.182   2.763
  476POX    C2C 6409   0.586   0.040   2.770
  476POX    C2D 6410   0.526   0.013   2.908
  476POX    C2E 6411   0.472   8.438   2.922
  476POX    C2F 6412   0.580   8.330   2.918
  476POX    C2G 6413   0.522   8.191   2.940
  476POX    C2H 6414   0.472   8.171   3.084
  476POX    C2I 6415   0.404   8.035   3.101
  476POX    C2J 6416   0.361   8.015   3.246
  476POX    C2K 6417   0.284   7.883   3.263
  476POX    C2L 6418   0.247   7.860   3.409
  476POX    C2M 6419   0.164   7.733   3.425
  476POX    C2N 6420   0.133   7.707   3.573
  476POX    C2O 6421   0.045   7.583   3.594
  476POX    C2P 6422   8.470   7.603   3.543
  477CHL    CN1 6423   7.415   1.246   2.258
  477CHL    CN2 6424   7.328   1.208   2.040
  477CHL    CN3 6425   7.307   1.421   2.142
  477CHL    NTM 6426   7.304   1.277   2.167
  477CHL     CB 6427   7.171   1.243   2.222
  478PJ2     CA 6428   7.144   1.108   2.288
  478PJ2     OA 6429   7.186   0.997   2.210
  478PJ2      P 6430   7.173   0.856   2.286
  478PJ2     OB 6431   7.044   0.848   2.358
  478PJ2     HB 6432   7.018   0.939   2.390
  478PJ2     OG 6433   7.205   0.748   2.189
  478PJ2     HG 6434   7.273   0.781   2.124
  478PJ2     OD 6435   7.290   0.866   2.397
  479POX     CD 6436   7.268   0.784   2.512
  479POX     CE 6437   7.348   0.818   2.638
  479POX     OE 6438   7.302   0.742   2.751
  479POX    C1A 6439   7.332   0.613   2.764
  479POX    O1A 6440   7.406   0.557   2.683
  479POX    C1B 6441   7.266   0.551   2.881
  479POX    C1C 6442   7.358   0.553   3.003
  479POX    C1D 6443   7.290   0.500   3.130
  479POX    C1E 6444   7.171   0.587   3.171
  479POX    C1F 6445   7.121   0.553   3.312
  479POX    C1G 6446   7.000   0.640   3.347
  479POX    C1H 6447   6.961   0.631   3.494
  479POX    C1I 6448   6.912   0.493   3.537
  479POX    C1J 6449   6.826   0.473   3.637
  479POX    C1K 6450   6.763   0.584   3.721
  479POX    C1L 6451   6.750   0.540   3.866
  479POX    C1M 6452   6.680   0.647   3.951
  479POX    C1N 6453   6.685   0.617   4.100
  479POX    C1O 6454   6.608   0.491   4.139
  479POX    C1P 6455   6.618   0.465   4.289
  479POX    C1Q 6456   6.542   0.337   4.327
  479POX    C1R 6457   6.551   0.312   4.478
  479POX     CZ 6458   7.327   0.968   2.662
  479POX     OZ 6459   7.408   1.033   2.761
  479POX    C2A 6460   7.370   1.153   2.801
  479POX    O2A 6461   7.267   1.206   2.757
  479POX    C2B 6462   7.463   1.216   2.897
  479POX    C2C 6463   7.391   1.312   2.992
  479POX    C2D 6464   7.487   1.388   3.084
  479POX    C2E 6465   7.559   1.297   3.184
  479POX    C2F 6466   7.637   1.379   3.287
  479POX    C2G 6467   7.704   1.288   3.390
  479POX    C2H 6468   7.773   1.366   3.502
  479POX    C2I 6469   7.893   1.447   3.452
  479POX    C2J 6470   7.966   1.518   3.566
  479POX    C2K 6471   7.883   1.632   3.627
  479POX    C2L 6472   7.954   1.698   3.745
  479POX    C2M 6473   7.963   1.610   3.870
  479POX    C2N 6474   7.826   1.590   3.936
  479POX    C2O 6475   7.838   1.499   4.059
  479POX    C2P 6476   7.703   1.483   4.128
  480CHL    CN1 6477   5.963   1.419   1.962
  480CHL    CN2 6478   5.749   1.421   2.067
  480CHL    CN3 6479   5.774   1.342   1.841
  480CHL    NTM 6480   5.835   1.347   1.974
  480CHL     CB 6481   5.864   1.211   2.022
  481PJ2     CA 6482   5.752   1.114   2.062
  481PJ2     OA 6483   5.650   1.095   1.965
  481PJ2      P 6484   5.560   0.966   2.001
  481PJ2     OB 6485   5.466   0.948   1.888
  481PJ2     HB 6486   5.448   1.037   1.846
  481PJ2     OG 6487   5.657   0.861   2.038
  481PJ2     HG 6488   5.737   0.903   2.081
  481PJ2     OD 6489   5.476   1.022   2.127
  482POX     CD 6490   5.373   1.116   2.095
  482POX     CE 6491   5.314   1.195   2.212
  482POX     OE 6492   5.217   1.289   2.167
  482POX    C1A 6493   5.089   1.252   2.164
  482POX    O1A 6494   5.058   1.135   2.186
  482POX    C1B 6495   4.995   1.355   2.117
  482POX    C1C 6496   4.940   1.445   2.228
  482POX    C1D 6497   5.038   1.556   2.266
  482POX    C1E 6498   4.973   1.657   2.360
  482POX    C1F 6499   5.064   1.777   2.389
  482POX    C1G 6500   5.185   1.739   2.475
  482POX    C1H 6501   5.270   1.862   2.505
  482POX    C1I 6502   5.376   1.833   2.610
  482POX    C1J 6503   5.360   1.858   2.740
  482POX    C1K 6504   5.234   1.923   2.797
  482POX    C1L 6505   5.258   1.988   2.933
  482POX    C1M 6506   5.133   2.061   2.983
  482POX    C1N 6507   5.018   1.965   3.012
  482POX    C1O 6508   4.891   2.042   3.052
  482POX    C1P 6509   4.777   1.946   3.084
  482POX    C1Q 6510   4.648   2.020   3.122
  482POX    C1R 6511   4.663   2.098   3.253
  482POX     CZ 6512   5.433   1.261   2.282
  482POX     OZ 6513   5.410   1.314   2.413
  482POX    C2A 6514   5.489   1.416   2.447
  482POX    O2A 6515   5.524   1.497   2.362
  482POX    C2B 6516   5.483   1.442   2.593
  482POX    C2C 6517   5.614   1.502   2.646
  482POX    C2D 6518   5.607   1.519   2.798
  482POX    C2E 6519   5.735   1.581   2.852
  482POX    C2F 6520   5.738   1.583   3.005
  482POX    C2G 6521   5.634   1.675   3.067
  482POX    C2H 6522   5.641   1.668   3.220
  482POX    C2I 6523   5.542   1.763   3.286
  482POX    C2J 6524   5.553   1.753   3.438
  482POX    C2K 6525   5.459   1.848   3.512
  482POX    C2L 6526   5.498   1.995   3.494
  482POX    C2M 6527   5.405   2.090   3.570
  482POX    C2N 6528   5.419   2.077   3.721
  482POX    C2O 6529   5.324   2.173   3.793
  482POX    C2P 6530   5.337   2.159   3.945
  483CHL    CN1 6531   5.855   2.083   1.460
  483CHL    CN2 6532   5.632   1.997   1.481
  483CHL    CN3 6533   5.818   1.851   1.487
  483CHL    NTM 6534   5.771   1.984   1.529
  483CHL     CB 6535   5.778   1.994   1.676
  484PJ2     CA 6536   5.770   2.130   1.746
  484PJ2     OA 6537   5.658   2.209   1.705
  484PJ2      P 6538   5.664   2.360   1.763
  484PJ2     OB 6539   5.803   2.406   1.738
  484PJ2     HB 6540   5.865   2.328   1.744
  484PJ2     OG 6541   5.555   2.432   1.693
  484PJ2     HG 6542   5.479   2.370   1.676
  484PJ2     OD 6543   5.638   2.337   1.920
  485POX     CD 6544   5.503   2.347   1.966
  485POX     CE 6545   5.474   2.293   2.107
  485POX     OE 6546   5.346   2.338   2.154
  485POX    C1A 6547   5.239   2.261   2.134
  485POX    O1A 6548   5.241   2.174   2.047
  485POX    C1B 6549   5.117   2.310   2.201
  485POX    C1C 6550   5.103   2.259   2.344
  485POX    C1D 6551   4.959   2.281   2.391
  485POX    C1E 6552   4.933   2.252   2.539
  485POX    C1F 6553   4.985   2.363   2.630
  485POX    C1G 6554   4.924   2.349   2.770
  485POX    C1H 6555   4.976   2.456   2.866
  485POX    C1I 6556   4.905   2.446   3.002
  485POX    C1J 6557   4.968   2.448   3.119
  485POX    C1K 6558   5.120   2.460   3.132
  485POX    C1L 6559   5.179   2.362   3.233
  485POX    C1M 6560   5.156   2.398   3.380
  485POX    C1N 6561   5.238   2.520   3.422
  485POX    C1O 6562   5.240   2.536   3.574
  485POX    C1P 6563   5.326   2.656   3.615
  485POX    C1Q 6564   5.347   2.664   3.766
  485POX    C1R 6565   5.217   2.692   3.843
  485POX     CZ 6566   5.585   2.337   2.202
  485POX     OZ 6567   5.575   2.285   2.334
  485POX    C2A 6568   5.665   2.322   2.424
  485POX    O2A 6569   5.745   2.414   2.404
  485POX    C2B 6570   5.649   2.251   2.553
  485POX    C2C 6571   5.585   2.339   2.660
  485POX    C2D 6572   5.553   2.260   2.787
  485POX    C2E 6573   5.677   2.201   2.854
  485POX    C2F 6574   5.643   2.106   2.969
  485POX    C2G 6575   5.600   2.175   3.098
  485POX    C2H 6576   5.718   2.245   3.167
  485POX    C2I 6577   5.677   2.296   3.305
  485POX    C2J 6578   5.794   2.366   3.374
  485POX    C2K 6579   5.756   2.411   3.515
  485POX    C2L 6580   5.869   2.491   3.578
  485POX    C2M 6581   5.840   2.531   3.723
  485POX    C2N 6582   5.845   2.410   3.818
  485POX    C2O 6583   5.823   2.454   3.963
  485POX    C2P 6584   5.830   2.334   4.057
  486CHL    CN1 6585   2.942   0.627   2.157
  486CHL    CN2 6586   3.043   0.842   2.160
  486CHL    CN3 6587   3.080   0.697   1.975
  486CHL    NTM 6588   3.063   0.701   2.122
  486CHL     CB 6589   3.180   0.650   2.194
  487PJ2     CA 6590   3.248   0.518   2.158
  487PJ2     OA 6591   3.166   0.401   2.156
  487PJ2      P 6592   3.256   0.268   2.144
  487PJ2     OB 6593   3.171   0.154   2.106
  487PJ2     HB 6594   3.079   0.167   2.143
  487PJ2     OG 6595   3.377   0.293   2.063
  487PJ2     HG 6596   3.406   0.388   2.075
  487PJ2     OD 6597   3.301   0.249   2.298
  488POX     CD 6598   3.223   0.158   2.376
  488POX     CE 6599   3.181   0.213   2.512
  488POX     OE 6600   3.150   0.111   2.607
  488POX    C1A 6601   3.241   0.097   2.703
  488POX    O1A 6602   3.353   0.148   2.693
  488POX    C1B 6603   3.202   0.006   2.813
  488POX    C1C 6604   3.259   8.432   2.793
  488POX    C1D 6605   3.272   8.359   2.927
  488POX    C1E 6606   3.389   8.414   3.009
  488POX    C1F 6607   3.401   8.344   3.144
  488POX    C1G 6608   3.529   8.387   3.216
  488POX    C1H 6609   3.537   8.325   3.356
  488POX    C1I 6610   3.671   8.358   3.422
  488POX    C1J 6611   3.685   8.390   3.550
  488POX    C1K 6612   3.567   8.402   3.647
  488POX    C1L 6613   3.609   8.369   3.790
  488POX    C1M 6614   3.494   8.391   3.889
  488POX    C1N 6615   3.461   8.539   3.907
  488POX    C1O 6616   3.336   8.562   3.991
  488POX    C1P 6617   3.206   8.527   3.918
  488POX    C1Q 6618   3.177   0.057   3.803
  488POX    C1R 6619   3.046   0.019   3.732
  488POX     CZ 6620   3.076   0.322   2.488
  488POX     OZ 6621   3.051   0.404   2.602
  488POX    C2A 6622   2.978   0.514   2.585
  488POX    O2A 6623   2.914   0.534   2.481
  488POX    C2B 6624   2.968   0.591   2.711
  488POX    C2C 6625   2.966   0.743   2.693
  488POX    C2D 6626   2.970   0.807   2.832
  488POX    C2E 6627   2.945   0.958   2.828
  488POX    C2F 6628   2.950   1.018   2.968
  488POX    C2G 6629   3.093   1.034   3.020
  488POX    C2H 6630   3.095   1.066   3.170
  488POX    C2I 6631   3.071   0.940   3.252
  488POX    C2J 6632   3.055   0.965   3.402
  488POX    C2K 6633   2.922   1.033   3.434
  488POX    C2L 6634   2.892   1.032   3.584
  488POX    C2M 6635   2.986   1.120   3.666
  488POX    C2N 6636   2.958   1.101   3.815
  488POX    C2O 6637   3.041   1.195   3.903
  488POX    C2P 6638   2.997   1.341   3.890
  489CHL    CN1 6639   6.254   3.602   2.534
  489CHL    CN2 6640   6.384   3.584   2.731
  489CHL    CN3 6641   6.162   3.501   2.730
  489CHL    NTM 6642   6.284   3.515   2.649
  489CHL     CB 6643   6.339   3.385   2.607
  490PJ2     CA 6644   6.256   3.281   2.531
  490PJ2     OA 6645   6.147   3.224   2.604
  490PJ2      P 6646   6.047   3.137   2.514
  490PJ2     OB 6647   5.931   3.103   2.599
  490PJ2     HB 6648   5.960   3.097   2.695
  490PJ2     OG 6649   6.029   3.206   2.384
  490PJ2     HG 6650   6.112   3.257   2.362
  490PJ2     OD 6651   6.137   3.006   2.488
  491POX     CD 6652   6.145   2.910   2.594
  491POX     CE 6653   6.250   2.803   2.568
  491POX     OE 6654   6.243   2.694   2.660
  491POX    C1A 6655   6.179   2.584   2.623
  491POX    O1A 6656   6.128   2.576   2.511
  491POX    C1B 6657   6.178   2.477   2.726
  491POX    C1C 6658   6.052   2.485   2.812
  491POX    C1D 6659   6.041   2.367   2.909
  491POX    C1E 6660   6.146   2.367   3.021
  491POX    C1F 6661   6.119   2.477   3.125
  491POX    C1G 6662   6.219   2.466   3.240
  491POX    C1H 6663   6.188   2.562   3.354
  491POX    C1I 6664   6.221   2.708   3.323
  491POX    C1J 6665   6.243   2.799   3.418
  491POX    C1K 6666   6.238   2.765   3.567
  491POX    C1L 6667   6.160   2.872   3.644
  491POX    C1M 6668   6.124   2.822   3.784
  491POX    C1N 6669   6.030   2.921   3.854
  491POX    C1O 6670   5.980   2.865   3.987
  491POX    C1P 6671   5.882   2.959   4.057
  491POX    C1Q 6672   5.749   2.977   3.982
  491POX    C1R 6673   5.665   2.849   3.981
  491POX     CZ 6674   6.387   2.871   2.560
  491POX     OZ 6675   6.444   2.914   2.684
  491POX    C2A 6676   6.563   2.862   2.715
  491POX    O2A 6677   6.626   2.791   2.636
  491POX    C2B 6678   6.604   2.891   2.854
  491POX    C2C 6679   6.571   2.772   2.944
  491POX    C2D 6680   6.613   2.795   3.089
  491POX    C2E 6681   6.594   2.666   3.168
  491POX    C2F 6682   6.631   2.682   3.316
  491POX    C2G 6683   6.608   2.550   3.389
  491POX    C2H 6684   6.630   2.565   3.540
  491POX    C2I 6685   6.597   2.433   3.610
  491POX    C2J 6686   6.607   2.442   3.763
  491POX    C2K 6687   6.751   2.457   3.812
  491POX    C2L 6688   6.755   2.465   3.964
  491POX    C2M 6689   6.897   2.476   4.019
  491POX    C2N 6690   6.967   2.608   3.985
  491POX    C2O 6691   6.907   2.730   4.056
  491POX    C2P 6692   6.927   2.726   4.207
  492CHL    CN1 6693   7.208   4.136   2.422
  492CHL    CN2 6694   7.050   4.305   2.376
  492CHL    CN3 6695   7.131   4.271   2.600
  492CHL    NTM 6696   7.090   4.205   2.475
  492CHL     CB 6697   6.984   4.106   2.501
  493PJ2     CA 6698   6.839   4.151   2.524
  493PJ2     OA 6699   6.824   4.242   2.633
  493PJ2      P 6700   6.677   4.307   2.632
  493PJ2     OB 6701   6.681   4.401   2.518
  493PJ2     HB 6702   6.774   4.437   2.507
  493PJ2     OG 6703   6.584   4.192   2.626
  493PJ2     HG 6704   6.624   4.114   2.673
  493PJ2     OD 6705   6.676   4.381   2.775
  494POX     CD 6706   6.751   4.503   2.781
  494POX     CE 6707   6.807   4.544   2.917
  494POX     OE 6708   6.919   4.467   2.960
  494POX    C1A 6709   7.039   4.489   2.907
  494POX    O1A 6710   7.050   4.551   2.801
  494POX    C1B 6711   7.145   4.404   2.965
  494POX    C1C 6712   7.210   4.464   3.089
  494POX    C1D 6713   7.318   4.371   3.145
  494POX    C1E 6714   7.259   4.243   3.206
  494POX    C1F 6715   7.369   4.140   3.229
  494POX    C1G 6716   7.316   4.014   3.299
  494POX    C1H 6717   7.426   3.908   3.307
  494POX    C1I 6718   7.388   3.789   3.394
  494POX    C1J 6719   7.441   3.765   3.513
  494POX    C1K 6720   7.547   3.855   3.578
  494POX    C1L 6721   7.546   3.843   3.730
  494POX    C1M 6722   7.638   3.946   3.796
  494POX    C1N 6723   7.786   3.927   3.767
  494POX    C1O 6724   7.845   3.803   3.836
  494POX    C1P 6725   7.994   3.784   3.806
  494POX    C1Q 6726   8.020   3.751   3.659
  494POX    C1R 6727   8.170   3.734   3.632
  494POX     CZ 6728   6.690   4.540   3.015
  494POX     OZ 6729   6.712   4.582   3.150
  494POX    C2A 6730   6.643   4.517   3.244
  494POX    O2A 6731   6.578   4.416   3.218
  494POX    C2B 6732   6.663   4.573   3.379
  494POX    C2C 6733   6.541   4.552   3.470
  494POX    C2D 6734   6.552   4.629   3.602
  494POX    C2E 6735   6.665   4.582   3.694
  494POX    C2F 6736   6.638   4.446   3.759
  494POX    C2G 6737   6.756   4.407   3.848
  494POX    C2H 6738   6.739   4.268   3.910
  494POX    C2I 6739   6.637   4.264   4.024
  494POX    C2J 6740   6.690   4.328   4.153
  494POX    C2K 6741   6.590   4.308   4.267
  494POX    C2L 6742   6.645   4.358   4.401
  494POX    C2M 6743   6.543   4.328   4.511
  494POX    C2N 6744   6.593   4.356   4.653
  494POX    C2O 6745   6.606   4.506   4.683
  494POX    C2P 6746   6.644   4.528   4.830
  495CHL    CN1 6747   4.367   0.527   1.640
  495CHL    CN2 6748   4.214   0.624   1.489
  495CHL    CN3 6749   4.222   0.700   1.714
  495CHL    NTM 6750   4.231   0.581   1.629
  495CHL     CB 6751   4.129   0.481   1.662
  496PJ2     CA 6752   4.108   0.436   1.807
  496PJ2     OA 6753   4.228   0.395   1.872
  496PJ2      P 6754   4.200   0.301   2.000
  496PJ2     OB 6755   4.085   0.217   1.961
  496PJ2     HB 6756   4.024   0.269   1.901
  496PJ2     OG 6757   4.331   0.235   2.023
  496PJ2     HG 6758   4.405   0.298   1.998
  496PJ2     OD 6759   4.158   0.408   2.113
  497POX     CD 6760   4.265   0.466   2.188
  497POX     CE 6761   4.224   0.565   2.298
  497POX     OE 6762   4.339   0.596   2.378
  497POX    C1A 6763   4.348   0.717   2.434
  497POX    O1A 6764   4.275   0.809   2.397
  497POX    C1B 6765   4.467   0.733   2.519
  497POX    C1C 6766   4.442   0.696   2.665
  497POX    C1D 6767   4.568   0.723   2.748
  497POX    C1E 6768   4.555   0.685   2.895
  497POX    C1F 6769   4.451   0.769   2.969
  497POX    C1G 6770   4.445   0.735   3.118
  497POX    C1H 6771   4.567   0.787   3.195
  497POX    C1I 6772   4.563   0.748   3.343
  497POX    C1J 6773   4.517   0.826   3.440
  497POX    C1K 6774   4.463   0.968   3.418
  497POX    C1L 6775   4.344   0.999   3.509
  497POX    C1M 6776   4.382   1.025   3.655
  497POX    C1N 6777   4.454   1.159   3.674
  497POX    C1O 6778   4.478   1.187   3.822
  497POX    C1P 6779   4.549   1.321   3.846
  497POX    C1Q 6780   4.693   1.320   3.795
  497POX    C1R 6781   4.763   1.453   3.827
  497POX     CZ 6782   4.112   0.498   2.377
  497POX     OZ 6783   4.050   0.572   2.482
  497POX    C2A 6784   3.956   0.510   2.553
  497POX    O2A 6785   3.920   0.395   2.528
  497POX    C2B 6786   3.896   0.598   2.656
  497POX    C2C 6787   3.873   0.528   2.790
  497POX    C2D 6788   4.001   0.513   2.874
  497POX    C2E 6789   4.048   0.643   2.940
  497POX    C2F 6790   3.948   0.693   3.045
  497POX    C2G 6791   4.005   0.807   3.130
  497POX    C2H 6792   3.901   0.854   3.230
  497POX    C2I 6793   3.960   0.945   3.339
  497POX    C2J 6794   3.852   0.980   3.441
  497POX    C2K 6795   3.907   1.048   3.567
  497POX    C2L 6796   3.961   1.189   3.542
  497POX    C2M 6797   4.014   1.248   3.673
  497POX    C2N 6798   4.068   1.390   3.652
  497POX    C2O 6799   4.125   1.450   3.780
  497POX    C2P 6800   4.018   1.476   3.886
  498CHL    CN1 6801   5.546   0.562   2.379
  498CHL    CN2 6802   5.472   0.787   2.379
  498CHL    CN3 6803   5.595   0.702   2.566
  498CHL    NTM 6804   5.582   0.699   2.420
  498CHL     CB 6805   5.706   0.737   2.351
  499PJ2     CA 6806   5.785   0.862   2.394
  499PJ2     OA 6807   5.710   0.984   2.393
  499PJ2      P 6808   5.806   1.112   2.417
  499PJ2     OB 6809   5.922   1.090   2.328
  499PJ2     HB 6810   5.942   0.992   2.323
  499PJ2     OG 6811   5.721   1.230   2.390
  499PJ2     HG 6812   5.627   1.212   2.418
  499PJ2     OD 6813   5.845   1.102   2.572
  500POX     CD 6814   5.741   1.130   2.666
  500POX     CE 6815   5.781   1.110   2.812
  500POX     OE 6816   5.671   1.128   2.901
  500POX    C1A 6817   5.667   1.051   3.009
  500POX    O1A 6818   5.737   0.950   3.015
  500POX    C1B 6819   5.557   1.084   3.103
  500POX    C1C 6820   5.603   1.178   3.215
  500POX    C1D 6821   5.484   1.213   3.305
  500POX    C1E 6822   5.528   1.300   3.423
  500POX    C1F 6823   5.408   1.339   3.510
  500POX    C1G 6824   5.454   1.421   3.630
  500POX    C1H 6825   5.336   1.470   3.714
  500POX    C1I 6826   5.386   1.554   3.832
  500POX    C1J 6827   5.320   1.655   3.886
  500POX    C1K 6828   5.182   1.703   3.839
  500POX    C1L 6829   5.109   1.778   3.951
  500POX    C1M 6830   4.973   1.828   3.904
  500POX    C1N 6831   4.902   1.913   4.010
  500POX    C1O 6832   4.855   1.833   4.132
  500POX    C1P 6833   4.736   1.742   4.100
  500POX    C1Q 6834   4.692   1.664   4.224
  500POX    C1R 6835   4.572   1.575   4.193
  500POX     CZ 6836   5.898   1.205   2.841
  500POX     OZ 6837   5.945   1.201   2.976
  500POX    C2A 6838   6.038   1.289   3.014
  500POX    O2A 6839   6.098   1.358   2.932
  500POX    C2B 6840   6.073   1.276   3.157
  500POX    C2C 6841   5.984   1.365   3.245
  500POX    C2D 6842   6.008   1.334   3.393
  500POX    C2E 6843   5.921   1.422   3.483
  500POX    C2F 6844   5.937   1.380   3.630
  500POX    C2G 6845   5.848   1.463   3.722
  500POX    C2H 6846   5.850   1.410   3.865
  500POX    C2I 6847   5.982   1.435   3.938
  500POX    C2J 6848   5.988   1.352   4.066
  500POX    C2K 6849   6.116   1.380   4.146
  500POX    C2L 6850   6.147   1.270   4.247
  500POX    C2M 6851   6.044   1.251   4.358
  500POX    C2N 6852   6.043   1.366   4.459
  500POX    C2O 6853   5.945   1.337   4.573
  500POX    C2P 6854   5.944   1.451   4.675
  501CHL    CN1 6855   7.017   0.311   2.403
  501CHL    CN2 6856   7.064   0.152   2.573
  501CHL    CN3 6857   7.206   0.339   2.540
  501CHL    NTM 6858   7.125   0.238   2.471
  501CHL     CB 6859   7.208   0.169   2.371
  502PJ2     CA 6860   7.175   0.029   2.320
  502PJ2     OA 6861   7.205   8.494   2.416
  502PJ2      P 6862   7.135   8.353   2.382
  502PJ2     OB 6863   6.993   8.377   2.420
  502PJ2     HB 6864   6.989   8.444   2.494
  502PJ2     OG 6865   7.166   8.318   2.242
  502PJ2     HG 6866   7.258   8.351   2.219
  502PJ2     OD 6867   7.205   8.256   2.489
  503POX     CD 6868   7.176   8.284   2.627
  503POX     CE 6869   7.200   8.170   2.725
  503POX     OE 6870   7.150   8.190   2.858
  503POX    C1A 6871   7.020   8.185   2.886
  503POX    O1A 6872   6.936   8.211   2.800
  503POX    C1B 6873   6.997   8.167   3.031
  503POX    C1C 6874   6.865   8.222   3.083
  503POX    C1D 6875   6.862   8.209   3.236
  503POX    C1E 6876   6.733   8.263   3.296
  503POX    C1F 6877   6.741   8.269   3.449
  503POX    C1G 6878   6.612   8.325   3.508
  503POX    C1H 6879   6.614   8.339   3.660
  503POX    C1I 6880   6.629   8.206   3.734
  503POX    C1J 6881   6.562   8.174   3.844
  503POX    C1K 6882   6.458   8.265   3.911
  503POX    C1L 6883   6.345   8.180   3.969
  503POX    C1M 6884   6.238   8.262   4.040
  503POX    C1N 6885   6.288   8.325   4.170
  503POX    C1O 6886   6.176   8.398   4.246
  503POX    C1P 6887   6.070   8.302   4.299
  503POX    C1Q 6888   5.955   8.374   4.369
  503POX    C1R 6889   5.871   8.458   4.273
  503POX     CZ 6890   7.350   8.139   2.727
  503POX     OZ 6891   7.436   8.248   2.760
  503POX    C2A 6892   7.557   8.220   2.806
  503POX    O2A 6893   7.599   8.104   2.810
  503POX    C2B 6894   7.639   8.339   2.839
  503POX    C2C 6895   7.616   8.387   2.982
  503POX    C2D 6896   7.728   8.484   3.022
  503POX    C2E 6897   7.707   8.548   3.159
  503POX    C2F 6898   7.605   0.095   3.154
  503POX    C2G 6899   7.584   0.161   3.290
  503POX    C2H 6900   7.709   0.235   3.339
  503POX    C2I 6901   7.692   0.277   3.485
  503POX    C2J 6902   7.823   0.333   3.540
  503POX    C2K 6903   7.825   0.340   3.693
  503POX    C2L 6904   7.727   0.441   3.752
  503POX    C2M 6905   7.748   0.451   3.903
  503POX    C2N 6906   7.656   0.555   3.967
  503POX    C2O 6907   7.684   0.565   4.117
  503POX    C2P 6908   7.596   0.671   4.183
  504CHL    CN1 6909   6.291   4.365   3.135
  504CHL    CN2 6910   6.403   4.308   2.934
  504CHL    CN3 6911   6.423   4.165   3.122
  504CHL    NTM 6912   6.330   4.252   3.049
  504CHL     CB 6913   6.212   4.181   2.999
  505PJ2     CA 6914   6.126   4.093   3.090
  505PJ2     OA 6915   6.078   4.154   3.210
  505PJ2      P 6916   5.943   4.083   3.259
  505PJ2     OB 6917   5.888   4.152   3.378
  505PJ2     HB 6918   5.963   4.187   3.434
  505PJ2     OG 6919   5.858   4.074   3.138
  505PJ2     HG 6920   5.917   4.065   3.057
  505PJ2     OD 6921   5.995   3.937   3.301
  506POX     CD 6922   6.070   3.929   3.422
  506POX     CE 6923   6.092   3.788   3.476
  506POX     OE 6924   6.148   3.792   3.608
  506POX    C1A 6925   6.093   3.714   3.700
  506POX    O1A 6926   5.998   3.642   3.671
  506POX    C1B 6927   6.155   3.726   3.834
  506POX    C1C 6928   6.086   3.830   3.921
  506POX    C1D 6929   6.166   3.853   4.050
  506POX    C1E 6930   6.295   3.930   4.024
  506POX    C1F 6931   6.393   3.921   4.141
  506POX    C1G 6932   6.459   3.783   4.147
  506POX    C1H 6933   6.550   3.771   4.269
  506POX    C1I 6934   6.621   3.635   4.271
  506POX    C1J 6935   6.730   3.611   4.344
  506POX    C1K 6936   6.794   3.715   4.437
  506POX    C1L 6937   6.943   3.685   4.457
  506POX    C1M 6938   7.003   3.779   4.562
  506POX    C1N 6939   7.150   3.745   4.587
  506POX    C1O 6940   7.210   3.825   4.702
  506POX    C1P 6941   7.150   3.786   4.837
  506POX    C1Q 6942   7.220   3.858   4.952
  506POX    C1R 6943   7.162   3.816   5.087
  506POX     CZ 6944   6.171   3.706   3.373
  506POX     OZ 6945   6.301   3.754   3.337
  506POX    C2A 6946   6.370   3.684   3.248
  506POX    O2A 6947   6.320   3.589   3.187
  506POX    C2B 6948   6.504   3.739   3.220
  506POX    C2C 6949   6.613   3.670   3.303
  506POX    C2D 6950   6.750   3.714   3.251
  506POX    C2E 6951   6.868   3.654   3.329
  506POX    C2F 6952   6.888   3.721   3.465
  506POX    C2G 6953   7.016   3.672   3.534
  506POX    C2H 6954   7.006   3.525   3.577
  506POX    C2I 6955   7.139   3.479   3.637
  506POX    C2J 6956   7.129   3.333   3.684
  506POX    C2K 6957   7.262   3.285   3.740
  506POX    C2L 6958   7.253   3.142   3.795
  506POX    C2M 6959   7.229   3.038   3.685
  506POX    C2N 6960   7.214   2.897   3.742
  506POX    C2O 6961   7.344   2.845   3.803
  506POX    C2P 6962   7.322   2.708   3.869
  507CHL    CN1 6963   3.693   2.624   2.047
  507CHL    CN2 6964   3.539   2.517   2.198
  507CHL    CN3 6965   3.662   2.389   2.039
  507CHL    NTM 6966   3.669   2.504   2.130
  507CHL     CB 6967   3.781   2.483   2.223
  508PJ2     CA 6968   3.817   2.590   2.326
  508PJ2     OA 6969   3.723   2.611   2.432
  508PJ2      P 6970   3.746   2.759   2.490
  508PJ2     OB 6971   3.890   2.769   2.520
  508PJ2     HB 6972   3.923   2.681   2.555
  508PJ2     OG 6973   3.686   2.846   2.386
  508PJ2     HG 6974   3.607   2.800   2.346
  508PJ2     OD 6975   3.658   2.767   2.624
  509POX     CD 6976   3.702   2.686   2.734
  509POX     CE 6977   3.641   2.718   2.870
  509POX     OE 6978   3.692   2.625   2.966
  509POX    C1A 6979   3.698   2.660   3.094
  509POX    O1A 6980   3.657   2.769   3.134
  509POX    C1B 6981   3.760   2.557   3.180
  509POX    C1C 6982   3.902   2.599   3.221
  509POX    C1D 6983   3.927   2.565   3.368
  509POX    C1E 6984   4.061   2.621   3.416
  509POX    C1F 6985   4.075   2.618   3.568
  509POX    C1G 6986   4.071   2.477   3.627
  509POX    C1H 6987   4.099   2.480   3.777
  509POX    C1I 6988   4.103   2.338   3.836
  509POX    C1J 6989   4.183   2.302   3.935
  509POX    C1K 6990   4.282   2.398   4.002
  509POX    C1L 6991   4.406   2.327   4.057
  509POX    C1M 6992   4.377   2.244   4.182
  509POX    C1N 6993   4.506   2.180   4.236
  509POX    C1O 6994   4.478   2.104   4.365
  509POX    C1P 6995   4.607   2.043   4.421
  509POX    C1Q 6996   4.585   1.969   4.553
  509POX    C1R 6997   4.499   1.843   4.538
  509POX     CZ 6998   3.489   2.721   2.852
  509POX     OZ 6999   3.413   2.771   2.962
  509POX    C2A 7000   3.291   2.818   2.938
  509POX    O2A 7001   3.244   2.820   2.825
  509POX    C2B 7002   3.226   2.873   3.059
  509POX    C2C 7003   3.074   2.891   3.043
  509POX    C2D 7004   3.014   2.960   3.166
  509POX    C2E 7005   2.864   2.981   3.147
  509POX    C2F 7006   2.801   3.064   3.259
  509POX    C2G 7007   2.803   2.993   3.394
  509POX    C2H 7008   2.732   3.076   3.501
  509POX    C2I 7009   2.729   3.001   3.634
  509POX    C2J 7010   2.651   3.077   3.741
  509POX    C2K 7011   2.645   2.995   3.870
  509POX    C2L 7012   2.566   3.067   3.979
  509POX    C2M 7013   2.560   2.981   4.106
  509POX    C2N 7014   2.487   3.053   4.219
  509POX    C2O 7015   2.489   2.969   4.347
  509POX    C2P 7016   2.419   3.042   4.462
  510CHL    CN1 7017   6.773   6.881   2.161
  510CHL    CN2 7018   6.586   6.903   2.012
  510CHL    CN3 7019   6.639   7.074   2.169
  510CHL    NTM 7020   6.634   6.929   2.148
  510CHL     CB 7021   6.542   6.869   2.246
  511PJ2     CA 7022   6.531   6.718   2.261
  511PJ2     OA 7023   6.649   6.656   2.314
  511PJ2      P 7024   6.644   6.495   2.312
  511PJ2     OB 7025   6.594   6.455   2.179
  511PJ2     HB 7026   6.530   6.524   2.145
  511PJ2     OG 7027   6.775   6.446   2.359
  511PJ2     HG 7028   6.812   6.508   2.428
  511PJ2     OD 7029   6.529   6.465   2.421
  512POX     CD 7030   6.553   6.500   2.557
  512POX     CE 7031   6.427   6.494   2.643
  512POX     OE 7032   6.446   6.562   2.768
  512POX    C1A 7033   6.358   6.656   2.800
  512POX    O1A 7034   6.283   6.703   2.714
  512POX    C1B 7035   6.380   6.713   2.934
  512POX    C1C 7036   6.321   6.626   3.045
  512POX    C1D 7037   6.341   6.693   3.182
  512POX    C1E 7038   6.296   6.601   3.296
  512POX    C1F 7039   6.306   6.673   3.430
  512POX    C1G 7040   6.271   6.578   3.545
  512POX    C1H 7041   6.267   6.652   3.679
  512POX    C1I 7042   6.251   6.555   3.797
  512POX    C1J 7043   6.137   6.524   3.857
  512POX    C1K 7044   5.998   6.579   3.821
  512POX    C1L 7045   5.917   6.486   3.730
  512POX    C1M 7046   5.879   6.354   3.797
  512POX    C1N 7047   5.803   6.261   3.701
  512POX    C1O 7048   5.659   6.305   3.674
  512POX    C1P 7049   5.565   6.282   3.793
  512POX    C1Q 7050   5.533   6.135   3.819
  512POX    C1R 7051   5.446   6.074   3.708
  512POX     CZ 7052   6.384   6.348   2.650
  512POX     OZ 7053   6.266   6.318   2.724
  512POX    C2A 7054   6.218   6.195   2.711
  512POX    O2A 7055   6.276   6.107   2.647
  512POX    C2B 7056   6.089   6.174   2.782
  512POX    C2C 7057   6.099   6.082   2.903
  512POX    C2D 7058   6.170   6.146   3.023
  512POX    C2E 7059   6.161   6.051   3.143
  512POX    C2F 7060   6.223   6.111   3.269
  512POX    C2G 7061   6.202   6.020   3.390
  512POX    C2H 7062   6.054   6.014   3.431
  512POX    C2I 7063   6.031   5.912   3.542
  512POX    C2J 7064   5.883   5.910   3.582
  512POX    C2K 7065   5.850   5.803   3.686
  512POX    C2L 7066   5.860   5.662   3.627
  512POX    C2M 7067   5.819   5.555   3.728
  512POX    C2N 7068   5.833   5.416   3.666
  512POX    C2O 7069   5.786   5.307   3.763
  512POX    C2P 7070   5.804   5.169   3.701
  513CHL    CN1 7071   5.288   6.370   2.571
  513CHL    CN2 7072   5.182   6.467   2.382
  513CHL    CN3 7073   5.402   6.537   2.444
  513CHL    NTM 7074   5.271   6.495   2.495
  513CHL     CB 7075   5.206   6.605   2.568
  514PJ2     CA 7076   5.210   6.623   2.720
  514PJ2     OA 7077   5.158   6.520   2.805
  514PJ2      P 7078   4.998   6.505   2.813
  514PJ2     OB 7079   4.948   6.496   2.674
  514PJ2     HB 7080   5.006   6.552   2.614
  514PJ2     OG 7081   4.966   6.398   2.910
  514PJ2     HG 7082   5.033   6.400   2.984
  514PJ2     OD 7083   4.948   6.647   2.871
  515POX     CD 7084   4.989   6.687   3.002
  515POX     CE 7085   4.917   6.816   3.042
  515POX     OE 7086   4.996   6.908   3.119
  515POX    C1A 7087   4.957   7.035   3.120
  515POX    O1A 7088   4.868   7.072   3.043
  515POX    C1B 7089   5.038   7.123   3.207
  515POX    C1C 7090   4.973   7.150   3.343
  515POX    C1D 7091   4.967   7.026   3.432
  515POX    C1E 7092   4.902   7.058   3.567
  515POX    C1F 7093   4.885   6.933   3.653
  515POX    C1G 7094   5.018   6.876   3.702
  515POX    C1H 7095   4.996   6.746   3.780
  515POX    C1I 7096   5.128   6.694   3.837
  515POX    C1J 7097   5.157   6.565   3.851
  515POX    C1K 7098   5.064   6.451   3.810
  515POX    C1L 7099   5.077   6.334   3.907
  515POX    C1M 7100   4.990   6.216   3.866
  515POX    C1N 7101   4.994   6.102   3.969
  515POX    C1O 7102   5.133   6.038   3.980
  515POX    C1P 7103   5.134   5.930   4.088
  515POX    C1Q 7104   5.271   5.862   4.098
  515POX    C1R 7105   5.302   5.777   3.975
  515POX     CZ 7106   4.776   6.779   3.088
  515POX     OZ 7107   4.760   6.678   3.187
  515POX    C2A 7108   4.636   6.633   3.204
  515POX    O2A 7109   4.546   6.669   3.129
  515POX    C2B 7110   4.624   6.529   3.309
  515POX    C2C 7111   4.492   6.537   3.385
  515POX    C2D 7112   4.480   6.659   3.476
  515POX    C2E 7113   4.571   6.653   3.599
  515POX    C2F 7114   4.527   6.545   3.698
  515POX    C2G 7115   4.618   6.540   3.821
  515POX    C2H 7116   4.576   6.426   3.913
  515POX    C2I 7117   4.667   6.414   4.035
  515POX    C2J 7118   4.629   6.290   4.116
  515POX    C2K 7119   4.722   6.266   4.236
  515POX    C2L 7120   4.704   6.369   4.347
  515POX    C2M 7121   4.792   6.332   4.467
  515POX    C2N 7122   4.774   6.431   4.582
  515POX    C2O 7123   4.862   6.391   4.701
  515POX    C2P 7124   4.848   6.490   4.817
  516CHL    CN1 7125   8.488   3.695   2.539
  516CHL    CN2 7126   8.310   3.827   2.620
  516CHL    CN3 7127   8.462   3.721   2.772
  516CHL    NTM 7128   8.388   3.705   2.646
  516CHL     CB 7129   8.309   3.582   2.644
  517PJ2     CA 7130   8.194   3.557   2.742
  517PJ2     OA 7131   8.088   3.652   2.731
  517PJ2      P 7132   7.960   3.614   2.822
  517PJ2     OB 7133   7.853   3.706   2.776
  517PJ2     HB 7134   7.894   3.790   2.741
  517PJ2     OG 7135   7.940   3.468   2.822
  517PJ2     HG 7136   8.029   3.422   2.817
  517PJ2     OD 7137   8.013   3.663   2.966
  518POX     CD 7138   8.001   3.803   2.992
  518POX     CE 7139   8.011   3.843   3.140
  518POX     OE 7140   7.957   3.971   3.171
  518POX    C1A 7141   7.830   4.006   3.153
  518POX    O1A 7142   7.755   3.942   3.079
  518POX    C1B 7143   7.802   4.143   3.202
  518POX    C1C 7144   7.755   4.145   3.347
  518POX    C1D 7145   7.736   4.291   3.390
  518POX    C1E 7146   7.669   4.302   3.527
  518POX    C1F 7147   7.658   4.448   3.572
  518POX    C1G 7148   7.570   4.533   3.481
  518POX    C1H 7149   7.554   4.675   3.535
  518POX    C1I 7150   7.682   4.758   3.528
  518POX    C1J 7151   7.726   4.832   3.629
  518POX    C1K 7152   7.656   4.840   3.765
  518POX    C1L 7153   7.678   4.975   3.834
  518POX    C1M 7154   7.609   4.975   3.970
  518POX    C1N 7155   7.626   5.107   4.047
  518POX    C1O 7156   7.772   5.135   4.083
  518POX    C1P 7157   7.786   5.248   4.185
  518POX    C1Q 7158   7.739   5.384   4.131
  518POX    C1R 7159   7.750   5.491   4.240
  518POX     CZ 7160   8.160   3.834   3.175
  518POX     OZ 7161   8.242   3.928   3.106
  518POX    C2A 7162   8.371   3.936   3.136
  518POX    O2A 7163   8.428   3.842   3.191
  518POX    C2B 7164   8.437   4.051   3.071
  518POX    C2C 7165   8.555   4.108   3.149
  518POX    C2D 7166   8.519   4.161   3.288
  518POX    C2E 7167   8.426   4.282   3.284
  518POX    C2F 7168   8.380   4.322   3.425
  518POX    C2G 7169   8.285   4.219   3.486
  518POX    C2H 7170   8.237   4.263   3.624
  518POX    C2I 7171   8.145   4.157   3.686
  518POX    C2J 7172   8.098   4.197   3.826
  518POX    C2K 7173   7.987   4.303   3.824
  518POX    C2L 7174   7.953   4.347   3.967
  518POX    C2M 7175   7.834   4.442   3.972
  518POX    C2N 7176   7.701   4.370   3.951
  518POX    C2O 7177   7.581   4.465   3.953
  518POX    C2P 7178   7.557   4.529   4.090
  519CHL    CN1 7179   6.320   0.231   2.478
  519CHL    CN2 7180   6.388   0.263   2.253
  519CHL    CN3 7181   6.214   0.395   2.343
  519CHL    NTM 7182   6.271   0.260   2.343
  519CHL     CB 7183   6.177   0.159   2.292
  520PJ2     CA 7184   6.052   0.118   2.368
  520PJ2     OA 7185   5.973   0.228   2.414
  520PJ2      P 7186   5.815   0.197   2.418
  520PJ2     OB 7187   5.769   0.193   2.278
  520PJ2     HB 7188   5.821   0.260   2.224
  520PJ2     OG 7189   5.791   0.077   2.501
  520PJ2     HG 7190   5.860   0.072   2.574
  520PJ2     OD 7191   5.754   0.321   2.502
  521POX     CD 7192   5.813   0.334   2.632
  521POX     CE 7193   5.716   0.366   2.746
  521POX     OE 7194   5.788   0.389   2.868
  521POX    C1A 7195   5.737   0.479   2.951
  521POX    O1A 7196   5.631   0.535   2.923
  521POX    C1B 7197   5.818   0.497   3.074
  521POX    C1C 7198   5.771   0.611   3.164
  521POX    C1D 7199   5.641   0.579   3.238
  521POX    C1E 7200   5.587   0.699   3.316
  521POX    C1F 7201   5.679   0.739   3.431
  521POX    C1G 7202   5.625   0.860   3.508
  521POX    C1H 7203   5.723   0.898   3.619
  521POX    C1I 7204   5.675   1.020   3.698
  521POX    C1J 7205   5.705   1.043   3.825
  521POX    C1K 7206   5.792   0.951   3.912
  521POX    C1L 7207   5.939   0.992   3.910
  521POX    C1M 7208   6.027   0.909   4.003
  521POX    C1N 7209   6.032   0.761   3.965
  521POX    C1O 7210   6.134   0.683   4.048
  521POX    C1P 7211   6.101   0.680   4.197
  521POX    C1Q 7212   6.209   0.606   4.275
  521POX    C1R 7213   6.181   0.609   4.426
  521POX     CZ 7214   5.615   0.252   2.755
  521POX     OZ 7215   5.502   0.267   2.840
  521POX    C2A 7216   5.403   0.348   2.801
  521POX    O2A 7217   5.393   0.384   2.684
  521POX    C2B 7218   5.295   0.363   2.901
  521POX    C2C 7219   5.311   0.490   2.984
  521POX    C2D 7220   5.187   0.513   3.071
  521POX    C2E 7221   5.206   0.631   3.165
  521POX    C2F 7222   5.079   0.654   3.247
  521POX    C2G 7223   5.101   0.763   3.353
  521POX    C2H 7224   4.972   0.783   3.433
  521POX    C2I 7225   4.998   0.873   3.555
  521POX    C2J 7226   4.872   0.879   3.642
  521POX    C2K 7227   4.905   0.935   3.781
  521POX    C2L 7228   4.785   0.921   3.875
  521POX    C2M 7229   4.821   0.950   4.020
  521POX    C2N 7230   4.919   0.848   4.077
  521POX    C2O 7231   4.950   0.871   4.225
  521POX    C2P 7232   4.830   0.837   4.314
  522CHL    CN1 7233   3.739   0.240   2.016
  522CHL    CN2 7234   3.671   0.109   2.202
  522CHL    CN3 7235   3.864   0.247   2.222
  522CHL    NTM 7236   3.729   0.239   2.163
  522CHL     CB 7237   3.639   0.343   2.216
  523PJ2     CA 7238   3.658   0.489   2.176
  523PJ2     OA 7239   3.783   0.545   2.216
  523PJ2      P 7240   3.802   0.697   2.165
  523PJ2     OB 7241   3.940   0.742   2.195
  523PJ2     HB 7242   3.970   0.703   2.282
  523PJ2     OG 7243   3.756   0.708   2.025
  523PJ2     HG 7244   3.679   0.646   2.010
  523PJ2     OD 7245   3.694   0.780   2.251
  524POX     CD 7246   3.727   0.817   2.385
  524POX     CE 7247   3.610   0.879   2.461
  524POX     OE 7248   3.650   0.927   2.590
  524POX    C1A 7249   3.600   1.043   2.632
  524POX    O1A 7250   3.543   1.117   2.552
  524POX    C1B 7251   3.635   1.078   2.771
  524POX    C1C 7252   3.532   1.174   2.831
  524POX    C1D 7253   3.564   1.219   2.973
  524POX    C1E 7254   3.547   1.107   3.076
  524POX    C1F 7255   3.557   1.158   3.219
  524POX    C1G 7256   3.444   1.255   3.252
  524POX    C1H 7257   3.449   1.302   3.398
  524POX    C1I 7258   3.337   1.403   3.423
  524POX    C1J 7259   3.339   1.495   3.520
  524POX    C1K 7260   3.451   1.511   3.623
  524POX    C1L 7261   3.413   1.442   3.754
  524POX    C1M 7262   3.516   1.468   3.864
  524POX    C1N 7263   3.481   1.392   3.992
  524POX    C1O 7264   3.350   1.438   4.054
  524POX    C1P 7265   3.306   1.349   4.170
  524POX    C1Q 7266   3.392   1.365   4.296
  524POX    C1R 7267   3.366   1.499   4.366
  524POX     CZ 7268   3.497   0.776   2.465
  524POX     OZ 7269   3.532   0.652   2.527
  524POX    C2A 7270   3.439   0.559   2.540
  524POX    O2A 7271   3.334   0.564   2.475
  524POX    C2B 7272   3.485   0.444   2.620
  524POX    C2C 7273   3.479   0.471   2.771
  524POX    C2D 7274   3.336   0.484   2.824
  524POX    C2E 7275   3.335   0.534   2.968
  524POX    C2F 7276   3.379   0.680   2.977
  524POX    C2G 7277   3.393   0.730   3.121
  524POX    C2H 7278   3.508   0.663   3.195
  524POX    C2I 7279   3.528   0.718   3.336
  524POX    C2J 7280   3.410   0.687   3.429
  524POX    C2K 7281   3.435   0.738   3.571
  524POX    C2L 7282   3.431   0.891   3.580
  524POX    C2M 7283   3.461   0.941   3.721
  524POX    C2N 7284   3.356   0.897   3.823
  524POX    C2O 7285   3.394   0.943   3.964
  524POX    C2P 7286   3.292   0.893   4.067
  525CHL    CN1 7287   4.296   1.701   1.486
  525CHL    CN2 7288   4.221   1.564   1.666
  525CHL    CN3 7289   4.416   1.502   1.539
  525CHL    NTM 7290   4.340   1.614   1.597
  525CHL     CB 7291   4.427   1.695   1.684
  526PJ2     CA 7292   4.471   1.647   1.822
  526PJ2     OA 7293   4.536   1.519   1.828
  526PJ2      P 7294   4.663   1.523   1.927
  526PJ2     OB 7295   4.722   1.389   1.916
  526PJ2     HB 7296   4.651   1.322   1.896
  526PJ2     OG 7297   4.742   1.644   1.895
  526PJ2     HG 7298   4.681   1.718   1.866
  526PJ2     OD 7299   4.592   1.536   2.071
  527POX     CD 7300   4.622   1.654   2.147
  527POX     CE 7301   4.525   1.686   2.261
  527POX     OE 7302   4.569   1.798   2.338
  527POX    C1A 7303   4.552   1.921   2.291
  527POX    O1A 7304   4.511   1.941   2.176
  527POX    C1B 7305   4.600   2.024   2.385
  527POX    C1C 7306   4.491   2.065   2.484
  527POX    C1D 7307   4.551   2.144   2.600
  527POX    C1E 7308   4.442   2.192   2.696
  527POX    C1F 7309   4.504   2.261   2.818
  527POX    C1G 7310   4.396   2.332   2.901
  527POX    C1H 7311   4.459   2.397   3.024
  527POX    C1I 7312   4.361   2.494   3.091
  527POX    C1J 7313   4.399   2.592   3.171
  527POX    C1K 7314   4.546   2.617   3.208
  527POX    C1L 7315   4.557   2.676   3.349
  527POX    C1M 7316   4.703   2.689   3.391
  527POX    C1N 7317   4.713   2.751   3.531
  527POX    C1O 7318   4.858   2.763   3.577
  527POX    C1P 7319   4.871   2.837   3.710
  527POX    C1Q 7320   4.809   2.761   3.827
  527POX    C1R 7321   4.825   2.840   3.957
  527POX     CZ 7322   4.516   1.558   2.345
  527POX     OZ 7323   4.415   1.549   2.446
  527POX    C2A 7324   4.401   1.432   2.506
  527POX    O2A 7325   4.449   1.329   2.457
  527POX    C2B 7326   4.302   1.436   2.616
  527POX    C2C 7327   4.341   1.351   2.737
  527POX    C2D 7328   4.235   1.367   2.846
  527POX    C2E 7329   4.279   1.303   2.978
  527POX    C2F 7330   4.175   1.329   3.087
  527POX    C2G 7331   4.222   1.278   3.224
  527POX    C2H 7332   4.337   1.360   3.284
  527POX    C2I 7333   4.293   1.500   3.327
  527POX    C2J 7334   4.410   1.577   3.387
  527POX    C2K 7335   4.366   1.715   3.437
  527POX    C2L 7336   4.481   1.795   3.496
  527POX    C2M 7337   4.538   1.737   3.626
  527POX    C2N 7338   4.446   1.753   3.747
  527POX    C2O 7339   4.436   1.899   3.793
  527POX    C2P 7340   4.347   1.911   3.917
  528CHL    CN1 7341   5.184   0.480   1.559
  528CHL    CN2 7342   5.343   0.560   1.716
  528CHL    CN3 7343   5.167   0.702   1.648
  528CHL    NTM 7344   5.201   0.562   1.680
  528CHL     CB 7345   5.124   0.513   1.795
  529PJ2     CA 7346   4.972   0.493   1.789
  529PJ2     OA 7347   4.897   0.607   1.748
  529PJ2      P 7348   4.750   0.614   1.814
  529PJ2     OB 7349   4.685   0.730   1.750
  529PJ2     HB 7350   4.754   0.797   1.724
  529PJ2     OG 7351   4.695   0.478   1.794
  529PJ2     HG 7352   4.770   0.411   1.792
  529PJ2     OD 7353   4.793   0.644   1.966
  530POX     CD 7354   4.731   0.572   2.073
  530POX     CE 7355   4.774   0.624   2.210
  530POX     OE 7356   4.715   0.548   2.316
  530POX    C1A 7357   4.793   0.470   2.390
  530POX    O1A 7358   4.915   0.482   2.383
  530POX    C1B 7359   4.718   0.393   2.492
  530POX    C1C 7360   4.790   0.270   2.547
  530POX    C1D 7361   4.897   0.301   2.652
  530POX    C1E 7362   4.840   0.355   2.783
  530POX    C1F 7363   4.765   0.249   2.863
  530POX    C1G 7364   4.702   0.306   2.991
  530POX    C1H 7365   4.808   0.351   3.093
  530POX    C1I 7366   4.744   0.425   3.210
  530POX    C1J 7367   4.736   0.378   3.334
  530POX    C1K 7368   4.790   0.241   3.378
  530POX    C1L 7369   4.841   0.246   3.522
  530POX    C1M 7370   4.899   0.110   3.563
  530POX    C1N 7371   4.961   0.116   3.702
  530POX    C1O 7372   5.022   8.549   3.741
  530POX    C1P 7373   5.094   8.553   3.876
  530POX    C1Q 7374   4.998   0.008   3.993
  530POX    C1R 7375   5.075   0.013   4.125
  530POX     CZ 7376   4.741   0.773   2.210
  530POX     OZ 7377   4.783   0.854   2.320
  530POX    C2A 7378   4.779   0.985   2.303
  530POX    O2A 7379   4.732   1.036   2.201
  530POX    C2B 7380   4.816   1.061   2.425
  530POX    C2C 7381   4.690   1.089   2.507
  530POX    C2D 7382   4.714   1.178   2.629
  530POX    C2E 7383   4.804   1.112   2.734
  530POX    C2F 7384   4.812   1.198   2.860
  530POX    C2G 7385   4.684   1.192   2.943
  530POX    C2H 7386   4.685   1.293   3.058
  530POX    C2I 7387   4.797   1.269   3.159
  530POX    C2J 7388   4.796   1.378   3.266
  530POX    C2K 7389   4.919   1.366   3.357
  530POX    C2L 7390   4.922   1.476   3.464
  530POX    C2M 7391   4.937   1.616   3.404
  530POX    C2N 7392   4.934   1.722   3.515
  530POX    C2O 7393   4.944   1.865   3.462
  530POX    C2P 7394   5.082   1.895   3.401
  531CHL    CN1 7395   2.262   1.445   1.449
  531CHL    CN2 7396   2.489   1.394   1.385
  531CHL    CN3 7397   2.335   1.219   1.429
  531CHL    NTM 7398   2.376   1.355   1.470
  531CHL     CB 7399   2.413   1.347   1.612
  532PJ2     CA 7400   2.475   1.467   1.683
  532PJ2     OA 7401   2.396   1.586   1.690
  532PJ2      P 7402   2.475   1.706   1.763
  532PJ2     OB 7403   2.393   1.829   1.753
  532PJ2     HB 7404   2.296   1.805   1.761
  532PJ2     OG 7405   2.609   1.706   1.700
  532PJ2     HG 7406   2.634   1.613   1.675
  532PJ2     OD 7407   2.491   1.654   1.915
  533POX     CD 7408   2.373   1.642   1.995
  533POX     CE 7409   2.397   1.572   2.128
  533POX     OE 7410   2.278   1.517   2.185
  533POX    C1A 7411   2.243   1.394   2.148
  533POX    O1A 7412   2.287   1.348   2.043
  533POX    C1B 7413   2.131   1.335   2.225
  533POX    C1C 7414   2.146   1.349   2.377
  533POX    C1D 7415   2.027   1.289   2.452
  533POX    C1E 7416   2.034   1.313   2.603
  533POX    C1F 7417   2.023   1.462   2.638
  533POX    C1G 7418   2.015   1.489   2.788
  533POX    C1H 7419   2.145   1.456   2.863
  533POX    C1I 7420   2.133   1.490   3.012
  533POX    C1J 7421   2.200   1.427   3.108
  533POX    C1K 7422   2.298   1.312   3.079
  533POX    C1L 7423   2.322   1.219   3.197
  533POX    C1M 7424   2.411   1.281   3.305
  533POX    C1N 7425   2.467   1.176   3.400
  533POX    C1O 7426   2.363   1.109   3.491
  533POX    C1P 7427   2.316   1.202   3.602
  533POX    C1Q 7428   2.215   1.132   3.693
  533POX    C1R 7429   2.171   1.224   3.807
  533POX     CZ 7430   2.475   1.669   2.217
  533POX     OZ 7431   2.513   1.620   2.346
  533POX    C2A 7432   2.572   1.708   2.427
  533POX    O2A 7433   2.585   1.826   2.396
  533POX    C2B 7434   2.609   1.650   2.559
  533POX    C2C 7435   2.514   1.697   2.669
  533POX    C2D 7436   2.563   1.648   2.806
  533POX    C2E 7437   2.483   1.711   2.920
  533POX    C2F 7438   2.541   1.671   3.055
  533POX    C2G 7439   2.472   1.746   3.170
  533POX    C2H 7440   2.537   1.711   3.304
  533POX    C2I 7441   2.475   1.795   3.416
  533POX    C2J 7442   2.540   1.767   3.552
  533POX    C2K 7443   2.506   1.628   3.606
  533POX    C2L 7444   2.573   1.605   3.742
  533POX    C2M 7445   2.530   1.471   3.802
  533POX    C2N 7446   2.598   1.447   3.937
  533POX    C2O 7447   2.550   1.319   4.006
  533POX    C2P 7448   2.591   1.193   3.930
  534CHL    CN1 7449   6.863   2.742   2.439
  534CHL    CN2 7450   6.952   2.831   2.234
  534CHL    CN3 7451   6.949   2.596   2.274
  534CHL    NTM 7452   6.874   2.721   2.294
  534CHL     CB 7453   6.743   2.707   2.230
  535PJ2     CA 7454   6.634   2.812   2.256
  535PJ2     OA 7455   6.673   2.945   2.224
  535PJ2      P 7456   6.570   3.057   2.277
  535PJ2     OB 7457   6.593   3.177   2.194
  535PJ2     HB 7458   6.690   3.183   2.170
  535PJ2     OG 7459   6.436   2.995   2.277
  535PJ2     HG 7460   6.444   2.898   2.299
  535PJ2     OD 7461   6.618   3.082   2.428
  536POX     CD 7462   6.744   3.148   2.442
  536POX     CE 7463   6.801   3.164   2.584
  536POX     OE 7464   6.844   3.043   2.645
  536POX    C1A 7465   6.974   3.013   2.637
  536POX    O1A 7466   7.031   3.027   2.529
  536POX    C1B 7467   7.018   2.919   2.742
  536POX    C1C 7468   7.057   2.993   2.871
  536POX    C1D 7469   7.109   2.898   2.979
  536POX    C1E 7470   7.003   2.800   3.028
  536POX    C1F 7471   7.054   2.712   3.142
  536POX    C1G 7472   7.081   2.793   3.269
  536POX    C1H 7473   7.130   2.709   3.387
  536POX    C1I 7474   7.021   2.619   3.445
  536POX    C1J 7475   7.046   2.510   3.517
  536POX    C1K 7476   7.187   2.462   3.550
  536POX    C1L 7477   7.193   2.314   3.586
  536POX    C1M 7478   7.123   2.284   3.719
  536POX    C1N 7479   7.140   2.137   3.760
  536POX    C1O 7480   7.067   2.110   3.891
  536POX    C1P 7481   7.093   1.968   3.941
  536POX    C1Q 7482   7.014   1.937   4.069
  536POX    C1R 7483   7.059   2.022   4.188
  536POX     CZ 7484   6.701   3.244   2.669
  536POX     OZ 7485   6.751   3.271   2.800
  536POX    C2A 7486   6.669   3.323   2.891
  536POX    O2A 7487   6.554   3.357   2.865
  536POX    C2B 7488   6.734   3.338   3.024
  536POX    C2C 7489   6.708   3.217   3.113
  536POX    C2D 7490   6.793   3.224   3.239
  536POX    C2E 7491   6.766   3.106   3.333
  536POX    C2F 7492   6.866   3.105   3.448
  536POX    C2G 7493   6.837   2.995   3.550
  536POX    C2H 7494   6.714   3.028   3.635
  536POX    C2I 7495   6.687   2.919   3.739
  536POX    C2J 7496   6.571   2.960   3.830
  536POX    C2K 7497   6.541   2.853   3.935
  536POX    C2L 7498   6.433   2.899   4.033
  536POX    C2M 7499   6.483   3.011   4.124
  536POX    C2N 7500   6.373   3.067   4.214
  536POX    C2O 7501   6.270   3.147   4.134
  536POX    C2P 7502   6.160   3.203   4.225
  537CHL    CN1 7503   1.616   6.134   2.403
  537CHL    CN2 7504   1.686   5.984   2.575
  537CHL    CN3 7505   1.558   6.180   2.628
  537CHL    NTM 7506   1.664   6.125   2.542
  537CHL     CB 7507   1.786   6.205   2.551
  538PJ2     CA 7508   1.874   6.206   2.677
  538PJ2     OA 7509   1.808   6.238   2.800
  538PJ2      P 7510   1.917   6.299   2.901
  538PJ2     OB 7511   2.013   6.191   2.931
  538PJ2     HB 7512   1.966   6.103   2.930
  538PJ2     OG 7513   1.967   6.421   2.835
  538PJ2     HG 7514   1.893   6.464   2.782
  538PJ2     OD 7515   1.829   6.331   3.033
  539POX     CD 7516   1.795   6.216   3.111
  539POX     CE 7517   1.755   6.247   3.255
  539POX     OE 7518   1.745   6.128   3.334
  539POX    C1A 7519   1.857   6.072   3.380
  539POX    O1A 7520   1.967   6.120   3.356
  539POX    C1B 7521   1.833   5.944   3.452
  539POX    C1C 7522   1.844   5.952   3.604
  539POX    C1D 7523   1.988   5.976   3.651
  539POX    C1E 7524   2.006   5.967   3.802
  539POX    C1F 7525   2.000   5.823   3.852
  539POX    C1G 7526   2.037   5.814   4.000
  539POX    C1H 7527   2.036   5.668   4.047
  539POX    C1I 7528   2.081   5.656   4.193
  539POX    C1J 7529   2.036   5.562   4.275
  539POX    C1K 7530   1.934   5.456   4.235
  539POX    C1L 7531   1.863   5.392   4.355
  539POX    C1M 7532   1.773   5.488   4.432
  539POX    C1N 7533   1.701   5.413   4.544
  539POX    C1O 7534   1.608   5.502   4.627
  539POX    C1P 7535   1.684   5.599   4.717
  539POX    C1Q 7536   1.586   5.679   4.803
  539POX    C1R 7537   1.660   5.773   4.899
  539POX     CZ 7538   1.626   6.329   3.247
  539POX     OZ 7539   1.591   6.409   3.360
  539POX    C2A 7540   1.477   6.476   3.352
  539POX    O2A 7541   1.396   6.454   3.262
  539POX    C2B 7542   1.454   6.567   3.466
  539POX    C2C 7543   1.359   6.505   3.568
  539POX    C2D 7544   1.337   6.597   3.688
  539POX    C2E 7545   1.242   6.532   3.789
  539POX    C2F 7546   1.221   6.622   3.911
  539POX    C2G 7547   1.130   6.553   4.013
  539POX    C2H 7548   1.116   6.639   4.139
  539POX    C2I 7549   1.042   6.561   4.248
  539POX    C2J 7550   1.044   6.637   4.381
  539POX    C2K 7551   0.994   6.548   4.494
  539POX    C2L 7552   1.004   6.620   4.629
  539POX    C2M 7553   0.970   6.525   4.744
  539POX    C2N 7554   0.977   6.596   4.878
  539POX    C2O 7555   0.952   6.502   4.997
  539POX    C2P 7556   0.810   6.445   4.999
  540CHL    CN1 7557   2.534   2.429   1.819
  540CHL    CN2 7558   2.487   2.196   1.849
  540CHL    CN3 7559   2.320   2.359   1.897
  540CHL    NTM 7560   2.465   2.331   1.903
  540CHL     CB 7561   2.509   2.342   2.043
  541PJ2     CA 7562   2.648   2.293   2.085
  541PJ2     OA 7563   2.756   2.349   2.010
  541PJ2      P 7564   2.898   2.299   2.066
  541PJ2     OB 7565   3.000   2.372   1.987
  541PJ2     HB 7566   2.963   2.460   1.959
  541PJ2     OG 7567   2.892   2.151   2.058
  541PJ2     HG 7568   2.797   2.121   2.071
  541PJ2     OD 7569   2.892   2.355   2.217
  542POX     CD 7570   2.980   2.298   2.314
  542POX     CE 7571   2.950   2.344   2.457
  542POX     OE 7572   3.041   2.285   2.550
  542POX    C1A 7573   3.126   2.366   2.612
  542POX    O1A 7574   3.121   2.488   2.596
  542POX    C1B 7575   3.218   2.297   2.705
  542POX    C1C 7576   3.155   2.285   2.844
  542POX    C1D 7577   3.256   2.249   2.953
  542POX    C1E 7578   3.350   2.366   2.981
  542POX    C1F 7579   3.446   2.337   3.097
  542POX    C1G 7580   3.373   2.326   3.231
  542POX    C1H 7581   3.470   2.293   3.345
  542POX    C1I 7582   3.394   2.280   3.478
  542POX    C1J 7583   3.418   2.184   3.566
  542POX    C1K 7584   3.524   2.076   3.547
  542POX    C1L 7585   3.469   1.935   3.570
  542POX    C1M 7586   3.371   1.888   3.462
  542POX    C1N 7587   3.440   1.866   3.327
  542POX    C1O 7588   3.338   1.835   3.218
  542POX    C1P 7589   3.407   1.814   3.083
  542POX    C1Q 7590   3.304   1.795   2.971
  542POX    C1R 7591   3.373   1.771   2.837
  542POX     CZ 7592   2.803   2.312   2.485
  542POX     OZ 7593   2.754   2.336   2.617
  542POX    C2A 7594   2.711   2.457   2.652
  542POX    O2A 7595   2.688   2.545   2.569
  542POX    C2B 7596   2.672   2.463   2.794
  542POX    C2C 7597   2.786   2.510   2.885
  542POX    C2D 7598   2.741   2.499   3.030
  542POX    C2E 7599   2.838   2.563   3.130
  542POX    C2F 7600   2.971   2.487   3.141
  542POX    C2G 7601   3.058   2.544   3.254
  542POX    C2H 7602   2.993   2.520   3.391
  542POX    C2I 7603   3.077   2.576   3.506
  542POX    C2J 7604   3.005   2.552   3.639
  542POX    C2K 7605   2.879   2.638   3.652
  542POX    C2L 7606   2.785   2.589   3.762
  542POX    C2M 7607   2.844   2.600   3.903
  542POX    C2N 7608   2.749   2.538   4.005
  542POX    C2O 7609   2.803   2.543   4.148
  542POX    C2P 7610   2.807   2.686   4.202
  543CHL    CN1 7611   3.499   7.767   1.940
  543CHL    CN2 7612   3.608   7.559   1.906
  543CHL    CN3 7613   3.706   7.761   1.824
  543CHL    NTM 7614   3.630   7.701   1.935
  543CHL     CB 7615   3.695   7.721   2.065
  544PJ2     CA 7616   3.841   7.680   2.088
  544PJ2     OA 7617   3.871   7.541   2.072
  544PJ2      P 7618   4.024   7.522   2.026
  544PJ2     OB 7619   4.043   7.378   1.996
  544PJ2     HB 7620   3.992   7.324   2.062
  544PJ2     OG 7621   4.048   7.619   1.917
  544PJ2     HG 7622   3.997   7.703   1.935
  544PJ2     OD 7623   4.113   7.570   2.152
  545POX     CD 7624   4.126   7.485   2.266
  545POX     CE 7625   4.205   7.550   2.380
  545POX     OE 7626   4.226   7.465   2.493
  545POX    C1A 7627   4.330   7.381   2.493
  545POX    O1A 7628   4.397   7.361   2.391
  545POX    C1B 7629   4.351   7.317   2.624
  545POX    C1C 7630   4.284   7.180   2.632
  545POX    C1D 7631   4.303   7.113   2.768
  545POX    C1E 7632   4.228   7.185   2.880
  545POX    C1F 7633   4.237   7.111   3.014
  545POX    C1G 7634   4.380   7.106   3.069
  545POX    C1H 7635   4.382   7.039   3.207
  545POX    C1I 7636   4.523   7.040   3.265
  545POX    C1J 7637   4.549   7.065   3.393
  545POX    C1K 7638   4.442   7.096   3.497
  545POX    C1L 7639   4.486   7.047   3.636
  545POX    C1M 7640   4.380   7.075   3.742
  545POX    C1N 7641   4.427   7.021   3.877
  545POX    C1O 7642   4.327   7.053   3.988
  545POX    C1P 7643   4.379   7.002   4.123
  545POX    C1Q 7644   4.284   7.039   4.237
  545POX    C1R 7645   4.336   6.985   4.370
  545POX     CZ 7646   4.134   7.682   2.412
  545POX     OZ 7647   4.179   7.760   2.523
  545POX    C2A 7648   4.164   7.891   2.511
  545POX    O2A 7649   4.160   7.942   2.400
  545POX    C2B 7650   4.169   7.964   2.640
  545POX    C2C 7651   4.226   8.105   2.627
  545POX    C2D 7652   4.168   8.200   2.732
  545POX    C2E 7653   4.207   8.166   2.876
  545POX    C2F 7654   4.130   8.256   2.972
  545POX    C2G 7655   4.173   8.238   3.118
  545POX    C2H 7656   4.088   8.328   3.208
  545POX    C2I 7657   4.139   8.331   3.352
  545POX    C2J 7658   4.059   8.435   3.431
  545POX    C2K 7659   4.117   8.459   3.571
  545POX    C2L 7660   4.041   0.005   3.640
  545POX    C2M 7661   4.106   0.044   3.773
  545POX    C2N 7662   4.033   0.162   3.835
  545POX    C2O 7663   4.098   0.205   3.967
  545POX    C2P 7664   4.024   0.324   4.028
  546CHL    CN1 7665   7.682   5.015   2.648
  546CHL    CN2 7666   7.595   4.794   2.660
  546CHL    CN3 7667   7.555   4.929   2.467
  546CHL    NTM 7668   7.654   4.893   2.570
  546CHL     CB 7669   7.778   4.850   2.503
  547PJ2     CA 7670   7.889   4.780   2.580
  547PJ2     OA 7671   7.938   4.849   2.696
  547PJ2      P 7672   8.042   4.760   2.781
  547PJ2     OB 7673   8.118   4.679   2.683
  547PJ2     HB 7674   8.061   4.662   2.602
  547PJ2     OG 7675   8.110   4.854   2.872
  547PJ2     HG 7676   8.050   4.932   2.891
  547PJ2     OD 7677   7.936   4.668   2.861
  548POX     CD 7678   7.862   4.735   2.963
  548POX     CE 7679   7.772   4.640   3.042
  548POX     OE 7680   7.671   4.706   3.119
  548POX    C1A 7681   7.550   4.717   3.064
  548POX    O1A 7682   7.525   4.661   2.958
  548POX    C1B 7683   7.455   4.789   3.152
  548POX    C1C 7684   7.457   4.940   3.124
  548POX    C1D 7685   7.370   5.018   3.223
  548POX    C1E 7686   7.443   5.044   3.355
  548POX    C1F 7687   7.350   5.117   3.452
  548POX    C1G 7688   7.427   5.181   3.568
  548POX    C1H 7689   7.331   5.256   3.660
  548POX    C1I 7690   7.407   5.350   3.755
  548POX    C1J 7691   7.355   5.463   3.802
  548POX    C1K 7692   7.212   5.510   3.771
  548POX    C1L 7693   7.200   5.662   3.756
  548POX    C1M 7694   7.226   5.740   3.885
  548POX    C1N 7695   7.121   5.714   3.993
  548POX    C1O 7696   7.158   5.787   4.122
  548POX    C1P 7697   7.058   5.758   4.234
  548POX    C1Q 7698   7.099   5.821   4.367
  548POX    C1R 7699   7.096   5.974   4.363
  548POX     CZ 7700   7.862   4.544   3.120
  548POX     OZ 7701   7.952   4.603   3.214
  548POX    C2A 7702   8.041   4.523   3.271
  548POX    O2A 7703   8.054   4.406   3.237
  548POX    C2B 7704   8.123   4.596   3.370
  548POX    C2C 7705   8.060   4.596   3.510
  548POX    C2D 7706   8.136   4.696   3.598
  548POX    C2E 7707   8.100   4.687   3.746
  548POX    C2F 7708   8.179   4.794   3.821
  548POX    C2G 7709   8.180   4.779   3.973
  548POX    C2H 7710   8.043   4.799   4.039
  548POX    C2I 7711   8.062   4.819   4.189
  548POX    C2J 7712   7.930   4.823   4.266
  548POX    C2K 7713   7.867   4.684   4.283
  548POX    C2L 7714   7.949   4.596   4.377
  548POX    C2M 7715   7.895   4.453   4.388
  548POX    C2N 7716   7.755   4.448   4.451
  548POX    C2O 7717   7.702   4.305   4.464
  548POX    C2P 7718   7.678   4.239   4.328
  549CHL    CN1 7719   4.993   7.236   2.103
  549CHL    CN2 7720   4.957   7.205   2.338
  549CHL    CN3 7721   4.945   7.420   2.241
  549CHL    NTM 7722   5.017   7.293   2.237
  549CHL     CB 7723   5.159   7.319   2.262
  550PJ2     CA 7724   5.265   7.212   2.235
  550PJ2     OA 7725   5.233   7.084   2.291
  550PJ2      P 7726   5.357   6.982   2.290
  550PJ2     OB 7727   5.297   6.849   2.317
  550PJ2     HB 7728   5.215   6.860   2.372
  550PJ2     OG 7729   5.432   7.002   2.164
  550PJ2     HG 7730   5.424   7.097   2.135
  550PJ2     OD 7731   5.441   7.039   2.415
  551POX     CD 7732   5.389   7.006   2.545
  551POX     CE 7733   5.452   7.090   2.656
  551POX     OE 7734   5.421   7.037   2.785
  551POX    C1A 7735   5.510   7.058   2.882
  551POX    O1A 7736   5.610   7.127   2.861
  551POX    C1B 7737   5.470   6.999   3.012
  551POX    C1C 7738   5.506   7.089   3.130
  551POX    C1D 7739   5.437   7.043   3.258
  551POX    C1E 7740   5.469   7.137   3.374
  551POX    C1F 7741   5.386   7.100   3.498
  551POX    C1G 7742   5.422   7.188   3.617
  551POX    C1H 7743   5.336   7.151   3.738
  551POX    C1I 7744   5.380   7.226   3.864
  551POX    C1J 7745   5.358   7.180   3.987
  551POX    C1K 7746   5.285   7.048   4.014
  551POX    C1L 7747   5.321   6.989   4.151
  551POX    C1M 7748   5.249   6.856   4.170
  551POX    C1N 7749   5.279   6.788   4.303
  551POX    C1O 7750   5.217   6.861   4.422
  551POX    C1P 7751   5.244   6.784   4.552
  551POX    C1Q 7752   5.185   6.856   4.673
  551POX    C1R 7753   5.212   6.777   4.801
  551POX     CZ 7754   5.405   7.234   2.633
  551POX     OZ 7755   5.269   7.259   2.669
  551POX    C2A 7756   5.215   7.375   2.634
  551POX    O2A 7757   5.264   7.443   2.544
  551POX    C2B 7758   5.084   7.398   2.700
  551POX    C2C 7759   5.061   7.545   2.734
  551POX    C2D 7760   4.957   7.561   2.845
  551POX    C2E 7761   4.817   7.514   2.804
  551POX    C2F 7762   4.722   7.507   2.924
  551POX    C2G 7763   4.760   7.393   3.018
  551POX    C2H 7764   4.673   7.389   3.144
  551POX    C2I 7765   4.700   7.507   3.237
  551POX    C2J 7766   4.618   7.496   3.365
  551POX    C2K 7767   4.641   7.618   3.455
  551POX    C2L 7768   4.558   7.613   3.583
  551POX    C2M 7769   4.606   7.505   3.680
  551POX    C2N 7770   4.526   7.511   3.810
  551POX    C2O 7771   4.581   7.410   3.912
  551POX    C2P 7772   4.507   7.419   4.045
  552CHL    CN1 7773   5.620   8.425   2.227
  552CHL    CN2 7774   5.461   8.442   2.047
  552CHL    CN3 7775   5.387   8.428   2.273
  552CHL    NTM 7776   5.491   8.483   2.185
  552CHL     CB 7777   5.499   0.061   2.204
  553PJ2     CA 7778   5.405   0.157   2.130
  553PJ2     OA 7779   5.266   0.120   2.133
  553PJ2      P 7780   5.186   0.205   2.022
  553PJ2     OB 7781   5.184   0.344   2.072
  553PJ2     HB 7782   5.176   0.344   2.171
  553PJ2     OG 7783   5.255   0.179   1.893
  553PJ2     HG 7784   5.289   0.085   1.892
  553PJ2     OD 7785   5.039   0.140   2.020
  554POX     CD 7786   4.951   0.181   2.125
  554POX     CE 7787   4.845   0.076   2.161
  554POX     OE 7788   4.730   0.134   2.223
  554POX    C1A 7789   4.613   0.073   2.203
  554POX    O1A 7790   4.607   8.543   2.129
  554POX    C1B 7791   4.500   0.132   2.279
  554POX    C1C 7792   4.449   0.035   2.386
  554POX    C1D 7793   4.336   0.096   2.470
  554POX    C1E 7794   4.386   0.210   2.558
  554POX    C1F 7795   4.276   0.272   2.645
  554POX    C1G 7796   4.224   0.177   2.754
  554POX    C1H 7797   4.329   0.152   2.863
  554POX    C1I 7798   4.274   0.054   2.966
  554POX    C1J 7799   4.252   0.084   3.094
  554POX    C1K 7800   4.281   0.221   3.157
  554POX    C1L 7801   4.306   0.204   3.307
  554POX    C1M 7802   4.344   0.336   3.373
  554POX    C1N 7803   4.369   0.315   3.522
  554POX    C1O 7804   4.424   0.443   3.586
  554POX    C1P 7805   4.454   0.421   3.734
  554POX    C1Q 7806   4.524   0.542   3.797
  554POX    C1R 7807   4.666   0.560   3.743
  554POX     CZ 7808   4.915   8.532   2.239
  554POX     OZ 7809   4.981   0.006   2.359
  554POX    C2A 7810   5.053   8.483   2.426
  554POX    O2A 7811   5.075   8.371   2.380
  554POX    C2B 7812   5.120   8.542   2.544
  554POX    C2C 7813   5.128   8.446   2.662
  554POX    C2D 7814   5.230   8.499   2.764
  554POX    C2E 7815   5.245   8.405   2.884
  554POX    C2F 7816   5.152   8.441   3.000
  554POX    C2G 7817   5.197   0.004   3.066
  554POX    C2H 7818   5.119   0.034   3.194
  554POX    C2I 7819   5.167   0.163   3.262
  554POX    C2J 7820   5.313   0.154   3.308
  554POX    C2K 7821   5.362   0.282   3.377
  554POX    C2L 7822   5.294   0.305   3.512
  554POX    C2M 7823   5.348   0.432   3.579
  554POX    C2N 7824   5.282   0.458   3.714
  554POX    C2O 7825   5.134   0.494   3.701
  554POX    C2P 7826   5.071   0.518   3.838
  555CHL    CN1 7827   4.943   8.140   1.578
  555CHL    CN2 7828   4.942   8.377   1.556
  555CHL    CN3 7829   5.073   8.278   1.724
  555CHL    NTM 7830   4.946   8.267   1.652
  555CHL     CB 7831   4.829   8.283   1.740
  556PJ2     CA 7832   4.797   8.184   1.851
  556PJ2     OA 7833   4.897   8.176   1.953
  556PJ2      P 7834   4.897   8.033   2.027
  556PJ2     OB 7835   4.854   7.933   1.927
  556PJ2     HB 7836   4.786   7.974   1.866
  556PJ2     OG 7837   5.035   8.034   2.081
  556PJ2     HG 7838   5.061   8.128   2.102
  556PJ2     OD 7839   4.784   8.047   2.141
  557POX     CD 7840   4.822   8.121   2.258
  557POX     CE 7841   4.722   8.112   2.373
  557POX     OE 7842   4.759   8.200   2.479
  557POX    C1A 7843   4.660   8.258   2.547
  557POX    O1A 7844   4.546   8.257   2.502
  557POX    C1B 7845   4.708   8.334   2.664
  557POX    C1C 7846   4.613   8.322   2.783
  557POX    C1D 7847   4.676   8.380   2.909
  557POX    C1E 7848   4.578   8.369   3.027
  557POX    C1F 7849   4.645   8.412   3.158
  557POX    C1G 7850   4.541   8.413   3.271
  557POX    C1H 7851   4.605   8.444   3.406
  557POX    C1I 7852   4.496   8.463   3.512
  557POX    C1J 7853   4.507   8.428   3.639
  557POX    C1K 7854   4.632   8.362   3.700
  557POX    C1L 7855   4.642   8.385   3.851
  557POX    C1M 7856   4.533   8.312   3.929
  557POX    C1N 7857   4.542   8.342   4.078
  557POX    C1O 7858   4.432   8.271   4.158
  557POX    C1P 7859   4.451   8.119   4.160
  557POX    C1Q 7860   4.342   8.051   4.244
  557POX    C1R 7861   4.365   7.900   4.250
  557POX     CZ 7862   4.713   7.964   2.412
  557POX     OZ 7863   4.619   7.934   2.515
  557POX    C2A 7864   4.613   7.809   2.561
  557POX    O2A 7865   4.665   7.715   2.501
  557POX    C2B 7866   4.521   7.796   2.677
  557POX    C2C 7867   4.580   7.862   2.802
  557POX    C2D 7868   4.481   7.856   2.918
  557POX    C2E 7869   4.538   7.925   3.043
  557POX    C2F 7870   4.439   7.918   3.159
  557POX    C2G 7871   4.498   7.984   3.284
  557POX    C2H 7872   4.404   7.970   3.404
  557POX    C2I 7873   4.474   8.020   3.530
  557POX    C2J 7874   4.395   7.990   3.658
  557POX    C2K 7875   4.275   8.082   3.678
  557POX    C2L 7876   4.207   8.049   3.811
  557POX    C2M 7877   4.097   8.149   3.845
  557POX    C2N 7878   4.029   8.111   3.977
  557POX    C2O 7879   3.920   8.211   4.018
  557POX    C2P 7880   3.977   8.347   4.058
  558CHL    CN1 7881   7.418   6.242   1.908
  558CHL    CN2 7882   7.429   6.480   1.932
  558CHL    CN3 7883   7.220   6.370   1.921
  558CHL    NTM 7884   7.357   6.359   1.973
  558CHL     CB 7885   7.345   6.343   2.119
  559PJ2     CA 7886   7.469   6.322   2.206
  559PJ2     OA 7887   7.561   6.432   2.211
  559PJ2      P 7888   7.710   6.381   2.242
  559PJ2     OB 7889   7.733   6.265   2.154
  559PJ2     HB 7890   7.647   6.215   2.141
  559PJ2     OG 7891   7.795   6.501   2.227
  559PJ2     HG 7892   7.745   6.582   2.258
  559PJ2     OD 7893   7.704   6.330   2.395
  560POX     CD 7894   7.712   6.432   2.495
  560POX     CE 7895   7.636   6.404   2.625
  560POX     OE 7896   7.649   6.512   2.717
  560POX    C1A 7897   7.566   6.515   2.821
  560POX    O1A 7898   7.458   6.457   2.812
  560POX    C1B 7899   7.598   6.615   2.925
  560POX    C1C 7900   7.700   6.561   3.026
  560POX    C1D 7901   7.702   6.644   3.154
  560POX    C1E 7902   7.578   6.615   3.240
  560POX    C1F 7903   7.576   6.696   3.370
  560POX    C1G 7904   7.537   6.842   3.351
  560POX    C1H 7905   7.389   6.859   3.313
  560POX    C1I 7906   7.350   7.006   3.307
  560POX    C1J 7907   7.267   7.065   3.393
  560POX    C1K 7908   7.199   6.993   3.509
  560POX    C1L 7909   7.176   7.085   3.629
  560POX    C1M 7910   7.306   7.120   3.702
  560POX    C1N 7911   7.281   7.222   3.813
  560POX    C1O 7912   7.411   7.259   3.885
  560POX    C1P 7913   7.391   7.370   3.988
  560POX    C1Q 7914   7.305   7.325   4.106
  560POX    C1R 7915   7.284   7.441   4.204
  560POX     CZ 7916   7.680   6.266   2.676
  560POX     OZ 7917   7.819   6.251   2.707
  560POX    C2A 7918   7.866   6.127   2.718
  560POX    O2A 7919   7.794   6.029   2.706
  560POX    C2B 7920   8.008   6.123   2.759
  560POX    C2C 7921   8.017   6.079   2.905
  560POX    C2D 7922   8.162   6.076   2.953
  560POX    C2E 7923   8.174   6.013   3.093
  560POX    C2F 7924   8.147   5.863   3.089
  560POX    C2G 7925   8.171   5.801   3.227
  560POX    C2H 7926   8.167   5.648   3.220
  560POX    C2I 7927   8.212   5.591   3.355
  560POX    C2J 7928   8.236   5.440   3.348
  560POX    C2K 7929   8.292   5.393   3.482
  560POX    C2L 7930   8.321   5.243   3.482
  560POX    C2M 7931   8.381   5.198   3.616
  560POX    C2N 7932   8.281   5.206   3.731
  560POX    C2O 7933   8.347   5.165   3.863
  560POX    C2P 7934   8.247   5.174   3.979
  561CHL    CN1 7935   5.689   8.020   2.102
  561CHL    CN2 7936   5.788   7.922   2.295
  561CHL    CN3 7937   5.923   8.034   2.133
  561CHL    NTM 7938   5.807   7.946   2.151
  561CHL     CB 7939   5.821   7.822   2.074
  562PJ2     CA 7940   5.919   7.714   2.119
  562PJ2     OA 7941   6.052   7.762   2.142
  562PJ2      P 7942   6.145   7.653   2.217
  562PJ2     OB 7943   6.126   7.527   2.141
  562PJ2     HB 7944   6.034   7.525   2.103
  562PJ2     OG 7945   6.275   7.723   2.214
  562PJ2     HG 7946   6.260   7.822   2.214
  562PJ2     OD 7947   6.074   7.653   2.361
  563POX     CD 7948   6.116   7.752   2.455
  563POX     CE 7949   6.021   7.770   2.574
  563POX     OE 7950   6.069   7.868   2.666
  563POX    C1A 7951   6.012   7.988   2.666
  563POX    O1A 7952   5.934   8.020   2.576
  563POX    C1B 7953   6.056   8.074   2.778
  563POX    C1C 7954   5.966   8.051   2.900
  563POX    C1D 7955   6.011   8.132   3.022
  563POX    C1E 7956   5.915   8.106   3.138
  563POX    C1F 7957   5.959   8.179   3.265
  563POX    C1G 7958   5.863   8.156   3.382
  563POX    C1H 7959   5.857   8.009   3.425
  563POX    C1I 7960   5.759   7.989   3.541
  563POX    C1J 7961   5.683   7.881   3.555
  563POX    C1K 7962   5.682   7.762   3.459
  563POX    C1L 7963   5.767   7.646   3.511
  563POX    C1M 7964   5.764   7.528   3.414
  563POX    C1N 7965   5.851   7.413   3.466
  563POX    C1O 7966   5.845   7.289   3.376
  563POX    C1P 7967   5.914   7.310   3.241
  563POX    C1Q 7968   5.903   7.183   3.156
  563POX    C1R 7969   5.975   7.197   3.022
  563POX     CZ 7970   5.998   7.632   2.637
  563POX     OZ 7971   5.902   7.626   2.743
  563POX    C2A 7972   5.870   7.505   2.787
  563POX    O2A 7973   5.904   7.404   2.726
  563POX    C2B 7974   5.783   7.506   2.907
  563POX    C2C 7975   5.636   7.489   2.870
  563POX    C2D 7976   5.549   7.476   2.996
  563POX    C2E 7977   5.401   7.477   2.958
  563POX    C2F 7978   5.309   7.438   3.073
  563POX    C2G 7979   5.312   7.535   3.191
  563POX    C2H 7980   5.216   7.488   3.300
  563POX    C2I 7981   5.221   7.579   3.424
  563POX    C2J 7982   5.123   7.530   3.530
  563POX    C2K 7983   5.126   7.615   3.657
  563POX    C2L 7984   5.259   7.604   3.732
  563POX    C2M 7985   5.260   7.686   3.861
  563POX    C2N 7986   5.256   7.837   3.836
  563POX    C2O 7987   5.257   7.914   3.968
  563POX    C2P 7988   5.249   8.065   3.944
  564CHL    CN1 7989   7.516   5.648   2.453
  564CHL    CN2 7990   7.750   5.609   2.459
  564CHL    CN3 7991   7.651   5.707   2.266
  564CHL    NTM 7992   7.646   5.703   2.413
  564CHL     CB 7993   7.676   5.833   2.473
  565PJ2     CA 7994   7.581   5.953   2.459
  565PJ2     OA 7995   7.455   5.940   2.526
  565PJ2      P 7996   7.358   6.058   2.476
  565PJ2     OB 7997   7.427   6.188   2.495
  565PJ2     HB 7998   7.484   6.184   2.577
  565PJ2     OG 7999   7.328   6.016   2.338
  565PJ2     HG 8000   7.327   5.916   2.333
  565PJ2     OD 8001   7.233   6.047   2.578
  566POX     CD 8002   7.267   6.083   2.712
  566POX     CE 8003   7.164   6.165   2.790
  566POX     OE 8004   7.220   6.212   2.913
  566POX    C1A 8005   7.173   6.325   2.966
  566POX    O1A 8006   7.090   6.392   2.905
  566POX    C1B 8007   7.239   6.362   3.093
  566POX    C1C 8008   7.142   6.430   3.189
  566POX    C1D 8009   7.210   6.470   3.320
  566POX    C1E 8010   7.108   6.528   3.418
  566POX    C1F 8011   7.177   6.571   3.548
  566POX    C1G 8012   7.073   6.614   3.652
  566POX    C1H 8013   7.141   6.659   3.781
  566POX    C1I 8014   7.040   6.683   3.893
  566POX    C1J 8015   7.059   6.761   3.999
  566POX    C1K 8016   7.185   6.844   4.027
  566POX    C1L 8017   7.298   6.767   4.097
  566POX    C1M 8018   7.259   6.708   4.233
  566POX    C1N 8019   7.378   6.631   4.291
  566POX    C1O 8020   7.343   6.558   4.421
  566POX    C1P 8021   7.249   6.439   4.397
  566POX    C1Q 8022   7.217   6.363   4.526
  566POX    C1R 8023   7.132   6.446   4.622
  566POX     CZ 8024   7.037   6.080   2.805
  566POX     OZ 8025   7.044   5.967   2.892
  566POX    C2A 8026   6.954   5.871   2.873
  566POX    O2A 8027   6.902   5.857   2.762
  566POX    C2B 8028   6.950   5.771   2.982
  566POX    C2C 8029   6.853   5.809   3.094
  566POX    C2D 8030   6.861   5.703   3.203
  566POX    C2E 8031   6.777   5.736   3.327
  566POX    C2F 8032   6.807   5.630   3.433
  566POX    C2G 8033   6.731   5.648   3.565
  566POX    C2H 8034   6.768   5.778   3.638
  566POX    C2I 8035   6.724   5.768   3.784
  566POX    C2J 8036   6.740   5.902   3.857
  566POX    C2K 8037   6.720   5.882   4.007
  566POX    C2L 8038   6.707   6.016   4.079
  566POX    C2M 8039   6.720   6.002   4.231
  566POX    C2N 8040   6.616   5.908   4.293
  566POX    C2O 8041   6.643   5.891   4.443
  566POX    C2P 8042   6.547   5.788   4.503
  567CHL    CN1 8043   8.350   3.774   1.743
  567CHL    CN2 8044   8.407   3.688   1.957
  567CHL    CN3 8045   8.514   3.604   1.760
  567CHL    NTM 8046   8.461   3.724   1.825
  567CHL     CB 8047   8.561   3.832   1.838
  568PJ2     CA 8048   0.132   3.804   1.898
  568PJ2     OA 8049   0.132   3.751   2.031
  568PJ2      P 8050   0.277   3.694   2.072
  568PJ2     OB 8051   0.266   3.548   2.055
  568PJ2     HB 8052   0.173   3.519   2.077
  568PJ2     OG 8053   0.383   3.764   1.995
  568PJ2     HG 8054   0.359   3.860   1.984
  568PJ2     OD 8055   0.294   3.728   2.229
  569POX     CD 8056   0.272   3.863   2.270
  569POX     CE 8057   0.338   3.897   2.404
  569POX     OE 8058   0.277   4.008   2.471
  569POX    C1A 8059   0.198   3.980   2.574
  569POX    O1A 8060   0.167   3.864   2.601
  569POX    C1B 8061   0.166   4.098   2.657
  569POX    C1C 8062   0.277   4.114   2.761
  569POX    C1D 8063   0.257   4.239   2.847
  569POX    C1E 8064   0.385   4.272   2.925
  569POX    C1F 8065   0.415   4.177   3.041
  569POX    C1G 8066   0.538   4.230   3.115
  569POX    C1H 8067   0.560   4.164   3.251
  569POX    C1I 8068   0.623   4.025   3.243
  569POX    C1J 8069   0.698   3.976   3.341
  569POX    C1K 8070   0.731   4.054   3.468
  569POX    C1L 8071   0.703   3.972   3.594
  569POX    C1M 8072   0.728   4.057   3.719
  569POX    C1N 8073   0.698   3.979   3.847
  569POX    C1O 8074   0.721   4.067   3.970
  569POX    C1P 8075   0.694   3.989   4.099
  569POX    C1Q 8076   0.715   4.074   4.224
  569POX    C1R 8077   0.861   4.116   4.243
  569POX     CZ 8078   0.488   3.912   2.379
  569POX     OZ 8079   0.569   3.943   2.493
  569POX    C2A 8080   0.602   4.069   2.518
  569POX    O2A 8081   0.567   4.163   2.446
  569POX    C2B 8082   0.682   4.082   2.642
  569POX    C2C 8083   0.832   4.088   2.610
  569POX    C2D 8084   0.920   4.069   2.734
  569POX    C2E 8085   0.905   4.179   2.838
  569POX    C2F 8086   1.001   4.151   2.955
  569POX    C2G 8087   0.987   4.254   3.068
  569POX    C2H 8088   1.084   4.218   3.180
  569POX    C2I 8089   1.071   4.313   3.300
  569POX    C2J 8090   1.167   4.269   3.410
  569POX    C2K 8091   1.152   4.356   3.536
  569POX    C2L 8092   1.241   4.303   3.648
  569POX    C2M 8093   1.219   4.382   3.777
  569POX    C2N 8094   1.302   4.323   3.891
  569POX    C2O 8095   1.278   4.398   4.022
  569POX    C2P 8096   1.360   4.338   4.136
  570CHL    CN1 8097   5.771   6.386   1.870
  570CHL    CN2 8098   5.985   6.478   1.917
  570CHL    CN3 8099   5.928   6.260   1.997
  570CHL    NTM 8100   5.877   6.395   1.972
  570CHL     CB 8101   5.817   6.456   2.091
  571PJ2     CA 8102   5.899   6.491   2.215
  571PJ2     OA 8103   5.962   6.379   2.279
  571PJ2      P 8104   6.048   6.428   2.406
  571PJ2     OB 8105   6.115   6.307   2.460
  571PJ2     HB 8106   6.058   6.227   2.443
  571PJ2     OG 8107   6.126   6.544   2.359
  571PJ2     HG 8108   6.074   6.593   2.289
  571PJ2     OD 8109   5.931   6.473   2.507
  572POX     CD 8110   5.976   6.527   2.631
  572POX     CE 8111   5.865   6.548   2.735
  572POX     OE 8112   5.916   6.613   2.852
  572POX    C1A 8113   5.854   6.723   2.894
  572POX    O1A 8114   5.759   6.769   2.830
  572POX    C1B 8115   5.915   6.788   3.012
  572POX    C1C 8116   5.866   6.728   3.144
  572POX    C1D 8117   5.919   6.810   3.262
  572POX    C1E 8118   5.891   6.739   3.395
  572POX    C1F 8119   5.939   6.822   3.514
  572POX    C1G 8120   5.840   6.931   3.553
  572POX    C1H 8121   5.882   6.998   3.684
  572POX    C1I 8122   5.766   7.076   3.744
  572POX    C1J 8123   5.778   7.175   3.833
  572POX    C1K 8124   5.913   7.227   3.885
  572POX    C1L 8125   5.918   7.244   4.037
  572POX    C1M 8126   5.812   7.340   4.092
  572POX    C1N 8127   5.839   7.379   4.237
  572POX    C1O 8128   5.834   7.264   4.338
  572POX    C1P 8129   5.692   7.213   4.362
  572POX    C1Q 8130   5.693   7.104   4.469
  572POX    C1R 8131   5.551   7.054   4.498
  572POX     CZ 8132   5.798   6.413   2.758
  572POX     OZ 8133   5.705   6.400   2.866
  572POX    C2A 8134   5.577   6.433   2.848
  572POX    O2A 8135   5.535   6.479   2.743
  572POX    C2B 8136   5.498   6.417   2.972
  572POX    C2C 8137   5.509   6.544   3.058
  572POX    C2D 8138   5.463   6.515   3.201
  572POX    C2E 8139   5.485   6.636   3.292
  572POX    C2F 8140   5.457   6.597   3.438
  572POX    C2G 8141   5.494   6.711   3.534
  572POX    C2H 8142   5.488   6.661   3.678
  572POX    C2I 8143   5.548   6.763   3.775
  572POX    C2J 8144   5.569   6.701   3.913
  572POX    C2K 8145   5.655   6.793   4.000
  572POX    C2L 8146   5.693   6.726   4.132
  572POX    C2M 8147   5.793   6.809   4.213
  572POX    C2N 8148   5.928   6.822   4.142
  572POX    C2O 8149   6.028   6.900   4.228
  572POX    C2P 8150   6.161   6.915   4.154
  573CHL    CN1 8151   8.177   0.363   2.200
  573CHL    CN2 8152   8.163   0.467   1.991
  573CHL    CN3 8153   8.163   0.229   1.999
  573CHL    NTM 8154   8.219   0.351   2.060
  573CHL     CB 8155   8.366   0.355   2.045
  574PJ2     CA 8156   8.456   0.277   2.140
  574PJ2     OA 8157   8.430   0.136   2.149
  574PJ2      P 8158   8.466   0.080   2.295
  574PJ2     OB 8159   8.475   8.500   2.285
  574PJ2     HB 8160   8.505   8.462   2.372
  574PJ2     OG 8161   0.013   0.159   2.347
  574PJ2     HG 8162   0.044   0.120   2.434
  574PJ2     OD 8163   8.332   0.120   2.374
  575POX     CD 8164   8.354   0.167   2.507
  575POX     CE 8165   8.235   0.231   2.579
  575POX     OE 8166   8.274   0.309   2.692
  575POX    C1A 8167   8.297   0.439   2.675
  575POX    O1A 8168   8.264   0.495   2.570
  575POX    C1B 8169   8.340   0.510   2.797
  575POX    C1C 8170   8.450   0.440   2.878
  575POX    C1D 8171   8.480   0.521   3.004
  575POX    C1E 8172   0.033   0.465   3.082
  575POX    C1F 8173   0.003   0.338   3.161
  575POX    C1G 8174   8.490   0.369   3.288
  575POX    C1H 8175   8.484   0.245   3.378
  575POX    C1I 8176   8.417   0.280   3.512
  575POX    C1J 8177   8.458   0.231   3.629
  575POX    C1K 8178   0.008   0.134   3.644
  575POX    C1L 8179   0.084   0.161   3.774
  575POX    C1M 8180   0.201   0.064   3.791
  575POX    C1N 8181   0.285   0.095   3.915
  575POX    C1O 8182   0.363   0.226   3.900
  575POX    C1P 8183   0.446   0.257   4.025
  575POX    C1Q 8184   0.521   0.389   4.008
  575POX    C1R 8185   0.602   0.422   4.133
  575POX     CZ 8186   8.132   0.122   2.610
  575POX     OZ 8187   8.174   0.018   2.699
  575POX    C2A 8188   8.078   8.506   2.748
  575POX    O2A 8189   7.959   8.532   2.729
  575POX    C2B 8190   8.129   8.402   2.840
  575POX    C2C 8191   8.113   8.442   2.987
  575POX    C2D 8192   8.213   8.548   3.033
  575POX    C2E 8193   8.172   0.049   3.163
  575POX    C2F 8194   8.159   8.520   3.281
  575POX    C2G 8195   8.104   0.027   3.404
  575POX    C2H 8196   8.072   8.499   3.519
  575POX    C2I 8197   8.198   8.440   3.583
  575POX    C2J 8198   8.163   8.330   3.683
  575POX    C2K 8199   8.082   8.379   3.803
  575POX    C2L 8200   8.033   8.264   3.891
  575POX    C2M 8201   8.144   8.191   3.967
  575POX    C2N 8202   8.203   8.278   4.079
  575POX    C2O 8203   8.302   8.197   4.163
  575POX    C2P 8204   8.354   8.280   4.281
  576CHL    CN1 8205   0.367   3.356   2.548
  576CHL    CN2 8206   0.254   3.221   2.385
  576CHL    CN3 8207   0.178   3.440   2.434
  576CHL    NTM 8208   0.298   3.357   2.418
  576CHL     CB 8209   0.378   3.417   2.310
  577PJ2     CA 8210   0.508   3.352   2.260
  577PJ2     OA 8211   0.610   3.345   2.359
  577PJ2      P 8212   0.726   3.239   2.322
  577PJ2     OB 8213   0.741   3.238   2.175
  577PJ2     HB 8214   0.653   3.261   2.132
  577PJ2     OG 8215   0.844   3.263   2.409
  577PJ2     HG 8216   0.814   3.300   2.497
  577PJ2     OD 8217   0.652   3.102   2.364
  578POX     CD 8218   0.625   3.084   2.503
  578POX     CE 8219   0.595   2.939   2.543
  578POX     OE 8220   0.534   2.922   2.671
  578POX    C1A 8221   0.405   2.949   2.691
  578POX    O1A 8222   0.343   3.022   2.613
  578POX    C1B 8223   0.355   2.904   2.822
  578POX    C1C 8224   0.369   3.014   2.927
  578POX    C1D 8225   0.346   2.961   3.069
  578POX    C1E 8226   0.378   3.072   3.170
  578POX    C1F 8227   0.381   3.021   3.314
  578POX    C1G 8228   0.429   3.134   3.406
  578POX    C1H 8229   0.438   3.091   3.552
  578POX    C1I 8230   0.482   3.210   3.637
  578POX    C1J 8231   0.536   3.201   3.759
  578POX    C1K 8232   0.561   3.070   3.833
  578POX    C1L 8233   0.667   3.088   3.942
  578POX    C1M 8234   0.810   3.095   3.888
  578POX    C1N 8235   0.908   3.151   3.991
  578POX    C1O 8236   0.918   3.068   4.119
  578POX    C1P 8237   1.004   3.141   4.222
  578POX    C1Q 8238   1.009   3.066   4.355
  578POX    C1R 8239   1.091   3.142   4.459
  578POX     CZ 8240   0.728   2.864   2.532
  578POX     OZ 8241   0.834   2.922   2.609
  578POX    C2A 8242   0.943   2.850   2.633
  578POX    O2A 8243   0.948   2.730   2.607
  578POX    C2B 8244   1.045   2.927   2.707
  578POX    C2C 8245   1.015   2.931   2.857
  578POX    C2D 8246   1.105   3.035   2.925
  578POX    C2E 8247   1.075   3.048   3.074
  578POX    C2F 8248   1.157   3.165   3.130
  578POX    C2G 8249   1.140   3.183   3.281
  578POX    C2H 8250   1.222   3.304   3.326
  578POX    C2I 8251   1.215   3.325   3.478
  578POX    C2J 8252   1.299   3.446   3.517
  578POX    C2K 8253   1.302   3.471   3.668
  578POX    C2L 8254   1.375   3.360   3.744
  578POX    C2M 8255   1.393   3.393   3.892
  578POX    C2N 8256   1.261   3.399   3.968
  578POX    C2O 8257   1.281   3.437   4.115
  578POX    C2P 8258   1.357   3.330   4.194
  579CHL    CN1 8259   4.658   5.769   2.188
  579CHL    CN2 8260   4.598   5.542   2.196
  579CHL    CN3 8261   4.426   5.706   2.200
  579CHL    NTM 8262   4.562   5.675   2.247
  579CHL     CB 8263   4.571   5.673   2.394
  580PJ2     CA 8264   4.562   5.802   2.475
  580PJ2     OA 8265   4.443   5.878   2.452
  580PJ2      P 8266   4.441   6.018   2.533
  580PJ2     OB 8267   4.582   6.061   2.547
  580PJ2     HB 8268   4.640   5.981   2.561
  580PJ2     OG 8269   4.351   6.099   2.449
  580PJ2     HG 8270   4.281   6.039   2.409
  580PJ2     OD 8271   4.375   5.983   2.675
  581POX     CD 8272   4.232   5.974   2.682
  581POX     CE 8273   4.177   5.944   2.822
  581POX     OE 8274   4.034   5.930   2.820
  581POX    C1A 8275   3.982   5.846   2.909
  581POX    O1A 8276   4.052   5.760   2.963
  581POX    C1B 8277   3.835   5.850   2.919
  581POX    C1C 8278   3.783   5.966   3.005
  581POX    C1D 8279   3.825   5.954   3.151
  581POX    C1E 8280   3.771   6.071   3.234
  581POX    C1F 8281   3.812   6.054   3.380
  581POX    C1G 8282   3.753   6.163   3.470
  581POX    C1H 8283   3.788   6.135   3.616
  581POX    C1I 8284   3.720   6.235   3.709
  581POX    C1J 8285   3.682   6.204   3.833
  581POX    C1K 8286   3.701   6.067   3.896
  581POX    C1L 8287   3.587   6.026   3.989
  581POX    C1M 8288   3.457   5.997   3.913
  581POX    C1N 8289   3.348   5.947   4.008
  581POX    C1O 8290   3.218   5.920   3.932
  581POX    C1P 8291   3.110   5.867   4.026
  581POX    C1Q 8292   2.979   5.842   3.951
  581POX    C1R 8293   2.872   5.784   4.044
  581POX     CZ 8294   4.228   6.056   2.913
  581POX     OZ 8295   4.194   6.047   3.051
  581POX    C2A 8296   4.228   6.150   3.128
  581POX    O2A 8297   4.254   6.259   3.079
  581POX    C2B 8298   4.203   6.126   3.272
  581POX    C2C 8299   4.321   6.172   3.358
  581POX    C2D 8300   4.289   6.177   3.507
  581POX    C2E 8301   4.190   6.290   3.539
  581POX    C2F 8302   4.177   6.315   3.689
  581POX    C2G 8303   4.081   6.432   3.712
  581POX    C2H 8304   4.071   6.478   3.857
  581POX    C2I 8305   4.013   6.373   3.951
  581POX    C2J 8306   3.967   6.438   4.082
  581POX    C2K 8307   3.910   6.336   4.181
  581POX    C2L 8308   3.838   6.407   4.295
  581POX    C2M 8309   3.793   6.308   4.403
  581POX    C2N 8310   3.700   6.373   4.506
  581POX    C2O 8311   3.763   6.486   4.588
  581POX    C2P 8312   3.871   6.438   4.684
  582CHL    CN1 8313   2.431   0.551   2.241
  582CHL    CN2 8314   2.533   0.608   2.032
  582CHL    CN3 8315   2.355   0.739   2.120
  582CHL    NTM 8316   2.406   0.602   2.106
  582CHL     CB 8317   2.305   0.524   2.032
  583PJ2     CA 8318   2.303   0.371   2.038
  583PJ2     OA 8319   2.430   0.309   2.020
  583PJ2      P 8320   2.418   0.148   2.013
  583PJ2     OB 8321   2.312   0.114   1.915
  583PJ2     HB 8322   2.239   0.182   1.920
  583PJ2     OG 8323   2.557   0.108   1.986
  583PJ2     HG 8324   2.620   0.174   2.027
  583PJ2     OD 8325   2.377   0.107   2.164
  584POX     CD 8326   2.480   0.067   2.255
  584POX     CE 8327   2.452   0.100   2.401
  584POX     OE 8328   2.548   0.041   2.490
  584POX    C1A 8329   2.659   0.110   2.517
  584POX    O1A 8330   2.701   0.194   2.437
  584POX    C1B 8331   2.732   0.061   2.636
  584POX    C1C 8332   2.780   0.180   2.719
  584POX    C1D 8333   2.827   0.138   2.859
  584POX    C1E 8334   2.868   0.260   2.941
  584POX    C1F 8335   2.878   0.231   3.091
  584POX    C1G 8336   2.993   0.137   3.128
  584POX    C1H 8337   2.998   0.121   3.280
  584POX    C1I 8338   3.113   0.030   3.326
  584POX    C1J 8339   3.231   0.074   3.369
  584POX    C1K 8340   3.270   0.221   3.377
  584POX    C1L 8341   3.420   0.240   3.352
  584POX    C1M 8342   3.507   0.204   3.472
  584POX    C1N 8343   3.511   0.317   3.575
  584POX    C1O 8344   3.607   0.283   3.690
  584POX    C1P 8345   3.636   0.405   3.778
  584POX    C1Q 8346   3.517   0.455   3.859
  584POX    C1R 8347   3.481   0.360   3.974
  584POX     CZ 8348   2.308   0.059   2.433
  584POX     OZ 8349   2.259   0.099   2.561
  584POX    C2A 8350   2.133   0.065   2.590
  584POX    O2A 8351   2.069   8.557   2.517
  584POX    C2B 8352   2.093   0.110   2.725
  584POX    C2C 8353   1.982   0.024   2.785
  584POX    C2D 8354   1.955   0.051   2.933
  584POX    C2E 8355   2.071   0.005   3.021
  584POX    C2F 8356   2.028   8.563   3.168
  584POX    C2G 8357   2.143   8.520   3.259
  584POX    C2H 8358   2.245   0.066   3.276
  584POX    C2I 8359   2.367   0.026   3.359
  584POX    C2J 8360   2.335   8.557   3.504
  584POX    C2K 8361   2.465   8.543   3.584
  584POX    C2L 8362   2.439   8.493   3.726
  584POX    C2M 8363   2.571   8.491   3.804
  584POX    C2N 8364   2.553   8.431   3.944
  584POX    C2O 8365   2.681   8.439   4.028
  584POX    C2P 8366   2.795   8.354   3.971
  585CHL    CN1 8367   7.547   7.257   1.902
  585CHL    CN2 8368   7.332   7.165   1.865
  585CHL    CN3 8369   7.450   7.102   2.058
  585CHL    NTM 8370   7.423   7.216   1.968
  585CHL     CB 8371   7.356   7.326   2.039
  586PJ2     CA 8372   7.430   7.414   2.139
  586PJ2     OA 8373   7.498   7.340   2.241
  586PJ2      P 8374   7.576   7.430   2.350
  586PJ2     OB 8375   7.689   7.346   2.396
  586PJ2     HB 8376   7.662   7.250   2.396
  586PJ2     OG 8377   7.614   7.557   2.284
  586PJ2     HG 8378   7.542   7.584   2.220
  586PJ2     OD 8379   7.465   7.452   2.464
  587POX     CD 8380   7.517   7.494   2.591
  587POX     CE 8381   7.409   7.524   2.695
  587POX     OE 8382   7.461   7.586   2.813
  587POX    C1A 8383   7.474   7.718   2.813
  587POX    O1A 8384   7.438   7.784   2.715
  587POX    C1B 8385   7.520   7.778   2.940
  587POX    C1C 8386   7.399   7.827   3.020
  587POX    C1D 8387   7.437   7.896   3.151
  587POX    C1E 8388   7.310   7.944   3.221
  587POX    C1F 8389   7.339   8.017   3.352
  587POX    C1G 8390   7.208   8.061   3.418
  587POX    C1H 8391   7.232   8.133   3.550
  587POX    C1I 8392   7.100   8.180   3.610
  587POX    C1J 8393   7.077   8.194   3.740
  587POX    C1K 8394   7.181   8.166   3.849
  587POX    C1L 8395   7.224   8.295   3.918
  587POX    C1M 8396   7.329   8.265   4.026
  587POX    C1N 8397   7.373   8.390   4.102
  587POX    C1O 8398   7.261   8.449   4.189
  587POX    C1P 8399   7.306   0.004   4.269
  587POX    C1Q 8400   7.409   8.535   4.376
  587POX    C1R 8401   7.453   0.091   4.455
  587POX     CZ 8402   7.330   7.395   2.718
  587POX     OZ 8403   7.203   7.408   2.784
  587POX    C2A 8404   7.132   7.297   2.801
  587POX    O2A 8405   7.184   7.187   2.795
  587POX    C2B 8406   6.999   7.322   2.862
  587POX    C2C 8407   7.010   7.298   3.013
  587POX    C2D 8408   6.878   7.309   3.088
  587POX    C2E 8409   6.907   7.286   3.237
  587POX    C2F 8410   6.782   7.290   3.325
  587POX    C2G 8411   6.824   7.268   3.470
  587POX    C2H 8412   6.705   7.263   3.566
  587POX    C2I 8413   6.753   7.231   3.708
  587POX    C2J 8414   6.823   7.349   3.776
  587POX    C2K 8415   6.908   7.307   3.896
  587POX    C2L 8416   6.829   7.236   4.006
  587POX    C2M 8417   6.925   7.186   4.115
  587POX    C2N 8418   6.853   7.104   4.222
  587POX    C2O 8419   6.952   7.053   4.326
  587POX    C2P 8420   6.882   6.966   4.431
  588CHL    CN1 8421   2.649   4.186   1.466
  588CHL    CN2 8422   2.744   3.973   1.528
  588CHL    CN3 8423   2.852   4.176   1.580
  588CHL    NTM 8424   2.720   4.112   1.571
  588CHL     CB 8425   2.658   4.116   1.704
  589PJ2     CA 8426   2.508   4.095   1.725
  589PJ2     OA 8427   2.428   4.203   1.675
  589PJ2      P 8428   2.270   4.174   1.677
  589PJ2     OB 8429   2.214   4.289   1.602
  589PJ2     HB 8430   2.269   4.370   1.619
  589PJ2     OG 8431   2.253   4.037   1.624
  589PJ2     HG 8432   2.331   3.981   1.652
  589PJ2     OD 8433   2.232   4.178   1.833
  590POX     CD 8434   2.092   4.173   1.863
  590POX     CE 8435   2.063   4.145   2.011
  590POX     OE 8436   1.928   4.104   2.033
  590POX    C1A 8437   1.903   4.019   2.132
  590POX    O1A 8438   1.996   3.961   2.188
  590POX    C1B 8439   1.759   3.988   2.148
  590POX    C1C 8440   1.693   4.066   2.262
  590POX    C1D 8441   1.714   4.002   2.399
  590POX    C1E 8442   1.631   4.078   2.503
  590POX    C1F 8443   1.621   4.002   2.635
  590POX    C1G 8444   1.528   4.077   2.731
  590POX    C1H 8445   1.511   4.002   2.864
  590POX    C1I 8446   1.427   4.085   2.961
  590POX    C1J 8447   1.440   4.079   3.093
  590POX    C1K 8448   1.536   3.984   3.166
  590POX    C1L 8449   1.492   3.964   3.311
  590POX    C1M 8450   1.582   3.864   3.384
  590POX    C1N 8451   1.542   3.855   3.532
  590POX    C1O 8452   1.635   3.759   3.607
  590POX    C1P 8453   1.603   3.759   3.757
  590POX    C1Q 8454   1.701   3.670   3.833
  590POX    C1R 8455   1.674   3.675   3.984
  590POX     CZ 8456   2.113   4.264   2.094
  590POX     OZ 8457   2.150   4.226   2.226
  590POX    C2A 8458   2.075   4.272   2.327
  590POX    O2A 8459   1.995   4.364   2.311
  590POX    C2B 8460   2.107   4.204   2.455
  590POX    C2C 8461   2.110   4.299   2.575
  590POX    C2D 8462   2.238   4.383   2.580
  590POX    C2E 8463   2.232   4.487   2.692
  590POX    C2F 8464   2.219   4.424   2.831
  590POX    C2G 8465   2.194   4.532   2.937
  590POX    C2H 8466   2.160   4.472   3.074
  590POX    C2I 8467   2.278   4.400   3.140
  590POX    C2J 8468   2.238   4.333   3.271
  590POX    C2K 8469   2.198   4.433   3.380
  590POX    C2L 8470   2.150   4.360   3.505
  590POX    C2M 8471   2.108   4.456   3.617
  590POX    C2N 8472   2.227   4.531   3.678
  590POX    C2O 8473   2.186   4.622   3.793
  590POX    C2P 8474   2.100   4.740   3.747
  591CHL    CN1 8475   4.460   0.302   6.465
  591CHL    CN2 8476   4.534   0.515   6.399
  591CHL    CN3 8477   4.555   0.332   6.247
  591CHL    NTM 8478   4.469   0.392   6.350
  591CHL     CB 8479   4.341   0.432   6.289
  592PJ2     CA 8480   4.220   0.340   6.297
  592PJ2     OA 8481   4.235   0.208   6.244
  592PJ2      P 8482   4.122   0.112   6.308
  592PJ2     OB 8483   4.134   8.537   6.266
  592PJ2     HB 8484   4.164   8.533   6.171
  592PJ2     OG 8485   4.122   0.141   6.453
  592PJ2     HG 8486   4.061   0.076   6.500
  592PJ2     OD 8487   3.986   0.177   6.252
  593POX     CD 8488   3.947   0.148   6.117
  593POX     CE 8489   3.829   0.235   6.074
  593POX     OE 8490   3.766   0.184   5.956
  593POX    C1A 8491   3.640   0.217   5.931
  593POX    O1A 8492   3.580   0.298   6.001
  593POX    C1B 8493   3.589   0.142   5.814
  593POX    C1C 8494   3.494   0.220   5.723
  593POX    C1D 8495   3.481   0.146   5.590
  593POX    C1E 8496   3.380   0.211   5.495
  593POX    C1F 8497   3.235   0.184   5.538
  593POX    C1G 8498   3.189   0.041   5.512
  593POX    C1H 8499   3.164   0.015   5.363
  593POX    C1I 8500   3.121   8.437   5.342
  593POX    C1J 8501   3.112   8.377   5.224
  593POX    C1K 8502   3.141   8.445   5.090
  593POX    C1L 8503   3.187   8.341   4.987
  593POX    C1M 8504   3.208   8.407   4.850
  593POX    C1N 8505   3.258   8.304   4.748
  593POX    C1O 8506   3.275   8.370   4.610
  593POX    C1P 8507   3.327   8.269   4.507
  593POX    C1Q 8508   3.339   8.330   4.368
  593POX    C1R 8509   3.202   8.364   4.307
  593POX     CZ 8510   3.878   0.380   6.072
  593POX     OZ 8511   3.980   0.415   5.979
  593POX    C2A 8512   4.049   0.526   6.003
  593POX    O2A 8513   4.060   0.567   6.119
  593POX    C2B 8514   4.135   0.567   5.889
  593POX    C2C 8515   4.056   0.652   5.789
  593POX    C2D 8516   4.136   0.679   5.662
  593POX    C2E 8517   4.055   0.767   5.566
  593POX    C2F 8518   4.124   0.787   5.431
  593POX    C2G 8519   4.132   0.656   5.352
  593POX    C2H 8520   4.199   0.674   5.216
  593POX    C2I 8521   4.211   0.542   5.139
  593POX    C2J 8522   4.300   0.441   5.210
  593POX    C2K 8523   4.321   0.313   5.128
  593POX    C2L 8524   4.193   0.231   5.112
  593POX    C2M 8525   4.220   0.106   5.028
  593POX    C2N 8526   4.092   0.026   5.006
  593POX    C2O 8527   4.115   8.468   4.921
  593POX    C2P 8528   4.155   8.502   4.777
  594CHL    CN1 8529   0.564   7.299   6.382
  594CHL    CN2 8530   0.615   7.334   6.150
  594CHL    CN3 8531   0.395   7.370   6.233
  594CHL    NTM 8532   0.538   7.383   6.265
  594CHL     CB 8533   0.563   7.526   6.292
  595PJ2     CA 8534   0.700   7.573   6.341
  595PJ2     OA 8535   0.808   7.555   6.249
  595PJ2      P 8536   0.947   7.606   6.313
  595PJ2     OB 8537   0.933   7.744   6.363
  595PJ2     HB 8538   0.873   7.796   6.303
  595PJ2     OG 8539   0.985   7.501   6.410
  595PJ2     HG 8540   0.952   7.412   6.377
  595PJ2     OD 8541   1.049   7.598   6.189
  596POX     CD 8542   1.019   7.678   6.074
  596POX     CE 8543   1.111   7.652   5.955
  596POX     OE 8544   1.078   7.731   5.841
  596POX    C1A 8545   1.141   7.847   5.823
  596POX    O1A 8546   1.230   7.883   5.899
  596POX    C1B 8547   1.098   7.915   5.699
  596POX    C1C 8548   1.216   7.981   5.627
  596POX    C1D 8549   1.172   8.048   5.496
  596POX    C1E 8550   1.292   8.113   5.428
  596POX    C1F 8551   1.250   8.185   5.300
  596POX    C1G 8552   1.370   8.255   5.235
  596POX    C1H 8553   1.331   8.334   5.110
  596POX    C1I 8554   1.292   8.245   4.992
  596POX    C1J 8555   1.305   8.283   4.865
  596POX    C1K 8556   1.361   8.419   4.823
  596POX    C1L 8557   1.421   8.414   4.682
  596POX    C1M 8558   1.485   8.547   4.642
  596POX    C1N 8559   1.383   0.094   4.631
  596POX    C1O 8560   1.447   0.227   4.592
  596POX    C1P 8561   1.540   0.281   4.701
  596POX    C1Q 8562   1.605   0.413   4.656
  596POX    C1R 8563   1.699   0.467   4.764
  596POX     CZ 8564   1.106   7.502   5.926
  596POX     OZ 8565   1.211   7.450   5.844
  596POX    C2A 8566   1.200   7.324   5.803
  596POX    O2A 8567   1.092   7.266   5.807
  596POX    C2B 8568   1.320   7.277   5.730
  596POX    C2C 8569   1.296   7.282   5.578
  596POX    C2D 8570   1.418   7.232   5.500
  596POX    C2E 8571   1.383   7.226   5.351
  596POX    C2F 8572   1.506   7.200   5.265
  596POX    C2G 8573   1.465   7.195   5.117
  596POX    C2H 8574   1.588   7.197   5.025
  596POX    C2I 8575   1.543   7.190   4.879
  596POX    C2J 8576   1.661   7.216   4.785
  596POX    C2K 8577   1.623   7.203   4.637
  596POX    C2L 8578   1.518   7.305   4.592
  596POX    C2M 8579   1.483   7.290   4.444
  596POX    C2N 8580   1.416   7.156   4.413
  596POX    C2O 8581   1.390   7.141   4.263
  596POX    C2P 8582   1.329   7.004   4.232
  597CHL    CN1 8583   7.242   0.199   6.797
  597CHL    CN2 8584   7.094   0.197   6.610
  597CHL    CN3 8585   7.048   0.335   6.798
  597CHL    NTM 8586   7.156   0.282   6.713
  597CHL     CB 8587   7.228   0.398   6.658
  598PJ2     CA 8588   7.346   0.379   6.562
  598PJ2     OA 8589   7.311   0.328   6.433
  598PJ2      P 8590   7.438   0.254   6.367
  598PJ2     OB 8591   7.550   0.351   6.366
  598PJ2     HB 8592   7.514   0.444   6.355
  598PJ2     OG 8593   7.451   0.131   6.447
  598PJ2     HG 8594   7.360   0.101   6.477
  598PJ2     OD 8595   7.385   0.223   6.218
  599POX     CD 8596   7.282   0.125   6.205
  599POX     CE 8597   7.239   0.097   6.061
  599POX     OE 8598   7.135   8.566   6.055
  599POX    C1A 8599   7.050   0.012   5.953
  599POX    O1A 8600   7.022   0.125   5.916
  599POX    C1B 8601   6.963   8.460   5.935
  599POX    C1C 8602   6.938   8.421   5.789
  599POX    C1D 8603   7.055   8.344   5.727
  599POX    C1E 8604   7.011   8.287   5.592
  599POX    C1F 8605   7.119   8.200   5.527
  599POX    C1G 8606   7.062   8.133   5.402
  599POX    C1H 8607   7.160   8.040   5.330
  599POX    C1I 8608   7.271   8.115   5.255
  599POX    C1J 8609   7.320   8.073   5.139
  599POX    C1K 8610   7.270   7.947   5.068
  599POX    C1L 8611   7.378   7.883   4.980
  599POX    C1M 8612   7.323   7.754   4.919
  599POX    C1N 8613   7.426   7.681   4.832
  599POX    C1O 8614   7.368   7.549   4.781
  599POX    C1P 8615   7.465   7.470   4.694
  599POX    C1Q 8616   7.491   7.538   4.559
  599POX    C1R 8617   7.583   7.453   4.472
  599POX     CZ 8618   7.366   0.059   5.984
  599POX     OZ 8619   7.348   0.022   5.847
  599POX    C2A 8620   7.457   8.553   5.780
  599POX    O2A 8621   7.566   8.542   5.835
  599POX    C2B 8622   7.428   8.520   5.638
  599POX    C2C 8623   7.532   8.427   5.576
  599POX    C2D 8624   7.500   8.389   5.431
  599POX    C2E 8625   7.503   8.508   5.335
  599POX    C2F 8626   7.486   8.459   5.192
  599POX    C2G 8627   7.481   0.007   5.091
  599POX    C2H 8628   7.476   8.524   4.946
  599POX    C2I 8629   7.353   8.438   4.917
  599POX    C2J 8630   7.350   8.389   4.772
  599POX    C2K 8631   7.231   8.295   4.752
  599POX    C2L 8632   7.217   8.245   4.607
  599POX    C2M 8633   7.335   8.158   4.564
  599POX    C2N 8634   7.317   8.108   4.420
  599POX    C2O 8635   7.440   8.035   4.367
  599POX    C2P 8636   7.468   7.904   4.442
  600CHL    CN1 8637   5.229   3.702   5.909
  600CHL    CN2 8638   5.103   3.502   5.869
  600CHL    CN3 8639   4.999   3.692   5.964
  600CHL    NTM 8640   5.123   3.614   5.961
  600CHL     CB 8641   5.152   3.569   6.098
  601PJ2     CA 8642   5.268   3.474   6.129
  601PJ2     OA 8643   5.396   3.522   6.086
  601PJ2      P 8644   5.520   3.439   6.147
  601PJ2     OB 8645   5.640   3.521   6.122
  601PJ2     HB 8646   5.630   3.570   6.035
  601PJ2     OG 8647   5.484   3.410   6.288
  601PJ2     HG 8648   5.386   3.396   6.295
  601PJ2     OD 8649   5.522   3.304   6.059
  602POX     CD 8650   5.558   3.324   5.922
  602POX     CE 8651   5.613   3.202   5.847
  602POX     OE 8652   5.660   3.238   5.717
  602POX    C1A 8653   5.782   3.288   5.707
  602POX    O1A 8654   5.855   3.292   5.806
  602POX    C1B 8655   5.823   3.322   5.568
  602POX    C1C 8656   5.909   3.209   5.511
  602POX    C1D 8657   5.947   3.233   5.365
  602POX    C1E 8658   6.026   3.113   5.313
  602POX    C1F 8659   6.055   3.124   5.163
  602POX    C1G 8660   6.122   2.996   5.113
  602POX    C1H 8661   6.144   3.001   4.962
  602POX    C1I 8662   6.202   2.869   4.910
  602POX    C1J 8663   6.174   2.819   4.790
  602POX    C1K 8664   6.081   2.888   4.690
  602POX    C1L 8665   6.007   2.790   4.599
  602POX    C1M 8666   6.099   2.723   4.496
  602POX    C1N 8667   6.019   2.629   4.405
  602POX    C1O 8668   6.106   2.560   4.301
  602POX    C1P 8669   6.205   2.461   4.363
  602POX    C1Q 8670   6.291   2.395   4.256
  602POX    C1R 8671   6.392   2.299   4.318
  602POX     CZ 8672   5.509   3.090   5.850
  602POX     OZ 8673   5.538   2.976   5.768
  602POX    C2A 8674   5.628   2.887   5.808
  602POX    O2A 8675   5.655   2.872   5.927
  602POX    C2B 8676   5.673   2.799   5.698
  602POX    C2C 8677   5.810   2.843   5.647
  602POX    C2D 8678   5.851   2.775   5.516
  602POX    C2E 8679   5.764   2.821   5.400
  602POX    C2F 8680   5.805   2.757   5.266
  602POX    C2G 8681   5.712   2.808   5.156
  602POX    C2H 8682   5.740   2.740   5.022
  602POX    C2I 8683   5.636   2.783   4.918
  602POX    C2J 8684   5.646   2.700   4.790
  602POX    C2K 8685   5.527   2.733   4.699
  602POX    C2L 8686   5.523   2.643   4.575
  602POX    C2M 8687   5.396   2.672   4.494
  602POX    C2N 8688   5.379   2.577   4.375
  602POX    C2O 8689   5.485   2.598   4.267
  602POX    C2P 8690   5.462   2.503   4.149
  603CHL    CN1 8691   3.983   1.556   6.379
  603CHL    CN2 8692   4.106   1.400   6.245
  603CHL    CN3 8693   3.940   1.323   6.394
  603CHL    NTM 8694   4.046   1.423   6.378
  603CHL     CB 8695   4.145   1.406   6.485
  604PJ2     CA 8696   4.262   1.503   6.504
  604PJ2     OA 8697   4.348   1.519   6.391
  604PJ2      P 8698   4.432   1.655   6.401
  604PJ2     OB 8699   4.328   1.760   6.391
  604PJ2     HB 8700   4.253   1.727   6.334
  604PJ2     OG 8701   4.512   1.648   6.526
  604PJ2     HG 8702   4.540   1.554   6.542
  604PJ2     OD 8703   4.524   1.651   6.269
  605POX     CD 8704   4.452   1.660   6.146
  605POX     CE 8705   4.524   1.738   6.036
  605POX     OE 8706   4.434   1.772   5.930
  605POX    C1A 8707   4.378   1.892   5.937
  605POX    O1A 8708   4.422   1.977   6.015
  605POX    C1B 8709   4.270   1.913   5.838
  605POX    C1C 8710   4.272   2.053   5.777
  605POX    C1D 8711   4.154   2.077   5.682
  605POX    C1E 8712   4.157   1.986   5.559
  605POX    C1F 8713   4.031   2.010   5.474
  605POX    C1G 8714   4.027   1.918   5.352
  605POX    C1H 8715   3.897   1.941   5.274
  605POX    C1I 8716   3.889   1.850   5.151
  605POX    C1J 8717   3.820   1.880   5.042
  605POX    C1K 8718   3.740   2.010   5.025
  605POX    C1L 8719   3.729   2.047   4.877
  605POX    C1M 8720   3.653   2.178   4.858
  605POX    C1N 8721   3.631   2.211   4.710
  605POX    C1O 8722   3.763   2.235   4.635
  605POX    C1P 8723   3.737   2.262   4.486
  605POX    C1Q 8724   3.866   2.281   4.407
  605POX    C1R 8725   3.948   2.152   4.396
  605POX     CZ 8726   4.652   1.664   5.996
  605POX     OZ 8727   4.635   1.541   5.925
  605POX    C2A 8728   4.744   1.472   5.893
  605POX    O2A 8729   4.852   1.493   5.950
  605POX    C2B 8730   4.717   1.364   5.796
  605POX    C2C 8731   4.744   1.413   5.654
  605POX    C2D 8732   4.702   1.311   5.549
  605POX    C2E 8733   4.742   1.357   5.409
  605POX    C2F 8734   4.698   1.255   5.304
  605POX    C2G 8735   4.753   1.283   5.163
  605POX    C2H 8736   4.696   1.410   5.100
  605POX    C2I 8737   4.744   1.422   4.955
  605POX    C2J 8738   4.687   1.545   4.884
  605POX    C2K 8739   4.750   1.677   4.928
  605POX    C2L 8740   4.891   1.698   4.873
  605POX    C2M 8741   4.892   1.718   4.722
  605POX    C2N 8742   5.033   1.739   4.669
  605POX    C2O 8743   5.032   1.758   4.517
  605POX    C2P 8744   5.173   1.777   4.462
  606CHL    CN1 8745   2.746   1.393   6.584
  606CHL    CN2 8746   2.678   1.187   6.689
  606CHL    CN3 8747   2.547   1.286   6.517
  606CHL    NTM 8748   2.685   1.261   6.562
  606CHL     CB 8749   2.752   1.183   6.457
  607PJ2     CA 8750   2.899   1.144   6.465
  607PJ2     OA 8751   2.990   1.254   6.465
  607PJ2      P 8752   3.144   1.209   6.480
  607PJ2     OB 8753   3.222   1.334   6.496
  607PJ2     HB 8754   3.181   1.406   6.441
  607PJ2     OG 8755   3.152   1.109   6.589
  607PJ2     HG 8756   3.072   1.050   6.586
  607PJ2     OD 8757   3.185   1.140   6.341
  608POX     CD 8758   3.203   1.229   6.229
  608POX     CE 8759   3.226   1.157   6.096
  608POX     OE 8760   3.271   1.248   5.996
  608POX    C1A 8761   3.394   1.233   5.947
  608POX    O1A 8762   3.473   1.152   5.996
  608POX    C1B 8763   3.425   1.324   5.835
  608POX    C1C 8764   3.378   1.266   5.701
  608POX    C1D 8765   3.404   1.366   5.589
  608POX    C1E 8766   3.342   1.326   5.455
  608POX    C1F 8767   3.190   1.316   5.462
  608POX    C1G 8768   3.123   1.337   5.325
  608POX    C1H 8769   3.166   1.234   5.220
  608POX    C1I 8770   3.100   1.265   5.086
  608POX    C1J 8771   3.160   1.249   4.969
  608POX    C1K 8772   3.303   1.197   4.954
  608POX    C1L 8773   3.379   1.266   4.841
  608POX    C1M 8774   3.326   1.236   4.700
  608POX    C1N 8775   3.346   1.090   4.661
  608POX    C1O 8776   3.293   1.058   4.521
  608POX    C1P 8777   3.141   1.070   4.511
  608POX    C1Q 8778   3.093   1.036   4.370
  608POX    C1R 8779   2.941   1.038   4.360
  608POX     CZ 8780   3.096   1.086   6.058
  608POX     OZ 8781   3.111   0.993   5.950
  608POX    C2A 8782   3.005   0.966   5.874
  608POX    O2A 8783   2.897   1.023   5.889
  608POX    C2B 8784   3.034   0.864   5.771
  608POX    C2C 8785   3.102   0.924   5.648
  608POX    C2D 8786   3.147   0.814   5.552
  608POX    C2E 8787   3.210   0.872   5.426
  608POX    C2F 8788   3.258   0.761   5.332
  608POX    C2G 8789   3.305   0.819   5.199
  608POX    C2H 8790   3.353   0.709   5.104
  608POX    C2I 8791   3.390   0.770   4.969
  608POX    C2J 8792   3.444   0.666   4.871
  608POX    C2K 8793   3.476   0.733   4.737
  608POX    C2L 8794   3.537   0.635   4.636
  608POX    C2M 8795   3.566   0.708   4.505
  608POX    C2N 8796   3.635   0.617   4.404
  608POX    C2O 8797   3.663   0.692   4.274
  608POX    C2P 8798   3.737   0.603   4.174
  609CHL    CN1 8799   8.345   8.277   6.121
  609CHL    CN2 8800   8.125   8.370   6.107
  609CHL    CN3 8801   8.292   8.477   6.239
  609CHL    NTM 8802   8.240   8.347   6.196
  609CHL     CB 8803   8.204   8.269   6.316
  610PJ2     CA 8804   8.137   8.132   6.305
  610PJ2     OA 8805   8.002   8.134   6.258
  610PJ2      P 8806   7.938   7.986   6.253
  610PJ2     OB 8807   7.992   7.911   6.369
  610PJ2     HB 8808   8.084   7.944   6.390
  610PJ2     OG 8809   7.792   8.005   6.242
  610PJ2     HG 8810   7.772   8.089   6.192
  610PJ2     OD 8811   7.996   7.929   6.114
  611POX     CD 8812   7.935   7.979   5.995
  611POX     CE 8813   8.027   7.990   5.873
  611POX     OE 8814   7.955   8.041   5.760
  611POX    C1A 8815   7.977   8.166   5.723
  611POX    O1A 8816   8.047   8.241   5.791
  611POX    C1B 8817   7.907   8.204   5.598
  611POX    C1C 8818   7.993   8.296   5.511
  611POX    C1D 8819   7.923   8.335   5.381
  611POX    C1E 8820   7.904   8.216   5.287
  611POX    C1F 8821   7.829   8.258   5.161
  611POX    C1G 8822   7.806   8.139   5.067
  611POX    C1H 8823   7.727   8.182   4.944
  611POX    C1I 8824   7.713   8.067   4.845
  611POX    C1J 8825   7.710   8.083   4.713
  611POX    C1K 8826   7.718   8.220   4.645
  611POX    C1L 8827   7.803   8.214   4.518
  611POX    C1M 8828   7.799   8.347   4.443
  611POX    C1N 8829   7.898   8.347   4.326
  611POX    C1O 8830   7.891   8.475   4.244
  611POX    C1P 8831   7.764   8.482   4.159
  611POX    C1Q 8832   7.754   0.044   4.079
  611POX    C1R 8833   7.730   0.166   4.169
  611POX     CZ 8834   8.091   7.854   5.845
  611POX     OZ 8835   8.179   7.853   5.732
  611POX    C2A 8836   8.202   7.736   5.673
  611POX    O2A 8837   8.169   7.630   5.726
  611POX    C2B 8838   8.285   7.749   5.551
  611POX    C2C 8839   8.201   7.782   5.428
  611POX    C2D 8840   8.143   7.658   5.359
  611POX    C2E 8841   8.250   7.585   5.277
  611POX    C2F 8842   8.189   7.470   5.197
  611POX    C2G 8843   8.292   7.408   5.102
  611POX    C2H 8844   8.228   7.296   5.018
  611POX    C2I 8845   8.328   7.228   4.925
  611POX    C2J 8846   8.374   7.319   4.810
  611POX    C2K 8847   8.482   7.248   4.728
  611POX    C2L 8848   8.534   7.330   4.610
  611POX    C2M 8849   8.434   7.330   4.494
  611POX    C2N 8850   8.488   7.409   4.374
  611POX    C2O 8851   8.393   7.403   4.254
  611POX    C2P 8852   8.260   7.475   4.280
  612CHL    CN1 8853   4.939   1.487   6.499
  612CHL    CN2 8854   4.797   1.450   6.313
  612CHL    CN3 8855   4.897   1.264   6.428
  612CHL    NTM 8856   4.836   1.397   6.445
  612CHL     CB 8857   4.720   1.396   6.536
  613PJ2     CA 8858   4.610   1.292   6.518
  613PJ2     OA 8859   4.556   1.288   6.385
  613PJ2      P 8860   4.443   1.175   6.369
  613PJ2     OB 8861   4.518   1.049   6.348
  613PJ2     HB 8862   4.603   1.069   6.299
  613PJ2     OG 8863   4.354   1.184   6.487
  613PJ2     HG 8864   4.345   1.279   6.515
  613PJ2     OD 8865   4.370   1.218   6.232
  614POX     CD 8866   4.447   1.193   6.114
  614POX     CE 8867   4.366   1.124   6.004
  614POX     OE 8868   4.450   1.062   5.906
  614POX    C1A 8869   4.401   0.957   5.841
  614POX    O1A 8870   4.289   0.913   5.870
  614POX    C1B 8871   4.492   0.904   5.738
  614POX    C1C 8872   4.457   0.958   5.599
  614POX    C1D 8873   4.553   0.908   5.491
  614POX    C1E 8874   4.552   0.756   5.477
  614POX    C1F 8875   4.649   0.705   5.371
  614POX    C1G 8876   4.597   0.729   5.229
  614POX    C1H 8877   4.688   0.672   5.120
  614POX    C1I 8878   4.706   0.520   5.130
  614POX    C1J 8879   4.686   0.435   5.029
  614POX    C1K 8880   4.638   0.476   4.890
  614POX    C1L 8881   4.706   0.391   4.782
  614POX    C1M 8882   4.649   0.418   4.642
  614POX    C1N 8883   4.509   0.359   4.625
  614POX    C1O 8884   4.455   0.388   4.485
  614POX    C1P 8885   4.320   0.321   4.459
  614POX    C1Q 8886   4.331   0.169   4.450
  614POX    C1R 8887   4.196   0.105   4.418
  614POX     CZ 8888   4.264   1.224   5.951
[truncated: 1,749,992 more chars]
