# Supplementary material for: Novel US-CpHMD Protocol to Study the Protonation-Dependent Mechanism of the ATP/ADP Carrier
Source: J Chem Inf Model. 2022 Apr 20;62(10):2550–60. doi: 10.1021/acs.jcim.2c00233 (PMC9775199; doi:10.1021/acs.jcim.2c00233)
Supplement: Supplementary file 2 — ci2c00233_si_002.zip [file ci2c00233_si_002.zip › US-CpHMD-Code_and_Data/C-state-ADP.top]

;
;	File 'system_tmp.top' was generated
;	By user: unknown (1048)
;	On host: bio008
;	At date: Sat May  9 16:14:31 2020

;
;	This is a standalone topology file
;
;	Created by:
;	                 :-) GROMACS - gmx pdb2gmx, VERSION 5.1.5 (-:
;	
;	Executable:   /gromacs/gromacs-5.1.5_pH_I/bin/gmx
;	Data prefix:  /gromacs/gromacs-5.1.5_pH_I
;	Command line:
;	  gmx pdb2gmx -f system.pdb -p system_tmp.top -o system_tmp.gro -i system_posre.itp -ter -ignh -merge interactive
;	Force field was read from current directory or a relative path - path added.
;

; Include forcefield parameters
#include "./G54a7pH.ff/forcefield.itp"

; [ begin_tit_molecule ]

[ moleculetype ]
; Name            nrexcl
Protein_chain_A     3

[ atoms ]
;   nr       type  resnr residue  atom   cgnr     charge       mass  typeB    chargeB      massB
; residue   1 AS4 rtp AS4  q  0.0
     1         NL      1    AS4      N      1      0.129    14.0067   ; qtot 0.129
     2          H      1    AS4     H1      1      0.248      1.008   ; qtot 0.377
     3          H      1    AS4     H2      1      0.248      1.008   ; qtot 0.625
     4          H      1    AS4     H3      1      0.248      1.008   ; qtot 0.873
     5        CH1      1    AS4     CA      2      0.127     13.019   ; qtot 1
     6        CH2      1    AS4     CB      2          0     14.027   ; qtot 1
     7          C      1    AS4     CG      3       0.27     12.011   ; qtot 1.27
     8         OM      1    AS4    OD1      3     -0.635    15.9994   ; qtot 0.635
     9          H      1    AS4   HD11      3          0      1.008   ; qtot 0.635
    10          H      1    AS4   HD12      3          0      1.008   ; qtot 0.635
    11         OM      1    AS4    OD2      3     -0.635    15.9994   ; qtot 0
    12          H      1    AS4   HD21      3          0      1.008   ; qtot 0
    13          H      1    AS4   HD22      3          0      1.008   ; qtot 0
    14          C      1    AS4      C      4       0.45     12.011   ; qtot 0.45
    15          O      1    AS4      O      4      -0.45    15.9994   ; qtot 0
; residue   2 GLN rtp GLN  q  0.0
    16          N      2    GLN      N      5      -0.31    14.0067   ; qtot -0.31
    17          H      2    GLN      H      5       0.31      1.008   ; qtot 0
    18        CH1      2    GLN     CA      6          0     13.019   ; qtot 0
    19        CH2      2    GLN     CB      6          0     14.027   ; qtot 0
    20        CH2      2    GLN     CG      6          0     14.027   ; qtot 0
    21          C      2    GLN     CD      7       0.29     12.011   ; qtot 0.29
    22          O      2    GLN    OE1      7      -0.45    15.9994   ; qtot -0.16
    23         NT      2    GLN    NE2      7      -0.72    14.0067   ; qtot -0.88
    24          H      2    GLN   HE21      7       0.44      1.008   ; qtot -0.44
    25          H      2    GLN   HE22      7       0.44      1.008   ; qtot 0
    26          C      2    GLN      C      8       0.45     12.011   ; qtot 0.45
    27          O      2    GLN      O      8      -0.45    15.9994   ; qtot 0
; residue   3 ALA rtp ALA  q  0.0
    28          N      3    ALA      N      9      -0.31    14.0067   ; qtot -0.31
    29          H      3    ALA      H      9       0.31      1.008   ; qtot 0
    30        CH1      3    ALA     CA     10          0     13.019   ; qtot 0
    31        CH3      3    ALA     CB     10          0     15.035   ; qtot 0
    32          C      3    ALA      C     11       0.45     12.011   ; qtot 0.45
    33          O      3    ALA      O     11      -0.45    15.9994   ; qtot 0
; residue   4 LEU rtp LEU  q  0.0
    34          N      4    LEU      N     12      -0.31    14.0067   ; qtot -0.31
    35          H      4    LEU      H     12       0.31      1.008   ; qtot 0
    36        CH1      4    LEU     CA     13          0     13.019   ; qtot 0
    37        CH2      4    LEU     CB     13          0     14.027   ; qtot 0
    38        CH1      4    LEU     CG     14          0     13.019   ; qtot 0
    39        CH3      4    LEU    CD1     14          0     15.035   ; qtot 0
    40        CH3      4    LEU    CD2     14          0     15.035   ; qtot 0
    41          C      4    LEU      C     15       0.45     12.011   ; qtot 0.45
    42          O      4    LEU      O     15      -0.45    15.9994   ; qtot 0
; residue   5 SER rtp SER  q  0.0
    43          N      5    SER      N     16      -0.31    14.0067   ; qtot -0.31
    44          H      5    SER      H     16       0.31      1.008   ; qtot 0
    45        CH1      5    SER     CA     17          0     13.019   ; qtot 0
    46        CH2      5    SER     CB     18      0.266     14.027   ; qtot 0.266
    47         OA      5    SER     OG     18     -0.674    15.9994   ; qtot -0.408
    48          H      5    SER     HG     18      0.408      1.008   ; qtot 0
    49          C      5    SER      C     19       0.45     12.011   ; qtot 0.45
    50          O      5    SER      O     19      -0.45    15.9994   ; qtot 0
; residue   6 PHE rtp PHE  q  0.0
    51          N      6    PHE      N     20      -0.31    14.0067   ; qtot -0.31
    52          H      6    PHE      H     20       0.31      1.008   ; qtot 0
    53        CH1      6    PHE     CA     21          0     13.019   ; qtot 0
    54        CH2      6    PHE     CB     21          0     14.027   ; qtot 0
    55          C      6    PHE     CG     21          0     12.011   ; qtot 0
    56          C      6    PHE    CD1     22      -0.14     12.011   ; qtot -0.14
    57         HC      6    PHE    HD1     22       0.14      1.008   ; qtot 0
    58          C      6    PHE    CD2     23      -0.14     12.011   ; qtot -0.14
    59         HC      6    PHE    HD2     23       0.14      1.008   ; qtot 0
    60          C      6    PHE    CE1     24      -0.14     12.011   ; qtot -0.14
    61         HC      6    PHE    HE1     24       0.14      1.008   ; qtot 0
    62          C      6    PHE    CE2     25      -0.14     12.011   ; qtot -0.14
    63         HC      6    PHE    HE2     25       0.14      1.008   ; qtot 0
    64          C      6    PHE     CZ     26      -0.14     12.011   ; qtot -0.14
    65         HC      6    PHE     HZ     26       0.14      1.008   ; qtot 0
    66          C      6    PHE      C     27       0.45     12.011   ; qtot 0.45
    67          O      6    PHE      O     27      -0.45    15.9994   ; qtot 0
; residue   7 LEU rtp LEU  q  0.0
    68          N      7    LEU      N     28      -0.31    14.0067   ; qtot -0.31
    69          H      7    LEU      H     28       0.31      1.008   ; qtot 0
    70        CH1      7    LEU     CA     29          0     13.019   ; qtot 0
    71        CH2      7    LEU     CB     29          0     14.027   ; qtot 0
    72        CH1      7    LEU     CG     30          0     13.019   ; qtot 0
    73        CH3      7    LEU    CD1     30          0     15.035   ; qtot 0
    74        CH3      7    LEU    CD2     30          0     15.035   ; qtot 0
    75          C      7    LEU      C     31       0.45     12.011   ; qtot 0.45
    76          O      7    LEU      O     31      -0.45    15.9994   ; qtot 0
; residue   8 LY3 rtp LY3  q +1.0
    77          N      8    LY3      N     32      -0.31    14.0067   ; qtot -0.31
    78          H      8    LY3      H     32       0.31      1.008   ; qtot 0
    79        CH1      8    LY3     CA     33          0     13.019   ; qtot 0
    80        CH2      8    LY3     CB     33          0     14.027   ; qtot 0
    81        CH2      8    LY3     CG     34          0     14.027   ; qtot 0
    82        CH2      8    LY3     CD     34          0     14.027   ; qtot 0
    83        CH2      8    LY3     CE     35      0.127     14.027   ; qtot 0.127
    84         NL      8    LY3     NZ     35      0.129    14.0067   ; qtot 0.256
    85          H      8    LY3    HZ1     35      0.248      1.008   ; qtot 0.504
    86          H      8    LY3    HZ2     35      0.248      1.008   ; qtot 0.752
    87          H      8    LY3    HZ3     35      0.248      1.008   ; qtot 1
    88          C      8    LY3      C     36       0.45     12.011   ; qtot 1.45
    89          O      8    LY3      O     36      -0.45    15.9994   ; qtot 1
; residue   9 AS4 rtp AS4  q -1.0
    90          N      9    AS4      N     37      -0.31    14.0067   ; qtot 0.69
    91          H      9    AS4      H     37       0.31      1.008   ; qtot 1
    92        CH1      9    AS4     CA     38          0     13.019   ; qtot 1
    93        CH2      9    AS4     CB     38          0     14.027   ; qtot 1
    94          C      9    AS4     CG     39       0.27     12.011   ; qtot 1.27
    95         OM      9    AS4    OD1     39     -0.635    15.9994   ; qtot 0.635
    96          H      9    AS4   HD11     39          0      1.008   ; qtot 0.635
    97          H      9    AS4   HD12     39          0      1.008   ; qtot 0.635
    98         OM      9    AS4    OD2     39     -0.635    15.9994   ; qtot 0
    99          H      9    AS4   HD21     39          0      1.008   ; qtot 0
   100          H      9    AS4   HD22     39          0      1.008   ; qtot 0
   101          C      9    AS4      C     40       0.45     12.011   ; qtot 0.45
   102          O      9    AS4      O     40      -0.45    15.9994   ; qtot 0
; residue  10 PHE rtp PHE  q  0.0
   103          N     10    PHE      N     41      -0.31    14.0067   ; qtot -0.31
   104          H     10    PHE      H     41       0.31      1.008   ; qtot 0
   105        CH1     10    PHE     CA     42          0     13.019   ; qtot 0
   106        CH2     10    PHE     CB     42          0     14.027   ; qtot 0
   107          C     10    PHE     CG     42          0     12.011   ; qtot 0
   108          C     10    PHE    CD1     43      -0.14     12.011   ; qtot -0.14
   109         HC     10    PHE    HD1     43       0.14      1.008   ; qtot 0
   110          C     10    PHE    CD2     44      -0.14     12.011   ; qtot -0.14
   111         HC     10    PHE    HD2     44       0.14      1.008   ; qtot 0
   112          C     10    PHE    CE1     45      -0.14     12.011   ; qtot -0.14
   113         HC     10    PHE    HE1     45       0.14      1.008   ; qtot 0
   114          C     10    PHE    CE2     46      -0.14     12.011   ; qtot -0.14
   115         HC     10    PHE    HE2     46       0.14      1.008   ; qtot 0
   116          C     10    PHE     CZ     47      -0.14     12.011   ; qtot -0.14
   117         HC     10    PHE     HZ     47       0.14      1.008   ; qtot 0
   118          C     10    PHE      C     48       0.45     12.011   ; qtot 0.45
   119          O     10    PHE      O     48      -0.45    15.9994   ; qtot 0
; residue  11 LEU rtp LEU  q  0.0
   120          N     11    LEU      N     49      -0.31    14.0067   ; qtot -0.31
   121          H     11    LEU      H     49       0.31      1.008   ; qtot 0
   122        CH1     11    LEU     CA     50          0     13.019   ; qtot 0
   123        CH2     11    LEU     CB     50          0     14.027   ; qtot 0
   124        CH1     11    LEU     CG     51          0     13.019   ; qtot 0
   125        CH3     11    LEU    CD1     51          0     15.035   ; qtot 0
   126        CH3     11    LEU    CD2     51          0     15.035   ; qtot 0
   127          C     11    LEU      C     52       0.45     12.011   ; qtot 0.45
   128          O     11    LEU      O     52      -0.45    15.9994   ; qtot 0
; residue  12 ALA rtp ALA  q  0.0
   129          N     12    ALA      N     53      -0.31    14.0067   ; qtot -0.31
   130          H     12    ALA      H     53       0.31      1.008   ; qtot 0
   131        CH1     12    ALA     CA     54          0     13.019   ; qtot 0
   132        CH3     12    ALA     CB     54          0     15.035   ; qtot 0
   133          C     12    ALA      C     55       0.45     12.011   ; qtot 0.45
   134          O     12    ALA      O     55      -0.45    15.9994   ; qtot 0
; residue  13 GLY rtp GLY  q  0.0
   135          N     13    GLY      N     56      -0.31    14.0067   ; qtot -0.31
   136          H     13    GLY      H     56       0.31      1.008   ; qtot 0
   137        CH2     13    GLY     CA     57          0     14.027   ; qtot 0
   138          C     13    GLY      C     58       0.45     12.011   ; qtot 0.45
   139          O     13    GLY      O     58      -0.45    15.9994   ; qtot 0
; residue  14 GLY rtp GLY  q  0.0
   140          N     14    GLY      N     59      -0.31    14.0067   ; qtot -0.31
   141          H     14    GLY      H     59       0.31      1.008   ; qtot 0
   142        CH2     14    GLY     CA     60          0     14.027   ; qtot 0
   143          C     14    GLY      C     61       0.45     12.011   ; qtot 0.45
   144          O     14    GLY      O     61      -0.45    15.9994   ; qtot 0
; residue  15 VAL rtp VAL  q  0.0
   145          N     15    VAL      N     62      -0.31    14.0067   ; qtot -0.31
   146          H     15    VAL      H     62       0.31      1.008   ; qtot 0
   147        CH1     15    VAL     CA     63          0     13.019   ; qtot 0
   148        CH1     15    VAL     CB     63          0     13.019   ; qtot 0
   149        CH3     15    VAL    CG1     63          0     15.035   ; qtot 0
   150        CH3     15    VAL    CG2     63          0     15.035   ; qtot 0
   151          C     15    VAL      C     64       0.45     12.011   ; qtot 0.45
   152          O     15    VAL      O     64      -0.45    15.9994   ; qtot 0
; residue  16 ALA rtp ALA  q  0.0
   153          N     16    ALA      N     65      -0.31    14.0067   ; qtot -0.31
   154          H     16    ALA      H     65       0.31      1.008   ; qtot 0
   155        CH1     16    ALA     CA     66          0     13.019   ; qtot 0
   156        CH3     16    ALA     CB     66          0     15.035   ; qtot 0
   157          C     16    ALA      C     67       0.45     12.011   ; qtot 0.45
   158          O     16    ALA      O     67      -0.45    15.9994   ; qtot 0
; residue  17 ALA rtp ALA  q  0.0
   159          N     17    ALA      N     68      -0.31    14.0067   ; qtot -0.31
   160          H     17    ALA      H     68       0.31      1.008   ; qtot 0
   161        CH1     17    ALA     CA     69          0     13.019   ; qtot 0
   162        CH3     17    ALA     CB     69          0     15.035   ; qtot 0
   163          C     17    ALA      C     70       0.45     12.011   ; qtot 0.45
   164          O     17    ALA      O     70      -0.45    15.9994   ; qtot 0
; residue  18 ALA rtp ALA  q  0.0
   165          N     18    ALA      N     71      -0.31    14.0067   ; qtot -0.31
   166          H     18    ALA      H     71       0.31      1.008   ; qtot 0
   167        CH1     18    ALA     CA     72          0     13.019   ; qtot 0
   168        CH3     18    ALA     CB     72          0     15.035   ; qtot 0
   169          C     18    ALA      C     73       0.45     12.011   ; qtot 0.45
   170          O     18    ALA      O     73      -0.45    15.9994   ; qtot 0
; residue  19 ILE rtp ILE  q  0.0
   171          N     19    ILE      N     74      -0.31    14.0067   ; qtot -0.31
   172          H     19    ILE      H     74       0.31      1.008   ; qtot 0
   173        CH1     19    ILE     CA     75          0     13.019   ; qtot 0
   174        CH1     19    ILE     CB     76          0     13.019   ; qtot 0
   175        CH2     19    ILE    CG1     76          0     14.027   ; qtot 0
   176        CH3     19    ILE    CG2     76          0     15.035   ; qtot 0
   177        CH3     19    ILE     CD     76          0     15.035   ; qtot 0
   178          C     19    ILE      C     77       0.45     12.011   ; qtot 0.45
   179          O     19    ILE      O     77      -0.45    15.9994   ; qtot 0
; residue  20 SER rtp SER  q  0.0
   180          N     20    SER      N     78      -0.31    14.0067   ; qtot -0.31
   181          H     20    SER      H     78       0.31      1.008   ; qtot 0
   182        CH1     20    SER     CA     79          0     13.019   ; qtot 0
   183        CH2     20    SER     CB     80      0.266     14.027   ; qtot 0.266
   184         OA     20    SER     OG     80     -0.674    15.9994   ; qtot -0.408
   185          H     20    SER     HG     80      0.408      1.008   ; qtot 0
   186          C     20    SER      C     81       0.45     12.011   ; qtot 0.45
   187          O     20    SER      O     81      -0.45    15.9994   ; qtot 0
; residue  21 LY3 rtp LY3  q +1.0
   188          N     21    LY3      N     82      -0.31    14.0067   ; qtot -0.31
   189          H     21    LY3      H     82       0.31      1.008   ; qtot 0
   190        CH1     21    LY3     CA     83          0     13.019   ; qtot 0
   191        CH2     21    LY3     CB     83          0     14.027   ; qtot 0
   192        CH2     21    LY3     CG     84          0     14.027   ; qtot 0
   193        CH2     21    LY3     CD     84          0     14.027   ; qtot 0
   194        CH2     21    LY3     CE     85      0.127     14.027   ; qtot 0.127
   195         NL     21    LY3     NZ     85      0.129    14.0067   ; qtot 0.256
   196          H     21    LY3    HZ1     85      0.248      1.008   ; qtot 0.504
   197          H     21    LY3    HZ2     85      0.248      1.008   ; qtot 0.752
   198          H     21    LY3    HZ3     85      0.248      1.008   ; qtot 1
   199          C     21    LY3      C     86       0.45     12.011   ; qtot 1.45
   200          O     21    LY3      O     86      -0.45    15.9994   ; qtot 1
; residue  22 THR rtp THR  q  0.0
   201          N     22    THR      N     87      -0.31    14.0067   ; qtot 0.69
   202          H     22    THR      H     87       0.31      1.008   ; qtot 1
   203        CH1     22    THR     CA     88          0     13.019   ; qtot 1
   204        CH1     22    THR     CB     89      0.266     13.019   ; qtot 1.266
   205         OA     22    THR    OG1     89     -0.674    15.9994   ; qtot 0.592
   206          H     22    THR    HG1     89      0.408      1.008   ; qtot 1
   207        CH3     22    THR    CG2     90          0     15.035   ; qtot 1
   208          C     22    THR      C     91       0.45     12.011   ; qtot 1.45
   209          O     22    THR      O     91      -0.45    15.9994   ; qtot 1
; residue  23 ALA rtp ALA  q  0.0
   210          N     23    ALA      N     92      -0.31    14.0067   ; qtot 0.69
   211          H     23    ALA      H     92       0.31      1.008   ; qtot 1
   212        CH1     23    ALA     CA     93          0     13.019   ; qtot 1
   213        CH3     23    ALA     CB     93          0     15.035   ; qtot 1
   214          C     23    ALA      C     94       0.45     12.011   ; qtot 1.45
   215          O     23    ALA      O     94      -0.45    15.9994   ; qtot 1
; residue  24 VAL rtp VAL  q  0.0
   216          N     24    VAL      N     95      -0.31    14.0067   ; qtot 0.69
   217          H     24    VAL      H     95       0.31      1.008   ; qtot 1
   218        CH1     24    VAL     CA     96          0     13.019   ; qtot 1
   219        CH1     24    VAL     CB     96          0     13.019   ; qtot 1
   220        CH3     24    VAL    CG1     96          0     15.035   ; qtot 1
   221        CH3     24    VAL    CG2     96          0     15.035   ; qtot 1
   222          C     24    VAL      C     97       0.45     12.011   ; qtot 1.45
   223          O     24    VAL      O     97      -0.45    15.9994   ; qtot 1
; residue  25 ALA rtp ALA  q  0.0
   224          N     25    ALA      N     98      -0.31    14.0067   ; qtot 0.69
   225          H     25    ALA      H     98       0.31      1.008   ; qtot 1
   226        CH1     25    ALA     CA     99          0     13.019   ; qtot 1
   227        CH3     25    ALA     CB     99          0     15.035   ; qtot 1
   228          C     25    ALA      C    100       0.45     12.011   ; qtot 1.45
   229          O     25    ALA      O    100      -0.45    15.9994   ; qtot 1
; residue  26 PRO rtp PRO  q  0.0
   230          N     26    PRO      N    101          0    14.0067   ; qtot 1
   231        CH1     26    PRO     CA    102          0     13.019   ; qtot 1
   232       CH2r     26    PRO     CB    102          0     14.027   ; qtot 1
   233       CH2r     26    PRO     CG    103          0     14.027   ; qtot 1
   234       CH2r     26    PRO     CD    103          0     14.027   ; qtot 1
   235          C     26    PRO      C    104       0.45     12.011   ; qtot 1.45
   236          O     26    PRO      O    104      -0.45    15.9994   ; qtot 1
; residue  27 ILE rtp ILE  q  0.0
   237          N     27    ILE      N    105      -0.31    14.0067   ; qtot 0.69
   238          H     27    ILE      H    105       0.31      1.008   ; qtot 1
   239        CH1     27    ILE     CA    106          0     13.019   ; qtot 1
   240        CH1     27    ILE     CB    107          0     13.019   ; qtot 1
   241        CH2     27    ILE    CG1    107          0     14.027   ; qtot 1
   242        CH3     27    ILE    CG2    107          0     15.035   ; qtot 1
   243        CH3     27    ILE     CD    107          0     15.035   ; qtot 1
   244          C     27    ILE      C    108       0.45     12.011   ; qtot 1.45
   245          O     27    ILE      O    108      -0.45    15.9994   ; qtot 1
; residue  28 GL4 rtp GL4  q -1.0
   246          N     28    GL4      N    109      -0.31    14.0067   ; qtot 0.69
   247          H     28    GL4      H    109       0.31      1.008   ; qtot 1
   248        CH1     28    GL4     CA    110          0     13.019   ; qtot 1
   249        CH2     28    GL4     CB    110          0     14.027   ; qtot 1
   250        CH2     28    GL4     CG    110          0     14.027   ; qtot 1
   251          C     28    GL4     CD    111       0.27     12.011   ; qtot 1.27
   252         OM     28    GL4    OE1    111     -0.635    15.9994   ; qtot 0.635
   253          H     28    GL4   HE11    111          0      1.008   ; qtot 0.635
   254          H     28    GL4   HE12    111          0      1.008   ; qtot 0.635
   255         OM     28    GL4    OE2    111     -0.635    15.9994   ; qtot 0
   256          H     28    GL4   HE21    111          0      1.008   ; qtot 0
   257          H     28    GL4   HE22    111          0      1.008   ; qtot 0
   258          C     28    GL4      C    112       0.45     12.011   ; qtot 0.45
   259          O     28    GL4      O    112      -0.45    15.9994   ; qtot 0
; residue  29 AR4 rtp AR4  q +1.0
   260          N     29    AR4      N    113      -0.31    14.0067   ; qtot -0.31
   261          H     29    AR4      H    113       0.31      1.008   ; qtot 0
   262        CH1     29    AR4     CA    114          0     13.019   ; qtot 0
   263        CH2     29    AR4     CB    114          0     14.027   ; qtot 0
   264        CH2     29    AR4     CG    114          0     14.027   ; qtot 0
   265        CH2     29    AR4     CD    115       0.09     14.027   ; qtot 0.09
   266         NE     29    AR4     NE    115      -0.11    14.0067   ; qtot -0.02
   267          H     29    AR4     HE    115       0.24      1.008   ; qtot 0.22
   268          C     29    AR4     CZ    115       0.34     12.011   ; qtot 0.56
   269         NZ     29    AR4    NH1    115      -0.26    14.0067   ; qtot 0.3
   270          H     29    AR4   HH11    115       0.24      1.008   ; qtot 0.54
   271          H     29    AR4   HH12    115       0.24      1.008   ; qtot 0.78
   272         NZ     29    AR4    NH2    115      -0.26    14.0067   ; qtot 0.52
   273          H     29    AR4   HH21    115       0.24      1.008   ; qtot 0.76
   274          H     29    AR4   HH22    115       0.24      1.008   ; qtot 1
   275          C     29    AR4      C    116       0.45     12.011   ; qtot 1.45
   276          O     29    AR4      O    116      -0.45    15.9994   ; qtot 1
; residue  30 VAL rtp VAL  q  0.0
   277          N     30    VAL      N    117      -0.31    14.0067   ; qtot 0.69
   278          H     30    VAL      H    117       0.31      1.008   ; qtot 1
   279        CH1     30    VAL     CA    118          0     13.019   ; qtot 1
   280        CH1     30    VAL     CB    118          0     13.019   ; qtot 1
   281        CH3     30    VAL    CG1    118          0     15.035   ; qtot 1
   282        CH3     30    VAL    CG2    118          0     15.035   ; qtot 1
   283          C     30    VAL      C    119       0.45     12.011   ; qtot 1.45
   284          O     30    VAL      O    119      -0.45    15.9994   ; qtot 1
; residue  31 LY3 rtp LY3  q +1.0
   285          N     31    LY3      N    120      -0.31    14.0067   ; qtot 0.69
   286          H     31    LY3      H    120       0.31      1.008   ; qtot 1
   287        CH1     31    LY3     CA    121          0     13.019   ; qtot 1
   288        CH2     31    LY3     CB    121          0     14.027   ; qtot 1
   289        CH2     31    LY3     CG    122          0     14.027   ; qtot 1
   290        CH2     31    LY3     CD    122          0     14.027   ; qtot 1
   291        CH2     31    LY3     CE    123      0.127     14.027   ; qtot 1.127
   292         NL     31    LY3     NZ    123      0.129    14.0067   ; qtot 1.256
   293          H     31    LY3    HZ1    123      0.248      1.008   ; qtot 1.504
   294          H     31    LY3    HZ2    123      0.248      1.008   ; qtot 1.752
   295          H     31    LY3    HZ3    123      0.248      1.008   ; qtot 2
   296          C     31    LY3      C    124       0.45     12.011   ; qtot 2.45
   297          O     31    LY3      O    124      -0.45    15.9994   ; qtot 2
; residue  32 LEU rtp LEU  q  0.0
   298          N     32    LEU      N    125      -0.31    14.0067   ; qtot 1.69
   299          H     32    LEU      H    125       0.31      1.008   ; qtot 2
   300        CH1     32    LEU     CA    126          0     13.019   ; qtot 2
   301        CH2     32    LEU     CB    126          0     14.027   ; qtot 2
   302        CH1     32    LEU     CG    127          0     13.019   ; qtot 2
   303        CH3     32    LEU    CD1    127          0     15.035   ; qtot 2
   304        CH3     32    LEU    CD2    127          0     15.035   ; qtot 2
   305          C     32    LEU      C    128       0.45     12.011   ; qtot 2.45
   306          O     32    LEU      O    128      -0.45    15.9994   ; qtot 2
; residue  33 LEU rtp LEU  q  0.0
   307          N     33    LEU      N    129      -0.31    14.0067   ; qtot 1.69
   308          H     33    LEU      H    129       0.31      1.008   ; qtot 2
   309        CH1     33    LEU     CA    130          0     13.019   ; qtot 2
   310        CH2     33    LEU     CB    130          0     14.027   ; qtot 2
   311        CH1     33    LEU     CG    131          0     13.019   ; qtot 2
   312        CH3     33    LEU    CD1    131          0     15.035   ; qtot 2
   313        CH3     33    LEU    CD2    131          0     15.035   ; qtot 2
   314          C     33    LEU      C    132       0.45     12.011   ; qtot 2.45
   315          O     33    LEU      O    132      -0.45    15.9994   ; qtot 2
; residue  34 LEU rtp LEU  q  0.0
   316          N     34    LEU      N    133      -0.31    14.0067   ; qtot 1.69
   317          H     34    LEU      H    133       0.31      1.008   ; qtot 2
   318        CH1     34    LEU     CA    134          0     13.019   ; qtot 2
   319        CH2     34    LEU     CB    134          0     14.027   ; qtot 2
   320        CH1     34    LEU     CG    135          0     13.019   ; qtot 2
   321        CH3     34    LEU    CD1    135          0     15.035   ; qtot 2
   322        CH3     34    LEU    CD2    135          0     15.035   ; qtot 2
   323          C     34    LEU      C    136       0.45     12.011   ; qtot 2.45
   324          O     34    LEU      O    136      -0.45    15.9994   ; qtot 2
; residue  35 GLN rtp GLN  q  0.0
   325          N     35    GLN      N    137      -0.31    14.0067   ; qtot 1.69
   326          H     35    GLN      H    137       0.31      1.008   ; qtot 2
   327        CH1     35    GLN     CA    138          0     13.019   ; qtot 2
   328        CH2     35    GLN     CB    138          0     14.027   ; qtot 2
   329        CH2     35    GLN     CG    138          0     14.027   ; qtot 2
   330          C     35    GLN     CD    139       0.29     12.011   ; qtot 2.29
   331          O     35    GLN    OE1    139      -0.45    15.9994   ; qtot 1.84
   332         NT     35    GLN    NE2    139      -0.72    14.0067   ; qtot 1.12
   333          H     35    GLN   HE21    139       0.44      1.008   ; qtot 1.56
   334          H     35    GLN   HE22    139       0.44      1.008   ; qtot 2
   335          C     35    GLN      C    140       0.45     12.011   ; qtot 2.45
   336          O     35    GLN      O    140      -0.45    15.9994   ; qtot 2
; residue  36 VAL rtp VAL  q  0.0
   337          N     36    VAL      N    141      -0.31    14.0067   ; qtot 1.69
   338          H     36    VAL      H    141       0.31      1.008   ; qtot 2
   339        CH1     36    VAL     CA    142          0     13.019   ; qtot 2
   340        CH1     36    VAL     CB    142          0     13.019   ; qtot 2
   341        CH3     36    VAL    CG1    142          0     15.035   ; qtot 2
   342        CH3     36    VAL    CG2    142          0     15.035   ; qtot 2
   343          C     36    VAL      C    143       0.45     12.011   ; qtot 2.45
   344          O     36    VAL      O    143      -0.45    15.9994   ; qtot 2
; residue  37 GLN rtp GLN  q  0.0
   345          N     37    GLN      N    144      -0.31    14.0067   ; qtot 1.69
   346          H     37    GLN      H    144       0.31      1.008   ; qtot 2
   347        CH1     37    GLN     CA    145          0     13.019   ; qtot 2
   348        CH2     37    GLN     CB    145          0     14.027   ; qtot 2
   349        CH2     37    GLN     CG    145          0     14.027   ; qtot 2
   350          C     37    GLN     CD    146       0.29     12.011   ; qtot 2.29
   351          O     37    GLN    OE1    146      -0.45    15.9994   ; qtot 1.84
   352         NT     37    GLN    NE2    146      -0.72    14.0067   ; qtot 1.12
   353          H     37    GLN   HE21    146       0.44      1.008   ; qtot 1.56
   354          H     37    GLN   HE22    146       0.44      1.008   ; qtot 2
   355          C     37    GLN      C    147       0.45     12.011   ; qtot 2.45
   356          O     37    GLN      O    147      -0.45    15.9994   ; qtot 2
; residue  38 HI0 rtp HI0  q  0.0
   357          N     38    HI0      N    148      -0.31    14.0067   ; qtot 1.69
   358          H     38    HI0      H    148       0.31      1.008   ; qtot 2
   359        CH1     38    HI0     CA    149          0     13.019   ; qtot 2
   360        CH2     38    HI0     CB    149          0     14.027   ; qtot 2
   361          C     38    HI0     CG    150          0     12.011   ; qtot 2
   362         NR     38    HI0    ND1    150      -0.05    14.0067   ; qtot 1.95
   363          H     38    HI0    HD1    150       0.31      1.008   ; qtot 2.26
   364          C     38    HI0    CD2    150          0     12.011   ; qtot 2.26
   365         HC     38    HI0    HD2    150       0.14      1.008   ; qtot 2.4
   366          C     38    HI0    CE1    150          0     12.011   ; qtot 2.4
   367         HC     38    HI0    HE1    150       0.14      1.008   ; qtot 2.54
   368         NR     38    HI0    NE2    150      -0.54    14.0067   ; qtot 2
   369          H     38    HI0    HE2    150          0      1.008   ; qtot 2
   370          C     38    HI0      C    151       0.45     12.011   ; qtot 2.45
   371          O     38    HI0      O    151      -0.45    15.9994   ; qtot 2
; residue  39 ALA rtp ALA  q  0.0
   372          N     39    ALA      N    152      -0.31    14.0067   ; qtot 1.69
   373          H     39    ALA      H    152       0.31      1.008   ; qtot 2
   374        CH1     39    ALA     CA    153          0     13.019   ; qtot 2
   375        CH3     39    ALA     CB    153          0     15.035   ; qtot 2
   376          C     39    ALA      C    154       0.45     12.011   ; qtot 2.45
   377          O     39    ALA      O    154      -0.45    15.9994   ; qtot 2
; residue  40 SER rtp SER  q  0.0
   378          N     40    SER      N    155      -0.31    14.0067   ; qtot 1.69
   379          H     40    SER      H    155       0.31      1.008   ; qtot 2
   380        CH1     40    SER     CA    156          0     13.019   ; qtot 2
   381        CH2     40    SER     CB    157      0.266     14.027   ; qtot 2.266
   382         OA     40    SER     OG    157     -0.674    15.9994   ; qtot 1.592
   383          H     40    SER     HG    157      0.408      1.008   ; qtot 2
   384          C     40    SER      C    158       0.45     12.011   ; qtot 2.45
   385          O     40    SER      O    158      -0.45    15.9994   ; qtot 2
; residue  41 LY3 rtp LY3  q +1.0
   386          N     41    LY3      N    159      -0.31    14.0067   ; qtot 1.69
   387          H     41    LY3      H    159       0.31      1.008   ; qtot 2
   388        CH1     41    LY3     CA    160          0     13.019   ; qtot 2
   389        CH2     41    LY3     CB    160          0     14.027   ; qtot 2
   390        CH2     41    LY3     CG    161          0     14.027   ; qtot 2
   391        CH2     41    LY3     CD    161          0     14.027   ; qtot 2
   392        CH2     41    LY3     CE    162      0.127     14.027   ; qtot 2.127
   393         NL     41    LY3     NZ    162      0.129    14.0067   ; qtot 2.256
   394          H     41    LY3    HZ1    162      0.248      1.008   ; qtot 2.504
   395          H     41    LY3    HZ2    162      0.248      1.008   ; qtot 2.752
   396          H     41    LY3    HZ3    162      0.248      1.008   ; qtot 3
   397          C     41    LY3      C    163       0.45     12.011   ; qtot 3.45
   398          O     41    LY3      O    163      -0.45    15.9994   ; qtot 3
; residue  42 GLN rtp GLN  q  0.0
   399          N     42    GLN      N    164      -0.31    14.0067   ; qtot 2.69
   400          H     42    GLN      H    164       0.31      1.008   ; qtot 3
   401        CH1     42    GLN     CA    165          0     13.019   ; qtot 3
   402        CH2     42    GLN     CB    165          0     14.027   ; qtot 3
   403        CH2     42    GLN     CG    165          0     14.027   ; qtot 3
   404          C     42    GLN     CD    166       0.29     12.011   ; qtot 3.29
   405          O     42    GLN    OE1    166      -0.45    15.9994   ; qtot 2.84
   406         NT     42    GLN    NE2    166      -0.72    14.0067   ; qtot 2.12
   407          H     42    GLN   HE21    166       0.44      1.008   ; qtot 2.56
   408          H     42    GLN   HE22    166       0.44      1.008   ; qtot 3
   409          C     42    GLN      C    167       0.45     12.011   ; qtot 3.45
   410          O     42    GLN      O    167      -0.45    15.9994   ; qtot 3
; residue  43 ILE rtp ILE  q  0.0
   411          N     43    ILE      N    168      -0.31    14.0067   ; qtot 2.69
   412          H     43    ILE      H    168       0.31      1.008   ; qtot 3
   413        CH1     43    ILE     CA    169          0     13.019   ; qtot 3
   414        CH1     43    ILE     CB    170          0     13.019   ; qtot 3
   415        CH2     43    ILE    CG1    170          0     14.027   ; qtot 3
   416        CH3     43    ILE    CG2    170          0     15.035   ; qtot 3
   417        CH3     43    ILE     CD    170          0     15.035   ; qtot 3
   418          C     43    ILE      C    171       0.45     12.011   ; qtot 3.45
   419          O     43    ILE      O    171      -0.45    15.9994   ; qtot 3
; residue  44 SER rtp SER  q  0.0
   420          N     44    SER      N    172      -0.31    14.0067   ; qtot 2.69
   421          H     44    SER      H    172       0.31      1.008   ; qtot 3
   422        CH1     44    SER     CA    173          0     13.019   ; qtot 3
   423        CH2     44    SER     CB    174      0.266     14.027   ; qtot 3.266
   424         OA     44    SER     OG    174     -0.674    15.9994   ; qtot 2.592
   425          H     44    SER     HG    174      0.408      1.008   ; qtot 3
   426          C     44    SER      C    175       0.45     12.011   ; qtot 3.45
   427          O     44    SER      O    175      -0.45    15.9994   ; qtot 3
; residue  45 ALA rtp ALA  q  0.0
   428          N     45    ALA      N    176      -0.31    14.0067   ; qtot 2.69
   429          H     45    ALA      H    176       0.31      1.008   ; qtot 3
   430        CH1     45    ALA     CA    177          0     13.019   ; qtot 3
   431        CH3     45    ALA     CB    177          0     15.035   ; qtot 3
   432          C     45    ALA      C    178       0.45     12.011   ; qtot 3.45
   433          O     45    ALA      O    178      -0.45    15.9994   ; qtot 3
; residue  46 GL4 rtp GL4  q -1.0
   434          N     46    GL4      N    179      -0.31    14.0067   ; qtot 2.69
   435          H     46    GL4      H    179       0.31      1.008   ; qtot 3
   436        CH1     46    GL4     CA    180          0     13.019   ; qtot 3
   437        CH2     46    GL4     CB    180          0     14.027   ; qtot 3
   438        CH2     46    GL4     CG    180          0     14.027   ; qtot 3
   439          C     46    GL4     CD    181       0.27     12.011   ; qtot 3.27
   440         OM     46    GL4    OE1    181     -0.635    15.9994   ; qtot 2.635
   441          H     46    GL4   HE11    181          0      1.008   ; qtot 2.635
   442          H     46    GL4   HE12    181          0      1.008   ; qtot 2.635
   443         OM     46    GL4    OE2    181     -0.635    15.9994   ; qtot 2
   444          H     46    GL4   HE21    181          0      1.008   ; qtot 2
   445          H     46    GL4   HE22    181          0      1.008   ; qtot 2
   446          C     46    GL4      C    182       0.45     12.011   ; qtot 2.45
   447          O     46    GL4      O    182      -0.45    15.9994   ; qtot 2
; residue  47 LY3 rtp LY3  q +1.0
   448          N     47    LY3      N    183      -0.31    14.0067   ; qtot 1.69
   449          H     47    LY3      H    183       0.31      1.008   ; qtot 2
   450        CH1     47    LY3     CA    184          0     13.019   ; qtot 2
   451        CH2     47    LY3     CB    184          0     14.027   ; qtot 2
   452        CH2     47    LY3     CG    185          0     14.027   ; qtot 2
   453        CH2     47    LY3     CD    185          0     14.027   ; qtot 2
   454        CH2     47    LY3     CE    186      0.127     14.027   ; qtot 2.127
   455         NL     47    LY3     NZ    186      0.129    14.0067   ; qtot 2.256
   456          H     47    LY3    HZ1    186      0.248      1.008   ; qtot 2.504
   457          H     47    LY3    HZ2    186      0.248      1.008   ; qtot 2.752
   458          H     47    LY3    HZ3    186      0.248      1.008   ; qtot 3
   459          C     47    LY3      C    187       0.45     12.011   ; qtot 3.45
   460          O     47    LY3      O    187      -0.45    15.9994   ; qtot 3
; residue  48 GLN rtp GLN  q  0.0
   461          N     48    GLN      N    188      -0.31    14.0067   ; qtot 2.69
   462          H     48    GLN      H    188       0.31      1.008   ; qtot 3
   463        CH1     48    GLN     CA    189          0     13.019   ; qtot 3
   464        CH2     48    GLN     CB    189          0     14.027   ; qtot 3
   465        CH2     48    GLN     CG    189          0     14.027   ; qtot 3
   466          C     48    GLN     CD    190       0.29     12.011   ; qtot 3.29
   467          O     48    GLN    OE1    190      -0.45    15.9994   ; qtot 2.84
   468         NT     48    GLN    NE2    190      -0.72    14.0067   ; qtot 2.12
   469          H     48    GLN   HE21    190       0.44      1.008   ; qtot 2.56
   470          H     48    GLN   HE22    190       0.44      1.008   ; qtot 3
   471          C     48    GLN      C    191       0.45     12.011   ; qtot 3.45
   472          O     48    GLN      O    191      -0.45    15.9994   ; qtot 3
; residue  49 TY0 rtp TY0  q  0.0
   473          N     49    TY0      N    192      -0.31    14.0067   ; qtot 2.69
   474          H     49    TY0      H    192       0.31      1.008   ; qtot 3
   475        CH1     49    TY0     CA    193          0     13.019   ; qtot 3
   476        CH2     49    TY0     CB    193          0     14.027   ; qtot 3
   477          C     49    TY0     CG    193          0     12.011   ; qtot 3
   478          C     49    TY0    CD1    194      -0.14     12.011   ; qtot 2.86
   479         HC     49    TY0    HD1    194       0.14      1.008   ; qtot 3
   480          C     49    TY0    CD2    195      -0.14     12.011   ; qtot 2.86
   481         HC     49    TY0    HD2    195       0.14      1.008   ; qtot 3
   482          C     49    TY0    CE1    196      -0.14     12.011   ; qtot 2.86
   483         HC     49    TY0    HE1    196       0.14      1.008   ; qtot 3
   484          C     49    TY0    CE2    197      -0.14     12.011   ; qtot 2.86
   485         HC     49    TY0    HE2    197       0.14      1.008   ; qtot 3
   486          C     49    TY0     CZ    198      0.203     12.011   ; qtot 3.203
   487         OA     49    TY0     OH    198     -0.611    15.9994   ; qtot 2.592
   488          H     49    TY0    HH1    198      0.408      1.008   ; qtot 3
   489          H     49    TY0    HH2    198          0      1.008   ; qtot 3
   490          C     49    TY0      C    199       0.45     12.011   ; qtot 3.45
   491          O     49    TY0      O    199      -0.45    15.9994   ; qtot 3
; residue  50 LY3 rtp LY3  q +1.0
   492          N     50    LY3      N    200      -0.31    14.0067   ; qtot 2.69
   493          H     50    LY3      H    200       0.31      1.008   ; qtot 3
   494        CH1     50    LY3     CA    201          0     13.019   ; qtot 3
   495        CH2     50    LY3     CB    201          0     14.027   ; qtot 3
   496        CH2     50    LY3     CG    202          0     14.027   ; qtot 3
   497        CH2     50    LY3     CD    202          0     14.027   ; qtot 3
   498        CH2     50    LY3     CE    203      0.127     14.027   ; qtot 3.127
   499         NL     50    LY3     NZ    203      0.129    14.0067   ; qtot 3.256
   500          H     50    LY3    HZ1    203      0.248      1.008   ; qtot 3.504
   501          H     50    LY3    HZ2    203      0.248      1.008   ; qtot 3.752
   502          H     50    LY3    HZ3    203      0.248      1.008   ; qtot 4
   503          C     50    LY3      C    204       0.45     12.011   ; qtot 4.45
   504          O     50    LY3      O    204      -0.45    15.9994   ; qtot 4
; residue  51 GLY rtp GLY  q  0.0
   505          N     51    GLY      N    205      -0.31    14.0067   ; qtot 3.69
   506          H     51    GLY      H    205       0.31      1.008   ; qtot 4
   507        CH2     51    GLY     CA    206          0     14.027   ; qtot 4
   508          C     51    GLY      C    207       0.45     12.011   ; qtot 4.45
   509          O     51    GLY      O    207      -0.45    15.9994   ; qtot 4
; residue  52 ILE rtp ILE  q  0.0
   510          N     52    ILE      N    208      -0.31    14.0067   ; qtot 3.69
   511          H     52    ILE      H    208       0.31      1.008   ; qtot 4
   512        CH1     52    ILE     CA    209          0     13.019   ; qtot 4
   513        CH1     52    ILE     CB    210          0     13.019   ; qtot 4
   514        CH2     52    ILE    CG1    210          0     14.027   ; qtot 4
   515        CH3     52    ILE    CG2    210          0     15.035   ; qtot 4
   516        CH3     52    ILE     CD    210          0     15.035   ; qtot 4
   517          C     52    ILE      C    211       0.45     12.011   ; qtot 4.45
   518          O     52    ILE      O    211      -0.45    15.9994   ; qtot 4
; residue  53 ILE rtp ILE  q  0.0
   519          N     53    ILE      N    212      -0.31    14.0067   ; qtot 3.69
   520          H     53    ILE      H    212       0.31      1.008   ; qtot 4
   521        CH1     53    ILE     CA    213          0     13.019   ; qtot 4
   522        CH1     53    ILE     CB    214          0     13.019   ; qtot 4
   523        CH2     53    ILE    CG1    214          0     14.027   ; qtot 4
   524        CH3     53    ILE    CG2    214          0     15.035   ; qtot 4
   525        CH3     53    ILE     CD    214          0     15.035   ; qtot 4
   526          C     53    ILE      C    215       0.45     12.011   ; qtot 4.45
   527          O     53    ILE      O    215      -0.45    15.9994   ; qtot 4
; residue  54 AS4 rtp AS4  q -1.0
   528          N     54    AS4      N    216      -0.31    14.0067   ; qtot 3.69
   529          H     54    AS4      H    216       0.31      1.008   ; qtot 4
   530        CH1     54    AS4     CA    217          0     13.019   ; qtot 4
   531        CH2     54    AS4     CB    217          0     14.027   ; qtot 4
   532          C     54    AS4     CG    218       0.27     12.011   ; qtot 4.27
   533         OM     54    AS4    OD1    218     -0.635    15.9994   ; qtot 3.635
   534          H     54    AS4   HD11    218          0      1.008   ; qtot 3.635
   535          H     54    AS4   HD12    218          0      1.008   ; qtot 3.635
   536         OM     54    AS4    OD2    218     -0.635    15.9994   ; qtot 3
   537          H     54    AS4   HD21    218          0      1.008   ; qtot 3
   538          H     54    AS4   HD22    218          0      1.008   ; qtot 3
   539          C     54    AS4      C    219       0.45     12.011   ; qtot 3.45
   540          O     54    AS4      O    219      -0.45    15.9994   ; qtot 3
; residue  55 CY0 rtp CY0  q  0.0
   541          N     55    CY0      N    220      -0.31    14.0067   ; qtot 2.69
   542          H     55    CY0      H    220       0.31      1.008   ; qtot 3
   543        CH1     55    CY0     CA    221          0     13.019   ; qtot 3
   544        CH2     55    CY0     CB    222       0.15     14.027   ; qtot 3.15
   545          S     55    CY0     SG    222      -0.37      32.06   ; qtot 2.78
   546          H     55    CY0    HG1    222       0.22      1.008   ; qtot 3
   547          H     55    CY0    HG2    222          0      1.008   ; qtot 3
   548          H     55    CY0    HG3    222          0      1.008   ; qtot 3
   549          C     55    CY0      C    223       0.45     12.011   ; qtot 3.45
   550          O     55    CY0      O    223      -0.45    15.9994   ; qtot 3
; residue  56 VAL rtp VAL  q  0.0
   551          N     56    VAL      N    224      -0.31    14.0067   ; qtot 2.69
   552          H     56    VAL      H    224       0.31      1.008   ; qtot 3
   553        CH1     56    VAL     CA    225          0     13.019   ; qtot 3
   554        CH1     56    VAL     CB    225          0     13.019   ; qtot 3
   555        CH3     56    VAL    CG1    225          0     15.035   ; qtot 3
   556        CH3     56    VAL    CG2    225          0     15.035   ; qtot 3
   557          C     56    VAL      C    226       0.45     12.011   ; qtot 3.45
   558          O     56    VAL      O    226      -0.45    15.9994   ; qtot 3
; residue  57 VAL rtp VAL  q  0.0
   559          N     57    VAL      N    227      -0.31    14.0067   ; qtot 2.69
   560          H     57    VAL      H    227       0.31      1.008   ; qtot 3
   561        CH1     57    VAL     CA    228          0     13.019   ; qtot 3
   562        CH1     57    VAL     CB    228          0     13.019   ; qtot 3
   563        CH3     57    VAL    CG1    228          0     15.035   ; qtot 3
   564        CH3     57    VAL    CG2    228          0     15.035   ; qtot 3
   565          C     57    VAL      C    229       0.45     12.011   ; qtot 3.45
   566          O     57    VAL      O    229      -0.45    15.9994   ; qtot 3
; residue  58 AR4 rtp AR4  q +1.0
   567          N     58    AR4      N    230      -0.31    14.0067   ; qtot 2.69
   568          H     58    AR4      H    230       0.31      1.008   ; qtot 3
   569        CH1     58    AR4     CA    231          0     13.019   ; qtot 3
   570        CH2     58    AR4     CB    231          0     14.027   ; qtot 3
   571        CH2     58    AR4     CG    231          0     14.027   ; qtot 3
   572        CH2     58    AR4     CD    232       0.09     14.027   ; qtot 3.09
   573         NE     58    AR4     NE    232      -0.11    14.0067   ; qtot 2.98
   574          H     58    AR4     HE    232       0.24      1.008   ; qtot 3.22
   575          C     58    AR4     CZ    232       0.34     12.011   ; qtot 3.56
   576         NZ     58    AR4    NH1    232      -0.26    14.0067   ; qtot 3.3
   577          H     58    AR4   HH11    232       0.24      1.008   ; qtot 3.54
   578          H     58    AR4   HH12    232       0.24      1.008   ; qtot 3.78
   579         NZ     58    AR4    NH2    232      -0.26    14.0067   ; qtot 3.52
   580          H     58    AR4   HH21    232       0.24      1.008   ; qtot 3.76
   581          H     58    AR4   HH22    232       0.24      1.008   ; qtot 4
   582          C     58    AR4      C    233       0.45     12.011   ; qtot 4.45
   583          O     58    AR4      O    233      -0.45    15.9994   ; qtot 4
; residue  59 ILE rtp ILE  q  0.0
   584          N     59    ILE      N    234      -0.31    14.0067   ; qtot 3.69
   585          H     59    ILE      H    234       0.31      1.008   ; qtot 4
   586        CH1     59    ILE     CA    235          0     13.019   ; qtot 4
   587        CH1     59    ILE     CB    236          0     13.019   ; qtot 4
   588        CH2     59    ILE    CG1    236          0     14.027   ; qtot 4
   589        CH3     59    ILE    CG2    236          0     15.035   ; qtot 4
   590        CH3     59    ILE     CD    236          0     15.035   ; qtot 4
   591          C     59    ILE      C    237       0.45     12.011   ; qtot 4.45
   592          O     59    ILE      O    237      -0.45    15.9994   ; qtot 4
; residue  60 PRO rtp PRO  q  0.0
   593          N     60    PRO      N    238          0    14.0067   ; qtot 4
   594        CH1     60    PRO     CA    239          0     13.019   ; qtot 4
   595       CH2r     60    PRO     CB    239          0     14.027   ; qtot 4
   596       CH2r     60    PRO     CG    240          0     14.027   ; qtot 4
   597       CH2r     60    PRO     CD    240          0     14.027   ; qtot 4
   598          C     60    PRO      C    241       0.45     12.011   ; qtot 4.45
   599          O     60    PRO      O    241      -0.45    15.9994   ; qtot 4
; residue  61 LY3 rtp LY3  q +1.0
   600          N     61    LY3      N    242      -0.31    14.0067   ; qtot 3.69
   601          H     61    LY3      H    242       0.31      1.008   ; qtot 4
   602        CH1     61    LY3     CA    243          0     13.019   ; qtot 4
   603        CH2     61    LY3     CB    243          0     14.027   ; qtot 4
   604        CH2     61    LY3     CG    244          0     14.027   ; qtot 4
   605        CH2     61    LY3     CD    244          0     14.027   ; qtot 4
   606        CH2     61    LY3     CE    245      0.127     14.027   ; qtot 4.127
   607         NL     61    LY3     NZ    245      0.129    14.0067   ; qtot 4.256
   608          H     61    LY3    HZ1    245      0.248      1.008   ; qtot 4.504
   609          H     61    LY3    HZ2    245      0.248      1.008   ; qtot 4.752
   610          H     61    LY3    HZ3    245      0.248      1.008   ; qtot 5
   611          C     61    LY3      C    246       0.45     12.011   ; qtot 5.45
   612          O     61    LY3      O    246      -0.45    15.9994   ; qtot 5
; residue  62 GL4 rtp GL4  q -1.0
   613          N     62    GL4      N    247      -0.31    14.0067   ; qtot 4.69
   614          H     62    GL4      H    247       0.31      1.008   ; qtot 5
   615        CH1     62    GL4     CA    248          0     13.019   ; qtot 5
   616        CH2     62    GL4     CB    248          0     14.027   ; qtot 5
   617        CH2     62    GL4     CG    248          0     14.027   ; qtot 5
   618          C     62    GL4     CD    249       0.27     12.011   ; qtot 5.27
   619         OM     62    GL4    OE1    249     -0.635    15.9994   ; qtot 4.635
   620          H     62    GL4   HE11    249          0      1.008   ; qtot 4.635
   621          H     62    GL4   HE12    249          0      1.008   ; qtot 4.635
   622         OM     62    GL4    OE2    249     -0.635    15.9994   ; qtot 4
   623          H     62    GL4   HE21    249          0      1.008   ; qtot 4
   624          H     62    GL4   HE22    249          0      1.008   ; qtot 4
   625          C     62    GL4      C    250       0.45     12.011   ; qtot 4.45
   626          O     62    GL4      O    250      -0.45    15.9994   ; qtot 4
; residue  63 GLN rtp GLN  q  0.0
   627          N     63    GLN      N    251      -0.31    14.0067   ; qtot 3.69
   628          H     63    GLN      H    251       0.31      1.008   ; qtot 4
   629        CH1     63    GLN     CA    252          0     13.019   ; qtot 4
   630        CH2     63    GLN     CB    252          0     14.027   ; qtot 4
   631        CH2     63    GLN     CG    252          0     14.027   ; qtot 4
   632          C     63    GLN     CD    253       0.29     12.011   ; qtot 4.29
   633          O     63    GLN    OE1    253      -0.45    15.9994   ; qtot 3.84
   634         NT     63    GLN    NE2    253      -0.72    14.0067   ; qtot 3.12
   635          H     63    GLN   HE21    253       0.44      1.008   ; qtot 3.56
   636          H     63    GLN   HE22    253       0.44      1.008   ; qtot 4
   637          C     63    GLN      C    254       0.45     12.011   ; qtot 4.45
   638          O     63    GLN      O    254      -0.45    15.9994   ; qtot 4
; residue  64 GLY rtp GLY  q  0.0
   639          N     64    GLY      N    255      -0.31    14.0067   ; qtot 3.69
   640          H     64    GLY      H    255       0.31      1.008   ; qtot 4
   641        CH2     64    GLY     CA    256          0     14.027   ; qtot 4
   642          C     64    GLY      C    257       0.45     12.011   ; qtot 4.45
   643          O     64    GLY      O    257      -0.45    15.9994   ; qtot 4
; residue  65 PHE rtp PHE  q  0.0
   644          N     65    PHE      N    258      -0.31    14.0067   ; qtot 3.69
   645          H     65    PHE      H    258       0.31      1.008   ; qtot 4
   646        CH1     65    PHE     CA    259          0     13.019   ; qtot 4
   647        CH2     65    PHE     CB    259          0     14.027   ; qtot 4
   648          C     65    PHE     CG    259          0     12.011   ; qtot 4
   649          C     65    PHE    CD1    260      -0.14     12.011   ; qtot 3.86
   650         HC     65    PHE    HD1    260       0.14      1.008   ; qtot 4
   651          C     65    PHE    CD2    261      -0.14     12.011   ; qtot 3.86
   652         HC     65    PHE    HD2    261       0.14      1.008   ; qtot 4
   653          C     65    PHE    CE1    262      -0.14     12.011   ; qtot 3.86
   654         HC     65    PHE    HE1    262       0.14      1.008   ; qtot 4
   655          C     65    PHE    CE2    263      -0.14     12.011   ; qtot 3.86
   656         HC     65    PHE    HE2    263       0.14      1.008   ; qtot 4
   657          C     65    PHE     CZ    264      -0.14     12.011   ; qtot 3.86
   658         HC     65    PHE     HZ    264       0.14      1.008   ; qtot 4
   659          C     65    PHE      C    265       0.45     12.011   ; qtot 4.45
   660          O     65    PHE      O    265      -0.45    15.9994   ; qtot 4
; residue  66 LEU rtp LEU  q  0.0
   661          N     66    LEU      N    266      -0.31    14.0067   ; qtot 3.69
   662          H     66    LEU      H    266       0.31      1.008   ; qtot 4
   663        CH1     66    LEU     CA    267          0     13.019   ; qtot 4
   664        CH2     66    LEU     CB    267          0     14.027   ; qtot 4
   665        CH1     66    LEU     CG    268          0     13.019   ; qtot 4
   666        CH3     66    LEU    CD1    268          0     15.035   ; qtot 4
   667        CH3     66    LEU    CD2    268          0     15.035   ; qtot 4
   668          C     66    LEU      C    269       0.45     12.011   ; qtot 4.45
   669          O     66    LEU      O    269      -0.45    15.9994   ; qtot 4
; residue  67 SER rtp SER  q  0.0
   670          N     67    SER      N    270      -0.31    14.0067   ; qtot 3.69
   671          H     67    SER      H    270       0.31      1.008   ; qtot 4
   672        CH1     67    SER     CA    271          0     13.019   ; qtot 4
   673        CH2     67    SER     CB    272      0.266     14.027   ; qtot 4.266
   674         OA     67    SER     OG    272     -0.674    15.9994   ; qtot 3.592
   675          H     67    SER     HG    272      0.408      1.008   ; qtot 4
   676          C     67    SER      C    273       0.45     12.011   ; qtot 4.45
   677          O     67    SER      O    273      -0.45    15.9994   ; qtot 4
; residue  68 PHE rtp PHE  q  0.0
   678          N     68    PHE      N    274      -0.31    14.0067   ; qtot 3.69
   679          H     68    PHE      H    274       0.31      1.008   ; qtot 4
   680        CH1     68    PHE     CA    275          0     13.019   ; qtot 4
   681        CH2     68    PHE     CB    275          0     14.027   ; qtot 4
   682          C     68    PHE     CG    275          0     12.011   ; qtot 4
   683          C     68    PHE    CD1    276      -0.14     12.011   ; qtot 3.86
   684         HC     68    PHE    HD1    276       0.14      1.008   ; qtot 4
   685          C     68    PHE    CD2    277      -0.14     12.011   ; qtot 3.86
   686         HC     68    PHE    HD2    277       0.14      1.008   ; qtot 4
   687          C     68    PHE    CE1    278      -0.14     12.011   ; qtot 3.86
   688         HC     68    PHE    HE1    278       0.14      1.008   ; qtot 4
   689          C     68    PHE    CE2    279      -0.14     12.011   ; qtot 3.86
   690         HC     68    PHE    HE2    279       0.14      1.008   ; qtot 4
   691          C     68    PHE     CZ    280      -0.14     12.011   ; qtot 3.86
   692         HC     68    PHE     HZ    280       0.14      1.008   ; qtot 4
   693          C     68    PHE      C    281       0.45     12.011   ; qtot 4.45
   694          O     68    PHE      O    281      -0.45    15.9994   ; qtot 4
; residue  69 TRP rtp TRP  q  0.0
   695          N     69    TRP      N    282      -0.31    14.0067   ; qtot 3.69
   696          H     69    TRP      H    282       0.31      1.008   ; qtot 4
   697        CH1     69    TRP     CA    283          0     13.019   ; qtot 4
   698        CH2     69    TRP     CB    283          0     14.027   ; qtot 4
   699          C     69    TRP     CG    284      -0.21     12.011   ; qtot 3.79
   700          C     69    TRP    CD1    284      -0.14     12.011   ; qtot 3.65
   701         HC     69    TRP    HD1    284       0.14      1.008   ; qtot 3.79
   702          C     69    TRP    CD2    284          0     12.011   ; qtot 3.79
   703         NR     69    TRP    NE1    284       -0.1    14.0067   ; qtot 3.69
   704          H     69    TRP    HE1    284       0.31      1.008   ; qtot 4
   705          C     69    TRP    CE2    284          0     12.011   ; qtot 4
   706          C     69    TRP    CE3    285      -0.14     12.011   ; qtot 3.86
   707         HC     69    TRP    HE3    285       0.14      1.008   ; qtot 4
   708          C     69    TRP    CZ2    286      -0.14     12.011   ; qtot 3.86
   709         HC     69    TRP    HZ2    286       0.14      1.008   ; qtot 4
   710          C     69    TRP    CZ3    287      -0.14     12.011   ; qtot 3.86
   711         HC     69    TRP    HZ3    287       0.14      1.008   ; qtot 4
   712          C     69    TRP    CH2    288      -0.14     12.011   ; qtot 3.86
   713         HC     69    TRP    HH2    288       0.14      1.008   ; qtot 4
   714          C     69    TRP      C    289       0.45     12.011   ; qtot 4.45
   715          O     69    TRP      O    289      -0.45    15.9994   ; qtot 4
; residue  70 AR4 rtp AR4  q +1.0
   716          N     70    AR4      N    290      -0.31    14.0067   ; qtot 3.69
   717          H     70    AR4      H    290       0.31      1.008   ; qtot 4
   718        CH1     70    AR4     CA    291          0     13.019   ; qtot 4
   719        CH2     70    AR4     CB    291          0     14.027   ; qtot 4
   720        CH2     70    AR4     CG    291          0     14.027   ; qtot 4
   721        CH2     70    AR4     CD    292       0.09     14.027   ; qtot 4.09
   722         NE     70    AR4     NE    292      -0.11    14.0067   ; qtot 3.98
   723          H     70    AR4     HE    292       0.24      1.008   ; qtot 4.22
   724          C     70    AR4     CZ    292       0.34     12.011   ; qtot 4.56
   725         NZ     70    AR4    NH1    292      -0.26    14.0067   ; qtot 4.3
   726          H     70    AR4   HH11    292       0.24      1.008   ; qtot 4.54
   727          H     70    AR4   HH12    292       0.24      1.008   ; qtot 4.78
   728         NZ     70    AR4    NH2    292      -0.26    14.0067   ; qtot 4.52
   729          H     70    AR4   HH21    292       0.24      1.008   ; qtot 4.76
   730          H     70    AR4   HH22    292       0.24      1.008   ; qtot 5
   731          C     70    AR4      C    293       0.45     12.011   ; qtot 5.45
   732          O     70    AR4      O    293      -0.45    15.9994   ; qtot 5
; residue  71 GLY rtp GLY  q  0.0
   733          N     71    GLY      N    294      -0.31    14.0067   ; qtot 4.69
   734          H     71    GLY      H    294       0.31      1.008   ; qtot 5
   735        CH2     71    GLY     CA    295          0     14.027   ; qtot 5
   736          C     71    GLY      C    296       0.45     12.011   ; qtot 5.45
   737          O     71    GLY      O    296      -0.45    15.9994   ; qtot 5
; residue  72 ASN rtp ASN  q  0.0
   738          N     72    ASN      N    297      -0.31    14.0067   ; qtot 4.69
   739          H     72    ASN      H    297       0.31      1.008   ; qtot 5
   740        CH1     72    ASN     CA    298          0     13.019   ; qtot 5
   741        CH2     72    ASN     CB    298          0     14.027   ; qtot 5
   742          C     72    ASN     CG    299       0.29     12.011   ; qtot 5.29
   743          O     72    ASN    OD1    299      -0.45    15.9994   ; qtot 4.84
   744         NT     72    ASN    ND2    299      -0.72    14.0067   ; qtot 4.12
   745          H     72    ASN   HD21    299       0.44      1.008   ; qtot 4.56
   746          H     72    ASN   HD22    299       0.44      1.008   ; qtot 5
   747          C     72    ASN      C    300       0.45     12.011   ; qtot 5.45
   748          O     72    ASN      O    300      -0.45    15.9994   ; qtot 5
; residue  73 LEU rtp LEU  q  0.0
   749          N     73    LEU      N    301      -0.31    14.0067   ; qtot 4.69
   750          H     73    LEU      H    301       0.31      1.008   ; qtot 5
   751        CH1     73    LEU     CA    302          0     13.019   ; qtot 5
   752        CH2     73    LEU     CB    302          0     14.027   ; qtot 5
   753        CH1     73    LEU     CG    303          0     13.019   ; qtot 5
   754        CH3     73    LEU    CD1    303          0     15.035   ; qtot 5
   755        CH3     73    LEU    CD2    303          0     15.035   ; qtot 5
   756          C     73    LEU      C    304       0.45     12.011   ; qtot 5.45
   757          O     73    LEU      O    304      -0.45    15.9994   ; qtot 5
; residue  74 ALA rtp ALA  q  0.0
   758          N     74    ALA      N    305      -0.31    14.0067   ; qtot 4.69
   759          H     74    ALA      H    305       0.31      1.008   ; qtot 5
   760        CH1     74    ALA     CA    306          0     13.019   ; qtot 5
   761        CH3     74    ALA     CB    306          0     15.035   ; qtot 5
   762          C     74    ALA      C    307       0.45     12.011   ; qtot 5.45
   763          O     74    ALA      O    307      -0.45    15.9994   ; qtot 5
; residue  75 ASN rtp ASN  q  0.0
   764          N     75    ASN      N    308      -0.31    14.0067   ; qtot 4.69
   765          H     75    ASN      H    308       0.31      1.008   ; qtot 5
   766        CH1     75    ASN     CA    309          0     13.019   ; qtot 5
   767        CH2     75    ASN     CB    309          0     14.027   ; qtot 5
   768          C     75    ASN     CG    310       0.29     12.011   ; qtot 5.29
   769          O     75    ASN    OD1    310      -0.45    15.9994   ; qtot 4.84
   770         NT     75    ASN    ND2    310      -0.72    14.0067   ; qtot 4.12
   771          H     75    ASN   HD21    310       0.44      1.008   ; qtot 4.56
   772          H     75    ASN   HD22    310       0.44      1.008   ; qtot 5
   773          C     75    ASN      C    311       0.45     12.011   ; qtot 5.45
   774          O     75    ASN      O    311      -0.45    15.9994   ; qtot 5
; residue  76 VAL rtp VAL  q  0.0
   775          N     76    VAL      N    312      -0.31    14.0067   ; qtot 4.69
   776          H     76    VAL      H    312       0.31      1.008   ; qtot 5
   777        CH1     76    VAL     CA    313          0     13.019   ; qtot 5
   778        CH1     76    VAL     CB    313          0     13.019   ; qtot 5
   779        CH3     76    VAL    CG1    313          0     15.035   ; qtot 5
   780        CH3     76    VAL    CG2    313          0     15.035   ; qtot 5
   781          C     76    VAL      C    314       0.45     12.011   ; qtot 5.45
   782          O     76    VAL      O    314      -0.45    15.9994   ; qtot 5
; residue  77 ILE rtp ILE  q  0.0
   783          N     77    ILE      N    315      -0.31    14.0067   ; qtot 4.69
   784          H     77    ILE      H    315       0.31      1.008   ; qtot 5
   785        CH1     77    ILE     CA    316          0     13.019   ; qtot 5
   786        CH1     77    ILE     CB    317          0     13.019   ; qtot 5
   787        CH2     77    ILE    CG1    317          0     14.027   ; qtot 5
   788        CH3     77    ILE    CG2    317          0     15.035   ; qtot 5
   789        CH3     77    ILE     CD    317          0     15.035   ; qtot 5
   790          C     77    ILE      C    318       0.45     12.011   ; qtot 5.45
   791          O     77    ILE      O    318      -0.45    15.9994   ; qtot 5
; residue  78 AR4 rtp AR4  q +1.0
   792          N     78    AR4      N    319      -0.31    14.0067   ; qtot 4.69
   793          H     78    AR4      H    319       0.31      1.008   ; qtot 5
   794        CH1     78    AR4     CA    320          0     13.019   ; qtot 5
   795        CH2     78    AR4     CB    320          0     14.027   ; qtot 5
   796        CH2     78    AR4     CG    320          0     14.027   ; qtot 5
   797        CH2     78    AR4     CD    321       0.09     14.027   ; qtot 5.09
   798         NE     78    AR4     NE    321      -0.11    14.0067   ; qtot 4.98
   799          H     78    AR4     HE    321       0.24      1.008   ; qtot 5.22
   800          C     78    AR4     CZ    321       0.34     12.011   ; qtot 5.56
   801         NZ     78    AR4    NH1    321      -0.26    14.0067   ; qtot 5.3
   802          H     78    AR4   HH11    321       0.24      1.008   ; qtot 5.54
   803          H     78    AR4   HH12    321       0.24      1.008   ; qtot 5.78
   804         NZ     78    AR4    NH2    321      -0.26    14.0067   ; qtot 5.52
   805          H     78    AR4   HH21    321       0.24      1.008   ; qtot 5.76
   806          H     78    AR4   HH22    321       0.24      1.008   ; qtot 6
   807          C     78    AR4      C    322       0.45     12.011   ; qtot 6.45
   808          O     78    AR4      O    322      -0.45    15.9994   ; qtot 6
; residue  79 TY0 rtp TY0  q  0.0
   809          N     79    TY0      N    323      -0.31    14.0067   ; qtot 5.69
   810          H     79    TY0      H    323       0.31      1.008   ; qtot 6
   811        CH1     79    TY0     CA    324          0     13.019   ; qtot 6
   812        CH2     79    TY0     CB    324          0     14.027   ; qtot 6
   813          C     79    TY0     CG    324          0     12.011   ; qtot 6
   814          C     79    TY0    CD1    325      -0.14     12.011   ; qtot 5.86
   815         HC     79    TY0    HD1    325       0.14      1.008   ; qtot 6
   816          C     79    TY0    CD2    326      -0.14     12.011   ; qtot 5.86
   817         HC     79    TY0    HD2    326       0.14      1.008   ; qtot 6
   818          C     79    TY0    CE1    327      -0.14     12.011   ; qtot 5.86
   819         HC     79    TY0    HE1    327       0.14      1.008   ; qtot 6
   820          C     79    TY0    CE2    328      -0.14     12.011   ; qtot 5.86
   821         HC     79    TY0    HE2    328       0.14      1.008   ; qtot 6
   822          C     79    TY0     CZ    329      0.203     12.011   ; qtot 6.203
   823         OA     79    TY0     OH    329     -0.611    15.9994   ; qtot 5.592
   824          H     79    TY0    HH1    329      0.408      1.008   ; qtot 6
   825          H     79    TY0    HH2    329          0      1.008   ; qtot 6
   826          C     79    TY0      C    330       0.45     12.011   ; qtot 6.45
   827          O     79    TY0      O    330      -0.45    15.9994   ; qtot 6
; residue  80 PHE rtp PHE  q  0.0
   828          N     80    PHE      N    331      -0.31    14.0067   ; qtot 5.69
   829          H     80    PHE      H    331       0.31      1.008   ; qtot 6
   830        CH1     80    PHE     CA    332          0     13.019   ; qtot 6
   831        CH2     80    PHE     CB    332          0     14.027   ; qtot 6
   832          C     80    PHE     CG    332          0     12.011   ; qtot 6
   833          C     80    PHE    CD1    333      -0.14     12.011   ; qtot 5.86
   834         HC     80    PHE    HD1    333       0.14      1.008   ; qtot 6
   835          C     80    PHE    CD2    334      -0.14     12.011   ; qtot 5.86
   836         HC     80    PHE    HD2    334       0.14      1.008   ; qtot 6
   837          C     80    PHE    CE1    335      -0.14     12.011   ; qtot 5.86
   838         HC     80    PHE    HE1    335       0.14      1.008   ; qtot 6
   839          C     80    PHE    CE2    336      -0.14     12.011   ; qtot 5.86
   840         HC     80    PHE    HE2    336       0.14      1.008   ; qtot 6
   841          C     80    PHE     CZ    337      -0.14     12.011   ; qtot 5.86
   842         HC     80    PHE     HZ    337       0.14      1.008   ; qtot 6
   843          C     80    PHE      C    338       0.45     12.011   ; qtot 6.45
   844          O     80    PHE      O    338      -0.45    15.9994   ; qtot 6
; residue  81 PRO rtp PRO  q  0.0
   845          N     81    PRO      N    339          0    14.0067   ; qtot 6
   846        CH1     81    PRO     CA    340          0     13.019   ; qtot 6
   847       CH2r     81    PRO     CB    340          0     14.027   ; qtot 6
   848       CH2r     81    PRO     CG    341          0     14.027   ; qtot 6
   849       CH2r     81    PRO     CD    341          0     14.027   ; qtot 6
   850          C     81    PRO      C    342       0.45     12.011   ; qtot 6.45
   851          O     81    PRO      O    342      -0.45    15.9994   ; qtot 6
; residue  82 THR rtp THR  q  0.0
   852          N     82    THR      N    343      -0.31    14.0067   ; qtot 5.69
   853          H     82    THR      H    343       0.31      1.008   ; qtot 6
   854        CH1     82    THR     CA    344          0     13.019   ; qtot 6
   855        CH1     82    THR     CB    345      0.266     13.019   ; qtot 6.266
   856         OA     82    THR    OG1    345     -0.674    15.9994   ; qtot 5.592
   857          H     82    THR    HG1    345      0.408      1.008   ; qtot 6
   858        CH3     82    THR    CG2    346          0     15.035   ; qtot 6
   859          C     82    THR      C    347       0.45     12.011   ; qtot 6.45
   860          O     82    THR      O    347      -0.45    15.9994   ; qtot 6
; residue  83 GLN rtp GLN  q  0.0
   861          N     83    GLN      N    348      -0.31    14.0067   ; qtot 5.69
   862          H     83    GLN      H    348       0.31      1.008   ; qtot 6
   863        CH1     83    GLN     CA    349          0     13.019   ; qtot 6
   864        CH2     83    GLN     CB    349          0     14.027   ; qtot 6
   865        CH2     83    GLN     CG    349          0     14.027   ; qtot 6
   866          C     83    GLN     CD    350       0.29     12.011   ; qtot 6.29
   867          O     83    GLN    OE1    350      -0.45    15.9994   ; qtot 5.84
   868         NT     83    GLN    NE2    350      -0.72    14.0067   ; qtot 5.12
   869          H     83    GLN   HE21    350       0.44      1.008   ; qtot 5.56
   870          H     83    GLN   HE22    350       0.44      1.008   ; qtot 6
   871          C     83    GLN      C    351       0.45     12.011   ; qtot 6.45
   872          O     83    GLN      O    351      -0.45    15.9994   ; qtot 6
; residue  84 ALA rtp ALA  q  0.0
   873          N     84    ALA      N    352      -0.31    14.0067   ; qtot 5.69
   874          H     84    ALA      H    352       0.31      1.008   ; qtot 6
   875        CH1     84    ALA     CA    353          0     13.019   ; qtot 6
   876        CH3     84    ALA     CB    353          0     15.035   ; qtot 6
   877          C     84    ALA      C    354       0.45     12.011   ; qtot 6.45
   878          O     84    ALA      O    354      -0.45    15.9994   ; qtot 6
; residue  85 LEU rtp LEU  q  0.0
   879          N     85    LEU      N    355      -0.31    14.0067   ; qtot 5.69
   880          H     85    LEU      H    355       0.31      1.008   ; qtot 6
   881        CH1     85    LEU     CA    356          0     13.019   ; qtot 6
   882        CH2     85    LEU     CB    356          0     14.027   ; qtot 6
   883        CH1     85    LEU     CG    357          0     13.019   ; qtot 6
   884        CH3     85    LEU    CD1    357          0     15.035   ; qtot 6
   885        CH3     85    LEU    CD2    357          0     15.035   ; qtot 6
   886          C     85    LEU      C    358       0.45     12.011   ; qtot 6.45
   887          O     85    LEU      O    358      -0.45    15.9994   ; qtot 6
; residue  86 ASN rtp ASN  q  0.0
   888          N     86    ASN      N    359      -0.31    14.0067   ; qtot 5.69
   889          H     86    ASN      H    359       0.31      1.008   ; qtot 6
   890        CH1     86    ASN     CA    360          0     13.019   ; qtot 6
   891        CH2     86    ASN     CB    360          0     14.027   ; qtot 6
   892          C     86    ASN     CG    361       0.29     12.011   ; qtot 6.29
   893          O     86    ASN    OD1    361      -0.45    15.9994   ; qtot 5.84
   894         NT     86    ASN    ND2    361      -0.72    14.0067   ; qtot 5.12
   895          H     86    ASN   HD21    361       0.44      1.008   ; qtot 5.56
   896          H     86    ASN   HD22    361       0.44      1.008   ; qtot 6
   897          C     86    ASN      C    362       0.45     12.011   ; qtot 6.45
   898          O     86    ASN      O    362      -0.45    15.9994   ; qtot 6
; residue  87 PHE rtp PHE  q  0.0
   899          N     87    PHE      N    363      -0.31    14.0067   ; qtot 5.69
   900          H     87    PHE      H    363       0.31      1.008   ; qtot 6
   901        CH1     87    PHE     CA    364          0     13.019   ; qtot 6
   902        CH2     87    PHE     CB    364          0     14.027   ; qtot 6
   903          C     87    PHE     CG    364          0     12.011   ; qtot 6
   904          C     87    PHE    CD1    365      -0.14     12.011   ; qtot 5.86
   905         HC     87    PHE    HD1    365       0.14      1.008   ; qtot 6
   906          C     87    PHE    CD2    366      -0.14     12.011   ; qtot 5.86
   907         HC     87    PHE    HD2    366       0.14      1.008   ; qtot 6
   908          C     87    PHE    CE1    367      -0.14     12.011   ; qtot 5.86
   909         HC     87    PHE    HE1    367       0.14      1.008   ; qtot 6
   910          C     87    PHE    CE2    368      -0.14     12.011   ; qtot 5.86
   911         HC     87    PHE    HE2    368       0.14      1.008   ; qtot 6
   912          C     87    PHE     CZ    369      -0.14     12.011   ; qtot 5.86
   913         HC     87    PHE     HZ    369       0.14      1.008   ; qtot 6
   914          C     87    PHE      C    370       0.45     12.011   ; qtot 6.45
   915          O     87    PHE      O    370      -0.45    15.9994   ; qtot 6
; residue  88 ALA rtp ALA  q  0.0
   916          N     88    ALA      N    371      -0.31    14.0067   ; qtot 5.69
   917          H     88    ALA      H    371       0.31      1.008   ; qtot 6
   918        CH1     88    ALA     CA    372          0     13.019   ; qtot 6
   919        CH3     88    ALA     CB    372          0     15.035   ; qtot 6
   920          C     88    ALA      C    373       0.45     12.011   ; qtot 6.45
   921          O     88    ALA      O    373      -0.45    15.9994   ; qtot 6
; residue  89 PHE rtp PHE  q  0.0
   922          N     89    PHE      N    374      -0.31    14.0067   ; qtot 5.69
   923          H     89    PHE      H    374       0.31      1.008   ; qtot 6
   924        CH1     89    PHE     CA    375          0     13.019   ; qtot 6
   925        CH2     89    PHE     CB    375          0     14.027   ; qtot 6
   926          C     89    PHE     CG    375          0     12.011   ; qtot 6
   927          C     89    PHE    CD1    376      -0.14     12.011   ; qtot 5.86
   928         HC     89    PHE    HD1    376       0.14      1.008   ; qtot 6
   929          C     89    PHE    CD2    377      -0.14     12.011   ; qtot 5.86
   930         HC     89    PHE    HD2    377       0.14      1.008   ; qtot 6
   931          C     89    PHE    CE1    378      -0.14     12.011   ; qtot 5.86
   932         HC     89    PHE    HE1    378       0.14      1.008   ; qtot 6
   933          C     89    PHE    CE2    379      -0.14     12.011   ; qtot 5.86
   934         HC     89    PHE    HE2    379       0.14      1.008   ; qtot 6
   935          C     89    PHE     CZ    380      -0.14     12.011   ; qtot 5.86
   936         HC     89    PHE     HZ    380       0.14      1.008   ; qtot 6
   937          C     89    PHE      C    381       0.45     12.011   ; qtot 6.45
   938          O     89    PHE      O    381      -0.45    15.9994   ; qtot 6
; residue  90 LY3 rtp LY3  q +1.0
   939          N     90    LY3      N    382      -0.31    14.0067   ; qtot 5.69
   940          H     90    LY3      H    382       0.31      1.008   ; qtot 6
   941        CH1     90    LY3     CA    383          0     13.019   ; qtot 6
   942        CH2     90    LY3     CB    383          0     14.027   ; qtot 6
   943        CH2     90    LY3     CG    384          0     14.027   ; qtot 6
   944        CH2     90    LY3     CD    384          0     14.027   ; qtot 6
   945        CH2     90    LY3     CE    385      0.127     14.027   ; qtot 6.127
   946         NL     90    LY3     NZ    385      0.129    14.0067   ; qtot 6.256
   947          H     90    LY3    HZ1    385      0.248      1.008   ; qtot 6.504
   948          H     90    LY3    HZ2    385      0.248      1.008   ; qtot 6.752
   949          H     90    LY3    HZ3    385      0.248      1.008   ; qtot 7
   950          C     90    LY3      C    386       0.45     12.011   ; qtot 7.45
   951          O     90    LY3      O    386      -0.45    15.9994   ; qtot 7
; residue  91 AS4 rtp AS4  q -1.0
   952          N     91    AS4      N    387      -0.31    14.0067   ; qtot 6.69
   953          H     91    AS4      H    387       0.31      1.008   ; qtot 7
   954        CH1     91    AS4     CA    388          0     13.019   ; qtot 7
   955        CH2     91    AS4     CB    388          0     14.027   ; qtot 7
   956          C     91    AS4     CG    389       0.27     12.011   ; qtot 7.27
   957         OM     91    AS4    OD1    389     -0.635    15.9994   ; qtot 6.635
   958          H     91    AS4   HD11    389          0      1.008   ; qtot 6.635
   959          H     91    AS4   HD12    389          0      1.008   ; qtot 6.635
   960         OM     91    AS4    OD2    389     -0.635    15.9994   ; qtot 6
   961          H     91    AS4   HD21    389          0      1.008   ; qtot 6
   962          H     91    AS4   HD22    389          0      1.008   ; qtot 6
   963          C     91    AS4      C    390       0.45     12.011   ; qtot 6.45
   964          O     91    AS4      O    390      -0.45    15.9994   ; qtot 6
; residue  92 LY3 rtp LY3  q +1.0
   965          N     92    LY3      N    391      -0.31    14.0067   ; qtot 5.69
   966          H     92    LY3      H    391       0.31      1.008   ; qtot 6
   967        CH1     92    LY3     CA    392          0     13.019   ; qtot 6
   968        CH2     92    LY3     CB    392          0     14.027   ; qtot 6
   969        CH2     92    LY3     CG    393          0     14.027   ; qtot 6
   970        CH2     92    LY3     CD    393          0     14.027   ; qtot 6
   971        CH2     92    LY3     CE    394      0.127     14.027   ; qtot 6.127
   972         NL     92    LY3     NZ    394      0.129    14.0067   ; qtot 6.256
   973          H     92    LY3    HZ1    394      0.248      1.008   ; qtot 6.504
   974          H     92    LY3    HZ2    394      0.248      1.008   ; qtot 6.752
   975          H     92    LY3    HZ3    394      0.248      1.008   ; qtot 7
   976          C     92    LY3      C    395       0.45     12.011   ; qtot 7.45
   977          O     92    LY3      O    395      -0.45    15.9994   ; qtot 7
; residue  93 TY0 rtp TY0  q  0.0
   978          N     93    TY0      N    396      -0.31    14.0067   ; qtot 6.69
   979          H     93    TY0      H    396       0.31      1.008   ; qtot 7
   980        CH1     93    TY0     CA    397          0     13.019   ; qtot 7
   981        CH2     93    TY0     CB    397          0     14.027   ; qtot 7
   982          C     93    TY0     CG    397          0     12.011   ; qtot 7
   983          C     93    TY0    CD1    398      -0.14     12.011   ; qtot 6.86
   984         HC     93    TY0    HD1    398       0.14      1.008   ; qtot 7
   985          C     93    TY0    CD2    399      -0.14     12.011   ; qtot 6.86
   986         HC     93    TY0    HD2    399       0.14      1.008   ; qtot 7
   987          C     93    TY0    CE1    400      -0.14     12.011   ; qtot 6.86
   988         HC     93    TY0    HE1    400       0.14      1.008   ; qtot 7
   989          C     93    TY0    CE2    401      -0.14     12.011   ; qtot 6.86
   990         HC     93    TY0    HE2    401       0.14      1.008   ; qtot 7
   991          C     93    TY0     CZ    402      0.203     12.011   ; qtot 7.203
   992         OA     93    TY0     OH    402     -0.611    15.9994   ; qtot 6.592
   993          H     93    TY0    HH1    402      0.408      1.008   ; qtot 7
   994          H     93    TY0    HH2    402          0      1.008   ; qtot 7
   995          C     93    TY0      C    403       0.45     12.011   ; qtot 7.45
   996          O     93    TY0      O    403      -0.45    15.9994   ; qtot 7
; residue  94 LY3 rtp LY3  q +1.0
   997          N     94    LY3      N    404      -0.31    14.0067   ; qtot 6.69
   998          H     94    LY3      H    404       0.31      1.008   ; qtot 7
   999        CH1     94    LY3     CA    405          0     13.019   ; qtot 7
  1000        CH2     94    LY3     CB    405          0     14.027   ; qtot 7
  1001        CH2     94    LY3     CG    406          0     14.027   ; qtot 7
  1002        CH2     94    LY3     CD    406          0     14.027   ; qtot 7
  1003        CH2     94    LY3     CE    407      0.127     14.027   ; qtot 7.127
  1004         NL     94    LY3     NZ    407      0.129    14.0067   ; qtot 7.256
  1005          H     94    LY3    HZ1    407      0.248      1.008   ; qtot 7.504
  1006          H     94    LY3    HZ2    407      0.248      1.008   ; qtot 7.752
  1007          H     94    LY3    HZ3    407      0.248      1.008   ; qtot 8
  1008          C     94    LY3      C    408       0.45     12.011   ; qtot 8.45
  1009          O     94    LY3      O    408      -0.45    15.9994   ; qtot 8
; residue  95 GLN rtp GLN  q  0.0
  1010          N     95    GLN      N    409      -0.31    14.0067   ; qtot 7.69
  1011          H     95    GLN      H    409       0.31      1.008   ; qtot 8
  1012        CH1     95    GLN     CA    410          0     13.019   ; qtot 8
  1013        CH2     95    GLN     CB    410          0     14.027   ; qtot 8
  1014        CH2     95    GLN     CG    410          0     14.027   ; qtot 8
  1015          C     95    GLN     CD    411       0.29     12.011   ; qtot 8.29
  1016          O     95    GLN    OE1    411      -0.45    15.9994   ; qtot 7.84
  1017         NT     95    GLN    NE2    411      -0.72    14.0067   ; qtot 7.12
  1018          H     95    GLN   HE21    411       0.44      1.008   ; qtot 7.56
  1019          H     95    GLN   HE22    411       0.44      1.008   ; qtot 8
  1020          C     95    GLN      C    412       0.45     12.011   ; qtot 8.45
  1021          O     95    GLN      O    412      -0.45    15.9994   ; qtot 8
; residue  96 ILE rtp ILE  q  0.0
  1022          N     96    ILE      N    413      -0.31    14.0067   ; qtot 7.69
  1023          H     96    ILE      H    413       0.31      1.008   ; qtot 8
  1024        CH1     96    ILE     CA    414          0     13.019   ; qtot 8
  1025        CH1     96    ILE     CB    415          0     13.019   ; qtot 8
  1026        CH2     96    ILE    CG1    415          0     14.027   ; qtot 8
  1027        CH3     96    ILE    CG2    415          0     15.035   ; qtot 8
  1028        CH3     96    ILE     CD    415          0     15.035   ; qtot 8
  1029          C     96    ILE      C    416       0.45     12.011   ; qtot 8.45
  1030          O     96    ILE      O    416      -0.45    15.9994   ; qtot 8
; residue  97 PHE rtp PHE  q  0.0
  1031          N     97    PHE      N    417      -0.31    14.0067   ; qtot 7.69
  1032          H     97    PHE      H    417       0.31      1.008   ; qtot 8
  1033        CH1     97    PHE     CA    418          0     13.019   ; qtot 8
  1034        CH2     97    PHE     CB    418          0     14.027   ; qtot 8
  1035          C     97    PHE     CG    418          0     12.011   ; qtot 8
  1036          C     97    PHE    CD1    419      -0.14     12.011   ; qtot 7.86
  1037         HC     97    PHE    HD1    419       0.14      1.008   ; qtot 8
  1038          C     97    PHE    CD2    420      -0.14     12.011   ; qtot 7.86
  1039         HC     97    PHE    HD2    420       0.14      1.008   ; qtot 8
  1040          C     97    PHE    CE1    421      -0.14     12.011   ; qtot 7.86
  1041         HC     97    PHE    HE1    421       0.14      1.008   ; qtot 8
  1042          C     97    PHE    CE2    422      -0.14     12.011   ; qtot 7.86
  1043         HC     97    PHE    HE2    422       0.14      1.008   ; qtot 8
  1044          C     97    PHE     CZ    423      -0.14     12.011   ; qtot 7.86
  1045         HC     97    PHE     HZ    423       0.14      1.008   ; qtot 8
  1046          C     97    PHE      C    424       0.45     12.011   ; qtot 8.45
  1047          O     97    PHE      O    424      -0.45    15.9994   ; qtot 8
; residue  98 LEU rtp LEU  q  0.0
  1048          N     98    LEU      N    425      -0.31    14.0067   ; qtot 7.69
  1049          H     98    LEU      H    425       0.31      1.008   ; qtot 8
  1050        CH1     98    LEU     CA    426          0     13.019   ; qtot 8
  1051        CH2     98    LEU     CB    426          0     14.027   ; qtot 8
  1052        CH1     98    LEU     CG    427          0     13.019   ; qtot 8
  1053        CH3     98    LEU    CD1    427          0     15.035   ; qtot 8
  1054        CH3     98    LEU    CD2    427          0     15.035   ; qtot 8
  1055          C     98    LEU      C    428       0.45     12.011   ; qtot 8.45
  1056          O     98    LEU      O    428      -0.45    15.9994   ; qtot 8
; residue  99 GLY rtp GLY  q  0.0
  1057          N     99    GLY      N    429      -0.31    14.0067   ; qtot 7.69
  1058          H     99    GLY      H    429       0.31      1.008   ; qtot 8
  1059        CH2     99    GLY     CA    430          0     14.027   ; qtot 8
  1060          C     99    GLY      C    431       0.45     12.011   ; qtot 8.45
  1061          O     99    GLY      O    431      -0.45    15.9994   ; qtot 8
; residue 100 GLY rtp GLY  q  0.0
  1062          N    100    GLY      N    432      -0.31    14.0067   ; qtot 7.69
  1063          H    100    GLY      H    432       0.31      1.008   ; qtot 8
  1064        CH2    100    GLY     CA    433          0     14.027   ; qtot 8
  1065          C    100    GLY      C    434       0.45     12.011   ; qtot 8.45
  1066          O    100    GLY      O    434      -0.45    15.9994   ; qtot 8
; residue 101 VAL rtp VAL  q  0.0
  1067          N    101    VAL      N    435      -0.31    14.0067   ; qtot 7.69
  1068          H    101    VAL      H    435       0.31      1.008   ; qtot 8
  1069        CH1    101    VAL     CA    436          0     13.019   ; qtot 8
  1070        CH1    101    VAL     CB    436          0     13.019   ; qtot 8
  1071        CH3    101    VAL    CG1    436          0     15.035   ; qtot 8
  1072        CH3    101    VAL    CG2    436          0     15.035   ; qtot 8
  1073          C    101    VAL      C    437       0.45     12.011   ; qtot 8.45
  1074          O    101    VAL      O    437      -0.45    15.9994   ; qtot 8
; residue 102 AS4 rtp AS4  q -1.0
  1075          N    102    AS4      N    438      -0.31    14.0067   ; qtot 7.69
  1076          H    102    AS4      H    438       0.31      1.008   ; qtot 8
  1077        CH1    102    AS4     CA    439          0     13.019   ; qtot 8
  1078        CH2    102    AS4     CB    439          0     14.027   ; qtot 8
  1079          C    102    AS4     CG    440       0.27     12.011   ; qtot 8.27
  1080         OM    102    AS4    OD1    440     -0.635    15.9994   ; qtot 7.635
  1081          H    102    AS4   HD11    440          0      1.008   ; qtot 7.635
  1082          H    102    AS4   HD12    440          0      1.008   ; qtot 7.635
  1083         OM    102    AS4    OD2    440     -0.635    15.9994   ; qtot 7
  1084          H    102    AS4   HD21    440          0      1.008   ; qtot 7
  1085          H    102    AS4   HD22    440          0      1.008   ; qtot 7
  1086          C    102    AS4      C    441       0.45     12.011   ; qtot 7.45
  1087          O    102    AS4      O    441      -0.45    15.9994   ; qtot 7
; residue 103 AR4 rtp AR4  q +1.0
  1088          N    103    AR4      N    442      -0.31    14.0067   ; qtot 6.69
  1089          H    103    AR4      H    442       0.31      1.008   ; qtot 7
  1090        CH1    103    AR4     CA    443          0     13.019   ; qtot 7
  1091        CH2    103    AR4     CB    443          0     14.027   ; qtot 7
  1092        CH2    103    AR4     CG    443          0     14.027   ; qtot 7
  1093        CH2    103    AR4     CD    444       0.09     14.027   ; qtot 7.09
  1094         NE    103    AR4     NE    444      -0.11    14.0067   ; qtot 6.98
  1095          H    103    AR4     HE    444       0.24      1.008   ; qtot 7.22
  1096          C    103    AR4     CZ    444       0.34     12.011   ; qtot 7.56
  1097         NZ    103    AR4    NH1    444      -0.26    14.0067   ; qtot 7.3
  1098          H    103    AR4   HH11    444       0.24      1.008   ; qtot 7.54
  1099          H    103    AR4   HH12    444       0.24      1.008   ; qtot 7.78
  1100         NZ    103    AR4    NH2    444      -0.26    14.0067   ; qtot 7.52
  1101          H    103    AR4   HH21    444       0.24      1.008   ; qtot 7.76
  1102          H    103    AR4   HH22    444       0.24      1.008   ; qtot 8
  1103          C    103    AR4      C    445       0.45     12.011   ; qtot 8.45
  1104          O    103    AR4      O    445      -0.45    15.9994   ; qtot 8
; residue 104 HI0 rtp HI0  q  0.0
  1105          N    104    HI0      N    446      -0.31    14.0067   ; qtot 7.69
  1106          H    104    HI0      H    446       0.31      1.008   ; qtot 8
  1107        CH1    104    HI0     CA    447          0     13.019   ; qtot 8
  1108        CH2    104    HI0     CB    447          0     14.027   ; qtot 8
  1109          C    104    HI0     CG    448          0     12.011   ; qtot 8
  1110         NR    104    HI0    ND1    448      -0.05    14.0067   ; qtot 7.95
  1111          H    104    HI0    HD1    448       0.31      1.008   ; qtot 8.26
  1112          C    104    HI0    CD2    448          0     12.011   ; qtot 8.26
  1113         HC    104    HI0    HD2    448       0.14      1.008   ; qtot 8.4
  1114          C    104    HI0    CE1    448          0     12.011   ; qtot 8.4
  1115         HC    104    HI0    HE1    448       0.14      1.008   ; qtot 8.54
  1116         NR    104    HI0    NE2    448      -0.54    14.0067   ; qtot 8
  1117          H    104    HI0    HE2    448          0      1.008   ; qtot 8
  1118          C    104    HI0      C    449       0.45     12.011   ; qtot 8.45
  1119          O    104    HI0      O    449      -0.45    15.9994   ; qtot 8
; residue 105 LY3 rtp LY3  q +1.0
  1120          N    105    LY3      N    450      -0.31    14.0067   ; qtot 7.69
  1121          H    105    LY3      H    450       0.31      1.008   ; qtot 8
  1122        CH1    105    LY3     CA    451          0     13.019   ; qtot 8
  1123        CH2    105    LY3     CB    451          0     14.027   ; qtot 8
  1124        CH2    105    LY3     CG    452          0     14.027   ; qtot 8
  1125        CH2    105    LY3     CD    452          0     14.027   ; qtot 8
  1126        CH2    105    LY3     CE    453      0.127     14.027   ; qtot 8.127
  1127         NL    105    LY3     NZ    453      0.129    14.0067   ; qtot 8.256
  1128          H    105    LY3    HZ1    453      0.248      1.008   ; qtot 8.504
  1129          H    105    LY3    HZ2    453      0.248      1.008   ; qtot 8.752
  1130          H    105    LY3    HZ3    453      0.248      1.008   ; qtot 9
  1131          C    105    LY3      C    454       0.45     12.011   ; qtot 9.45
  1132          O    105    LY3      O    454      -0.45    15.9994   ; qtot 9
; residue 106 GLN rtp GLN  q  0.0
  1133          N    106    GLN      N    455      -0.31    14.0067   ; qtot 8.69
  1134          H    106    GLN      H    455       0.31      1.008   ; qtot 9
  1135        CH1    106    GLN     CA    456          0     13.019   ; qtot 9
  1136        CH2    106    GLN     CB    456          0     14.027   ; qtot 9
  1137        CH2    106    GLN     CG    456          0     14.027   ; qtot 9
  1138          C    106    GLN     CD    457       0.29     12.011   ; qtot 9.29
  1139          O    106    GLN    OE1    457      -0.45    15.9994   ; qtot 8.84
  1140         NT    106    GLN    NE2    457      -0.72    14.0067   ; qtot 8.12
  1141          H    106    GLN   HE21    457       0.44      1.008   ; qtot 8.56
  1142          H    106    GLN   HE22    457       0.44      1.008   ; qtot 9
  1143          C    106    GLN      C    458       0.45     12.011   ; qtot 9.45
  1144          O    106    GLN      O    458      -0.45    15.9994   ; qtot 9
; residue 107 PHE rtp PHE  q  0.0
  1145          N    107    PHE      N    459      -0.31    14.0067   ; qtot 8.69
  1146          H    107    PHE      H    459       0.31      1.008   ; qtot 9
  1147        CH1    107    PHE     CA    460          0     13.019   ; qtot 9
  1148        CH2    107    PHE     CB    460          0     14.027   ; qtot 9
  1149          C    107    PHE     CG    460          0     12.011   ; qtot 9
  1150          C    107    PHE    CD1    461      -0.14     12.011   ; qtot 8.86
  1151         HC    107    PHE    HD1    461       0.14      1.008   ; qtot 9
  1152          C    107    PHE    CD2    462      -0.14     12.011   ; qtot 8.86
  1153         HC    107    PHE    HD2    462       0.14      1.008   ; qtot 9
  1154          C    107    PHE    CE1    463      -0.14     12.011   ; qtot 8.86
  1155         HC    107    PHE    HE1    463       0.14      1.008   ; qtot 9
  1156          C    107    PHE    CE2    464      -0.14     12.011   ; qtot 8.86
  1157         HC    107    PHE    HE2    464       0.14      1.008   ; qtot 9
  1158          C    107    PHE     CZ    465      -0.14     12.011   ; qtot 8.86
  1159         HC    107    PHE     HZ    465       0.14      1.008   ; qtot 9
  1160          C    107    PHE      C    466       0.45     12.011   ; qtot 9.45
  1161          O    107    PHE      O    466      -0.45    15.9994   ; qtot 9
; residue 108 TRP rtp TRP  q  0.0
  1162          N    108    TRP      N    467      -0.31    14.0067   ; qtot 8.69
  1163          H    108    TRP      H    467       0.31      1.008   ; qtot 9
  1164        CH1    108    TRP     CA    468          0     13.019   ; qtot 9
  1165        CH2    108    TRP     CB    468          0     14.027   ; qtot 9
  1166          C    108    TRP     CG    469      -0.21     12.011   ; qtot 8.79
  1167          C    108    TRP    CD1    469      -0.14     12.011   ; qtot 8.65
  1168         HC    108    TRP    HD1    469       0.14      1.008   ; qtot 8.79
  1169          C    108    TRP    CD2    469          0     12.011   ; qtot 8.79
  1170         NR    108    TRP    NE1    469       -0.1    14.0067   ; qtot 8.69
  1171          H    108    TRP    HE1    469       0.31      1.008   ; qtot 9
  1172          C    108    TRP    CE2    469          0     12.011   ; qtot 9
  1173          C    108    TRP    CE3    470      -0.14     12.011   ; qtot 8.86
  1174         HC    108    TRP    HE3    470       0.14      1.008   ; qtot 9
  1175          C    108    TRP    CZ2    471      -0.14     12.011   ; qtot 8.86
  1176         HC    108    TRP    HZ2    471       0.14      1.008   ; qtot 9
  1177          C    108    TRP    CZ3    472      -0.14     12.011   ; qtot 8.86
  1178         HC    108    TRP    HZ3    472       0.14      1.008   ; qtot 9
  1179          C    108    TRP    CH2    473      -0.14     12.011   ; qtot 8.86
  1180         HC    108    TRP    HH2    473       0.14      1.008   ; qtot 9
  1181          C    108    TRP      C    474       0.45     12.011   ; qtot 9.45
  1182          O    108    TRP      O    474      -0.45    15.9994   ; qtot 9
; residue 109 AR4 rtp AR4  q +1.0
  1183          N    109    AR4      N    475      -0.31    14.0067   ; qtot 8.69
  1184          H    109    AR4      H    475       0.31      1.008   ; qtot 9
  1185        CH1    109    AR4     CA    476          0     13.019   ; qtot 9
  1186        CH2    109    AR4     CB    476          0     14.027   ; qtot 9
  1187        CH2    109    AR4     CG    476          0     14.027   ; qtot 9
  1188        CH2    109    AR4     CD    477       0.09     14.027   ; qtot 9.09
  1189         NE    109    AR4     NE    477      -0.11    14.0067   ; qtot 8.98
  1190          H    109    AR4     HE    477       0.24      1.008   ; qtot 9.22
  1191          C    109    AR4     CZ    477       0.34     12.011   ; qtot 9.56
  1192         NZ    109    AR4    NH1    477      -0.26    14.0067   ; qtot 9.3
  1193          H    109    AR4   HH11    477       0.24      1.008   ; qtot 9.54
  1194          H    109    AR4   HH12    477       0.24      1.008   ; qtot 9.78
  1195         NZ    109    AR4    NH2    477      -0.26    14.0067   ; qtot 9.52
  1196          H    109    AR4   HH21    477       0.24      1.008   ; qtot 9.76
  1197          H    109    AR4   HH22    477       0.24      1.008   ; qtot 10
  1198          C    109    AR4      C    478       0.45     12.011   ; qtot 10.45
  1199          O    109    AR4      O    478      -0.45    15.9994   ; qtot 10
; residue 110 TY0 rtp TY0  q  0.0
  1200          N    110    TY0      N    479      -0.31    14.0067   ; qtot 9.69
  1201          H    110    TY0      H    479       0.31      1.008   ; qtot 10
  1202        CH1    110    TY0     CA    480          0     13.019   ; qtot 10
  1203        CH2    110    TY0     CB    480          0     14.027   ; qtot 10
  1204          C    110    TY0     CG    480          0     12.011   ; qtot 10
  1205          C    110    TY0    CD1    481      -0.14     12.011   ; qtot 9.86
  1206         HC    110    TY0    HD1    481       0.14      1.008   ; qtot 10
  1207          C    110    TY0    CD2    482      -0.14     12.011   ; qtot 9.86
  1208         HC    110    TY0    HD2    482       0.14      1.008   ; qtot 10
  1209          C    110    TY0    CE1    483      -0.14     12.011   ; qtot 9.86
  1210         HC    110    TY0    HE1    483       0.14      1.008   ; qtot 10
  1211          C    110    TY0    CE2    484      -0.14     12.011   ; qtot 9.86
  1212         HC    110    TY0    HE2    484       0.14      1.008   ; qtot 10
  1213          C    110    TY0     CZ    485      0.203     12.011   ; qtot 10.2
  1214         OA    110    TY0     OH    485     -0.611    15.9994   ; qtot 9.592
  1215          H    110    TY0    HH1    485      0.408      1.008   ; qtot 10
  1216          H    110    TY0    HH2    485          0      1.008   ; qtot 10
  1217          C    110    TY0      C    486       0.45     12.011   ; qtot 10.45
  1218          O    110    TY0      O    486      -0.45    15.9994   ; qtot 10
; residue 111 PHE rtp PHE  q  0.0
  1219          N    111    PHE      N    487      -0.31    14.0067   ; qtot 9.69
  1220          H    111    PHE      H    487       0.31      1.008   ; qtot 10
  1221        CH1    111    PHE     CA    488          0     13.019   ; qtot 10
  1222        CH2    111    PHE     CB    488          0     14.027   ; qtot 10
  1223          C    111    PHE     CG    488          0     12.011   ; qtot 10
  1224          C    111    PHE    CD1    489      -0.14     12.011   ; qtot 9.86
  1225         HC    111    PHE    HD1    489       0.14      1.008   ; qtot 10
  1226          C    111    PHE    CD2    490      -0.14     12.011   ; qtot 9.86
  1227         HC    111    PHE    HD2    490       0.14      1.008   ; qtot 10
  1228          C    111    PHE    CE1    491      -0.14     12.011   ; qtot 9.86
  1229         HC    111    PHE    HE1    491       0.14      1.008   ; qtot 10
  1230          C    111    PHE    CE2    492      -0.14     12.011   ; qtot 9.86
  1231         HC    111    PHE    HE2    492       0.14      1.008   ; qtot 10
  1232          C    111    PHE     CZ    493      -0.14     12.011   ; qtot 9.86
  1233         HC    111    PHE     HZ    493       0.14      1.008   ; qtot 10
  1234          C    111    PHE      C    494       0.45     12.011   ; qtot 10.45
  1235          O    111    PHE      O    494      -0.45    15.9994   ; qtot 10
; residue 112 ALA rtp ALA  q  0.0
  1236          N    112    ALA      N    495      -0.31    14.0067   ; qtot 9.69
  1237          H    112    ALA      H    495       0.31      1.008   ; qtot 10
  1238        CH1    112    ALA     CA    496          0     13.019   ; qtot 10
  1239        CH3    112    ALA     CB    496          0     15.035   ; qtot 10
  1240          C    112    ALA      C    497       0.45     12.011   ; qtot 10.45
  1241          O    112    ALA      O    497      -0.45    15.9994   ; qtot 10
; residue 113 GLY rtp GLY  q  0.0
  1242          N    113    GLY      N    498      -0.31    14.0067   ; qtot 9.69
  1243          H    113    GLY      H    498       0.31      1.008   ; qtot 10
  1244        CH2    113    GLY     CA    499          0     14.027   ; qtot 10
  1245          C    113    GLY      C    500       0.45     12.011   ; qtot 10.45
  1246          O    113    GLY      O    500      -0.45    15.9994   ; qtot 10
; residue 114 ASN rtp ASN  q  0.0
  1247          N    114    ASN      N    501      -0.31    14.0067   ; qtot 9.69
  1248          H    114    ASN      H    501       0.31      1.008   ; qtot 10
  1249        CH1    114    ASN     CA    502          0     13.019   ; qtot 10
  1250        CH2    114    ASN     CB    502          0     14.027   ; qtot 10
  1251          C    114    ASN     CG    503       0.29     12.011   ; qtot 10.29
  1252          O    114    ASN    OD1    503      -0.45    15.9994   ; qtot 9.84
  1253         NT    114    ASN    ND2    503      -0.72    14.0067   ; qtot 9.12
  1254          H    114    ASN   HD21    503       0.44      1.008   ; qtot 9.56
  1255          H    114    ASN   HD22    503       0.44      1.008   ; qtot 10
  1256          C    114    ASN      C    504       0.45     12.011   ; qtot 10.45
  1257          O    114    ASN      O    504      -0.45    15.9994   ; qtot 10
; residue 115 LEU rtp LEU  q  0.0
  1258          N    115    LEU      N    505      -0.31    14.0067   ; qtot 9.69
  1259          H    115    LEU      H    505       0.31      1.008   ; qtot 10
  1260        CH1    115    LEU     CA    506          0     13.019   ; qtot 10
  1261        CH2    115    LEU     CB    506          0     14.027   ; qtot 10
  1262        CH1    115    LEU     CG    507          0     13.019   ; qtot 10
  1263        CH3    115    LEU    CD1    507          0     15.035   ; qtot 10
  1264        CH3    115    LEU    CD2    507          0     15.035   ; qtot 10
  1265          C    115    LEU      C    508       0.45     12.011   ; qtot 10.45
  1266          O    115    LEU      O    508      -0.45    15.9994   ; qtot 10
; residue 116 ALA rtp ALA  q  0.0
  1267          N    116    ALA      N    509      -0.31    14.0067   ; qtot 9.69
  1268          H    116    ALA      H    509       0.31      1.008   ; qtot 10
  1269        CH1    116    ALA     CA    510          0     13.019   ; qtot 10
  1270        CH3    116    ALA     CB    510          0     15.035   ; qtot 10
  1271          C    116    ALA      C    511       0.45     12.011   ; qtot 10.45
  1272          O    116    ALA      O    511      -0.45    15.9994   ; qtot 10
; residue 117 SER rtp SER  q  0.0
  1273          N    117    SER      N    512      -0.31    14.0067   ; qtot 9.69
  1274          H    117    SER      H    512       0.31      1.008   ; qtot 10
  1275        CH1    117    SER     CA    513          0     13.019   ; qtot 10
  1276        CH2    117    SER     CB    514      0.266     14.027   ; qtot 10.27
  1277         OA    117    SER     OG    514     -0.674    15.9994   ; qtot 9.592
  1278          H    117    SER     HG    514      0.408      1.008   ; qtot 10
  1279          C    117    SER      C    515       0.45     12.011   ; qtot 10.45
  1280          O    117    SER      O    515      -0.45    15.9994   ; qtot 10
; residue 118 GLY rtp GLY  q  0.0
  1281          N    118    GLY      N    516      -0.31    14.0067   ; qtot 9.69
  1282          H    118    GLY      H    516       0.31      1.008   ; qtot 10
  1283        CH2    118    GLY     CA    517          0     14.027   ; qtot 10
  1284          C    118    GLY      C    518       0.45     12.011   ; qtot 10.45
  1285          O    118    GLY      O    518      -0.45    15.9994   ; qtot 10
; residue 119 GLY rtp GLY  q  0.0
  1286          N    119    GLY      N    519      -0.31    14.0067   ; qtot 9.69
  1287          H    119    GLY      H    519       0.31      1.008   ; qtot 10
  1288        CH2    119    GLY     CA    520          0     14.027   ; qtot 10
  1289          C    119    GLY      C    521       0.45     12.011   ; qtot 10.45
  1290          O    119    GLY      O    521      -0.45    15.9994   ; qtot 10
; residue 120 ALA rtp ALA  q  0.0
  1291          N    120    ALA      N    522      -0.31    14.0067   ; qtot 9.69
  1292          H    120    ALA      H    522       0.31      1.008   ; qtot 10
  1293        CH1    120    ALA     CA    523          0     13.019   ; qtot 10
  1294        CH3    120    ALA     CB    523          0     15.035   ; qtot 10
  1295          C    120    ALA      C    524       0.45     12.011   ; qtot 10.45
  1296          O    120    ALA      O    524      -0.45    15.9994   ; qtot 10
; residue 121 ALA rtp ALA  q  0.0
  1297          N    121    ALA      N    525      -0.31    14.0067   ; qtot 9.69
  1298          H    121    ALA      H    525       0.31      1.008   ; qtot 10
  1299        CH1    121    ALA     CA    526          0     13.019   ; qtot 10
  1300        CH3    121    ALA     CB    526          0     15.035   ; qtot 10
  1301          C    121    ALA      C    527       0.45     12.011   ; qtot 10.45
  1302          O    121    ALA      O    527      -0.45    15.9994   ; qtot 10
; residue 122 GLY rtp GLY  q  0.0
  1303          N    122    GLY      N    528      -0.31    14.0067   ; qtot 9.69
  1304          H    122    GLY      H    528       0.31      1.008   ; qtot 10
  1305        CH2    122    GLY     CA    529          0     14.027   ; qtot 10
  1306          C    122    GLY      C    530       0.45     12.011   ; qtot 10.45
  1307          O    122    GLY      O    530      -0.45    15.9994   ; qtot 10
; residue 123 ALA rtp ALA  q  0.0
  1308          N    123    ALA      N    531      -0.31    14.0067   ; qtot 9.69
  1309          H    123    ALA      H    531       0.31      1.008   ; qtot 10
  1310        CH1    123    ALA     CA    532          0     13.019   ; qtot 10
  1311        CH3    123    ALA     CB    532          0     15.035   ; qtot 10
  1312          C    123    ALA      C    533       0.45     12.011   ; qtot 10.45
  1313          O    123    ALA      O    533      -0.45    15.9994   ; qtot 10
; residue 124 THR rtp THR  q  0.0
  1314          N    124    THR      N    534      -0.31    14.0067   ; qtot 9.69
  1315          H    124    THR      H    534       0.31      1.008   ; qtot 10
  1316        CH1    124    THR     CA    535          0     13.019   ; qtot 10
  1317        CH1    124    THR     CB    536      0.266     13.019   ; qtot 10.27
  1318         OA    124    THR    OG1    536     -0.674    15.9994   ; qtot 9.592
  1319          H    124    THR    HG1    536      0.408      1.008   ; qtot 10
  1320        CH3    124    THR    CG2    537          0     15.035   ; qtot 10
  1321          C    124    THR      C    538       0.45     12.011   ; qtot 10.45
  1322          O    124    THR      O    538      -0.45    15.9994   ; qtot 10
; residue 125 SER rtp SER  q  0.0
  1323          N    125    SER      N    539      -0.31    14.0067   ; qtot 9.69
  1324          H    125    SER      H    539       0.31      1.008   ; qtot 10
  1325        CH1    125    SER     CA    540          0     13.019   ; qtot 10
  1326        CH2    125    SER     CB    541      0.266     14.027   ; qtot 10.27
  1327         OA    125    SER     OG    541     -0.674    15.9994   ; qtot 9.592
  1328          H    125    SER     HG    541      0.408      1.008   ; qtot 10
  1329          C    125    SER      C    542       0.45     12.011   ; qtot 10.45
  1330          O    125    SER      O    542      -0.45    15.9994   ; qtot 10
; residue 126 LEU rtp LEU  q  0.0
  1331          N    126    LEU      N    543      -0.31    14.0067   ; qtot 9.69
  1332          H    126    LEU      H    543       0.31      1.008   ; qtot 10
  1333        CH1    126    LEU     CA    544          0     13.019   ; qtot 10
  1334        CH2    126    LEU     CB    544          0     14.027   ; qtot 10
  1335        CH1    126    LEU     CG    545          0     13.019   ; qtot 10
  1336        CH3    126    LEU    CD1    545          0     15.035   ; qtot 10
  1337        CH3    126    LEU    CD2    545          0     15.035   ; qtot 10
  1338          C    126    LEU      C    546       0.45     12.011   ; qtot 10.45
  1339          O    126    LEU      O    546      -0.45    15.9994   ; qtot 10
; residue 127 CY0 rtp CY0  q  0.0
  1340          N    127    CY0      N    547      -0.31    14.0067   ; qtot 9.69
  1341          H    127    CY0      H    547       0.31      1.008   ; qtot 10
  1342        CH1    127    CY0     CA    548          0     13.019   ; qtot 10
  1343        CH2    127    CY0     CB    549       0.15     14.027   ; qtot 10.15
  1344          S    127    CY0     SG    549      -0.37      32.06   ; qtot 9.78
  1345          H    127    CY0    HG1    549       0.22      1.008   ; qtot 10
  1346          H    127    CY0    HG2    549          0      1.008   ; qtot 10
  1347          H    127    CY0    HG3    549          0      1.008   ; qtot 10
  1348          C    127    CY0      C    550       0.45     12.011   ; qtot 10.45
  1349          O    127    CY0      O    550      -0.45    15.9994   ; qtot 10
; residue 128 PHE rtp PHE  q  0.0
  1350          N    128    PHE      N    551      -0.31    14.0067   ; qtot 9.69
  1351          H    128    PHE      H    551       0.31      1.008   ; qtot 10
  1352        CH1    128    PHE     CA    552          0     13.019   ; qtot 10
  1353        CH2    128    PHE     CB    552          0     14.027   ; qtot 10
  1354          C    128    PHE     CG    552          0     12.011   ; qtot 10
  1355          C    128    PHE    CD1    553      -0.14     12.011   ; qtot 9.86
  1356         HC    128    PHE    HD1    553       0.14      1.008   ; qtot 10
  1357          C    128    PHE    CD2    554      -0.14     12.011   ; qtot 9.86
  1358         HC    128    PHE    HD2    554       0.14      1.008   ; qtot 10
  1359          C    128    PHE    CE1    555      -0.14     12.011   ; qtot 9.86
  1360         HC    128    PHE    HE1    555       0.14      1.008   ; qtot 10
  1361          C    128    PHE    CE2    556      -0.14     12.011   ; qtot 9.86
  1362         HC    128    PHE    HE2    556       0.14      1.008   ; qtot 10
  1363          C    128    PHE     CZ    557      -0.14     12.011   ; qtot 9.86
  1364         HC    128    PHE     HZ    557       0.14      1.008   ; qtot 10
  1365          C    128    PHE      C    558       0.45     12.011   ; qtot 10.45
  1366          O    128    PHE      O    558      -0.45    15.9994   ; qtot 10
; residue 129 VAL rtp VAL  q  0.0
  1367          N    129    VAL      N    559      -0.31    14.0067   ; qtot 9.69
  1368          H    129    VAL      H    559       0.31      1.008   ; qtot 10
  1369        CH1    129    VAL     CA    560          0     13.019   ; qtot 10
  1370        CH1    129    VAL     CB    560          0     13.019   ; qtot 10
  1371        CH3    129    VAL    CG1    560          0     15.035   ; qtot 10
  1372        CH3    129    VAL    CG2    560          0     15.035   ; qtot 10
  1373          C    129    VAL      C    561       0.45     12.011   ; qtot 10.45
  1374          O    129    VAL      O    561      -0.45    15.9994   ; qtot 10
; residue 130 TY0 rtp TY0  q  0.0
  1375          N    130    TY0      N    562      -0.31    14.0067   ; qtot 9.69
  1376          H    130    TY0      H    562       0.31      1.008   ; qtot 10
  1377        CH1    130    TY0     CA    563          0     13.019   ; qtot 10
  1378        CH2    130    TY0     CB    563          0     14.027   ; qtot 10
  1379          C    130    TY0     CG    563          0     12.011   ; qtot 10
  1380          C    130    TY0    CD1    564      -0.14     12.011   ; qtot 9.86
  1381         HC    130    TY0    HD1    564       0.14      1.008   ; qtot 10
  1382          C    130    TY0    CD2    565      -0.14     12.011   ; qtot 9.86
  1383         HC    130    TY0    HD2    565       0.14      1.008   ; qtot 10
  1384          C    130    TY0    CE1    566      -0.14     12.011   ; qtot 9.86
  1385         HC    130    TY0    HE1    566       0.14      1.008   ; qtot 10
  1386          C    130    TY0    CE2    567      -0.14     12.011   ; qtot 9.86
  1387         HC    130    TY0    HE2    567       0.14      1.008   ; qtot 10
  1388          C    130    TY0     CZ    568      0.203     12.011   ; qtot 10.2
  1389         OA    130    TY0     OH    568     -0.611    15.9994   ; qtot 9.592
  1390          H    130    TY0    HH1    568      0.408      1.008   ; qtot 10
  1391          H    130    TY0    HH2    568          0      1.008   ; qtot 10
  1392          C    130    TY0      C    569       0.45     12.011   ; qtot 10.45
  1393          O    130    TY0      O    569      -0.45    15.9994   ; qtot 10
; residue 131 PRO rtp PRO  q  0.0
  1394          N    131    PRO      N    570          0    14.0067   ; qtot 10
  1395        CH1    131    PRO     CA    571          0     13.019   ; qtot 10
  1396       CH2r    131    PRO     CB    571          0     14.027   ; qtot 10
  1397       CH2r    131    PRO     CG    572          0     14.027   ; qtot 10
  1398       CH2r    131    PRO     CD    572          0     14.027   ; qtot 10
  1399          C    131    PRO      C    573       0.45     12.011   ; qtot 10.45
  1400          O    131    PRO      O    573      -0.45    15.9994   ; qtot 10
; residue 132 LEU rtp LEU  q  0.0
  1401          N    132    LEU      N    574      -0.31    14.0067   ; qtot 9.69
  1402          H    132    LEU      H    574       0.31      1.008   ; qtot 10
  1403        CH1    132    LEU     CA    575          0     13.019   ; qtot 10
  1404        CH2    132    LEU     CB    575          0     14.027   ; qtot 10
  1405        CH1    132    LEU     CG    576          0     13.019   ; qtot 10
  1406        CH3    132    LEU    CD1    576          0     15.035   ; qtot 10
  1407        CH3    132    LEU    CD2    576          0     15.035   ; qtot 10
  1408          C    132    LEU      C    577       0.45     12.011   ; qtot 10.45
  1409          O    132    LEU      O    577      -0.45    15.9994   ; qtot 10
; residue 133 AS4 rtp AS4  q -1.0
  1410          N    133    AS4      N    578      -0.31    14.0067   ; qtot 9.69
  1411          H    133    AS4      H    578       0.31      1.008   ; qtot 10
  1412        CH1    133    AS4     CA    579          0     13.019   ; qtot 10
  1413        CH2    133    AS4     CB    579          0     14.027   ; qtot 10
  1414          C    133    AS4     CG    580       0.27     12.011   ; qtot 10.27
  1415         OM    133    AS4    OD1    580     -0.635    15.9994   ; qtot 9.635
  1416          H    133    AS4   HD11    580          0      1.008   ; qtot 9.635
  1417          H    133    AS4   HD12    580          0      1.008   ; qtot 9.635
  1418         OM    133    AS4    OD2    580     -0.635    15.9994   ; qtot 9
  1419          H    133    AS4   HD21    580          0      1.008   ; qtot 9
  1420          H    133    AS4   HD22    580          0      1.008   ; qtot 9
  1421          C    133    AS4      C    581       0.45     12.011   ; qtot 9.45
  1422          O    133    AS4      O    581      -0.45    15.9994   ; qtot 9
; residue 134 PHE rtp PHE  q  0.0
  1423          N    134    PHE      N    582      -0.31    14.0067   ; qtot 8.69
  1424          H    134    PHE      H    582       0.31      1.008   ; qtot 9
  1425        CH1    134    PHE     CA    583          0     13.019   ; qtot 9
  1426        CH2    134    PHE     CB    583          0     14.027   ; qtot 9
  1427          C    134    PHE     CG    583          0     12.011   ; qtot 9
  1428          C    134    PHE    CD1    584      -0.14     12.011   ; qtot 8.86
  1429         HC    134    PHE    HD1    584       0.14      1.008   ; qtot 9
  1430          C    134    PHE    CD2    585      -0.14     12.011   ; qtot 8.86
  1431         HC    134    PHE    HD2    585       0.14      1.008   ; qtot 9
  1432          C    134    PHE    CE1    586      -0.14     12.011   ; qtot 8.86
  1433         HC    134    PHE    HE1    586       0.14      1.008   ; qtot 9
  1434          C    134    PHE    CE2    587      -0.14     12.011   ; qtot 8.86
  1435         HC    134    PHE    HE2    587       0.14      1.008   ; qtot 9
  1436          C    134    PHE     CZ    588      -0.14     12.011   ; qtot 8.86
  1437         HC    134    PHE     HZ    588       0.14      1.008   ; qtot 9
  1438          C    134    PHE      C    589       0.45     12.011   ; qtot 9.45
  1439          O    134    PHE      O    589      -0.45    15.9994   ; qtot 9
; residue 135 ALA rtp ALA  q  0.0
  1440          N    135    ALA      N    590      -0.31    14.0067   ; qtot 8.69
  1441          H    135    ALA      H    590       0.31      1.008   ; qtot 9
  1442        CH1    135    ALA     CA    591          0     13.019   ; qtot 9
  1443        CH3    135    ALA     CB    591          0     15.035   ; qtot 9
  1444          C    135    ALA      C    592       0.45     12.011   ; qtot 9.45
  1445          O    135    ALA      O    592      -0.45    15.9994   ; qtot 9
; residue 136 AR4 rtp AR4  q +1.0
  1446          N    136    AR4      N    593      -0.31    14.0067   ; qtot 8.69
  1447          H    136    AR4      H    593       0.31      1.008   ; qtot 9
  1448        CH1    136    AR4     CA    594          0     13.019   ; qtot 9
  1449        CH2    136    AR4     CB    594          0     14.027   ; qtot 9
  1450        CH2    136    AR4     CG    594          0     14.027   ; qtot 9
  1451        CH2    136    AR4     CD    595       0.09     14.027   ; qtot 9.09
  1452         NE    136    AR4     NE    595      -0.11    14.0067   ; qtot 8.98
  1453          H    136    AR4     HE    595       0.24      1.008   ; qtot 9.22
  1454          C    136    AR4     CZ    595       0.34     12.011   ; qtot 9.56
  1455         NZ    136    AR4    NH1    595      -0.26    14.0067   ; qtot 9.3
  1456          H    136    AR4   HH11    595       0.24      1.008   ; qtot 9.54
  1457          H    136    AR4   HH12    595       0.24      1.008   ; qtot 9.78
  1458         NZ    136    AR4    NH2    595      -0.26    14.0067   ; qtot 9.52
  1459          H    136    AR4   HH21    595       0.24      1.008   ; qtot 9.76
  1460          H    136    AR4   HH22    595       0.24      1.008   ; qtot 10
  1461          C    136    AR4      C    596       0.45     12.011   ; qtot 10.45
  1462          O    136    AR4      O    596      -0.45    15.9994   ; qtot 10
; residue 137 THR rtp THR  q  0.0
  1463          N    137    THR      N    597      -0.31    14.0067   ; qtot 9.69
  1464          H    137    THR      H    597       0.31      1.008   ; qtot 10
  1465        CH1    137    THR     CA    598          0     13.019   ; qtot 10
  1466        CH1    137    THR     CB    599      0.266     13.019   ; qtot 10.27
  1467         OA    137    THR    OG1    599     -0.674    15.9994   ; qtot 9.592
  1468          H    137    THR    HG1    599      0.408      1.008   ; qtot 10
  1469        CH3    137    THR    CG2    600          0     15.035   ; qtot 10
  1470          C    137    THR      C    601       0.45     12.011   ; qtot 10.45
  1471          O    137    THR      O    601      -0.45    15.9994   ; qtot 10
; residue 138 AR4 rtp AR4  q +1.0
  1472          N    138    AR4      N    602      -0.31    14.0067   ; qtot 9.69
  1473          H    138    AR4      H    602       0.31      1.008   ; qtot 10
  1474        CH1    138    AR4     CA    603          0     13.019   ; qtot 10
  1475        CH2    138    AR4     CB    603          0     14.027   ; qtot 10
  1476        CH2    138    AR4     CG    603          0     14.027   ; qtot 10
  1477        CH2    138    AR4     CD    604       0.09     14.027   ; qtot 10.09
  1478         NE    138    AR4     NE    604      -0.11    14.0067   ; qtot 9.98
  1479          H    138    AR4     HE    604       0.24      1.008   ; qtot 10.22
  1480          C    138    AR4     CZ    604       0.34     12.011   ; qtot 10.56
  1481         NZ    138    AR4    NH1    604      -0.26    14.0067   ; qtot 10.3
  1482          H    138    AR4   HH11    604       0.24      1.008   ; qtot 10.54
  1483          H    138    AR4   HH12    604       0.24      1.008   ; qtot 10.78
  1484         NZ    138    AR4    NH2    604      -0.26    14.0067   ; qtot 10.52
  1485          H    138    AR4   HH21    604       0.24      1.008   ; qtot 10.76
  1486          H    138    AR4   HH22    604       0.24      1.008   ; qtot 11
  1487          C    138    AR4      C    605       0.45     12.011   ; qtot 11.45
  1488          O    138    AR4      O    605      -0.45    15.9994   ; qtot 11
; residue 139 LEU rtp LEU  q  0.0
  1489          N    139    LEU      N    606      -0.31    14.0067   ; qtot 10.69
  1490          H    139    LEU      H    606       0.31      1.008   ; qtot 11
  1491        CH1    139    LEU     CA    607          0     13.019   ; qtot 11
  1492        CH2    139    LEU     CB    607          0     14.027   ; qtot 11
  1493        CH1    139    LEU     CG    608          0     13.019   ; qtot 11
  1494        CH3    139    LEU    CD1    608          0     15.035   ; qtot 11
  1495        CH3    139    LEU    CD2    608          0     15.035   ; qtot 11
  1496          C    139    LEU      C    609       0.45     12.011   ; qtot 11.45
  1497          O    139    LEU      O    609      -0.45    15.9994   ; qtot 11
; residue 140 ALA rtp ALA  q  0.0
  1498          N    140    ALA      N    610      -0.31    14.0067   ; qtot 10.69
  1499          H    140    ALA      H    610       0.31      1.008   ; qtot 11
  1500        CH1    140    ALA     CA    611          0     13.019   ; qtot 11
  1501        CH3    140    ALA     CB    611          0     15.035   ; qtot 11
  1502          C    140    ALA      C    612       0.45     12.011   ; qtot 11.45
  1503          O    140    ALA      O    612      -0.45    15.9994   ; qtot 11
; residue 141 ALA rtp ALA  q  0.0
  1504          N    141    ALA      N    613      -0.31    14.0067   ; qtot 10.69
  1505          H    141    ALA      H    613       0.31      1.008   ; qtot 11
  1506        CH1    141    ALA     CA    614          0     13.019   ; qtot 11
  1507        CH3    141    ALA     CB    614          0     15.035   ; qtot 11
  1508          C    141    ALA      C    615       0.45     12.011   ; qtot 11.45
  1509          O    141    ALA      O    615      -0.45    15.9994   ; qtot 11
; residue 142 AS4 rtp AS4  q -1.0
  1510          N    142    AS4      N    616      -0.31    14.0067   ; qtot 10.69
  1511          H    142    AS4      H    616       0.31      1.008   ; qtot 11
  1512        CH1    142    AS4     CA    617          0     13.019   ; qtot 11
  1513        CH2    142    AS4     CB    617          0     14.027   ; qtot 11
  1514          C    142    AS4     CG    618       0.27     12.011   ; qtot 11.27
  1515         OM    142    AS4    OD1    618     -0.635    15.9994   ; qtot 10.63
  1516          H    142    AS4   HD11    618          0      1.008   ; qtot 10.63
  1517          H    142    AS4   HD12    618          0      1.008   ; qtot 10.63
  1518         OM    142    AS4    OD2    618     -0.635    15.9994   ; qtot 10
  1519          H    142    AS4   HD21    618          0      1.008   ; qtot 10
  1520          H    142    AS4   HD22    618          0      1.008   ; qtot 10
  1521          C    142    AS4      C    619       0.45     12.011   ; qtot 10.45
  1522          O    142    AS4      O    619      -0.45    15.9994   ; qtot 10
; residue 143 VAL rtp VAL  q  0.0
  1523          N    143    VAL      N    620      -0.31    14.0067   ; qtot 9.69
  1524          H    143    VAL      H    620       0.31      1.008   ; qtot 10
  1525        CH1    143    VAL     CA    621          0     13.019   ; qtot 10
  1526        CH1    143    VAL     CB    621          0     13.019   ; qtot 10
  1527        CH3    143    VAL    CG1    621          0     15.035   ; qtot 10
  1528        CH3    143    VAL    CG2    621          0     15.035   ; qtot 10
  1529          C    143    VAL      C    622       0.45     12.011   ; qtot 10.45
  1530          O    143    VAL      O    622      -0.45    15.9994   ; qtot 10
; residue 144 GLY rtp GLY  q  0.0
  1531          N    144    GLY      N    623      -0.31    14.0067   ; qtot 9.69
  1532          H    144    GLY      H    623       0.31      1.008   ; qtot 10
  1533        CH2    144    GLY     CA    624          0     14.027   ; qtot 10
  1534          C    144    GLY      C    625       0.45     12.011   ; qtot 10.45
  1535          O    144    GLY      O    625      -0.45    15.9994   ; qtot 10
; residue 145 LY3 rtp LY3  q +1.0
  1536          N    145    LY3      N    626      -0.31    14.0067   ; qtot 9.69
  1537          H    145    LY3      H    626       0.31      1.008   ; qtot 10
  1538        CH1    145    LY3     CA    627          0     13.019   ; qtot 10
  1539        CH2    145    LY3     CB    627          0     14.027   ; qtot 10
  1540        CH2    145    LY3     CG    628          0     14.027   ; qtot 10
  1541        CH2    145    LY3     CD    628          0     14.027   ; qtot 10
  1542        CH2    145    LY3     CE    629      0.127     14.027   ; qtot 10.13
  1543         NL    145    LY3     NZ    629      0.129    14.0067   ; qtot 10.26
  1544          H    145    LY3    HZ1    629      0.248      1.008   ; qtot 10.5
  1545          H    145    LY3    HZ2    629      0.248      1.008   ; qtot 10.75
  1546          H    145    LY3    HZ3    629      0.248      1.008   ; qtot 11
  1547          C    145    LY3      C    630       0.45     12.011   ; qtot 11.45
  1548          O    145    LY3      O    630      -0.45    15.9994   ; qtot 11
; residue 146 GLY rtp GLY  q  0.0
  1549          N    146    GLY      N    631      -0.31    14.0067   ; qtot 10.69
  1550          H    146    GLY      H    631       0.31      1.008   ; qtot 11
  1551        CH2    146    GLY     CA    632          0     14.027   ; qtot 11
  1552          C    146    GLY      C    633       0.45     12.011   ; qtot 11.45
  1553          O    146    GLY      O    633      -0.45    15.9994   ; qtot 11
; residue 147 ALA rtp ALA  q  0.0
  1554          N    147    ALA      N    634      -0.31    14.0067   ; qtot 10.69
  1555          H    147    ALA      H    634       0.31      1.008   ; qtot 11
  1556        CH1    147    ALA     CA    635          0     13.019   ; qtot 11
  1557        CH3    147    ALA     CB    635          0     15.035   ; qtot 11
  1558          C    147    ALA      C    636       0.45     12.011   ; qtot 11.45
  1559          O    147    ALA      O    636      -0.45    15.9994   ; qtot 11
; residue 148 ALA rtp ALA  q  0.0
  1560          N    148    ALA      N    637      -0.31    14.0067   ; qtot 10.69
  1561          H    148    ALA      H    637       0.31      1.008   ; qtot 11
  1562        CH1    148    ALA     CA    638          0     13.019   ; qtot 11
  1563        CH3    148    ALA     CB    638          0     15.035   ; qtot 11
  1564          C    148    ALA      C    639       0.45     12.011   ; qtot 11.45
  1565          O    148    ALA      O    639      -0.45    15.9994   ; qtot 11
; residue 149 GLN rtp GLN  q  0.0
  1566          N    149    GLN      N    640      -0.31    14.0067   ; qtot 10.69
  1567          H    149    GLN      H    640       0.31      1.008   ; qtot 11
  1568        CH1    149    GLN     CA    641          0     13.019   ; qtot 11
  1569        CH2    149    GLN     CB    641          0     14.027   ; qtot 11
  1570        CH2    149    GLN     CG    641          0     14.027   ; qtot 11
  1571          C    149    GLN     CD    642       0.29     12.011   ; qtot 11.29
  1572          O    149    GLN    OE1    642      -0.45    15.9994   ; qtot 10.84
  1573         NT    149    GLN    NE2    642      -0.72    14.0067   ; qtot 10.12
  1574          H    149    GLN   HE21    642       0.44      1.008   ; qtot 10.56
  1575          H    149    GLN   HE22    642       0.44      1.008   ; qtot 11
  1576          C    149    GLN      C    643       0.45     12.011   ; qtot 11.45
  1577          O    149    GLN      O    643      -0.45    15.9994   ; qtot 11
; residue 150 AR4 rtp AR4  q +1.0
  1578          N    150    AR4      N    644      -0.31    14.0067   ; qtot 10.69
  1579          H    150    AR4      H    644       0.31      1.008   ; qtot 11
  1580        CH1    150    AR4     CA    645          0     13.019   ; qtot 11
  1581        CH2    150    AR4     CB    645          0     14.027   ; qtot 11
  1582        CH2    150    AR4     CG    645          0     14.027   ; qtot 11
  1583        CH2    150    AR4     CD    646       0.09     14.027   ; qtot 11.09
  1584         NE    150    AR4     NE    646      -0.11    14.0067   ; qtot 10.98
  1585          H    150    AR4     HE    646       0.24      1.008   ; qtot 11.22
  1586          C    150    AR4     CZ    646       0.34     12.011   ; qtot 11.56
  1587         NZ    150    AR4    NH1    646      -0.26    14.0067   ; qtot 11.3
  1588          H    150    AR4   HH11    646       0.24      1.008   ; qtot 11.54
  1589          H    150    AR4   HH12    646       0.24      1.008   ; qtot 11.78
  1590         NZ    150    AR4    NH2    646      -0.26    14.0067   ; qtot 11.52
  1591          H    150    AR4   HH21    646       0.24      1.008   ; qtot 11.76
  1592          H    150    AR4   HH22    646       0.24      1.008   ; qtot 12
  1593          C    150    AR4      C    647       0.45     12.011   ; qtot 12.45
  1594          O    150    AR4      O    647      -0.45    15.9994   ; qtot 12
; residue 151 GL4 rtp GL4  q -1.0
  1595          N    151    GL4      N    648      -0.31    14.0067   ; qtot 11.69
  1596          H    151    GL4      H    648       0.31      1.008   ; qtot 12
  1597        CH1    151    GL4     CA    649          0     13.019   ; qtot 12
  1598        CH2    151    GL4     CB    649          0     14.027   ; qtot 12
  1599        CH2    151    GL4     CG    649          0     14.027   ; qtot 12
  1600          C    151    GL4     CD    650       0.27     12.011   ; qtot 12.27
  1601         OM    151    GL4    OE1    650     -0.635    15.9994   ; qtot 11.63
  1602          H    151    GL4   HE11    650          0      1.008   ; qtot 11.63
  1603          H    151    GL4   HE12    650          0      1.008   ; qtot 11.63
  1604         OM    151    GL4    OE2    650     -0.635    15.9994   ; qtot 11
  1605          H    151    GL4   HE21    650          0      1.008   ; qtot 11
  1606          H    151    GL4   HE22    650          0      1.008   ; qtot 11
  1607          C    151    GL4      C    651       0.45     12.011   ; qtot 11.45
  1608          O    151    GL4      O    651      -0.45    15.9994   ; qtot 11
; residue 152 PHE rtp PHE  q  0.0
  1609          N    152    PHE      N    652      -0.31    14.0067   ; qtot 10.69
  1610          H    152    PHE      H    652       0.31      1.008   ; qtot 11
  1611        CH1    152    PHE     CA    653          0     13.019   ; qtot 11
  1612        CH2    152    PHE     CB    653          0     14.027   ; qtot 11
  1613          C    152    PHE     CG    653          0     12.011   ; qtot 11
  1614          C    152    PHE    CD1    654      -0.14     12.011   ; qtot 10.86
  1615         HC    152    PHE    HD1    654       0.14      1.008   ; qtot 11
  1616          C    152    PHE    CD2    655      -0.14     12.011   ; qtot 10.86
  1617         HC    152    PHE    HD2    655       0.14      1.008   ; qtot 11
  1618          C    152    PHE    CE1    656      -0.14     12.011   ; qtot 10.86
  1619         HC    152    PHE    HE1    656       0.14      1.008   ; qtot 11
  1620          C    152    PHE    CE2    657      -0.14     12.011   ; qtot 10.86
  1621         HC    152    PHE    HE2    657       0.14      1.008   ; qtot 11
  1622          C    152    PHE     CZ    658      -0.14     12.011   ; qtot 10.86
  1623         HC    152    PHE     HZ    658       0.14      1.008   ; qtot 11
  1624          C    152    PHE      C    659       0.45     12.011   ; qtot 11.45
  1625          O    152    PHE      O    659      -0.45    15.9994   ; qtot 11
; residue 153 THR rtp THR  q  0.0
  1626          N    153    THR      N    660      -0.31    14.0067   ; qtot 10.69
  1627          H    153    THR      H    660       0.31      1.008   ; qtot 11
  1628        CH1    153    THR     CA    661          0     13.019   ; qtot 11
  1629        CH1    153    THR     CB    662      0.266     13.019   ; qtot 11.27
  1630         OA    153    THR    OG1    662     -0.674    15.9994   ; qtot 10.59
  1631          H    153    THR    HG1    662      0.408      1.008   ; qtot 11
  1632        CH3    153    THR    CG2    663          0     15.035   ; qtot 11
  1633          C    153    THR      C    664       0.45     12.011   ; qtot 11.45
  1634          O    153    THR      O    664      -0.45    15.9994   ; qtot 11
; residue 154 GLY rtp GLY  q  0.0
  1635          N    154    GLY      N    665      -0.31    14.0067   ; qtot 10.69
  1636          H    154    GLY      H    665       0.31      1.008   ; qtot 11
  1637        CH2    154    GLY     CA    666          0     14.027   ; qtot 11
  1638          C    154    GLY      C    667       0.45     12.011   ; qtot 11.45
  1639          O    154    GLY      O    667      -0.45    15.9994   ; qtot 11
; residue 155 LEU rtp LEU  q  0.0
  1640          N    155    LEU      N    668      -0.31    14.0067   ; qtot 10.69
  1641          H    155    LEU      H    668       0.31      1.008   ; qtot 11
  1642        CH1    155    LEU     CA    669          0     13.019   ; qtot 11
  1643        CH2    155    LEU     CB    669          0     14.027   ; qtot 11
  1644        CH1    155    LEU     CG    670          0     13.019   ; qtot 11
  1645        CH3    155    LEU    CD1    670          0     15.035   ; qtot 11
  1646        CH3    155    LEU    CD2    670          0     15.035   ; qtot 11
  1647          C    155    LEU      C    671       0.45     12.011   ; qtot 11.45
  1648          O    155    LEU      O    671      -0.45    15.9994   ; qtot 11
; residue 156 GLY rtp GLY  q  0.0
  1649          N    156    GLY      N    672      -0.31    14.0067   ; qtot 10.69
  1650          H    156    GLY      H    672       0.31      1.008   ; qtot 11
  1651        CH2    156    GLY     CA    673          0     14.027   ; qtot 11
  1652          C    156    GLY      C    674       0.45     12.011   ; qtot 11.45
  1653          O    156    GLY      O    674      -0.45    15.9994   ; qtot 11
; residue 157 ASN rtp ASN  q  0.0
  1654          N    157    ASN      N    675      -0.31    14.0067   ; qtot 10.69
  1655          H    157    ASN      H    675       0.31      1.008   ; qtot 11
  1656        CH1    157    ASN     CA    676          0     13.019   ; qtot 11
  1657        CH2    157    ASN     CB    676          0     14.027   ; qtot 11
  1658          C    157    ASN     CG    677       0.29     12.011   ; qtot 11.29
  1659          O    157    ASN    OD1    677      -0.45    15.9994   ; qtot 10.84
  1660         NT    157    ASN    ND2    677      -0.72    14.0067   ; qtot 10.12
  1661          H    157    ASN   HD21    677       0.44      1.008   ; qtot 10.56
  1662          H    157    ASN   HD22    677       0.44      1.008   ; qtot 11
  1663          C    157    ASN      C    678       0.45     12.011   ; qtot 11.45
  1664          O    157    ASN      O    678      -0.45    15.9994   ; qtot 11
; residue 158 CY0 rtp CY0  q  0.0
  1665          N    158    CY0      N    679      -0.31    14.0067   ; qtot 10.69
  1666          H    158    CY0      H    679       0.31      1.008   ; qtot 11
  1667        CH1    158    CY0     CA    680          0     13.019   ; qtot 11
  1668        CH2    158    CY0     CB    681       0.15     14.027   ; qtot 11.15
  1669          S    158    CY0     SG    681      -0.37      32.06   ; qtot 10.78
  1670          H    158    CY0    HG1    681       0.22      1.008   ; qtot 11
  1671          H    158    CY0    HG2    681          0      1.008   ; qtot 11
  1672          H    158    CY0    HG3    681          0      1.008   ; qtot 11
  1673          C    158    CY0      C    682       0.45     12.011   ; qtot 11.45
  1674          O    158    CY0      O    682      -0.45    15.9994   ; qtot 11
; residue 159 ILE rtp ILE  q  0.0
  1675          N    159    ILE      N    683      -0.31    14.0067   ; qtot 10.69
  1676          H    159    ILE      H    683       0.31      1.008   ; qtot 11
  1677        CH1    159    ILE     CA    684          0     13.019   ; qtot 11
  1678        CH1    159    ILE     CB    685          0     13.019   ; qtot 11
  1679        CH2    159    ILE    CG1    685          0     14.027   ; qtot 11
  1680        CH3    159    ILE    CG2    685          0     15.035   ; qtot 11
  1681        CH3    159    ILE     CD    685          0     15.035   ; qtot 11
  1682          C    159    ILE      C    686       0.45     12.011   ; qtot 11.45
  1683          O    159    ILE      O    686      -0.45    15.9994   ; qtot 11
; residue 160 THR rtp THR  q  0.0
  1684          N    160    THR      N    687      -0.31    14.0067   ; qtot 10.69
  1685          H    160    THR      H    687       0.31      1.008   ; qtot 11
  1686        CH1    160    THR     CA    688          0     13.019   ; qtot 11
  1687        CH1    160    THR     CB    689      0.266     13.019   ; qtot 11.27
  1688         OA    160    THR    OG1    689     -0.674    15.9994   ; qtot 10.59
  1689          H    160    THR    HG1    689      0.408      1.008   ; qtot 11
  1690        CH3    160    THR    CG2    690          0     15.035   ; qtot 11
  1691          C    160    THR      C    691       0.45     12.011   ; qtot 11.45
  1692          O    160    THR      O    691      -0.45    15.9994   ; qtot 11
; residue 161 LY3 rtp LY3  q +1.0
  1693          N    161    LY3      N    692      -0.31    14.0067   ; qtot 10.69
  1694          H    161    LY3      H    692       0.31      1.008   ; qtot 11
  1695        CH1    161    LY3     CA    693          0     13.019   ; qtot 11
  1696        CH2    161    LY3     CB    693          0     14.027   ; qtot 11
  1697        CH2    161    LY3     CG    694          0     14.027   ; qtot 11
  1698        CH2    161    LY3     CD    694          0     14.027   ; qtot 11
  1699        CH2    161    LY3     CE    695      0.127     14.027   ; qtot 11.13
  1700         NL    161    LY3     NZ    695      0.129    14.0067   ; qtot 11.26
  1701          H    161    LY3    HZ1    695      0.248      1.008   ; qtot 11.5
  1702          H    161    LY3    HZ2    695      0.248      1.008   ; qtot 11.75
  1703          H    161    LY3    HZ3    695      0.248      1.008   ; qtot 12
  1704          C    161    LY3      C    696       0.45     12.011   ; qtot 12.45
  1705          O    161    LY3      O    696      -0.45    15.9994   ; qtot 12
; residue 162 ILE rtp ILE  q  0.0
  1706          N    162    ILE      N    697      -0.31    14.0067   ; qtot 11.69
  1707          H    162    ILE      H    697       0.31      1.008   ; qtot 12
  1708        CH1    162    ILE     CA    698          0     13.019   ; qtot 12
  1709        CH1    162    ILE     CB    699          0     13.019   ; qtot 12
  1710        CH2    162    ILE    CG1    699          0     14.027   ; qtot 12
  1711        CH3    162    ILE    CG2    699          0     15.035   ; qtot 12
  1712        CH3    162    ILE     CD    699          0     15.035   ; qtot 12
  1713          C    162    ILE      C    700       0.45     12.011   ; qtot 12.45
  1714          O    162    ILE      O    700      -0.45    15.9994   ; qtot 12
; residue 163 PHE rtp PHE  q  0.0
  1715          N    163    PHE      N    701      -0.31    14.0067   ; qtot 11.69
  1716          H    163    PHE      H    701       0.31      1.008   ; qtot 12
  1717        CH1    163    PHE     CA    702          0     13.019   ; qtot 12
  1718        CH2    163    PHE     CB    702          0     14.027   ; qtot 12
  1719          C    163    PHE     CG    702          0     12.011   ; qtot 12
  1720          C    163    PHE    CD1    703      -0.14     12.011   ; qtot 11.86
  1721         HC    163    PHE    HD1    703       0.14      1.008   ; qtot 12
  1722          C    163    PHE    CD2    704      -0.14     12.011   ; qtot 11.86
  1723         HC    163    PHE    HD2    704       0.14      1.008   ; qtot 12
  1724          C    163    PHE    CE1    705      -0.14     12.011   ; qtot 11.86
  1725         HC    163    PHE    HE1    705       0.14      1.008   ; qtot 12
  1726          C    163    PHE    CE2    706      -0.14     12.011   ; qtot 11.86
  1727         HC    163    PHE    HE2    706       0.14      1.008   ; qtot 12
  1728          C    163    PHE     CZ    707      -0.14     12.011   ; qtot 11.86
  1729         HC    163    PHE     HZ    707       0.14      1.008   ; qtot 12
  1730          C    163    PHE      C    708       0.45     12.011   ; qtot 12.45
  1731          O    163    PHE      O    708      -0.45    15.9994   ; qtot 12
; residue 164 LY3 rtp LY3  q +1.0
  1732          N    164    LY3      N    709      -0.31    14.0067   ; qtot 11.69
  1733          H    164    LY3      H    709       0.31      1.008   ; qtot 12
  1734        CH1    164    LY3     CA    710          0     13.019   ; qtot 12
  1735        CH2    164    LY3     CB    710          0     14.027   ; qtot 12
  1736        CH2    164    LY3     CG    711          0     14.027   ; qtot 12
  1737        CH2    164    LY3     CD    711          0     14.027   ; qtot 12
  1738        CH2    164    LY3     CE    712      0.127     14.027   ; qtot 12.13
  1739         NL    164    LY3     NZ    712      0.129    14.0067   ; qtot 12.26
  1740          H    164    LY3    HZ1    712      0.248      1.008   ; qtot 12.5
  1741          H    164    LY3    HZ2    712      0.248      1.008   ; qtot 12.75
  1742          H    164    LY3    HZ3    712      0.248      1.008   ; qtot 13
  1743          C    164    LY3      C    713       0.45     12.011   ; qtot 13.45
  1744          O    164    LY3      O    713      -0.45    15.9994   ; qtot 13
; residue 165 SER rtp SER  q  0.0
  1745          N    165    SER      N    714      -0.31    14.0067   ; qtot 12.69
  1746          H    165    SER      H    714       0.31      1.008   ; qtot 13
  1747        CH1    165    SER     CA    715          0     13.019   ; qtot 13
  1748        CH2    165    SER     CB    716      0.266     14.027   ; qtot 13.27
  1749         OA    165    SER     OG    716     -0.674    15.9994   ; qtot 12.59
  1750          H    165    SER     HG    716      0.408      1.008   ; qtot 13
  1751          C    165    SER      C    717       0.45     12.011   ; qtot 13.45
  1752          O    165    SER      O    717      -0.45    15.9994   ; qtot 13
; residue 166 AS4 rtp AS4  q -1.0
  1753          N    166    AS4      N    718      -0.31    14.0067   ; qtot 12.69
  1754          H    166    AS4      H    718       0.31      1.008   ; qtot 13
  1755        CH1    166    AS4     CA    719          0     13.019   ; qtot 13
  1756        CH2    166    AS4     CB    719          0     14.027   ; qtot 13
  1757          C    166    AS4     CG    720       0.27     12.011   ; qtot 13.27
  1758         OM    166    AS4    OD1    720     -0.635    15.9994   ; qtot 12.63
  1759          H    166    AS4   HD11    720          0      1.008   ; qtot 12.63
  1760          H    166    AS4   HD12    720          0      1.008   ; qtot 12.63
  1761         OM    166    AS4    OD2    720     -0.635    15.9994   ; qtot 12
  1762          H    166    AS4   HD21    720          0      1.008   ; qtot 12
  1763          H    166    AS4   HD22    720          0      1.008   ; qtot 12
  1764          C    166    AS4      C    721       0.45     12.011   ; qtot 12.45
  1765          O    166    AS4      O    721      -0.45    15.9994   ; qtot 12
; residue 167 GLY rtp GLY  q  0.0
  1766          N    167    GLY      N    722      -0.31    14.0067   ; qtot 11.69
  1767          H    167    GLY      H    722       0.31      1.008   ; qtot 12
  1768        CH2    167    GLY     CA    723          0     14.027   ; qtot 12
  1769          C    167    GLY      C    724       0.45     12.011   ; qtot 12.45
  1770          O    167    GLY      O    724      -0.45    15.9994   ; qtot 12
; residue 168 LEU rtp LEU  q  0.0
  1771          N    168    LEU      N    725      -0.31    14.0067   ; qtot 11.69
  1772          H    168    LEU      H    725       0.31      1.008   ; qtot 12
  1773        CH1    168    LEU     CA    726          0     13.019   ; qtot 12
  1774        CH2    168    LEU     CB    726          0     14.027   ; qtot 12
  1775        CH1    168    LEU     CG    727          0     13.019   ; qtot 12
  1776        CH3    168    LEU    CD1    727          0     15.035   ; qtot 12
  1777        CH3    168    LEU    CD2    727          0     15.035   ; qtot 12
  1778          C    168    LEU      C    728       0.45     12.011   ; qtot 12.45
  1779          O    168    LEU      O    728      -0.45    15.9994   ; qtot 12
; residue 169 AR4 rtp AR4  q +1.0
  1780          N    169    AR4      N    729      -0.31    14.0067   ; qtot 11.69
  1781          H    169    AR4      H    729       0.31      1.008   ; qtot 12
  1782        CH1    169    AR4     CA    730          0     13.019   ; qtot 12
  1783        CH2    169    AR4     CB    730          0     14.027   ; qtot 12
  1784        CH2    169    AR4     CG    730          0     14.027   ; qtot 12
  1785        CH2    169    AR4     CD    731       0.09     14.027   ; qtot 12.09
  1786         NE    169    AR4     NE    731      -0.11    14.0067   ; qtot 11.98
  1787          H    169    AR4     HE    731       0.24      1.008   ; qtot 12.22
  1788          C    169    AR4     CZ    731       0.34     12.011   ; qtot 12.56
  1789         NZ    169    AR4    NH1    731      -0.26    14.0067   ; qtot 12.3
  1790          H    169    AR4   HH11    731       0.24      1.008   ; qtot 12.54
  1791          H    169    AR4   HH12    731       0.24      1.008   ; qtot 12.78
  1792         NZ    169    AR4    NH2    731      -0.26    14.0067   ; qtot 12.52
  1793          H    169    AR4   HH21    731       0.24      1.008   ; qtot 12.76
  1794          H    169    AR4   HH22    731       0.24      1.008   ; qtot 13
  1795          C    169    AR4      C    732       0.45     12.011   ; qtot 13.45
  1796          O    169    AR4      O    732      -0.45    15.9994   ; qtot 13
; residue 170 GLY rtp GLY  q  0.0
  1797          N    170    GLY      N    733      -0.31    14.0067   ; qtot 12.69
  1798          H    170    GLY      H    733       0.31      1.008   ; qtot 13
  1799        CH2    170    GLY     CA    734          0     14.027   ; qtot 13
  1800          C    170    GLY      C    735       0.45     12.011   ; qtot 13.45
  1801          O    170    GLY      O    735      -0.45    15.9994   ; qtot 13
; residue 171 LEU rtp LEU  q  0.0
  1802          N    171    LEU      N    736      -0.31    14.0067   ; qtot 12.69
  1803          H    171    LEU      H    736       0.31      1.008   ; qtot 13
  1804        CH1    171    LEU     CA    737          0     13.019   ; qtot 13
  1805        CH2    171    LEU     CB    737          0     14.027   ; qtot 13
  1806        CH1    171    LEU     CG    738          0     13.019   ; qtot 13
  1807        CH3    171    LEU    CD1    738          0     15.035   ; qtot 13
  1808        CH3    171    LEU    CD2    738          0     15.035   ; qtot 13
  1809          C    171    LEU      C    739       0.45     12.011   ; qtot 13.45
  1810          O    171    LEU      O    739      -0.45    15.9994   ; qtot 13
; residue 172 TY0 rtp TY0  q  0.0
  1811          N    172    TY0      N    740      -0.31    14.0067   ; qtot 12.69
  1812          H    172    TY0      H    740       0.31      1.008   ; qtot 13
  1813        CH1    172    TY0     CA    741          0     13.019   ; qtot 13
  1814        CH2    172    TY0     CB    741          0     14.027   ; qtot 13
  1815          C    172    TY0     CG    741          0     12.011   ; qtot 13
  1816          C    172    TY0    CD1    742      -0.14     12.011   ; qtot 12.86
  1817         HC    172    TY0    HD1    742       0.14      1.008   ; qtot 13
  1818          C    172    TY0    CD2    743      -0.14     12.011   ; qtot 12.86
  1819         HC    172    TY0    HD2    743       0.14      1.008   ; qtot 13
  1820          C    172    TY0    CE1    744      -0.14     12.011   ; qtot 12.86
  1821         HC    172    TY0    HE1    744       0.14      1.008   ; qtot 13
  1822          C    172    TY0    CE2    745      -0.14     12.011   ; qtot 12.86
  1823         HC    172    TY0    HE2    745       0.14      1.008   ; qtot 13
  1824          C    172    TY0     CZ    746      0.203     12.011   ; qtot 13.2
  1825         OA    172    TY0     OH    746     -0.611    15.9994   ; qtot 12.59
  1826          H    172    TY0    HH1    746      0.408      1.008   ; qtot 13
  1827          H    172    TY0    HH2    746          0      1.008   ; qtot 13
  1828          C    172    TY0      C    747       0.45     12.011   ; qtot 13.45
  1829          O    172    TY0      O    747      -0.45    15.9994   ; qtot 13
; residue 173 GLN rtp GLN  q  0.0
  1830          N    173    GLN      N    748      -0.31    14.0067   ; qtot 12.69
  1831          H    173    GLN      H    748       0.31      1.008   ; qtot 13
  1832        CH1    173    GLN     CA    749          0     13.019   ; qtot 13
  1833        CH2    173    GLN     CB    749          0     14.027   ; qtot 13
  1834        CH2    173    GLN     CG    749          0     14.027   ; qtot 13
  1835          C    173    GLN     CD    750       0.29     12.011   ; qtot 13.29
  1836          O    173    GLN    OE1    750      -0.45    15.9994   ; qtot 12.84
  1837         NT    173    GLN    NE2    750      -0.72    14.0067   ; qtot 12.12
  1838          H    173    GLN   HE21    750       0.44      1.008   ; qtot 12.56
  1839          H    173    GLN   HE22    750       0.44      1.008   ; qtot 13
  1840          C    173    GLN      C    751       0.45     12.011   ; qtot 13.45
  1841          O    173    GLN      O    751      -0.45    15.9994   ; qtot 13
; residue 174 GLY rtp GLY  q  0.0
  1842          N    174    GLY      N    752      -0.31    14.0067   ; qtot 12.69
  1843          H    174    GLY      H    752       0.31      1.008   ; qtot 13
  1844        CH2    174    GLY     CA    753          0     14.027   ; qtot 13
  1845          C    174    GLY      C    754       0.45     12.011   ; qtot 13.45
  1846          O    174    GLY      O    754      -0.45    15.9994   ; qtot 13
; residue 175 PHE rtp PHE  q  0.0
  1847          N    175    PHE      N    755      -0.31    14.0067   ; qtot 12.69
  1848          H    175    PHE      H    755       0.31      1.008   ; qtot 13
  1849        CH1    175    PHE     CA    756          0     13.019   ; qtot 13
  1850        CH2    175    PHE     CB    756          0     14.027   ; qtot 13
  1851          C    175    PHE     CG    756          0     12.011   ; qtot 13
  1852          C    175    PHE    CD1    757      -0.14     12.011   ; qtot 12.86
  1853         HC    175    PHE    HD1    757       0.14      1.008   ; qtot 13
  1854          C    175    PHE    CD2    758      -0.14     12.011   ; qtot 12.86
  1855         HC    175    PHE    HD2    758       0.14      1.008   ; qtot 13
  1856          C    175    PHE    CE1    759      -0.14     12.011   ; qtot 12.86
  1857         HC    175    PHE    HE1    759       0.14      1.008   ; qtot 13
  1858          C    175    PHE    CE2    760      -0.14     12.011   ; qtot 12.86
  1859         HC    175    PHE    HE2    760       0.14      1.008   ; qtot 13
  1860          C    175    PHE     CZ    761      -0.14     12.011   ; qtot 12.86
  1861         HC    175    PHE     HZ    761       0.14      1.008   ; qtot 13
  1862          C    175    PHE      C    762       0.45     12.011   ; qtot 13.45
  1863          O    175    PHE      O    762      -0.45    15.9994   ; qtot 13
; residue 176 ASN rtp ASN  q  0.0
  1864          N    176    ASN      N    763      -0.31    14.0067   ; qtot 12.69
  1865          H    176    ASN      H    763       0.31      1.008   ; qtot 13
  1866        CH1    176    ASN     CA    764          0     13.019   ; qtot 13
  1867        CH2    176    ASN     CB    764          0     14.027   ; qtot 13
  1868          C    176    ASN     CG    765       0.29     12.011   ; qtot 13.29
  1869          O    176    ASN    OD1    765      -0.45    15.9994   ; qtot 12.84
  1870         NT    176    ASN    ND2    765      -0.72    14.0067   ; qtot 12.12
  1871          H    176    ASN   HD21    765       0.44      1.008   ; qtot 12.56
  1872          H    176    ASN   HD22    765       0.44      1.008   ; qtot 13
  1873          C    176    ASN      C    766       0.45     12.011   ; qtot 13.45
  1874          O    176    ASN      O    766      -0.45    15.9994   ; qtot 13
; residue 177 VAL rtp VAL  q  0.0
  1875          N    177    VAL      N    767      -0.31    14.0067   ; qtot 12.69
  1876          H    177    VAL      H    767       0.31      1.008   ; qtot 13
  1877        CH1    177    VAL     CA    768          0     13.019   ; qtot 13
  1878        CH1    177    VAL     CB    768          0     13.019   ; qtot 13
  1879        CH3    177    VAL    CG1    768          0     15.035   ; qtot 13
  1880        CH3    177    VAL    CG2    768          0     15.035   ; qtot 13
  1881          C    177    VAL      C    769       0.45     12.011   ; qtot 13.45
  1882          O    177    VAL      O    769      -0.45    15.9994   ; qtot 13
; residue 178 SER rtp SER  q  0.0
  1883          N    178    SER      N    770      -0.31    14.0067   ; qtot 12.69
  1884          H    178    SER      H    770       0.31      1.008   ; qtot 13
  1885        CH1    178    SER     CA    771          0     13.019   ; qtot 13
  1886        CH2    178    SER     CB    772      0.266     14.027   ; qtot 13.27
  1887         OA    178    SER     OG    772     -0.674    15.9994   ; qtot 12.59
  1888          H    178    SER     HG    772      0.408      1.008   ; qtot 13
  1889          C    178    SER      C    773       0.45     12.011   ; qtot 13.45
  1890          O    178    SER      O    773      -0.45    15.9994   ; qtot 13
; residue 179 VAL rtp VAL  q  0.0
  1891          N    179    VAL      N    774      -0.31    14.0067   ; qtot 12.69
  1892          H    179    VAL      H    774       0.31      1.008   ; qtot 13
  1893        CH1    179    VAL     CA    775          0     13.019   ; qtot 13
  1894        CH1    179    VAL     CB    775          0     13.019   ; qtot 13
  1895        CH3    179    VAL    CG1    775          0     15.035   ; qtot 13
  1896        CH3    179    VAL    CG2    775          0     15.035   ; qtot 13
  1897          C    179    VAL      C    776       0.45     12.011   ; qtot 13.45
  1898          O    179    VAL      O    776      -0.45    15.9994   ; qtot 13
; residue 180 GLN rtp GLN  q  0.0
  1899          N    180    GLN      N    777      -0.31    14.0067   ; qtot 12.69
  1900          H    180    GLN      H    777       0.31      1.008   ; qtot 13
  1901        CH1    180    GLN     CA    778          0     13.019   ; qtot 13
  1902        CH2    180    GLN     CB    778          0     14.027   ; qtot 13
  1903        CH2    180    GLN     CG    778          0     14.027   ; qtot 13
  1904          C    180    GLN     CD    779       0.29     12.011   ; qtot 13.29
  1905          O    180    GLN    OE1    779      -0.45    15.9994   ; qtot 12.84
  1906         NT    180    GLN    NE2    779      -0.72    14.0067   ; qtot 12.12
  1907          H    180    GLN   HE21    779       0.44      1.008   ; qtot 12.56
  1908          H    180    GLN   HE22    779       0.44      1.008   ; qtot 13
  1909          C    180    GLN      C    780       0.45     12.011   ; qtot 13.45
  1910          O    180    GLN      O    780      -0.45    15.9994   ; qtot 13
; residue 181 GLY rtp GLY  q  0.0
  1911          N    181    GLY      N    781      -0.31    14.0067   ; qtot 12.69
  1912          H    181    GLY      H    781       0.31      1.008   ; qtot 13
  1913        CH2    181    GLY     CA    782          0     14.027   ; qtot 13
  1914          C    181    GLY      C    783       0.45     12.011   ; qtot 13.45
  1915          O    181    GLY      O    783      -0.45    15.9994   ; qtot 13
; residue 182 ILE rtp ILE  q  0.0
  1916          N    182    ILE      N    784      -0.31    14.0067   ; qtot 12.69
  1917          H    182    ILE      H    784       0.31      1.008   ; qtot 13
  1918        CH1    182    ILE     CA    785          0     13.019   ; qtot 13
  1919        CH1    182    ILE     CB    786          0     13.019   ; qtot 13
  1920        CH2    182    ILE    CG1    786          0     14.027   ; qtot 13
  1921        CH3    182    ILE    CG2    786          0     15.035   ; qtot 13
  1922        CH3    182    ILE     CD    786          0     15.035   ; qtot 13
  1923          C    182    ILE      C    787       0.45     12.011   ; qtot 13.45
  1924          O    182    ILE      O    787      -0.45    15.9994   ; qtot 13
; residue 183 ILE rtp ILE  q  0.0
  1925          N    183    ILE      N    788      -0.31    14.0067   ; qtot 12.69
  1926          H    183    ILE      H    788       0.31      1.008   ; qtot 13
  1927        CH1    183    ILE     CA    789          0     13.019   ; qtot 13
  1928        CH1    183    ILE     CB    790          0     13.019   ; qtot 13
  1929        CH2    183    ILE    CG1    790          0     14.027   ; qtot 13
  1930        CH3    183    ILE    CG2    790          0     15.035   ; qtot 13
  1931        CH3    183    ILE     CD    790          0     15.035   ; qtot 13
  1932          C    183    ILE      C    791       0.45     12.011   ; qtot 13.45
  1933          O    183    ILE      O    791      -0.45    15.9994   ; qtot 13
; residue 184 ILE rtp ILE  q  0.0
  1934          N    184    ILE      N    792      -0.31    14.0067   ; qtot 12.69
  1935          H    184    ILE      H    792       0.31      1.008   ; qtot 13
  1936        CH1    184    ILE     CA    793          0     13.019   ; qtot 13
  1937        CH1    184    ILE     CB    794          0     13.019   ; qtot 13
  1938        CH2    184    ILE    CG1    794          0     14.027   ; qtot 13
  1939        CH3    184    ILE    CG2    794          0     15.035   ; qtot 13
  1940        CH3    184    ILE     CD    794          0     15.035   ; qtot 13
  1941          C    184    ILE      C    795       0.45     12.011   ; qtot 13.45
  1942          O    184    ILE      O    795      -0.45    15.9994   ; qtot 13
; residue 185 TY0 rtp TY0  q  0.0
  1943          N    185    TY0      N    796      -0.31    14.0067   ; qtot 12.69
  1944          H    185    TY0      H    796       0.31      1.008   ; qtot 13
  1945        CH1    185    TY0     CA    797          0     13.019   ; qtot 13
  1946        CH2    185    TY0     CB    797          0     14.027   ; qtot 13
  1947          C    185    TY0     CG    797          0     12.011   ; qtot 13
  1948          C    185    TY0    CD1    798      -0.14     12.011   ; qtot 12.86
  1949         HC    185    TY0    HD1    798       0.14      1.008   ; qtot 13
  1950          C    185    TY0    CD2    799      -0.14     12.011   ; qtot 12.86
  1951         HC    185    TY0    HD2    799       0.14      1.008   ; qtot 13
  1952          C    185    TY0    CE1    800      -0.14     12.011   ; qtot 12.86
  1953         HC    185    TY0    HE1    800       0.14      1.008   ; qtot 13
  1954          C    185    TY0    CE2    801      -0.14     12.011   ; qtot 12.86
  1955         HC    185    TY0    HE2    801       0.14      1.008   ; qtot 13
  1956          C    185    TY0     CZ    802      0.203     12.011   ; qtot 13.2
  1957         OA    185    TY0     OH    802     -0.611    15.9994   ; qtot 12.59
  1958          H    185    TY0    HH1    802      0.408      1.008   ; qtot 13
  1959          H    185    TY0    HH2    802          0      1.008   ; qtot 13
  1960          C    185    TY0      C    803       0.45     12.011   ; qtot 13.45
  1961          O    185    TY0      O    803      -0.45    15.9994   ; qtot 13
; residue 186 AR4 rtp AR4  q +1.0
  1962          N    186    AR4      N    804      -0.31    14.0067   ; qtot 12.69
  1963          H    186    AR4      H    804       0.31      1.008   ; qtot 13
  1964        CH1    186    AR4     CA    805          0     13.019   ; qtot 13
  1965        CH2    186    AR4     CB    805          0     14.027   ; qtot 13
  1966        CH2    186    AR4     CG    805          0     14.027   ; qtot 13
  1967        CH2    186    AR4     CD    806       0.09     14.027   ; qtot 13.09
  1968         NE    186    AR4     NE    806      -0.11    14.0067   ; qtot 12.98
  1969          H    186    AR4     HE    806       0.24      1.008   ; qtot 13.22
  1970          C    186    AR4     CZ    806       0.34     12.011   ; qtot 13.56
  1971         NZ    186    AR4    NH1    806      -0.26    14.0067   ; qtot 13.3
  1972          H    186    AR4   HH11    806       0.24      1.008   ; qtot 13.54
  1973          H    186    AR4   HH12    806       0.24      1.008   ; qtot 13.78
  1974         NZ    186    AR4    NH2    806      -0.26    14.0067   ; qtot 13.52
  1975          H    186    AR4   HH21    806       0.24      1.008   ; qtot 13.76
  1976          H    186    AR4   HH22    806       0.24      1.008   ; qtot 14
  1977          C    186    AR4      C    807       0.45     12.011   ; qtot 14.45
  1978          O    186    AR4      O    807      -0.45    15.9994   ; qtot 14
; residue 187 ALA rtp ALA  q  0.0
  1979          N    187    ALA      N    808      -0.31    14.0067   ; qtot 13.69
  1980          H    187    ALA      H    808       0.31      1.008   ; qtot 14
  1981        CH1    187    ALA     CA    809          0     13.019   ; qtot 14
  1982        CH3    187    ALA     CB    809          0     15.035   ; qtot 14
  1983          C    187    ALA      C    810       0.45     12.011   ; qtot 14.45
  1984          O    187    ALA      O    810      -0.45    15.9994   ; qtot 14
; residue 188 ALA rtp ALA  q  0.0
  1985          N    188    ALA      N    811      -0.31    14.0067   ; qtot 13.69
  1986          H    188    ALA      H    811       0.31      1.008   ; qtot 14
  1987        CH1    188    ALA     CA    812          0     13.019   ; qtot 14
  1988        CH3    188    ALA     CB    812          0     15.035   ; qtot 14
  1989          C    188    ALA      C    813       0.45     12.011   ; qtot 14.45
  1990          O    188    ALA      O    813      -0.45    15.9994   ; qtot 14
; residue 189 TY0 rtp TY0  q  0.0
  1991          N    189    TY0      N    814      -0.31    14.0067   ; qtot 13.69
  1992          H    189    TY0      H    814       0.31      1.008   ; qtot 14
  1993        CH1    189    TY0     CA    815          0     13.019   ; qtot 14
  1994        CH2    189    TY0     CB    815          0     14.027   ; qtot 14
  1995          C    189    TY0     CG    815          0     12.011   ; qtot 14
  1996          C    189    TY0    CD1    816      -0.14     12.011   ; qtot 13.86
  1997         HC    189    TY0    HD1    816       0.14      1.008   ; qtot 14
  1998          C    189    TY0    CD2    817      -0.14     12.011   ; qtot 13.86
  1999         HC    189    TY0    HD2    817       0.14      1.008   ; qtot 14
  2000          C    189    TY0    CE1    818      -0.14     12.011   ; qtot 13.86
  2001         HC    189    TY0    HE1    818       0.14      1.008   ; qtot 14
  2002          C    189    TY0    CE2    819      -0.14     12.011   ; qtot 13.86
  2003         HC    189    TY0    HE2    819       0.14      1.008   ; qtot 14
  2004          C    189    TY0     CZ    820      0.203     12.011   ; qtot 14.2
  2005         OA    189    TY0     OH    820     -0.611    15.9994   ; qtot 13.59
  2006          H    189    TY0    HH1    820      0.408      1.008   ; qtot 14
  2007          H    189    TY0    HH2    820          0      1.008   ; qtot 14
  2008          C    189    TY0      C    821       0.45     12.011   ; qtot 14.45
  2009          O    189    TY0      O    821      -0.45    15.9994   ; qtot 14
; residue 190 PHE rtp PHE  q  0.0
  2010          N    190    PHE      N    822      -0.31    14.0067   ; qtot 13.69
  2011          H    190    PHE      H    822       0.31      1.008   ; qtot 14
  2012        CH1    190    PHE     CA    823          0     13.019   ; qtot 14
  2013        CH2    190    PHE     CB    823          0     14.027   ; qtot 14
  2014          C    190    PHE     CG    823          0     12.011   ; qtot 14
  2015          C    190    PHE    CD1    824      -0.14     12.011   ; qtot 13.86
  2016         HC    190    PHE    HD1    824       0.14      1.008   ; qtot 14
  2017          C    190    PHE    CD2    825      -0.14     12.011   ; qtot 13.86
  2018         HC    190    PHE    HD2    825       0.14      1.008   ; qtot 14
  2019          C    190    PHE    CE1    826      -0.14     12.011   ; qtot 13.86
  2020         HC    190    PHE    HE1    826       0.14      1.008   ; qtot 14
  2021          C    190    PHE    CE2    827      -0.14     12.011   ; qtot 13.86
  2022         HC    190    PHE    HE2    827       0.14      1.008   ; qtot 14
  2023          C    190    PHE     CZ    828      -0.14     12.011   ; qtot 13.86
  2024         HC    190    PHE     HZ    828       0.14      1.008   ; qtot 14
  2025          C    190    PHE      C    829       0.45     12.011   ; qtot 14.45
  2026          O    190    PHE      O    829      -0.45    15.9994   ; qtot 14
; residue 191 GLY rtp GLY  q  0.0
  2027          N    191    GLY      N    830      -0.31    14.0067   ; qtot 13.69
  2028          H    191    GLY      H    830       0.31      1.008   ; qtot 14
  2029        CH2    191    GLY     CA    831          0     14.027   ; qtot 14
  2030          C    191    GLY      C    832       0.45     12.011   ; qtot 14.45
  2031          O    191    GLY      O    832      -0.45    15.9994   ; qtot 14
; residue 192 VAL rtp VAL  q  0.0
  2032          N    192    VAL      N    833      -0.31    14.0067   ; qtot 13.69
  2033          H    192    VAL      H    833       0.31      1.008   ; qtot 14
  2034        CH1    192    VAL     CA    834          0     13.019   ; qtot 14
  2035        CH1    192    VAL     CB    834          0     13.019   ; qtot 14
  2036        CH3    192    VAL    CG1    834          0     15.035   ; qtot 14
  2037        CH3    192    VAL    CG2    834          0     15.035   ; qtot 14
  2038          C    192    VAL      C    835       0.45     12.011   ; qtot 14.45
  2039          O    192    VAL      O    835      -0.45    15.9994   ; qtot 14
; residue 193 TY0 rtp TY0  q  0.0
  2040          N    193    TY0      N    836      -0.31    14.0067   ; qtot 13.69
  2041          H    193    TY0      H    836       0.31      1.008   ; qtot 14
  2042        CH1    193    TY0     CA    837          0     13.019   ; qtot 14
  2043        CH2    193    TY0     CB    837          0     14.027   ; qtot 14
  2044          C    193    TY0     CG    837          0     12.011   ; qtot 14
  2045          C    193    TY0    CD1    838      -0.14     12.011   ; qtot 13.86
  2046         HC    193    TY0    HD1    838       0.14      1.008   ; qtot 14
  2047          C    193    TY0    CD2    839      -0.14     12.011   ; qtot 13.86
  2048         HC    193    TY0    HD2    839       0.14      1.008   ; qtot 14
  2049          C    193    TY0    CE1    840      -0.14     12.011   ; qtot 13.86
  2050         HC    193    TY0    HE1    840       0.14      1.008   ; qtot 14
  2051          C    193    TY0    CE2    841      -0.14     12.011   ; qtot 13.86
  2052         HC    193    TY0    HE2    841       0.14      1.008   ; qtot 14
  2053          C    193    TY0     CZ    842      0.203     12.011   ; qtot 14.2
  2054         OA    193    TY0     OH    842     -0.611    15.9994   ; qtot 13.59
  2055          H    193    TY0    HH1    842      0.408      1.008   ; qtot 14
  2056          H    193    TY0    HH2    842          0      1.008   ; qtot 14
  2057          C    193    TY0      C    843       0.45     12.011   ; qtot 14.45
  2058          O    193    TY0      O    843      -0.45    15.9994   ; qtot 14
; residue 194 AS4 rtp AS4  q -1.0
  2059          N    194    AS4      N    844      -0.31    14.0067   ; qtot 13.69
  2060          H    194    AS4      H    844       0.31      1.008   ; qtot 14
  2061        CH1    194    AS4     CA    845          0     13.019   ; qtot 14
  2062        CH2    194    AS4     CB    845          0     14.027   ; qtot 14
  2063          C    194    AS4     CG    846       0.27     12.011   ; qtot 14.27
  2064         OM    194    AS4    OD1    846     -0.635    15.9994   ; qtot 13.63
  2065          H    194    AS4   HD11    846          0      1.008   ; qtot 13.63
  2066          H    194    AS4   HD12    846          0      1.008   ; qtot 13.63
  2067         OM    194    AS4    OD2    846     -0.635    15.9994   ; qtot 13
  2068          H    194    AS4   HD21    846          0      1.008   ; qtot 13
  2069          H    194    AS4   HD22    846          0      1.008   ; qtot 13
  2070          C    194    AS4      C    847       0.45     12.011   ; qtot 13.45
  2071          O    194    AS4      O    847      -0.45    15.9994   ; qtot 13
; residue 195 THR rtp THR  q  0.0
  2072          N    195    THR      N    848      -0.31    14.0067   ; qtot 12.69
  2073          H    195    THR      H    848       0.31      1.008   ; qtot 13
  2074        CH1    195    THR     CA    849          0     13.019   ; qtot 13
  2075        CH1    195    THR     CB    850      0.266     13.019   ; qtot 13.27
  2076         OA    195    THR    OG1    850     -0.674    15.9994   ; qtot 12.59
  2077          H    195    THR    HG1    850      0.408      1.008   ; qtot 13
  2078        CH3    195    THR    CG2    851          0     15.035   ; qtot 13
  2079          C    195    THR      C    852       0.45     12.011   ; qtot 13.45
  2080          O    195    THR      O    852      -0.45    15.9994   ; qtot 13
; residue 196 ALA rtp ALA  q  0.0
  2081          N    196    ALA      N    853      -0.31    14.0067   ; qtot 12.69
  2082          H    196    ALA      H    853       0.31      1.008   ; qtot 13
  2083        CH1    196    ALA     CA    854          0     13.019   ; qtot 13
  2084        CH3    196    ALA     CB    854          0     15.035   ; qtot 13
  2085          C    196    ALA      C    855       0.45     12.011   ; qtot 13.45
  2086          O    196    ALA      O    855      -0.45    15.9994   ; qtot 13
; residue 197 LY3 rtp LY3  q +1.0
  2087          N    197    LY3      N    856      -0.31    14.0067   ; qtot 12.69
  2088          H    197    LY3      H    856       0.31      1.008   ; qtot 13
  2089        CH1    197    LY3     CA    857          0     13.019   ; qtot 13
  2090        CH2    197    LY3     CB    857          0     14.027   ; qtot 13
  2091        CH2    197    LY3     CG    858          0     14.027   ; qtot 13
  2092        CH2    197    LY3     CD    858          0     14.027   ; qtot 13
  2093        CH2    197    LY3     CE    859      0.127     14.027   ; qtot 13.13
  2094         NL    197    LY3     NZ    859      0.129    14.0067   ; qtot 13.26
  2095          H    197    LY3    HZ1    859      0.248      1.008   ; qtot 13.5
  2096          H    197    LY3    HZ2    859      0.248      1.008   ; qtot 13.75
  2097          H    197    LY3    HZ3    859      0.248      1.008   ; qtot 14
  2098          C    197    LY3      C    860       0.45     12.011   ; qtot 14.45
  2099          O    197    LY3      O    860      -0.45    15.9994   ; qtot 14
; residue 198 GLY rtp GLY  q  0.0
  2100          N    198    GLY      N    861      -0.31    14.0067   ; qtot 13.69
  2101          H    198    GLY      H    861       0.31      1.008   ; qtot 14
  2102        CH2    198    GLY     CA    862          0     14.027   ; qtot 14
  2103          C    198    GLY      C    863       0.45     12.011   ; qtot 14.45
  2104          O    198    GLY      O    863      -0.45    15.9994   ; qtot 14
; residue 199 MET rtp MET  q  0.0
  2105          N    199    MET      N    864      -0.31    14.0067   ; qtot 13.69
  2106          H    199    MET      H    864       0.31      1.008   ; qtot 14
  2107        CH1    199    MET     CA    865          0     13.019   ; qtot 14
  2108        CH2    199    MET     CB    865          0     14.027   ; qtot 14
  2109        CH2    199    MET     CG    866      0.241     14.027   ; qtot 14.24
  2110          S    199    MET     SD    866     -0.482      32.06   ; qtot 13.76
  2111        CH3    199    MET     CE    866      0.241     15.035   ; qtot 14
  2112          C    199    MET      C    867       0.45     12.011   ; qtot 14.45
  2113          O    199    MET      O    867      -0.45    15.9994   ; qtot 14
; residue 200 LEU rtp LEU  q  0.0
  2114          N    200    LEU      N    868      -0.31    14.0067   ; qtot 13.69
  2115          H    200    LEU      H    868       0.31      1.008   ; qtot 14
  2116        CH1    200    LEU     CA    869          0     13.019   ; qtot 14
  2117        CH2    200    LEU     CB    869          0     14.027   ; qtot 14
  2118        CH1    200    LEU     CG    870          0     13.019   ; qtot 14
  2119        CH3    200    LEU    CD1    870          0     15.035   ; qtot 14
  2120        CH3    200    LEU    CD2    870          0     15.035   ; qtot 14
  2121          C    200    LEU      C    871       0.45     12.011   ; qtot 14.45
  2122          O    200    LEU      O    871      -0.45    15.9994   ; qtot 14
; residue 201 PRO rtp PRO  q  0.0
  2123          N    201    PRO      N    872          0    14.0067   ; qtot 14
  2124        CH1    201    PRO     CA    873          0     13.019   ; qtot 14
  2125       CH2r    201    PRO     CB    873          0     14.027   ; qtot 14
  2126       CH2r    201    PRO     CG    874          0     14.027   ; qtot 14
  2127       CH2r    201    PRO     CD    874          0     14.027   ; qtot 14
  2128          C    201    PRO      C    875       0.45     12.011   ; qtot 14.45
  2129          O    201    PRO      O    875      -0.45    15.9994   ; qtot 14
; residue 202 AS4 rtp AS4  q -1.0
  2130          N    202    AS4      N    876      -0.31    14.0067   ; qtot 13.69
  2131          H    202    AS4      H    876       0.31      1.008   ; qtot 14
  2132        CH1    202    AS4     CA    877          0     13.019   ; qtot 14
  2133        CH2    202    AS4     CB    877          0     14.027   ; qtot 14
  2134          C    202    AS4     CG    878       0.27     12.011   ; qtot 14.27
  2135         OM    202    AS4    OD1    878     -0.635    15.9994   ; qtot 13.63
  2136          H    202    AS4   HD11    878          0      1.008   ; qtot 13.63
  2137          H    202    AS4   HD12    878          0      1.008   ; qtot 13.63
  2138         OM    202    AS4    OD2    878     -0.635    15.9994   ; qtot 13
  2139          H    202    AS4   HD21    878          0      1.008   ; qtot 13
  2140          H    202    AS4   HD22    878          0      1.008   ; qtot 13
  2141          C    202    AS4      C    879       0.45     12.011   ; qtot 13.45
  2142          O    202    AS4      O    879      -0.45    15.9994   ; qtot 13
; residue 203 PRO rtp PRO  q  0.0
  2143          N    203    PRO      N    880          0    14.0067   ; qtot 13
  2144        CH1    203    PRO     CA    881          0     13.019   ; qtot 13
  2145       CH2r    203    PRO     CB    881          0     14.027   ; qtot 13
  2146       CH2r    203    PRO     CG    882          0     14.027   ; qtot 13
  2147       CH2r    203    PRO     CD    882          0     14.027   ; qtot 13
  2148          C    203    PRO      C    883       0.45     12.011   ; qtot 13.45
  2149          O    203    PRO      O    883      -0.45    15.9994   ; qtot 13
; residue 204 LY3 rtp LY3  q +1.0
  2150          N    204    LY3      N    884      -0.31    14.0067   ; qtot 12.69
  2151          H    204    LY3      H    884       0.31      1.008   ; qtot 13
  2152        CH1    204    LY3     CA    885          0     13.019   ; qtot 13
  2153        CH2    204    LY3     CB    885          0     14.027   ; qtot 13
  2154        CH2    204    LY3     CG    886          0     14.027   ; qtot 13
  2155        CH2    204    LY3     CD    886          0     14.027   ; qtot 13
  2156        CH2    204    LY3     CE    887      0.127     14.027   ; qtot 13.13
  2157         NL    204    LY3     NZ    887      0.129    14.0067   ; qtot 13.26
  2158          H    204    LY3    HZ1    887      0.248      1.008   ; qtot 13.5
  2159          H    204    LY3    HZ2    887      0.248      1.008   ; qtot 13.75
  2160          H    204    LY3    HZ3    887      0.248      1.008   ; qtot 14
  2161          C    204    LY3      C    888       0.45     12.011   ; qtot 14.45
  2162          O    204    LY3      O    888      -0.45    15.9994   ; qtot 14
; residue 205 ASN rtp ASN  q  0.0
  2163          N    205    ASN      N    889      -0.31    14.0067   ; qtot 13.69
  2164          H    205    ASN      H    889       0.31      1.008   ; qtot 14
  2165        CH1    205    ASN     CA    890          0     13.019   ; qtot 14
  2166        CH2    205    ASN     CB    890          0     14.027   ; qtot 14
  2167          C    205    ASN     CG    891       0.29     12.011   ; qtot 14.29
  2168          O    205    ASN    OD1    891      -0.45    15.9994   ; qtot 13.84
  2169         NT    205    ASN    ND2    891      -0.72    14.0067   ; qtot 13.12
  2170          H    205    ASN   HD21    891       0.44      1.008   ; qtot 13.56
  2171          H    205    ASN   HD22    891       0.44      1.008   ; qtot 14
  2172          C    205    ASN      C    892       0.45     12.011   ; qtot 14.45
  2173          O    205    ASN      O    892      -0.45    15.9994   ; qtot 14
; residue 206 VAL rtp VAL  q  0.0
  2174          N    206    VAL      N    893      -0.31    14.0067   ; qtot 13.69
  2175          H    206    VAL      H    893       0.31      1.008   ; qtot 14
  2176        CH1    206    VAL     CA    894          0     13.019   ; qtot 14
  2177        CH1    206    VAL     CB    894          0     13.019   ; qtot 14
  2178        CH3    206    VAL    CG1    894          0     15.035   ; qtot 14
  2179        CH3    206    VAL    CG2    894          0     15.035   ; qtot 14
  2180          C    206    VAL      C    895       0.45     12.011   ; qtot 14.45
  2181          O    206    VAL      O    895      -0.45    15.9994   ; qtot 14
; residue 207 HI0 rtp HI0  q  0.0
  2182          N    207    HI0      N    896      -0.31    14.0067   ; qtot 13.69
  2183          H    207    HI0      H    896       0.31      1.008   ; qtot 14
  2184        CH1    207    HI0     CA    897          0     13.019   ; qtot 14
  2185        CH2    207    HI0     CB    897          0     14.027   ; qtot 14
  2186          C    207    HI0     CG    898          0     12.011   ; qtot 14
  2187         NR    207    HI0    ND1    898      -0.05    14.0067   ; qtot 13.95
  2188          H    207    HI0    HD1    898       0.31      1.008   ; qtot 14.26
  2189          C    207    HI0    CD2    898          0     12.011   ; qtot 14.26
  2190         HC    207    HI0    HD2    898       0.14      1.008   ; qtot 14.4
  2191          C    207    HI0    CE1    898          0     12.011   ; qtot 14.4
  2192         HC    207    HI0    HE1    898       0.14      1.008   ; qtot 14.54
  2193         NR    207    HI0    NE2    898      -0.54    14.0067   ; qtot 14
  2194          H    207    HI0    HE2    898          0      1.008   ; qtot 14
  2195          C    207    HI0      C    899       0.45     12.011   ; qtot 14.45
  2196          O    207    HI0      O    899      -0.45    15.9994   ; qtot 14
; residue 208 ILE rtp ILE  q  0.0
  2197          N    208    ILE      N    900      -0.31    14.0067   ; qtot 13.69
  2198          H    208    ILE      H    900       0.31      1.008   ; qtot 14
  2199        CH1    208    ILE     CA    901          0     13.019   ; qtot 14
  2200        CH1    208    ILE     CB    902          0     13.019   ; qtot 14
  2201        CH2    208    ILE    CG1    902          0     14.027   ; qtot 14
  2202        CH3    208    ILE    CG2    902          0     15.035   ; qtot 14
  2203        CH3    208    ILE     CD    902          0     15.035   ; qtot 14
  2204          C    208    ILE      C    903       0.45     12.011   ; qtot 14.45
  2205          O    208    ILE      O    903      -0.45    15.9994   ; qtot 14
; residue 209 ILE rtp ILE  q  0.0
  2206          N    209    ILE      N    904      -0.31    14.0067   ; qtot 13.69
  2207          H    209    ILE      H    904       0.31      1.008   ; qtot 14
  2208        CH1    209    ILE     CA    905          0     13.019   ; qtot 14
  2209        CH1    209    ILE     CB    906          0     13.019   ; qtot 14
  2210        CH2    209    ILE    CG1    906          0     14.027   ; qtot 14
  2211        CH3    209    ILE    CG2    906          0     15.035   ; qtot 14
  2212        CH3    209    ILE     CD    906          0     15.035   ; qtot 14
  2213          C    209    ILE      C    907       0.45     12.011   ; qtot 14.45
  2214          O    209    ILE      O    907      -0.45    15.9994   ; qtot 14
; residue 210 VAL rtp VAL  q  0.0
  2215          N    210    VAL      N    908      -0.31    14.0067   ; qtot 13.69
  2216          H    210    VAL      H    908       0.31      1.008   ; qtot 14
  2217        CH1    210    VAL     CA    909          0     13.019   ; qtot 14
  2218        CH1    210    VAL     CB    909          0     13.019   ; qtot 14
  2219        CH3    210    VAL    CG1    909          0     15.035   ; qtot 14
  2220        CH3    210    VAL    CG2    909          0     15.035   ; qtot 14
  2221          C    210    VAL      C    910       0.45     12.011   ; qtot 14.45
  2222          O    210    VAL      O    910      -0.45    15.9994   ; qtot 14
; residue 211 SER rtp SER  q  0.0
  2223          N    211    SER      N    911      -0.31    14.0067   ; qtot 13.69
  2224          H    211    SER      H    911       0.31      1.008   ; qtot 14
  2225        CH1    211    SER     CA    912          0     13.019   ; qtot 14
  2226        CH2    211    SER     CB    913      0.266     14.027   ; qtot 14.27
  2227         OA    211    SER     OG    913     -0.674    15.9994   ; qtot 13.59
  2228          H    211    SER     HG    913      0.408      1.008   ; qtot 14
  2229          C    211    SER      C    914       0.45     12.011   ; qtot 14.45
  2230          O    211    SER      O    914      -0.45    15.9994   ; qtot 14
; residue 212 TRP rtp TRP  q  0.0
  2231          N    212    TRP      N    915      -0.31    14.0067   ; qtot 13.69
  2232          H    212    TRP      H    915       0.31      1.008   ; qtot 14
  2233        CH1    212    TRP     CA    916          0     13.019   ; qtot 14
  2234        CH2    212    TRP     CB    916          0     14.027   ; qtot 14
  2235          C    212    TRP     CG    917      -0.21     12.011   ; qtot 13.79
  2236          C    212    TRP    CD1    917      -0.14     12.011   ; qtot 13.65
  2237         HC    212    TRP    HD1    917       0.14      1.008   ; qtot 13.79
  2238          C    212    TRP    CD2    917          0     12.011   ; qtot 13.79
  2239         NR    212    TRP    NE1    917       -0.1    14.0067   ; qtot 13.69
  2240          H    212    TRP    HE1    917       0.31      1.008   ; qtot 14
  2241          C    212    TRP    CE2    917          0     12.011   ; qtot 14
  2242          C    212    TRP    CE3    918      -0.14     12.011   ; qtot 13.86
  2243         HC    212    TRP    HE3    918       0.14      1.008   ; qtot 14
  2244          C    212    TRP    CZ2    919      -0.14     12.011   ; qtot 13.86
  2245         HC    212    TRP    HZ2    919       0.14      1.008   ; qtot 14
  2246          C    212    TRP    CZ3    920      -0.14     12.011   ; qtot 13.86
  2247         HC    212    TRP    HZ3    920       0.14      1.008   ; qtot 14
  2248          C    212    TRP    CH2    921      -0.14     12.011   ; qtot 13.86
  2249         HC    212    TRP    HH2    921       0.14      1.008   ; qtot 14
  2250          C    212    TRP      C    922       0.45     12.011   ; qtot 14.45
  2251          O    212    TRP      O    922      -0.45    15.9994   ; qtot 14
; residue 213 MET rtp MET  q  0.0
  2252          N    213    MET      N    923      -0.31    14.0067   ; qtot 13.69
  2253          H    213    MET      H    923       0.31      1.008   ; qtot 14
  2254        CH1    213    MET     CA    924          0     13.019   ; qtot 14
  2255        CH2    213    MET     CB    924          0     14.027   ; qtot 14
  2256        CH2    213    MET     CG    925      0.241     14.027   ; qtot 14.24
  2257          S    213    MET     SD    925     -0.482      32.06   ; qtot 13.76
  2258        CH3    213    MET     CE    925      0.241     15.035   ; qtot 14
  2259          C    213    MET      C    926       0.45     12.011   ; qtot 14.45
  2260          O    213    MET      O    926      -0.45    15.9994   ; qtot 14
; residue 214 ILE rtp ILE  q  0.0
  2261          N    214    ILE      N    927      -0.31    14.0067   ; qtot 13.69
  2262          H    214    ILE      H    927       0.31      1.008   ; qtot 14
  2263        CH1    214    ILE     CA    928          0     13.019   ; qtot 14
  2264        CH1    214    ILE     CB    929          0     13.019   ; qtot 14
  2265        CH2    214    ILE    CG1    929          0     14.027   ; qtot 14
  2266        CH3    214    ILE    CG2    929          0     15.035   ; qtot 14
  2267        CH3    214    ILE     CD    929          0     15.035   ; qtot 14
  2268          C    214    ILE      C    930       0.45     12.011   ; qtot 14.45
  2269          O    214    ILE      O    930      -0.45    15.9994   ; qtot 14
; residue 215 ALA rtp ALA  q  0.0
  2270          N    215    ALA      N    931      -0.31    14.0067   ; qtot 13.69
  2271          H    215    ALA      H    931       0.31      1.008   ; qtot 14
  2272        CH1    215    ALA     CA    932          0     13.019   ; qtot 14
  2273        CH3    215    ALA     CB    932          0     15.035   ; qtot 14
  2274          C    215    ALA      C    933       0.45     12.011   ; qtot 14.45
  2275          O    215    ALA      O    933      -0.45    15.9994   ; qtot 14
; residue 216 GLN rtp GLN  q  0.0
  2276          N    216    GLN      N    934      -0.31    14.0067   ; qtot 13.69
  2277          H    216    GLN      H    934       0.31      1.008   ; qtot 14
  2278        CH1    216    GLN     CA    935          0     13.019   ; qtot 14
  2279        CH2    216    GLN     CB    935          0     14.027   ; qtot 14
  2280        CH2    216    GLN     CG    935          0     14.027   ; qtot 14
  2281          C    216    GLN     CD    936       0.29     12.011   ; qtot 14.29
  2282          O    216    GLN    OE1    936      -0.45    15.9994   ; qtot 13.84
  2283         NT    216    GLN    NE2    936      -0.72    14.0067   ; qtot 13.12
  2284          H    216    GLN   HE21    936       0.44      1.008   ; qtot 13.56
  2285          H    216    GLN   HE22    936       0.44      1.008   ; qtot 14
  2286          C    216    GLN      C    937       0.45     12.011   ; qtot 14.45
  2287          O    216    GLN      O    937      -0.45    15.9994   ; qtot 14
; residue 217 THR rtp THR  q  0.0
  2288          N    217    THR      N    938      -0.31    14.0067   ; qtot 13.69
  2289          H    217    THR      H    938       0.31      1.008   ; qtot 14
  2290        CH1    217    THR     CA    939          0     13.019   ; qtot 14
  2291        CH1    217    THR     CB    940      0.266     13.019   ; qtot 14.27
  2292         OA    217    THR    OG1    940     -0.674    15.9994   ; qtot 13.59
  2293          H    217    THR    HG1    940      0.408      1.008   ; qtot 14
  2294        CH3    217    THR    CG2    941          0     15.035   ; qtot 14
  2295          C    217    THR      C    942       0.45     12.011   ; qtot 14.45
  2296          O    217    THR      O    942      -0.45    15.9994   ; qtot 14
; residue 218 VAL rtp VAL  q  0.0
  2297          N    218    VAL      N    943      -0.31    14.0067   ; qtot 13.69
  2298          H    218    VAL      H    943       0.31      1.008   ; qtot 14
  2299        CH1    218    VAL     CA    944          0     13.019   ; qtot 14
  2300        CH1    218    VAL     CB    944          0     13.019   ; qtot 14
  2301        CH3    218    VAL    CG1    944          0     15.035   ; qtot 14
  2302        CH3    218    VAL    CG2    944          0     15.035   ; qtot 14
  2303          C    218    VAL      C    945       0.45     12.011   ; qtot 14.45
  2304          O    218    VAL      O    945      -0.45    15.9994   ; qtot 14
; residue 219 THR rtp THR  q  0.0
  2305          N    219    THR      N    946      -0.31    14.0067   ; qtot 13.69
  2306          H    219    THR      H    946       0.31      1.008   ; qtot 14
  2307        CH1    219    THR     CA    947          0     13.019   ; qtot 14
  2308        CH1    219    THR     CB    948      0.266     13.019   ; qtot 14.27
  2309         OA    219    THR    OG1    948     -0.674    15.9994   ; qtot 13.59
  2310          H    219    THR    HG1    948      0.408      1.008   ; qtot 14
  2311        CH3    219    THR    CG2    949          0     15.035   ; qtot 14
  2312          C    219    THR      C    950       0.45     12.011   ; qtot 14.45
  2313          O    219    THR      O    950      -0.45    15.9994   ; qtot 14
; residue 220 ALA rtp ALA  q  0.0
  2314          N    220    ALA      N    951      -0.31    14.0067   ; qtot 13.69
  2315          H    220    ALA      H    951       0.31      1.008   ; qtot 14
  2316        CH1    220    ALA     CA    952          0     13.019   ; qtot 14
  2317        CH3    220    ALA     CB    952          0     15.035   ; qtot 14
  2318          C    220    ALA      C    953       0.45     12.011   ; qtot 14.45
  2319          O    220    ALA      O    953      -0.45    15.9994   ; qtot 14
; residue 221 VAL rtp VAL  q  0.0
  2320          N    221    VAL      N    954      -0.31    14.0067   ; qtot 13.69
  2321          H    221    VAL      H    954       0.31      1.008   ; qtot 14
  2322        CH1    221    VAL     CA    955          0     13.019   ; qtot 14
  2323        CH1    221    VAL     CB    955          0     13.019   ; qtot 14
  2324        CH3    221    VAL    CG1    955          0     15.035   ; qtot 14
  2325        CH3    221    VAL    CG2    955          0     15.035   ; qtot 14
  2326          C    221    VAL      C    956       0.45     12.011   ; qtot 14.45
  2327          O    221    VAL      O    956      -0.45    15.9994   ; qtot 14
; residue 222 ALA rtp ALA  q  0.0
  2328          N    222    ALA      N    957      -0.31    14.0067   ; qtot 13.69
  2329          H    222    ALA      H    957       0.31      1.008   ; qtot 14
  2330        CH1    222    ALA     CA    958          0     13.019   ; qtot 14
  2331        CH3    222    ALA     CB    958          0     15.035   ; qtot 14
  2332          C    222    ALA      C    959       0.45     12.011   ; qtot 14.45
  2333          O    222    ALA      O    959      -0.45    15.9994   ; qtot 14
; residue 223 GLY rtp GLY  q  0.0
  2334          N    223    GLY      N    960      -0.31    14.0067   ; qtot 13.69
  2335          H    223    GLY      H    960       0.31      1.008   ; qtot 14
  2336        CH2    223    GLY     CA    961          0     14.027   ; qtot 14
  2337          C    223    GLY      C    962       0.45     12.011   ; qtot 14.45
  2338          O    223    GLY      O    962      -0.45    15.9994   ; qtot 14
; residue 224 LEU rtp LEU  q  0.0
  2339          N    224    LEU      N    963      -0.31    14.0067   ; qtot 13.69
  2340          H    224    LEU      H    963       0.31      1.008   ; qtot 14
  2341        CH1    224    LEU     CA    964          0     13.019   ; qtot 14
  2342        CH2    224    LEU     CB    964          0     14.027   ; qtot 14
  2343        CH1    224    LEU     CG    965          0     13.019   ; qtot 14
  2344        CH3    224    LEU    CD1    965          0     15.035   ; qtot 14
  2345        CH3    224    LEU    CD2    965          0     15.035   ; qtot 14
  2346          C    224    LEU      C    966       0.45     12.011   ; qtot 14.45
  2347          O    224    LEU      O    966      -0.45    15.9994   ; qtot 14
; residue 225 VAL rtp VAL  q  0.0
  2348          N    225    VAL      N    967      -0.31    14.0067   ; qtot 13.69
  2349          H    225    VAL      H    967       0.31      1.008   ; qtot 14
  2350        CH1    225    VAL     CA    968          0     13.019   ; qtot 14
  2351        CH1    225    VAL     CB    968          0     13.019   ; qtot 14
  2352        CH3    225    VAL    CG1    968          0     15.035   ; qtot 14
  2353        CH3    225    VAL    CG2    968          0     15.035   ; qtot 14
  2354          C    225    VAL      C    969       0.45     12.011   ; qtot 14.45
  2355          O    225    VAL      O    969      -0.45    15.9994   ; qtot 14
; residue 226 SER rtp SER  q  0.0
  2356          N    226    SER      N    970      -0.31    14.0067   ; qtot 13.69
  2357          H    226    SER      H    970       0.31      1.008   ; qtot 14
  2358        CH1    226    SER     CA    971          0     13.019   ; qtot 14
  2359        CH2    226    SER     CB    972      0.266     14.027   ; qtot 14.27
  2360         OA    226    SER     OG    972     -0.674    15.9994   ; qtot 13.59
  2361          H    226    SER     HG    972      0.408      1.008   ; qtot 14
  2362          C    226    SER      C    973       0.45     12.011   ; qtot 14.45
  2363          O    226    SER      O    973      -0.45    15.9994   ; qtot 14
; residue 227 TY0 rtp TY0  q  0.0
  2364          N    227    TY0      N    974      -0.31    14.0067   ; qtot 13.69
  2365          H    227    TY0      H    974       0.31      1.008   ; qtot 14
  2366        CH1    227    TY0     CA    975          0     13.019   ; qtot 14
  2367        CH2    227    TY0     CB    975          0     14.027   ; qtot 14
  2368          C    227    TY0     CG    975          0     12.011   ; qtot 14
  2369          C    227    TY0    CD1    976      -0.14     12.011   ; qtot 13.86
  2370         HC    227    TY0    HD1    976       0.14      1.008   ; qtot 14
  2371          C    227    TY0    CD2    977      -0.14     12.011   ; qtot 13.86
  2372         HC    227    TY0    HD2    977       0.14      1.008   ; qtot 14
  2373          C    227    TY0    CE1    978      -0.14     12.011   ; qtot 13.86
  2374         HC    227    TY0    HE1    978       0.14      1.008   ; qtot 14
  2375          C    227    TY0    CE2    979      -0.14     12.011   ; qtot 13.86
  2376         HC    227    TY0    HE2    979       0.14      1.008   ; qtot 14
  2377          C    227    TY0     CZ    980      0.203     12.011   ; qtot 14.2
  2378         OA    227    TY0     OH    980     -0.611    15.9994   ; qtot 13.59
  2379          H    227    TY0    HH1    980      0.408      1.008   ; qtot 14
  2380          H    227    TY0    HH2    980          0      1.008   ; qtot 14
  2381          C    227    TY0      C    981       0.45     12.011   ; qtot 14.45
  2382          O    227    TY0      O    981      -0.45    15.9994   ; qtot 14
; residue 228 PRO rtp PRO  q  0.0
  2383          N    228    PRO      N    982          0    14.0067   ; qtot 14
  2384        CH1    228    PRO     CA    983          0     13.019   ; qtot 14
  2385       CH2r    228    PRO     CB    983          0     14.027   ; qtot 14
  2386       CH2r    228    PRO     CG    984          0     14.027   ; qtot 14
  2387       CH2r    228    PRO     CD    984          0     14.027   ; qtot 14
  2388          C    228    PRO      C    985       0.45     12.011   ; qtot 14.45
  2389          O    228    PRO      O    985      -0.45    15.9994   ; qtot 14
; residue 229 PHE rtp PHE  q  0.0
  2390          N    229    PHE      N    986      -0.31    14.0067   ; qtot 13.69
  2391          H    229    PHE      H    986       0.31      1.008   ; qtot 14
  2392        CH1    229    PHE     CA    987          0     13.019   ; qtot 14
  2393        CH2    229    PHE     CB    987          0     14.027   ; qtot 14
  2394          C    229    PHE     CG    987          0     12.011   ; qtot 14
  2395          C    229    PHE    CD1    988      -0.14     12.011   ; qtot 13.86
  2396         HC    229    PHE    HD1    988       0.14      1.008   ; qtot 14
  2397          C    229    PHE    CD2    989      -0.14     12.011   ; qtot 13.86
  2398         HC    229    PHE    HD2    989       0.14      1.008   ; qtot 14
  2399          C    229    PHE    CE1    990      -0.14     12.011   ; qtot 13.86
  2400         HC    229    PHE    HE1    990       0.14      1.008   ; qtot 14
  2401          C    229    PHE    CE2    991      -0.14     12.011   ; qtot 13.86
  2402         HC    229    PHE    HE2    991       0.14      1.008   ; qtot 14
  2403          C    229    PHE     CZ    992      -0.14     12.011   ; qtot 13.86
  2404         HC    229    PHE     HZ    992       0.14      1.008   ; qtot 14
  2405          C    229    PHE      C    993       0.45     12.011   ; qtot 14.45
  2406          O    229    PHE      O    993      -0.45    15.9994   ; qtot 14
; residue 230 AS4 rtp AS4  q -1.0
  2407          N    230    AS4      N    994      -0.31    14.0067   ; qtot 13.69
  2408          H    230    AS4      H    994       0.31      1.008   ; qtot 14
  2409        CH1    230    AS4     CA    995          0     13.019   ; qtot 14
  2410        CH2    230    AS4     CB    995          0     14.027   ; qtot 14
  2411          C    230    AS4     CG    996       0.27     12.011   ; qtot 14.27
  2412         OM    230    AS4    OD1    996     -0.635    15.9994   ; qtot 13.63
  2413          H    230    AS4   HD11    996          0      1.008   ; qtot 13.63
  2414          H    230    AS4   HD12    996          0      1.008   ; qtot 13.63
  2415         OM    230    AS4    OD2    996     -0.635    15.9994   ; qtot 13
  2416          H    230    AS4   HD21    996          0      1.008   ; qtot 13
  2417          H    230    AS4   HD22    996          0      1.008   ; qtot 13
  2418          C    230    AS4      C    997       0.45     12.011   ; qtot 13.45
  2419          O    230    AS4      O    997      -0.45    15.9994   ; qtot 13
; residue 231 THR rtp THR  q  0.0
  2420          N    231    THR      N    998      -0.31    14.0067   ; qtot 12.69
  2421          H    231    THR      H    998       0.31      1.008   ; qtot 13
  2422        CH1    231    THR     CA    999          0     13.019   ; qtot 13
  2423        CH1    231    THR     CB   1000      0.266     13.019   ; qtot 13.27
  2424         OA    231    THR    OG1   1000     -0.674    15.9994   ; qtot 12.59
  2425          H    231    THR    HG1   1000      0.408      1.008   ; qtot 13
  2426        CH3    231    THR    CG2   1001          0     15.035   ; qtot 13
  2427          C    231    THR      C   1002       0.45     12.011   ; qtot 13.45
  2428          O    231    THR      O   1002      -0.45    15.9994   ; qtot 13
; residue 232 VAL rtp VAL  q  0.0
  2429          N    232    VAL      N   1003      -0.31    14.0067   ; qtot 12.69
  2430          H    232    VAL      H   1003       0.31      1.008   ; qtot 13
  2431        CH1    232    VAL     CA   1004          0     13.019   ; qtot 13
  2432        CH1    232    VAL     CB   1004          0     13.019   ; qtot 13
  2433        CH3    232    VAL    CG1   1004          0     15.035   ; qtot 13
  2434        CH3    232    VAL    CG2   1004          0     15.035   ; qtot 13
  2435          C    232    VAL      C   1005       0.45     12.011   ; qtot 13.45
  2436          O    232    VAL      O   1005      -0.45    15.9994   ; qtot 13
; residue 233 AR4 rtp AR4  q +1.0
  2437          N    233    AR4      N   1006      -0.31    14.0067   ; qtot 12.69
  2438          H    233    AR4      H   1006       0.31      1.008   ; qtot 13
  2439        CH1    233    AR4     CA   1007          0     13.019   ; qtot 13
  2440        CH2    233    AR4     CB   1007          0     14.027   ; qtot 13
  2441        CH2    233    AR4     CG   1007          0     14.027   ; qtot 13
  2442        CH2    233    AR4     CD   1008       0.09     14.027   ; qtot 13.09
  2443         NE    233    AR4     NE   1008      -0.11    14.0067   ; qtot 12.98
  2444          H    233    AR4     HE   1008       0.24      1.008   ; qtot 13.22
  2445          C    233    AR4     CZ   1008       0.34     12.011   ; qtot 13.56
  2446         NZ    233    AR4    NH1   1008      -0.26    14.0067   ; qtot 13.3
  2447          H    233    AR4   HH11   1008       0.24      1.008   ; qtot 13.54
  2448          H    233    AR4   HH12   1008       0.24      1.008   ; qtot 13.78
  2449         NZ    233    AR4    NH2   1008      -0.26    14.0067   ; qtot 13.52
  2450          H    233    AR4   HH21   1008       0.24      1.008   ; qtot 13.76
  2451          H    233    AR4   HH22   1008       0.24      1.008   ; qtot 14
  2452          C    233    AR4      C   1009       0.45     12.011   ; qtot 14.45
  2453          O    233    AR4      O   1009      -0.45    15.9994   ; qtot 14
; residue 234 AR4 rtp AR4  q +1.0
  2454          N    234    AR4      N   1010      -0.31    14.0067   ; qtot 13.69
  2455          H    234    AR4      H   1010       0.31      1.008   ; qtot 14
  2456        CH1    234    AR4     CA   1011          0     13.019   ; qtot 14
  2457        CH2    234    AR4     CB   1011          0     14.027   ; qtot 14
  2458        CH2    234    AR4     CG   1011          0     14.027   ; qtot 14
  2459        CH2    234    AR4     CD   1012       0.09     14.027   ; qtot 14.09
  2460         NE    234    AR4     NE   1012      -0.11    14.0067   ; qtot 13.98
  2461          H    234    AR4     HE   1012       0.24      1.008   ; qtot 14.22
  2462          C    234    AR4     CZ   1012       0.34     12.011   ; qtot 14.56
  2463         NZ    234    AR4    NH1   1012      -0.26    14.0067   ; qtot 14.3
  2464          H    234    AR4   HH11   1012       0.24      1.008   ; qtot 14.54
  2465          H    234    AR4   HH12   1012       0.24      1.008   ; qtot 14.78
  2466         NZ    234    AR4    NH2   1012      -0.26    14.0067   ; qtot 14.52
  2467          H    234    AR4   HH21   1012       0.24      1.008   ; qtot 14.76
  2468          H    234    AR4   HH22   1012       0.24      1.008   ; qtot 15
  2469          C    234    AR4      C   1013       0.45     12.011   ; qtot 15.45
  2470          O    234    AR4      O   1013      -0.45    15.9994   ; qtot 15
; residue 235 AR4 rtp AR4  q +1.0
  2471          N    235    AR4      N   1014      -0.31    14.0067   ; qtot 14.69
  2472          H    235    AR4      H   1014       0.31      1.008   ; qtot 15
  2473        CH1    235    AR4     CA   1015          0     13.019   ; qtot 15
  2474        CH2    235    AR4     CB   1015          0     14.027   ; qtot 15
  2475        CH2    235    AR4     CG   1015          0     14.027   ; qtot 15
  2476        CH2    235    AR4     CD   1016       0.09     14.027   ; qtot 15.09
  2477         NE    235    AR4     NE   1016      -0.11    14.0067   ; qtot 14.98
  2478          H    235    AR4     HE   1016       0.24      1.008   ; qtot 15.22
  2479          C    235    AR4     CZ   1016       0.34     12.011   ; qtot 15.56
  2480         NZ    235    AR4    NH1   1016      -0.26    14.0067   ; qtot 15.3
  2481          H    235    AR4   HH11   1016       0.24      1.008   ; qtot 15.54
  2482          H    235    AR4   HH12   1016       0.24      1.008   ; qtot 15.78
  2483         NZ    235    AR4    NH2   1016      -0.26    14.0067   ; qtot 15.52
  2484          H    235    AR4   HH21   1016       0.24      1.008   ; qtot 15.76
  2485          H    235    AR4   HH22   1016       0.24      1.008   ; qtot 16
  2486          C    235    AR4      C   1017       0.45     12.011   ; qtot 16.45
  2487          O    235    AR4      O   1017      -0.45    15.9994   ; qtot 16
; residue 236 MET rtp MET  q  0.0
  2488          N    236    MET      N   1018      -0.31    14.0067   ; qtot 15.69
  2489          H    236    MET      H   1018       0.31      1.008   ; qtot 16
  2490        CH1    236    MET     CA   1019          0     13.019   ; qtot 16
  2491        CH2    236    MET     CB   1019          0     14.027   ; qtot 16
  2492        CH2    236    MET     CG   1020      0.241     14.027   ; qtot 16.24
  2493          S    236    MET     SD   1020     -0.482      32.06   ; qtot 15.76
  2494        CH3    236    MET     CE   1020      0.241     15.035   ; qtot 16
  2495          C    236    MET      C   1021       0.45     12.011   ; qtot 16.45
  2496          O    236    MET      O   1021      -0.45    15.9994   ; qtot 16
; residue 237 MET rtp MET  q  0.0
  2497          N    237    MET      N   1022      -0.31    14.0067   ; qtot 15.69
  2498          H    237    MET      H   1022       0.31      1.008   ; qtot 16
  2499        CH1    237    MET     CA   1023          0     13.019   ; qtot 16
  2500        CH2    237    MET     CB   1023          0     14.027   ; qtot 16
  2501        CH2    237    MET     CG   1024      0.241     14.027   ; qtot 16.24
  2502          S    237    MET     SD   1024     -0.482      32.06   ; qtot 15.76
  2503        CH3    237    MET     CE   1024      0.241     15.035   ; qtot 16
  2504          C    237    MET      C   1025       0.45     12.011   ; qtot 16.45
  2505          O    237    MET      O   1025      -0.45    15.9994   ; qtot 16
; residue 238 MET rtp MET  q  0.0
  2506          N    238    MET      N   1026      -0.31    14.0067   ; qtot 15.69
  2507          H    238    MET      H   1026       0.31      1.008   ; qtot 16
  2508        CH1    238    MET     CA   1027          0     13.019   ; qtot 16
  2509        CH2    238    MET     CB   1027          0     14.027   ; qtot 16
  2510        CH2    238    MET     CG   1028      0.241     14.027   ; qtot 16.24
  2511          S    238    MET     SD   1028     -0.482      32.06   ; qtot 15.76
  2512        CH3    238    MET     CE   1028      0.241     15.035   ; qtot 16
  2513          C    238    MET      C   1029       0.45     12.011   ; qtot 16.45
  2514          O    238    MET      O   1029      -0.45    15.9994   ; qtot 16
; residue 239 GLN rtp GLN  q  0.0
  2515          N    239    GLN      N   1030      -0.31    14.0067   ; qtot 15.69
  2516          H    239    GLN      H   1030       0.31      1.008   ; qtot 16
  2517        CH1    239    GLN     CA   1031          0     13.019   ; qtot 16
  2518        CH2    239    GLN     CB   1031          0     14.027   ; qtot 16
  2519        CH2    239    GLN     CG   1031          0     14.027   ; qtot 16
  2520          C    239    GLN     CD   1032       0.29     12.011   ; qtot 16.29
  2521          O    239    GLN    OE1   1032      -0.45    15.9994   ; qtot 15.84
  2522         NT    239    GLN    NE2   1032      -0.72    14.0067   ; qtot 15.12
  2523          H    239    GLN   HE21   1032       0.44      1.008   ; qtot 15.56
  2524          H    239    GLN   HE22   1032       0.44      1.008   ; qtot 16
  2525          C    239    GLN      C   1033       0.45     12.011   ; qtot 16.45
  2526          O    239    GLN      O   1033      -0.45    15.9994   ; qtot 16
; residue 240 SER rtp SER  q  0.0
  2527          N    240    SER      N   1034      -0.31    14.0067   ; qtot 15.69
  2528          H    240    SER      H   1034       0.31      1.008   ; qtot 16
  2529        CH1    240    SER     CA   1035          0     13.019   ; qtot 16
  2530        CH2    240    SER     CB   1036      0.266     14.027   ; qtot 16.27
  2531         OA    240    SER     OG   1036     -0.674    15.9994   ; qtot 15.59
  2532          H    240    SER     HG   1036      0.408      1.008   ; qtot 16
  2533          C    240    SER      C   1037       0.45     12.011   ; qtot 16.45
  2534          O    240    SER      O   1037      -0.45    15.9994   ; qtot 16
; residue 241 GLY rtp GLY  q  0.0
  2535          N    241    GLY      N   1038      -0.31    14.0067   ; qtot 15.69
  2536          H    241    GLY      H   1038       0.31      1.008   ; qtot 16
  2537        CH2    241    GLY     CA   1039          0     14.027   ; qtot 16
  2538          C    241    GLY      C   1040       0.45     12.011   ; qtot 16.45
  2539          O    241    GLY      O   1040      -0.45    15.9994   ; qtot 16
; residue 242 AR4 rtp AR4  q +1.0
  2540          N    242    AR4      N   1041      -0.31    14.0067   ; qtot 15.69
  2541          H    242    AR4      H   1041       0.31      1.008   ; qtot 16
  2542        CH1    242    AR4     CA   1042          0     13.019   ; qtot 16
  2543        CH2    242    AR4     CB   1042          0     14.027   ; qtot 16
  2544        CH2    242    AR4     CG   1042          0     14.027   ; qtot 16
  2545        CH2    242    AR4     CD   1043       0.09     14.027   ; qtot 16.09
  2546         NE    242    AR4     NE   1043      -0.11    14.0067   ; qtot 15.98
  2547          H    242    AR4     HE   1043       0.24      1.008   ; qtot 16.22
  2548          C    242    AR4     CZ   1043       0.34     12.011   ; qtot 16.56
  2549         NZ    242    AR4    NH1   1043      -0.26    14.0067   ; qtot 16.3
  2550          H    242    AR4   HH11   1043       0.24      1.008   ; qtot 16.54
  2551          H    242    AR4   HH12   1043       0.24      1.008   ; qtot 16.78
  2552         NZ    242    AR4    NH2   1043      -0.26    14.0067   ; qtot 16.52
  2553          H    242    AR4   HH21   1043       0.24      1.008   ; qtot 16.76
  2554          H    242    AR4   HH22   1043       0.24      1.008   ; qtot 17
  2555          C    242    AR4      C   1044       0.45     12.011   ; qtot 17.45
  2556          O    242    AR4      O   1044      -0.45    15.9994   ; qtot 17
; residue 243 LY3 rtp LY3  q +1.0
  2557          N    243    LY3      N   1045      -0.31    14.0067   ; qtot 16.69
  2558          H    243    LY3      H   1045       0.31      1.008   ; qtot 17
  2559        CH1    243    LY3     CA   1046          0     13.019   ; qtot 17
  2560        CH2    243    LY3     CB   1046          0     14.027   ; qtot 17
  2561        CH2    243    LY3     CG   1047          0     14.027   ; qtot 17
  2562        CH2    243    LY3     CD   1047          0     14.027   ; qtot 17
  2563        CH2    243    LY3     CE   1048      0.127     14.027   ; qtot 17.13
  2564         NL    243    LY3     NZ   1048      0.129    14.0067   ; qtot 17.26
  2565          H    243    LY3    HZ1   1048      0.248      1.008   ; qtot 17.5
  2566          H    243    LY3    HZ2   1048      0.248      1.008   ; qtot 17.75
  2567          H    243    LY3    HZ3   1048      0.248      1.008   ; qtot 18
  2568          C    243    LY3      C   1049       0.45     12.011   ; qtot 18.45
  2569          O    243    LY3      O   1049      -0.45    15.9994   ; qtot 18
; residue 244 GLY rtp GLY  q  0.0
  2570          N    244    GLY      N   1050      -0.31    14.0067   ; qtot 17.69
  2571          H    244    GLY      H   1050       0.31      1.008   ; qtot 18
  2572        CH2    244    GLY     CA   1051          0     14.027   ; qtot 18
  2573          C    244    GLY      C   1052       0.45     12.011   ; qtot 18.45
  2574          O    244    GLY      O   1052      -0.45    15.9994   ; qtot 18
; residue 245 ALA rtp ALA  q  0.0
  2575          N    245    ALA      N   1053      -0.31    14.0067   ; qtot 17.69
  2576          H    245    ALA      H   1053       0.31      1.008   ; qtot 18
  2577        CH1    245    ALA     CA   1054          0     13.019   ; qtot 18
  2578        CH3    245    ALA     CB   1054          0     15.035   ; qtot 18
  2579          C    245    ALA      C   1055       0.45     12.011   ; qtot 18.45
  2580          O    245    ALA      O   1055      -0.45    15.9994   ; qtot 18
; residue 246 AS4 rtp AS4  q -1.0
  2581          N    246    AS4      N   1056      -0.31    14.0067   ; qtot 17.69
  2582          H    246    AS4      H   1056       0.31      1.008   ; qtot 18
  2583        CH1    246    AS4     CA   1057          0     13.019   ; qtot 18
  2584        CH2    246    AS4     CB   1057          0     14.027   ; qtot 18
  2585          C    246    AS4     CG   1058       0.27     12.011   ; qtot 18.27
  2586         OM    246    AS4    OD1   1058     -0.635    15.9994   ; qtot 17.63
  2587          H    246    AS4   HD11   1058          0      1.008   ; qtot 17.63
  2588          H    246    AS4   HD12   1058          0      1.008   ; qtot 17.63
  2589         OM    246    AS4    OD2   1058     -0.635    15.9994   ; qtot 17
  2590          H    246    AS4   HD21   1058          0      1.008   ; qtot 17
  2591          H    246    AS4   HD22   1058          0      1.008   ; qtot 17
  2592          C    246    AS4      C   1059       0.45     12.011   ; qtot 17.45
  2593          O    246    AS4      O   1059      -0.45    15.9994   ; qtot 17
; residue 247 ILE rtp ILE  q  0.0
  2594          N    247    ILE      N   1060      -0.31    14.0067   ; qtot 16.69
  2595          H    247    ILE      H   1060       0.31      1.008   ; qtot 17
  2596        CH1    247    ILE     CA   1061          0     13.019   ; qtot 17
  2597        CH1    247    ILE     CB   1062          0     13.019   ; qtot 17
  2598        CH2    247    ILE    CG1   1062          0     14.027   ; qtot 17
  2599        CH3    247    ILE    CG2   1062          0     15.035   ; qtot 17
  2600        CH3    247    ILE     CD   1062          0     15.035   ; qtot 17
  2601          C    247    ILE      C   1063       0.45     12.011   ; qtot 17.45
  2602          O    247    ILE      O   1063      -0.45    15.9994   ; qtot 17
; residue 248 MET rtp MET  q  0.0
  2603          N    248    MET      N   1064      -0.31    14.0067   ; qtot 16.69
  2604          H    248    MET      H   1064       0.31      1.008   ; qtot 17
  2605        CH1    248    MET     CA   1065          0     13.019   ; qtot 17
  2606        CH2    248    MET     CB   1065          0     14.027   ; qtot 17
  2607        CH2    248    MET     CG   1066      0.241     14.027   ; qtot 17.24
  2608          S    248    MET     SD   1066     -0.482      32.06   ; qtot 16.76
  2609        CH3    248    MET     CE   1066      0.241     15.035   ; qtot 17
  2610          C    248    MET      C   1067       0.45     12.011   ; qtot 17.45
  2611          O    248    MET      O   1067      -0.45    15.9994   ; qtot 17
; residue 249 TY0 rtp TY0  q  0.0
  2612          N    249    TY0      N   1068      -0.31    14.0067   ; qtot 16.69
  2613          H    249    TY0      H   1068       0.31      1.008   ; qtot 17
  2614        CH1    249    TY0     CA   1069          0     13.019   ; qtot 17
  2615        CH2    249    TY0     CB   1069          0     14.027   ; qtot 17
  2616          C    249    TY0     CG   1069          0     12.011   ; qtot 17
  2617          C    249    TY0    CD1   1070      -0.14     12.011   ; qtot 16.86
  2618         HC    249    TY0    HD1   1070       0.14      1.008   ; qtot 17
  2619          C    249    TY0    CD2   1071      -0.14     12.011   ; qtot 16.86
  2620         HC    249    TY0    HD2   1071       0.14      1.008   ; qtot 17
  2621          C    249    TY0    CE1   1072      -0.14     12.011   ; qtot 16.86
  2622         HC    249    TY0    HE1   1072       0.14      1.008   ; qtot 17
  2623          C    249    TY0    CE2   1073      -0.14     12.011   ; qtot 16.86
  2624         HC    249    TY0    HE2   1073       0.14      1.008   ; qtot 17
  2625          C    249    TY0     CZ   1074      0.203     12.011   ; qtot 17.2
  2626         OA    249    TY0     OH   1074     -0.611    15.9994   ; qtot 16.59
  2627          H    249    TY0    HH1   1074      0.408      1.008   ; qtot 17
  2628          H    249    TY0    HH2   1074          0      1.008   ; qtot 17
  2629          C    249    TY0      C   1075       0.45     12.011   ; qtot 17.45
  2630          O    249    TY0      O   1075      -0.45    15.9994   ; qtot 17
; residue 250 THR rtp THR  q  0.0
  2631          N    250    THR      N   1076      -0.31    14.0067   ; qtot 16.69
  2632          H    250    THR      H   1076       0.31      1.008   ; qtot 17
  2633        CH1    250    THR     CA   1077          0     13.019   ; qtot 17
  2634        CH1    250    THR     CB   1078      0.266     13.019   ; qtot 17.27
  2635         OA    250    THR    OG1   1078     -0.674    15.9994   ; qtot 16.59
  2636          H    250    THR    HG1   1078      0.408      1.008   ; qtot 17
  2637        CH3    250    THR    CG2   1079          0     15.035   ; qtot 17
  2638          C    250    THR      C   1080       0.45     12.011   ; qtot 17.45
  2639          O    250    THR      O   1080      -0.45    15.9994   ; qtot 17
; residue 251 GLY rtp GLY  q  0.0
  2640          N    251    GLY      N   1081      -0.31    14.0067   ; qtot 16.69
  2641          H    251    GLY      H   1081       0.31      1.008   ; qtot 17
  2642        CH2    251    GLY     CA   1082          0     14.027   ; qtot 17
  2643          C    251    GLY      C   1083       0.45     12.011   ; qtot 17.45
  2644          O    251    GLY      O   1083      -0.45    15.9994   ; qtot 17
; residue 252 THR rtp THR  q  0.0
  2645          N    252    THR      N   1084      -0.31    14.0067   ; qtot 16.69
  2646          H    252    THR      H   1084       0.31      1.008   ; qtot 17
  2647        CH1    252    THR     CA   1085          0     13.019   ; qtot 17
  2648        CH1    252    THR     CB   1086      0.266     13.019   ; qtot 17.27
  2649         OA    252    THR    OG1   1086     -0.674    15.9994   ; qtot 16.59
  2650          H    252    THR    HG1   1086      0.408      1.008   ; qtot 17
  2651        CH3    252    THR    CG2   1087          0     15.035   ; qtot 17
  2652          C    252    THR      C   1088       0.45     12.011   ; qtot 17.45
  2653          O    252    THR      O   1088      -0.45    15.9994   ; qtot 17
; residue 253 VAL rtp VAL  q  0.0
  2654          N    253    VAL      N   1089      -0.31    14.0067   ; qtot 16.69
  2655          H    253    VAL      H   1089       0.31      1.008   ; qtot 17
  2656        CH1    253    VAL     CA   1090          0     13.019   ; qtot 17
  2657        CH1    253    VAL     CB   1090          0     13.019   ; qtot 17
  2658        CH3    253    VAL    CG1   1090          0     15.035   ; qtot 17
  2659        CH3    253    VAL    CG2   1090          0     15.035   ; qtot 17
  2660          C    253    VAL      C   1091       0.45     12.011   ; qtot 17.45
  2661          O    253    VAL      O   1091      -0.45    15.9994   ; qtot 17
; residue 254 AS4 rtp AS4  q -1.0
  2662          N    254    AS4      N   1092      -0.31    14.0067   ; qtot 16.69
  2663          H    254    AS4      H   1092       0.31      1.008   ; qtot 17
  2664        CH1    254    AS4     CA   1093          0     13.019   ; qtot 17
  2665        CH2    254    AS4     CB   1093          0     14.027   ; qtot 17
  2666          C    254    AS4     CG   1094       0.27     12.011   ; qtot 17.27
  2667         OM    254    AS4    OD1   1094     -0.635    15.9994   ; qtot 16.63
  2668          H    254    AS4   HD11   1094          0      1.008   ; qtot 16.63
  2669          H    254    AS4   HD12   1094          0      1.008   ; qtot 16.63
  2670         OM    254    AS4    OD2   1094     -0.635    15.9994   ; qtot 16
  2671          H    254    AS4   HD21   1094          0      1.008   ; qtot 16
  2672          H    254    AS4   HD22   1094          0      1.008   ; qtot 16
  2673          C    254    AS4      C   1095       0.45     12.011   ; qtot 16.45
  2674          O    254    AS4      O   1095      -0.45    15.9994   ; qtot 16
; residue 255 CY0 rtp CY0  q  0.0
  2675          N    255    CY0      N   1096      -0.31    14.0067   ; qtot 15.69
  2676          H    255    CY0      H   1096       0.31      1.008   ; qtot 16
  2677        CH1    255    CY0     CA   1097          0     13.019   ; qtot 16
  2678        CH2    255    CY0     CB   1098       0.15     14.027   ; qtot 16.15
  2679          S    255    CY0     SG   1098      -0.37      32.06   ; qtot 15.78
  2680          H    255    CY0    HG1   1098       0.22      1.008   ; qtot 16
  2681          H    255    CY0    HG2   1098          0      1.008   ; qtot 16
  2682          H    255    CY0    HG3   1098          0      1.008   ; qtot 16
  2683          C    255    CY0      C   1099       0.45     12.011   ; qtot 16.45
  2684          O    255    CY0      O   1099      -0.45    15.9994   ; qtot 16
; residue 256 TRP rtp TRP  q  0.0
  2685          N    256    TRP      N   1100      -0.31    14.0067   ; qtot 15.69
  2686          H    256    TRP      H   1100       0.31      1.008   ; qtot 16
  2687        CH1    256    TRP     CA   1101          0     13.019   ; qtot 16
  2688        CH2    256    TRP     CB   1101          0     14.027   ; qtot 16
  2689          C    256    TRP     CG   1102      -0.21     12.011   ; qtot 15.79
  2690          C    256    TRP    CD1   1102      -0.14     12.011   ; qtot 15.65
  2691         HC    256    TRP    HD1   1102       0.14      1.008   ; qtot 15.79
  2692          C    256    TRP    CD2   1102          0     12.011   ; qtot 15.79
  2693         NR    256    TRP    NE1   1102       -0.1    14.0067   ; qtot 15.69
  2694          H    256    TRP    HE1   1102       0.31      1.008   ; qtot 16
  2695          C    256    TRP    CE2   1102          0     12.011   ; qtot 16
  2696          C    256    TRP    CE3   1103      -0.14     12.011   ; qtot 15.86
  2697         HC    256    TRP    HE3   1103       0.14      1.008   ; qtot 16
  2698          C    256    TRP    CZ2   1104      -0.14     12.011   ; qtot 15.86
  2699         HC    256    TRP    HZ2   1104       0.14      1.008   ; qtot 16
  2700          C    256    TRP    CZ3   1105      -0.14     12.011   ; qtot 15.86
  2701         HC    256    TRP    HZ3   1105       0.14      1.008   ; qtot 16
  2702          C    256    TRP    CH2   1106      -0.14     12.011   ; qtot 15.86
  2703         HC    256    TRP    HH2   1106       0.14      1.008   ; qtot 16
  2704          C    256    TRP      C   1107       0.45     12.011   ; qtot 16.45
  2705          O    256    TRP      O   1107      -0.45    15.9994   ; qtot 16
; residue 257 AR4 rtp AR4  q +1.0
  2706          N    257    AR4      N   1108      -0.31    14.0067   ; qtot 15.69
  2707          H    257    AR4      H   1108       0.31      1.008   ; qtot 16
  2708        CH1    257    AR4     CA   1109          0     13.019   ; qtot 16
  2709        CH2    257    AR4     CB   1109          0     14.027   ; qtot 16
  2710        CH2    257    AR4     CG   1109          0     14.027   ; qtot 16
  2711        CH2    257    AR4     CD   1110       0.09     14.027   ; qtot 16.09
  2712         NE    257    AR4     NE   1110      -0.11    14.0067   ; qtot 15.98
  2713          H    257    AR4     HE   1110       0.24      1.008   ; qtot 16.22
  2714          C    257    AR4     CZ   1110       0.34     12.011   ; qtot 16.56
  2715         NZ    257    AR4    NH1   1110      -0.26    14.0067   ; qtot 16.3
  2716          H    257    AR4   HH11   1110       0.24      1.008   ; qtot 16.54
  2717          H    257    AR4   HH12   1110       0.24      1.008   ; qtot 16.78
  2718         NZ    257    AR4    NH2   1110      -0.26    14.0067   ; qtot 16.52
  2719          H    257    AR4   HH21   1110       0.24      1.008   ; qtot 16.76
  2720          H    257    AR4   HH22   1110       0.24      1.008   ; qtot 17
  2721          C    257    AR4      C   1111       0.45     12.011   ; qtot 17.45
  2722          O    257    AR4      O   1111      -0.45    15.9994   ; qtot 17
; residue 258 LY3 rtp LY3  q +1.0
  2723          N    258    LY3      N   1112      -0.31    14.0067   ; qtot 16.69
  2724          H    258    LY3      H   1112       0.31      1.008   ; qtot 17
  2725        CH1    258    LY3     CA   1113          0     13.019   ; qtot 17
  2726        CH2    258    LY3     CB   1113          0     14.027   ; qtot 17
  2727        CH2    258    LY3     CG   1114          0     14.027   ; qtot 17
  2728        CH2    258    LY3     CD   1114          0     14.027   ; qtot 17
  2729        CH2    258    LY3     CE   1115      0.127     14.027   ; qtot 17.13
  2730         NL    258    LY3     NZ   1115      0.129    14.0067   ; qtot 17.26
  2731          H    258    LY3    HZ1   1115      0.248      1.008   ; qtot 17.5
  2732          H    258    LY3    HZ2   1115      0.248      1.008   ; qtot 17.75
  2733          H    258    LY3    HZ3   1115      0.248      1.008   ; qtot 18
  2734          C    258    LY3      C   1116       0.45     12.011   ; qtot 18.45
  2735          O    258    LY3      O   1116      -0.45    15.9994   ; qtot 18
; residue 259 ILE rtp ILE  q  0.0
  2736          N    259    ILE      N   1117      -0.31    14.0067   ; qtot 17.69
  2737          H    259    ILE      H   1117       0.31      1.008   ; qtot 18
  2738        CH1    259    ILE     CA   1118          0     13.019   ; qtot 18
  2739        CH1    259    ILE     CB   1119          0     13.019   ; qtot 18
  2740        CH2    259    ILE    CG1   1119          0     14.027   ; qtot 18
  2741        CH3    259    ILE    CG2   1119          0     15.035   ; qtot 18
  2742        CH3    259    ILE     CD   1119          0     15.035   ; qtot 18
  2743          C    259    ILE      C   1120       0.45     12.011   ; qtot 18.45
  2744          O    259    ILE      O   1120      -0.45    15.9994   ; qtot 18
; residue 260 ALA rtp ALA  q  0.0
  2745          N    260    ALA      N   1121      -0.31    14.0067   ; qtot 17.69
  2746          H    260    ALA      H   1121       0.31      1.008   ; qtot 18
  2747        CH1    260    ALA     CA   1122          0     13.019   ; qtot 18
  2748        CH3    260    ALA     CB   1122          0     15.035   ; qtot 18
  2749          C    260    ALA      C   1123       0.45     12.011   ; qtot 18.45
  2750          O    260    ALA      O   1123      -0.45    15.9994   ; qtot 18
; residue 261 LY3 rtp LY3  q +1.0
  2751          N    261    LY3      N   1124      -0.31    14.0067   ; qtot 17.69
  2752          H    261    LY3      H   1124       0.31      1.008   ; qtot 18
  2753        CH1    261    LY3     CA   1125          0     13.019   ; qtot 18
  2754        CH2    261    LY3     CB   1125          0     14.027   ; qtot 18
  2755        CH2    261    LY3     CG   1126          0     14.027   ; qtot 18
  2756        CH2    261    LY3     CD   1126          0     14.027   ; qtot 18
  2757        CH2    261    LY3     CE   1127      0.127     14.027   ; qtot 18.13
  2758         NL    261    LY3     NZ   1127      0.129    14.0067   ; qtot 18.26
  2759          H    261    LY3    HZ1   1127      0.248      1.008   ; qtot 18.5
  2760          H    261    LY3    HZ2   1127      0.248      1.008   ; qtot 18.75
  2761          H    261    LY3    HZ3   1127      0.248      1.008   ; qtot 19
  2762          C    261    LY3      C   1128       0.45     12.011   ; qtot 19.45
  2763          O    261    LY3      O   1128      -0.45    15.9994   ; qtot 19
; residue 262 AS4 rtp AS4  q -1.0
  2764          N    262    AS4      N   1129      -0.31    14.0067   ; qtot 18.69
  2765          H    262    AS4      H   1129       0.31      1.008   ; qtot 19
  2766        CH1    262    AS4     CA   1130          0     13.019   ; qtot 19
  2767        CH2    262    AS4     CB   1130          0     14.027   ; qtot 19
  2768          C    262    AS4     CG   1131       0.27     12.011   ; qtot 19.27
  2769         OM    262    AS4    OD1   1131     -0.635    15.9994   ; qtot 18.63
  2770          H    262    AS4   HD11   1131          0      1.008   ; qtot 18.63
  2771          H    262    AS4   HD12   1131          0      1.008   ; qtot 18.63
  2772         OM    262    AS4    OD2   1131     -0.635    15.9994   ; qtot 18
  2773          H    262    AS4   HD21   1131          0      1.008   ; qtot 18
  2774          H    262    AS4   HD22   1131          0      1.008   ; qtot 18
  2775          C    262    AS4      C   1132       0.45     12.011   ; qtot 18.45
  2776          O    262    AS4      O   1132      -0.45    15.9994   ; qtot 18
; residue 263 GL4 rtp GL4  q -1.0
  2777          N    263    GL4      N   1133      -0.31    14.0067   ; qtot 17.69
  2778          H    263    GL4      H   1133       0.31      1.008   ; qtot 18
  2779        CH1    263    GL4     CA   1134          0     13.019   ; qtot 18
  2780        CH2    263    GL4     CB   1134          0     14.027   ; qtot 18
  2781        CH2    263    GL4     CG   1134          0     14.027   ; qtot 18
  2782          C    263    GL4     CD   1135       0.27     12.011   ; qtot 18.27
  2783         OM    263    GL4    OE1   1135     -0.635    15.9994   ; qtot 17.63
  2784          H    263    GL4   HE11   1135          0      1.008   ; qtot 17.63
  2785          H    263    GL4   HE12   1135          0      1.008   ; qtot 17.63
  2786         OM    263    GL4    OE2   1135     -0.635    15.9994   ; qtot 17
  2787          H    263    GL4   HE21   1135          0      1.008   ; qtot 17
  2788          H    263    GL4   HE22   1135          0      1.008   ; qtot 17
  2789          C    263    GL4      C   1136       0.45     12.011   ; qtot 17.45
  2790          O    263    GL4      O   1136      -0.45    15.9994   ; qtot 17
; residue 264 GLY rtp GLY  q  0.0
  2791          N    264    GLY      N   1137      -0.31    14.0067   ; qtot 16.69
  2792          H    264    GLY      H   1137       0.31      1.008   ; qtot 17
  2793        CH2    264    GLY     CA   1138          0     14.027   ; qtot 17
  2794          C    264    GLY      C   1139       0.45     12.011   ; qtot 17.45
  2795          O    264    GLY      O   1139      -0.45    15.9994   ; qtot 17
; residue 265 PRO rtp PRO  q  0.0
  2796          N    265    PRO      N   1140          0    14.0067   ; qtot 17
  2797        CH1    265    PRO     CA   1141          0     13.019   ; qtot 17
  2798       CH2r    265    PRO     CB   1141          0     14.027   ; qtot 17
  2799       CH2r    265    PRO     CG   1142          0     14.027   ; qtot 17
  2800       CH2r    265    PRO     CD   1142          0     14.027   ; qtot 17
  2801          C    265    PRO      C   1143       0.45     12.011   ; qtot 17.45
  2802          O    265    PRO      O   1143      -0.45    15.9994   ; qtot 17
; residue 266 LY3 rtp LY3  q +1.0
  2803          N    266    LY3      N   1144      -0.31    14.0067   ; qtot 16.69
  2804          H    266    LY3      H   1144       0.31      1.008   ; qtot 17
  2805        CH1    266    LY3     CA   1145          0     13.019   ; qtot 17
  2806        CH2    266    LY3     CB   1145          0     14.027   ; qtot 17
  2807        CH2    266    LY3     CG   1146          0     14.027   ; qtot 17
  2808        CH2    266    LY3     CD   1146          0     14.027   ; qtot 17
  2809        CH2    266    LY3     CE   1147      0.127     14.027   ; qtot 17.13
  2810         NL    266    LY3     NZ   1147      0.129    14.0067   ; qtot 17.26
  2811          H    266    LY3    HZ1   1147      0.248      1.008   ; qtot 17.5
  2812          H    266    LY3    HZ2   1147      0.248      1.008   ; qtot 17.75
  2813          H    266    LY3    HZ3   1147      0.248      1.008   ; qtot 18
  2814          C    266    LY3      C   1148       0.45     12.011   ; qtot 18.45
  2815          O    266    LY3      O   1148      -0.45    15.9994   ; qtot 18
; residue 267 ALA rtp ALA  q  0.0
  2816          N    267    ALA      N   1149      -0.31    14.0067   ; qtot 17.69
  2817          H    267    ALA      H   1149       0.31      1.008   ; qtot 18
  2818        CH1    267    ALA     CA   1150          0     13.019   ; qtot 18
  2819        CH3    267    ALA     CB   1150          0     15.035   ; qtot 18
  2820          C    267    ALA      C   1151       0.45     12.011   ; qtot 18.45
  2821          O    267    ALA      O   1151      -0.45    15.9994   ; qtot 18
; residue 268 PHE rtp PHE  q  0.0
  2822          N    268    PHE      N   1152      -0.31    14.0067   ; qtot 17.69
  2823          H    268    PHE      H   1152       0.31      1.008   ; qtot 18
  2824        CH1    268    PHE     CA   1153          0     13.019   ; qtot 18
  2825        CH2    268    PHE     CB   1153          0     14.027   ; qtot 18
  2826          C    268    PHE     CG   1153          0     12.011   ; qtot 18
  2827          C    268    PHE    CD1   1154      -0.14     12.011   ; qtot 17.86
  2828         HC    268    PHE    HD1   1154       0.14      1.008   ; qtot 18
  2829          C    268    PHE    CD2   1155      -0.14     12.011   ; qtot 17.86
  2830         HC    268    PHE    HD2   1155       0.14      1.008   ; qtot 18
  2831          C    268    PHE    CE1   1156      -0.14     12.011   ; qtot 17.86
  2832         HC    268    PHE    HE1   1156       0.14      1.008   ; qtot 18
  2833          C    268    PHE    CE2   1157      -0.14     12.011   ; qtot 17.86
  2834         HC    268    PHE    HE2   1157       0.14      1.008   ; qtot 18
  2835          C    268    PHE     CZ   1158      -0.14     12.011   ; qtot 17.86
  2836         HC    268    PHE     HZ   1158       0.14      1.008   ; qtot 18
  2837          C    268    PHE      C   1159       0.45     12.011   ; qtot 18.45
  2838          O    268    PHE      O   1159      -0.45    15.9994   ; qtot 18
; residue 269 PHE rtp PHE  q  0.0
  2839          N    269    PHE      N   1160      -0.31    14.0067   ; qtot 17.69
  2840          H    269    PHE      H   1160       0.31      1.008   ; qtot 18
  2841        CH1    269    PHE     CA   1161          0     13.019   ; qtot 18
  2842        CH2    269    PHE     CB   1161          0     14.027   ; qtot 18
  2843          C    269    PHE     CG   1161          0     12.011   ; qtot 18
  2844          C    269    PHE    CD1   1162      -0.14     12.011   ; qtot 17.86
  2845         HC    269    PHE    HD1   1162       0.14      1.008   ; qtot 18
  2846          C    269    PHE    CD2   1163      -0.14     12.011   ; qtot 17.86
  2847         HC    269    PHE    HD2   1163       0.14      1.008   ; qtot 18
  2848          C    269    PHE    CE1   1164      -0.14     12.011   ; qtot 17.86
  2849         HC    269    PHE    HE1   1164       0.14      1.008   ; qtot 18
  2850          C    269    PHE    CE2   1165      -0.14     12.011   ; qtot 17.86
  2851         HC    269    PHE    HE2   1165       0.14      1.008   ; qtot 18
  2852          C    269    PHE     CZ   1166      -0.14     12.011   ; qtot 17.86
  2853         HC    269    PHE     HZ   1166       0.14      1.008   ; qtot 18
  2854          C    269    PHE      C   1167       0.45     12.011   ; qtot 18.45
  2855          O    269    PHE      O   1167      -0.45    15.9994   ; qtot 18
; residue 270 LY3 rtp LY3  q +1.0
  2856          N    270    LY3      N   1168      -0.31    14.0067   ; qtot 17.69
  2857          H    270    LY3      H   1168       0.31      1.008   ; qtot 18
  2858        CH1    270    LY3     CA   1169          0     13.019   ; qtot 18
  2859        CH2    270    LY3     CB   1169          0     14.027   ; qtot 18
  2860        CH2    270    LY3     CG   1170          0     14.027   ; qtot 18
  2861        CH2    270    LY3     CD   1170          0     14.027   ; qtot 18
  2862        CH2    270    LY3     CE   1171      0.127     14.027   ; qtot 18.13
  2863         NL    270    LY3     NZ   1171      0.129    14.0067   ; qtot 18.26
  2864          H    270    LY3    HZ1   1171      0.248      1.008   ; qtot 18.5
  2865          H    270    LY3    HZ2   1171      0.248      1.008   ; qtot 18.75
  2866          H    270    LY3    HZ3   1171      0.248      1.008   ; qtot 19
  2867          C    270    LY3      C   1172       0.45     12.011   ; qtot 19.45
  2868          O    270    LY3      O   1172      -0.45    15.9994   ; qtot 19
; residue 271 GLY rtp GLY  q  0.0
  2869          N    271    GLY      N   1173      -0.31    14.0067   ; qtot 18.69
  2870          H    271    GLY      H   1173       0.31      1.008   ; qtot 19
  2871        CH2    271    GLY     CA   1174          0     14.027   ; qtot 19
  2872          C    271    GLY      C   1175       0.45     12.011   ; qtot 19.45
  2873          O    271    GLY      O   1175      -0.45    15.9994   ; qtot 19
; residue 272 ALA rtp ALA  q  0.0
  2874          N    272    ALA      N   1176      -0.31    14.0067   ; qtot 18.69
  2875          H    272    ALA      H   1176       0.31      1.008   ; qtot 19
  2876        CH1    272    ALA     CA   1177          0     13.019   ; qtot 19
  2877        CH3    272    ALA     CB   1177          0     15.035   ; qtot 19
  2878          C    272    ALA      C   1178       0.45     12.011   ; qtot 19.45
  2879          O    272    ALA      O   1178      -0.45    15.9994   ; qtot 19
; residue 273 TRP rtp TRP  q  0.0
  2880          N    273    TRP      N   1179      -0.31    14.0067   ; qtot 18.69
  2881          H    273    TRP      H   1179       0.31      1.008   ; qtot 19
  2882        CH1    273    TRP     CA   1180          0     13.019   ; qtot 19
  2883        CH2    273    TRP     CB   1180          0     14.027   ; qtot 19
  2884          C    273    TRP     CG   1181      -0.21     12.011   ; qtot 18.79
  2885          C    273    TRP    CD1   1181      -0.14     12.011   ; qtot 18.65
  2886         HC    273    TRP    HD1   1181       0.14      1.008   ; qtot 18.79
  2887          C    273    TRP    CD2   1181          0     12.011   ; qtot 18.79
  2888         NR    273    TRP    NE1   1181       -0.1    14.0067   ; qtot 18.69
  2889          H    273    TRP    HE1   1181       0.31      1.008   ; qtot 19
  2890          C    273    TRP    CE2   1181          0     12.011   ; qtot 19
  2891          C    273    TRP    CE3   1182      -0.14     12.011   ; qtot 18.86
  2892         HC    273    TRP    HE3   1182       0.14      1.008   ; qtot 19
  2893          C    273    TRP    CZ2   1183      -0.14     12.011   ; qtot 18.86
  2894         HC    273    TRP    HZ2   1183       0.14      1.008   ; qtot 19
  2895          C    273    TRP    CZ3   1184      -0.14     12.011   ; qtot 18.86
  2896         HC    273    TRP    HZ3   1184       0.14      1.008   ; qtot 19
  2897          C    273    TRP    CH2   1185      -0.14     12.011   ; qtot 18.86
  2898         HC    273    TRP    HH2   1185       0.14      1.008   ; qtot 19
  2899          C    273    TRP      C   1186       0.45     12.011   ; qtot 19.45
  2900          O    273    TRP      O   1186      -0.45    15.9994   ; qtot 19
; residue 274 SER rtp SER  q  0.0
  2901          N    274    SER      N   1187      -0.31    14.0067   ; qtot 18.69
  2902          H    274    SER      H   1187       0.31      1.008   ; qtot 19
  2903        CH1    274    SER     CA   1188          0     13.019   ; qtot 19
  2904        CH2    274    SER     CB   1189      0.266     14.027   ; qtot 19.27
  2905         OA    274    SER     OG   1189     -0.674    15.9994   ; qtot 18.59
  2906          H    274    SER     HG   1189      0.408      1.008   ; qtot 19
  2907          C    274    SER      C   1190       0.45     12.011   ; qtot 19.45
  2908          O    274    SER      O   1190      -0.45    15.9994   ; qtot 19
; residue 275 ASN rtp ASN  q  0.0
  2909          N    275    ASN      N   1191      -0.31    14.0067   ; qtot 18.69
  2910          H    275    ASN      H   1191       0.31      1.008   ; qtot 19
  2911        CH1    275    ASN     CA   1192          0     13.019   ; qtot 19
  2912        CH2    275    ASN     CB   1192          0     14.027   ; qtot 19
  2913          C    275    ASN     CG   1193       0.29     12.011   ; qtot 19.29
  2914          O    275    ASN    OD1   1193      -0.45    15.9994   ; qtot 18.84
  2915         NT    275    ASN    ND2   1193      -0.72    14.0067   ; qtot 18.12
  2916          H    275    ASN   HD21   1193       0.44      1.008   ; qtot 18.56
  2917          H    275    ASN   HD22   1193       0.44      1.008   ; qtot 19
  2918          C    275    ASN      C   1194       0.45     12.011   ; qtot 19.45
  2919          O    275    ASN      O   1194      -0.45    15.9994   ; qtot 19
; residue 276 VAL rtp VAL  q  0.0
  2920          N    276    VAL      N   1195      -0.31    14.0067   ; qtot 18.69
  2921          H    276    VAL      H   1195       0.31      1.008   ; qtot 19
  2922        CH1    276    VAL     CA   1196          0     13.019   ; qtot 19
  2923        CH1    276    VAL     CB   1196          0     13.019   ; qtot 19
  2924        CH3    276    VAL    CG1   1196          0     15.035   ; qtot 19
  2925        CH3    276    VAL    CG2   1196          0     15.035   ; qtot 19
  2926          C    276    VAL      C   1197       0.45     12.011   ; qtot 19.45
  2927          O    276    VAL      O   1197      -0.45    15.9994   ; qtot 19
; residue 277 LEU rtp LEU  q  0.0
  2928          N    277    LEU      N   1198      -0.31    14.0067   ; qtot 18.69
  2929          H    277    LEU      H   1198       0.31      1.008   ; qtot 19
  2930        CH1    277    LEU     CA   1199          0     13.019   ; qtot 19
  2931        CH2    277    LEU     CB   1199          0     14.027   ; qtot 19
  2932        CH1    277    LEU     CG   1200          0     13.019   ; qtot 19
  2933        CH3    277    LEU    CD1   1200          0     15.035   ; qtot 19
  2934        CH3    277    LEU    CD2   1200          0     15.035   ; qtot 19
  2935          C    277    LEU      C   1201       0.45     12.011   ; qtot 19.45
  2936          O    277    LEU      O   1201      -0.45    15.9994   ; qtot 19
; residue 278 AR4 rtp AR4  q +1.0
  2937          N    278    AR4      N   1202      -0.31    14.0067   ; qtot 18.69
  2938          H    278    AR4      H   1202       0.31      1.008   ; qtot 19
  2939        CH1    278    AR4     CA   1203          0     13.019   ; qtot 19
  2940        CH2    278    AR4     CB   1203          0     14.027   ; qtot 19
  2941        CH2    278    AR4     CG   1203          0     14.027   ; qtot 19
  2942        CH2    278    AR4     CD   1204       0.09     14.027   ; qtot 19.09
  2943         NE    278    AR4     NE   1204      -0.11    14.0067   ; qtot 18.98
  2944          H    278    AR4     HE   1204       0.24      1.008   ; qtot 19.22
  2945          C    278    AR4     CZ   1204       0.34     12.011   ; qtot 19.56
  2946         NZ    278    AR4    NH1   1204      -0.26    14.0067   ; qtot 19.3
  2947          H    278    AR4   HH11   1204       0.24      1.008   ; qtot 19.54
  2948          H    278    AR4   HH12   1204       0.24      1.008   ; qtot 19.78
  2949         NZ    278    AR4    NH2   1204      -0.26    14.0067   ; qtot 19.52
  2950          H    278    AR4   HH21   1204       0.24      1.008   ; qtot 19.76
  2951          H    278    AR4   HH22   1204       0.24      1.008   ; qtot 20
  2952          C    278    AR4      C   1205       0.45     12.011   ; qtot 20.45
  2953          O    278    AR4      O   1205      -0.45    15.9994   ; qtot 20
; residue 279 GLY rtp GLY  q  0.0
  2954          N    279    GLY      N   1206      -0.31    14.0067   ; qtot 19.69
  2955          H    279    GLY      H   1206       0.31      1.008   ; qtot 20
  2956        CH2    279    GLY     CA   1207          0     14.027   ; qtot 20
  2957          C    279    GLY      C   1208       0.45     12.011   ; qtot 20.45
  2958          O    279    GLY      O   1208      -0.45    15.9994   ; qtot 20
; residue 280 MET rtp MET  q  0.0
  2959          N    280    MET      N   1209      -0.31    14.0067   ; qtot 19.69
  2960          H    280    MET      H   1209       0.31      1.008   ; qtot 20
  2961        CH1    280    MET     CA   1210          0     13.019   ; qtot 20
  2962        CH2    280    MET     CB   1210          0     14.027   ; qtot 20
  2963        CH2    280    MET     CG   1211      0.241     14.027   ; qtot 20.24
  2964          S    280    MET     SD   1211     -0.482      32.06   ; qtot 19.76
  2965        CH3    280    MET     CE   1211      0.241     15.035   ; qtot 20
  2966          C    280    MET      C   1212       0.45     12.011   ; qtot 20.45
  2967          O    280    MET      O   1212      -0.45    15.9994   ; qtot 20
; residue 281 GLY rtp GLY  q  0.0
  2968          N    281    GLY      N   1213      -0.31    14.0067   ; qtot 19.69
  2969          H    281    GLY      H   1213       0.31      1.008   ; qtot 20
  2970        CH2    281    GLY     CA   1214          0     14.027   ; qtot 20
  2971          C    281    GLY      C   1215       0.45     12.011   ; qtot 20.45
  2972          O    281    GLY      O   1215      -0.45    15.9994   ; qtot 20
; residue 282 GLY rtp GLY  q  0.0
  2973          N    282    GLY      N   1216      -0.31    14.0067   ; qtot 19.69
  2974          H    282    GLY      H   1216       0.31      1.008   ; qtot 20
  2975        CH2    282    GLY     CA   1217          0     14.027   ; qtot 20
  2976          C    282    GLY      C   1218       0.45     12.011   ; qtot 20.45
  2977          O    282    GLY      O   1218      -0.45    15.9994   ; qtot 20
; residue 283 ALA rtp ALA  q  0.0
  2978          N    283    ALA      N   1219      -0.31    14.0067   ; qtot 19.69
  2979          H    283    ALA      H   1219       0.31      1.008   ; qtot 20
  2980        CH1    283    ALA     CA   1220          0     13.019   ; qtot 20
  2981        CH3    283    ALA     CB   1220          0     15.035   ; qtot 20
  2982          C    283    ALA      C   1221       0.45     12.011   ; qtot 20.45
  2983          O    283    ALA      O   1221      -0.45    15.9994   ; qtot 20
; residue 284 PHE rtp PHE  q  0.0
  2984          N    284    PHE      N   1222      -0.31    14.0067   ; qtot 19.69
  2985          H    284    PHE      H   1222       0.31      1.008   ; qtot 20
  2986        CH1    284    PHE     CA   1223          0     13.019   ; qtot 20
  2987        CH2    284    PHE     CB   1223          0     14.027   ; qtot 20
  2988          C    284    PHE     CG   1223          0     12.011   ; qtot 20
  2989          C    284    PHE    CD1   1224      -0.14     12.011   ; qtot 19.86
  2990         HC    284    PHE    HD1   1224       0.14      1.008   ; qtot 20
  2991          C    284    PHE    CD2   1225      -0.14     12.011   ; qtot 19.86
  2992         HC    284    PHE    HD2   1225       0.14      1.008   ; qtot 20
  2993          C    284    PHE    CE1   1226      -0.14     12.011   ; qtot 19.86
  2994         HC    284    PHE    HE1   1226       0.14      1.008   ; qtot 20
  2995          C    284    PHE    CE2   1227      -0.14     12.011   ; qtot 19.86
  2996         HC    284    PHE    HE2   1227       0.14      1.008   ; qtot 20
  2997          C    284    PHE     CZ   1228      -0.14     12.011   ; qtot 19.86
  2998         HC    284    PHE     HZ   1228       0.14      1.008   ; qtot 20
  2999          C    284    PHE      C   1229       0.45     12.011   ; qtot 20.45
  3000          O    284    PHE      O   1229      -0.45    15.9994   ; qtot 20
; residue 285 VAL rtp VAL  q  0.0
  3001          N    285    VAL      N   1230      -0.31    14.0067   ; qtot 19.69
  3002          H    285    VAL      H   1230       0.31      1.008   ; qtot 20
  3003        CH1    285    VAL     CA   1231          0     13.019   ; qtot 20
  3004        CH1    285    VAL     CB   1231          0     13.019   ; qtot 20
  3005        CH3    285    VAL    CG1   1231          0     15.035   ; qtot 20
  3006        CH3    285    VAL    CG2   1231          0     15.035   ; qtot 20
  3007          C    285    VAL      C   1232       0.45     12.011   ; qtot 20.45
  3008          O    285    VAL      O   1232      -0.45    15.9994   ; qtot 20
; residue 286 LEU rtp LEU  q  0.0
  3009          N    286    LEU      N   1233      -0.31    14.0067   ; qtot 19.69
  3010          H    286    LEU      H   1233       0.31      1.008   ; qtot 20
  3011        CH1    286    LEU     CA   1234          0     13.019   ; qtot 20
  3012        CH2    286    LEU     CB   1234          0     14.027   ; qtot 20
  3013        CH1    286    LEU     CG   1235          0     13.019   ; qtot 20
  3014        CH3    286    LEU    CD1   1235          0     15.035   ; qtot 20
  3015        CH3    286    LEU    CD2   1235          0     15.035   ; qtot 20
  3016          C    286    LEU      C   1236       0.45     12.011   ; qtot 20.45
  3017          O    286    LEU      O   1236      -0.45    15.9994   ; qtot 20
; residue 287 VAL rtp VAL  q  0.0
  3018          N    287    VAL      N   1237      -0.31    14.0067   ; qtot 19.69
  3019          H    287    VAL      H   1237       0.31      1.008   ; qtot 20
  3020        CH1    287    VAL     CA   1238          0     13.019   ; qtot 20
  3021        CH1    287    VAL     CB   1238          0     13.019   ; qtot 20
  3022        CH3    287    VAL    CG1   1238          0     15.035   ; qtot 20
  3023        CH3    287    VAL    CG2   1238          0     15.035   ; qtot 20
  3024          C    287    VAL      C   1239       0.45     12.011   ; qtot 20.45
  3025          O    287    VAL      O   1239      -0.45    15.9994   ; qtot 20
; residue 288 LEU rtp LEU  q  0.0
  3026          N    288    LEU      N   1240      -0.31    14.0067   ; qtot 19.69
  3027          H    288    LEU      H   1240       0.31      1.008   ; qtot 20
  3028        CH1    288    LEU     CA   1241          0     13.019   ; qtot 20
  3029        CH2    288    LEU     CB   1241          0     14.027   ; qtot 20
  3030        CH1    288    LEU     CG   1242          0     13.019   ; qtot 20
  3031        CH3    288    LEU    CD1   1242          0     15.035   ; qtot 20
  3032        CH3    288    LEU    CD2   1242          0     15.035   ; qtot 20
  3033          C    288    LEU      C   1243       0.45     12.011   ; qtot 20.45
  3034          O    288    LEU      O   1243      -0.45    15.9994   ; qtot 20
; residue 289 TY0 rtp TY0  q  0.0
  3035          N    289    TY0      N   1244      -0.31    14.0067   ; qtot 19.69
  3036          H    289    TY0      H   1244       0.31      1.008   ; qtot 20
  3037        CH1    289    TY0     CA   1245          0     13.019   ; qtot 20
  3038        CH2    289    TY0     CB   1245          0     14.027   ; qtot 20
  3039          C    289    TY0     CG   1245          0     12.011   ; qtot 20
  3040          C    289    TY0    CD1   1246      -0.14     12.011   ; qtot 19.86
  3041         HC    289    TY0    HD1   1246       0.14      1.008   ; qtot 20
  3042          C    289    TY0    CD2   1247      -0.14     12.011   ; qtot 19.86
  3043         HC    289    TY0    HD2   1247       0.14      1.008   ; qtot 20
  3044          C    289    TY0    CE1   1248      -0.14     12.011   ; qtot 19.86
  3045         HC    289    TY0    HE1   1248       0.14      1.008   ; qtot 20
  3046          C    289    TY0    CE2   1249      -0.14     12.011   ; qtot 19.86
  3047         HC    289    TY0    HE2   1249       0.14      1.008   ; qtot 20
  3048          C    289    TY0     CZ   1250      0.203     12.011   ; qtot 20.2
  3049         OA    289    TY0     OH   1250     -0.611    15.9994   ; qtot 19.59
  3050          H    289    TY0    HH1   1250      0.408      1.008   ; qtot 20
  3051          H    289    TY0    HH2   1250          0      1.008   ; qtot 20
  3052          C    289    TY0      C   1251       0.45     12.011   ; qtot 20.45
  3053          O    289    TY0      O   1251      -0.45    15.9994   ; qtot 20
; residue 290 AS4 rtp AS4  q -1.0
  3054          N    290    AS4      N   1252      -0.31    14.0067   ; qtot 19.69
  3055          H    290    AS4      H   1252       0.31      1.008   ; qtot 20
  3056        CH1    290    AS4     CA   1253          0     13.019   ; qtot 20
  3057        CH2    290    AS4     CB   1253          0     14.027   ; qtot 20
  3058          C    290    AS4     CG   1254       0.27     12.011   ; qtot 20.27
  3059         OM    290    AS4    OD1   1254     -0.635    15.9994   ; qtot 19.63
  3060          H    290    AS4   HD11   1254          0      1.008   ; qtot 19.63
  3061          H    290    AS4   HD12   1254          0      1.008   ; qtot 19.63
  3062         OM    290    AS4    OD2   1254     -0.635    15.9994   ; qtot 19
  3063          H    290    AS4   HD21   1254          0      1.008   ; qtot 19
  3064          H    290    AS4   HD22   1254          0      1.008   ; qtot 19
  3065          C    290    AS4      C   1255       0.45     12.011   ; qtot 19.45
  3066          O    290    AS4      O   1255      -0.45    15.9994   ; qtot 19
; residue 291 GL4 rtp GL4  q -1.0
  3067          N    291    GL4      N   1256      -0.31    14.0067   ; qtot 18.69
  3068          H    291    GL4      H   1256       0.31      1.008   ; qtot 19
  3069        CH1    291    GL4     CA   1257          0     13.019   ; qtot 19
  3070        CH2    291    GL4     CB   1257          0     14.027   ; qtot 19
  3071        CH2    291    GL4     CG   1257          0     14.027   ; qtot 19
  3072          C    291    GL4     CD   1258       0.27     12.011   ; qtot 19.27
  3073         OM    291    GL4    OE1   1258     -0.635    15.9994   ; qtot 18.63
  3074          H    291    GL4   HE11   1258          0      1.008   ; qtot 18.63
  3075          H    291    GL4   HE12   1258          0      1.008   ; qtot 18.63
  3076         OM    291    GL4    OE2   1258     -0.635    15.9994   ; qtot 18
  3077          H    291    GL4   HE21   1258          0      1.008   ; qtot 18
  3078          H    291    GL4   HE22   1258          0      1.008   ; qtot 18
  3079          C    291    GL4      C   1259       0.45     12.011   ; qtot 18.45
  3080          O    291    GL4      O   1259      -0.45    15.9994   ; qtot 18
; residue 292 ILE rtp ILE  q -1.0
  3081          N    292    ILE      N   1260      -0.31    14.0067   ; qtot 17.69
  3082          H    292    ILE      H   1260       0.31      1.008   ; qtot 18
  3083        CH1    292    ILE     CA   1261          0     13.019   ; qtot 18
  3084        CH1    292    ILE     CB   1262          0     13.019   ; qtot 18
  3085        CH2    292    ILE    CG1   1262          0     14.027   ; qtot 18
  3086        CH3    292    ILE    CG2   1262          0     15.035   ; qtot 18
  3087        CH3    292    ILE     CD   1262          0     15.035   ; qtot 18
  3088          C    292    ILE      C   1263       0.27     12.011   ; qtot 18.27
  3089         OM    292    ILE     O1   1263     -0.635    15.9994   ; qtot 17.63
  3090          H    292    ILE   HO11   1263          0      1.008   ; qtot 17.63
  3091          H    292    ILE   HO12   1263          0      1.008   ; qtot 17.63
  3092         OM    292    ILE     O2   1263     -0.635    15.9994   ; qtot 17
  3093          H    292    ILE   HO21   1263          0      1.008   ; qtot 17
  3094          H    292    ILE   HO22   1263          0      1.008   ; qtot 17
; residue 293 AD3 rtp AD3  q -3.0
  3095         NR    293    AD3     N9   1264       -0.2    14.0067   ; qtot 16.8
  3096          C    293    AD3     C4   1264        0.2     12.011   ; qtot 17
  3097         NR    293    AD3     N3   1265      -0.36    14.0067   ; qtot 16.64
  3098        CR1    293    AD3     C2   1265       0.36     13.019   ; qtot 17
  3099         NR    293    AD3     N1   1266      -0.36    14.0067   ; qtot 16.64
  3100          C    293    AD3     C6   1266       0.36     12.011   ; qtot 17
  3101         NT    293    AD3     N6   1267      -0.83    14.0067   ; qtot 16.17
  3102          H    293    AD3    H61   1267      0.415      1.008   ; qtot 16.58
  3103          H    293    AD3    H62   1267      0.415      1.008   ; qtot 17
  3104          C    293    AD3     C5   1268          0     12.011   ; qtot 17
  3105         NR    293    AD3     N7   1268      -0.36    14.0067   ; qtot 16.64
  3106        CR1    293    AD3     C8   1268       0.36     13.019   ; qtot 17
  3107        CH1    293    AD3    C1S   1269        0.2     13.019   ; qtot 17.2
  3108         OA    293    AD3    O4S   1269      -0.36    15.9994   ; qtot 16.84
  3109        CH1    293    AD3    C4S   1269       0.16     13.019   ; qtot 17
  3110        CH1    293    AD3    C2S   1270       0.15     13.019   ; qtot 17.15
  3111         OA    293    AD3    O2S   1270     -0.548    15.9994   ; qtot 16.6
  3112          H    293    AD3    H2S   1270      0.398      1.008   ; qtot 17
  3113        CH1    293    AD3    C3S   1271       0.15     13.019   ; qtot 17.15
  3114         OA    293    AD3    O3S   1271     -0.548    15.9994   ; qtot 16.6
  3115          H    293    AD3    H3S   1271      0.398      1.008   ; qtot 17
  3116        CH2    293    AD3    C5S   1272          0     14.027   ; qtot 17
  3117         OA    293    AD3    O5S   1273     -0.375    15.9994   ; qtot 16.62
  3118          P    293    AD3     PA   1273      0.705    30.9738   ; qtot 17.33
  3119         OM    293    AD3    O1A   1273     -0.665    15.9994   ; qtot 16.66
  3120         OM    293    AD3    O2A   1273     -0.665    15.9994   ; qtot 16
  3121         OA    293    AD3    O3A   1274      -0.52    15.9994   ; qtot 15.48
  3122          P    293    AD3     PB   1274       1.13    30.9738   ; qtot 16.61
  3123         OM    293    AD3    O1B   1274      -0.87    15.9994   ; qtot 15.74
  3124          H    293    AD3    H1B   1274          0      1.008   ; qtot 15.74
  3125         OM    293    AD3    O2B   1274      -0.87    15.9994   ; qtot 14.87
  3126          H    293    AD3    H2B   1274          0      1.008   ; qtot 14.87
  3127         OM    293    AD3    O3B   1274      -0.87    15.9994   ; qtot 14
  3128          H    293    AD3    H3B   1274          0      1.008   ; qtot 14
; residue 294 CHL rtp CHL  q +1.0
  3129       CH3L    294    CHL    CN1   1275       0.42     15.035   ; qtot 14.42
  3130       CH3L    294    CHL    CN2   1275       0.42     15.035   ; qtot 14.84
  3131       CH3L    294    CHL    CN3   1275       0.42     15.035   ; qtot 15.26
  3132         NL    294    CHL    NTM   1275      -0.58    14.0067   ; qtot 14.68
  3133        CH2    294    CHL     CB   1275       0.32     14.027   ; qtot 15
; residue 295 PJ2 rtp PJ2  q -1.0
  3134        CH2    295    PJ2     CA   1276       0.39     14.027   ; qtot 15.39
  3135         OA    295    PJ2     OA   1276      -0.69    15.9994   ; qtot 14.7
  3136          P    295    PJ2      P   1276       1.71    30.9738   ; qtot 16.41
  3137        OML    295    PJ2     OB   1276       -0.9    15.9994   ; qtot 15.51
  3138          H    295    PJ2     HB   1276          0      1.008   ; qtot 15.51
  3139        OML    295    PJ2     OG   1276       -0.9    15.9994   ; qtot 14.61
  3140          H    295    PJ2     HG   1276          0      1.008   ; qtot 14.61
  3141         OA    295    PJ2     OD   1276      -0.61    15.9994   ; qtot 14
; residue 296 POX rtp POX  q  0.0
  3142        CH2    296    POX     CD   1277       0.21     14.027   ; qtot 14.21
  3143        CH1    296    POX     CE   1277       0.42     13.019   ; qtot 14.63
  3144         OE    296    POX     OE   1277      -0.75    15.9994   ; qtot 13.88
  3145          C    296    POX    C1A   1277       0.85     12.011   ; qtot 14.73
  3146          O    296    POX    O1A   1277      -0.73    15.9994   ; qtot 14
  3147        CH2    296    POX    C1B   1278          0     14.027   ; qtot 14
  3148        CH2    296    POX    C1C   1278          0     14.027   ; qtot 14
  3149        CH2    296    POX    C1D   1279          0     14.027   ; qtot 14
  3150        CH2    296    POX    C1E   1279          0     14.027   ; qtot 14
  3151        CH2    296    POX    C1F   1280          0     14.027   ; qtot 14
  3152        CH2    296    POX    C1G   1280          0     14.027   ; qtot 14
  3153        CH2    296    POX    C1H   1281          0     14.027   ; qtot 14
  3154        CR1    296    POX    C1I   1281          0     13.019   ; qtot 14
  3155        CR1    296    POX    C1J   1282          0     13.019   ; qtot 14
  3156        CH2    296    POX    C1K   1282          0     14.027   ; qtot 14
  3157        CH2    296    POX    C1L   1283          0     14.027   ; qtot 14
  3158        CH2    296    POX    C1M   1283          0     14.027   ; qtot 14
  3159        CH2    296    POX    C1N   1284          0     14.027   ; qtot 14
  3160        CH2    296    POX    C1O   1284          0     14.027   ; qtot 14
  3161        CH2    296    POX    C1P   1285          0     14.027   ; qtot 14
  3162        CH2    296    POX    C1Q   1285          0     14.027   ; qtot 14
  3163        CH3    296    POX    C1R   1286          0     15.035   ; qtot 14
  3164        CH2    296    POX     CZ   1287       0.41     14.027   ; qtot 14.41
  3165         OE    296    POX     OZ   1287      -0.56    15.9994   ; qtot 13.85
  3166          C    296    POX    C2A   1287       0.83     12.011   ; qtot 14.68
  3167          O    296    POX    O2A   1287      -0.68    15.9994   ; qtot 14
  3168        CH2    296    POX    C2B   1288          0     14.027   ; qtot 14
  3169        CH2    296    POX    C2C   1288          0     14.027   ; qtot 14
  3170        CH2    296    POX    C2D   1289          0     14.027   ; qtot 14
  3171        CH2    296    POX    C2E   1289          0     14.027   ; qtot 14
  3172        CH2    296    POX    C2F   1290          0     14.027   ; qtot 14
  3173        CH2    296    POX    C2G   1290          0     14.027   ; qtot 14
  3174        CH2    296    POX    C2H   1291          0     14.027   ; qtot 14
  3175        CH2    296    POX    C2I   1291          0     14.027   ; qtot 14
  3176        CH2    296    POX    C2J   1292          0     14.027   ; qtot 14
  3177        CH2    296    POX    C2K   1292          0     14.027   ; qtot 14
  3178        CH2    296    POX    C2L   1293          0     14.027   ; qtot 14
  3179        CH2    296    POX    C2M   1293          0     14.027   ; qtot 14
  3180        CH2    296    POX    C2N   1294          0     14.027   ; qtot 14
  3181        CH2    296    POX    C2O   1294          0     14.027   ; qtot 14
  3182        CH3    296    POX    C2P   1295          0     15.035   ; qtot 14
; residue 297 CHL rtp CHL  q +1.0
  3183       CH3L    297    CHL    CN1   1296       0.42     15.035   ; qtot 14.42
  3184       CH3L    297    CHL    CN2   1296       0.42     15.035   ; qtot 14.84
  3185       CH3L    297    CHL    CN3   1296       0.42     15.035   ; qtot 15.26
  3186         NL    297    CHL    NTM   1296      -0.58    14.0067   ; qtot 14.68
  3187        CH2    297    CHL     CB   1296       0.32     14.027   ; qtot 15
; residue 298 PJ2 rtp PJ2  q -1.0
  3188        CH2    298    PJ2     CA   1297       0.39     14.027   ; qtot 15.39
  3189         OA    298    PJ2     OA   1297      -0.69    15.9994   ; qtot 14.7
  3190          P    298    PJ2      P   1297       1.71    30.9738   ; qtot 16.41
  3191        OML    298    PJ2     OB   1297       -0.9    15.9994   ; qtot 15.51
  3192          H    298    PJ2     HB   1297          0      1.008   ; qtot 15.51
  3193        OML    298    PJ2     OG   1297       -0.9    15.9994   ; qtot 14.61
  3194          H    298    PJ2     HG   1297          0      1.008   ; qtot 14.61
  3195         OA    298    PJ2     OD   1297      -0.61    15.9994   ; qtot 14
; residue 299 POX rtp POX  q  0.0
  3196        CH2    299    POX     CD   1298       0.21     14.027   ; qtot 14.21
  3197        CH1    299    POX     CE   1298       0.42     13.019   ; qtot 14.63
  3198         OE    299    POX     OE   1298      -0.75    15.9994   ; qtot 13.88
  3199          C    299    POX    C1A   1298       0.85     12.011   ; qtot 14.73
  3200          O    299    POX    O1A   1298      -0.73    15.9994   ; qtot 14
  3201        CH2    299    POX    C1B   1299          0     14.027   ; qtot 14
  3202        CH2    299    POX    C1C   1299          0     14.027   ; qtot 14
  3203        CH2    299    POX    C1D   1300          0     14.027   ; qtot 14
  3204        CH2    299    POX    C1E   1300          0     14.027   ; qtot 14
  3205        CH2    299    POX    C1F   1301          0     14.027   ; qtot 14
  3206        CH2    299    POX    C1G   1301          0     14.027   ; qtot 14
  3207        CH2    299    POX    C1H   1302          0     14.027   ; qtot 14
  3208        CR1    299    POX    C1I   1302          0     13.019   ; qtot 14
  3209        CR1    299    POX    C1J   1303          0     13.019   ; qtot 14
  3210        CH2    299    POX    C1K   1303          0     14.027   ; qtot 14
  3211        CH2    299    POX    C1L   1304          0     14.027   ; qtot 14
  3212        CH2    299    POX    C1M   1304          0     14.027   ; qtot 14
  3213        CH2    299    POX    C1N   1305          0     14.027   ; qtot 14
  3214        CH2    299    POX    C1O   1305          0     14.027   ; qtot 14
  3215        CH2    299    POX    C1P   1306          0     14.027   ; qtot 14
  3216        CH2    299    POX    C1Q   1306          0     14.027   ; qtot 14
  3217        CH3    299    POX    C1R   1307          0     15.035   ; qtot 14
  3218        CH2    299    POX     CZ   1308       0.41     14.027   ; qtot 14.41
  3219         OE    299    POX     OZ   1308      -0.56    15.9994   ; qtot 13.85
  3220          C    299    POX    C2A   1308       0.83     12.011   ; qtot 14.68
  3221          O    299    POX    O2A   1308      -0.68    15.9994   ; qtot 14
  3222        CH2    299    POX    C2B   1309          0     14.027   ; qtot 14
  3223        CH2    299    POX    C2C   1309          0     14.027   ; qtot 14
  3224        CH2    299    POX    C2D   1310          0     14.027   ; qtot 14
  3225        CH2    299    POX    C2E   1310          0     14.027   ; qtot 14
  3226        CH2    299    POX    C2F   1311          0     14.027   ; qtot 14
  3227        CH2    299    POX    C2G   1311          0     14.027   ; qtot 14
  3228        CH2    299    POX    C2H   1312          0     14.027   ; qtot 14
  3229        CH2    299    POX    C2I   1312          0     14.027   ; qtot 14
  3230        CH2    299    POX    C2J   1313          0     14.027   ; qtot 14
  3231        CH2    299    POX    C2K   1313          0     14.027   ; qtot 14
  3232        CH2    299    POX    C2L   1314          0     14.027   ; qtot 14
  3233        CH2    299    POX    C2M   1314          0     14.027   ; qtot 14
  3234        CH2    299    POX    C2N   1315          0     14.027   ; qtot 14
  3235        CH2    299    POX    C2O   1315          0     14.027   ; qtot 14
  3236        CH3    299    POX    C2P   1316          0     15.035   ; qtot 14
; residue 300 CHL rtp CHL  q +1.0
  3237       CH3L    300    CHL    CN1   1317       0.42     15.035   ; qtot 14.42
  3238       CH3L    300    CHL    CN2   1317       0.42     15.035   ; qtot 14.84
  3239       CH3L    300    CHL    CN3   1317       0.42     15.035   ; qtot 15.26
  3240         NL    300    CHL    NTM   1317      -0.58    14.0067   ; qtot 14.68
  3241        CH2    300    CHL     CB   1317       0.32     14.027   ; qtot 15
; residue 301 PJ2 rtp PJ2  q -1.0
  3242        CH2    301    PJ2     CA   1318       0.39     14.027   ; qtot 15.39
  3243         OA    301    PJ2     OA   1318      -0.69    15.9994   ; qtot 14.7
  3244          P    301    PJ2      P   1318       1.71    30.9738   ; qtot 16.41
  3245        OML    301    PJ2     OB   1318       -0.9    15.9994   ; qtot 15.51
  3246          H    301    PJ2     HB   1318          0      1.008   ; qtot 15.51
  3247        OML    301    PJ2     OG   1318       -0.9    15.9994   ; qtot 14.61
  3248          H    301    PJ2     HG   1318          0      1.008   ; qtot 14.61
  3249         OA    301    PJ2     OD   1318      -0.61    15.9994   ; qtot 14
; residue 302 POX rtp POX  q  0.0
  3250        CH2    302    POX     CD   1319       0.21     14.027   ; qtot 14.21
  3251        CH1    302    POX     CE   1319       0.42     13.019   ; qtot 14.63
  3252         OE    302    POX     OE   1319      -0.75    15.9994   ; qtot 13.88
  3253          C    302    POX    C1A   1319       0.85     12.011   ; qtot 14.73
  3254          O    302    POX    O1A   1319      -0.73    15.9994   ; qtot 14
  3255        CH2    302    POX    C1B   1320          0     14.027   ; qtot 14
  3256        CH2    302    POX    C1C   1320          0     14.027   ; qtot 14
  3257        CH2    302    POX    C1D   1321          0     14.027   ; qtot 14
  3258        CH2    302    POX    C1E   1321          0     14.027   ; qtot 14
  3259        CH2    302    POX    C1F   1322          0     14.027   ; qtot 14
  3260        CH2    302    POX    C1G   1322          0     14.027   ; qtot 14
  3261        CH2    302    POX    C1H   1323          0     14.027   ; qtot 14
  3262        CR1    302    POX    C1I   1323          0     13.019   ; qtot 14
  3263        CR1    302    POX    C1J   1324          0     13.019   ; qtot 14
  3264        CH2    302    POX    C1K   1324          0     14.027   ; qtot 14
  3265        CH2    302    POX    C1L   1325          0     14.027   ; qtot 14
  3266        CH2    302    POX    C1M   1325          0     14.027   ; qtot 14
  3267        CH2    302    POX    C1N   1326          0     14.027   ; qtot 14
  3268        CH2    302    POX    C1O   1326          0     14.027   ; qtot 14
  3269        CH2    302    POX    C1P   1327          0     14.027   ; qtot 14
  3270        CH2    302    POX    C1Q   1327          0     14.027   ; qtot 14
  3271        CH3    302    POX    C1R   1328          0     15.035   ; qtot 14
  3272        CH2    302    POX     CZ   1329       0.41     14.027   ; qtot 14.41
  3273         OE    302    POX     OZ   1329      -0.56    15.9994   ; qtot 13.85
  3274          C    302    POX    C2A   1329       0.83     12.011   ; qtot 14.68
  3275          O    302    POX    O2A   1329      -0.68    15.9994   ; qtot 14
  3276        CH2    302    POX    C2B   1330          0     14.027   ; qtot 14
  3277        CH2    302    POX    C2C   1330          0     14.027   ; qtot 14
  3278        CH2    302    POX    C2D   1331          0     14.027   ; qtot 14
  3279        CH2    302    POX    C2E   1331          0     14.027   ; qtot 14
  3280        CH2    302    POX    C2F   1332          0     14.027   ; qtot 14
  3281        CH2    302    POX    C2G   1332          0     14.027   ; qtot 14
  3282        CH2    302    POX    C2H   1333          0     14.027   ; qtot 14
  3283        CH2    302    POX    C2I   1333          0     14.027   ; qtot 14
  3284        CH2    302    POX    C2J   1334          0     14.027   ; qtot 14
  3285        CH2    302    POX    C2K   1334          0     14.027   ; qtot 14
  3286        CH2    302    POX    C2L   1335          0     14.027   ; qtot 14
  3287        CH2    302    POX    C2M   1335          0     14.027   ; qtot 14
  3288        CH2    302    POX    C2N   1336          0     14.027   ; qtot 14
  3289        CH2    302    POX    C2O   1336          0     14.027   ; qtot 14
  3290        CH3    302    POX    C2P   1337          0     15.035   ; qtot 14
; residue 303 CHL rtp CHL  q +1.0
  3291       CH3L    303    CHL    CN1   1338       0.42     15.035   ; qtot 14.42
  3292       CH3L    303    CHL    CN2   1338       0.42     15.035   ; qtot 14.84
  3293       CH3L    303    CHL    CN3   1338       0.42     15.035   ; qtot 15.26
  3294         NL    303    CHL    NTM   1338      -0.58    14.0067   ; qtot 14.68
  3295        CH2    303    CHL     CB   1338       0.32     14.027   ; qtot 15
; residue 304 PJ2 rtp PJ2  q -1.0
  3296        CH2    304    PJ2     CA   1339       0.39     14.027   ; qtot 15.39
  3297         OA    304    PJ2     OA   1339      -0.69    15.9994   ; qtot 14.7
  3298          P    304    PJ2      P   1339       1.71    30.9738   ; qtot 16.41
  3299        OML    304    PJ2     OB   1339       -0.9    15.9994   ; qtot 15.51
  3300          H    304    PJ2     HB   1339          0      1.008   ; qtot 15.51
  3301        OML    304    PJ2     OG   1339       -0.9    15.9994   ; qtot 14.61
  3302          H    304    PJ2     HG   1339          0      1.008   ; qtot 14.61
  3303         OA    304    PJ2     OD   1339      -0.61    15.9994   ; qtot 14
; residue 305 POX rtp POX  q  0.0
  3304        CH2    305    POX     CD   1340       0.21     14.027   ; qtot 14.21
  3305        CH1    305    POX     CE   1340       0.42     13.019   ; qtot 14.63
  3306         OE    305    POX     OE   1340      -0.75    15.9994   ; qtot 13.88
  3307          C    305    POX    C1A   1340       0.85     12.011   ; qtot 14.73
  3308          O    305    POX    O1A   1340      -0.73    15.9994   ; qtot 14
  3309        CH2    305    POX    C1B   1341          0     14.027   ; qtot 14
  3310        CH2    305    POX    C1C   1341          0     14.027   ; qtot 14
  3311        CH2    305    POX    C1D   1342          0     14.027   ; qtot 14
  3312        CH2    305    POX    C1E   1342          0     14.027   ; qtot 14
  3313        CH2    305    POX    C1F   1343          0     14.027   ; qtot 14
  3314        CH2    305    POX    C1G   1343          0     14.027   ; qtot 14
  3315        CH2    305    POX    C1H   1344          0     14.027   ; qtot 14
  3316        CR1    305    POX    C1I   1344          0     13.019   ; qtot 14
  3317        CR1    305    POX    C1J   1345          0     13.019   ; qtot 14
  3318        CH2    305    POX    C1K   1345          0     14.027   ; qtot 14
  3319        CH2    305    POX    C1L   1346          0     14.027   ; qtot 14
  3320        CH2    305    POX    C1M   1346          0     14.027   ; qtot 14
  3321        CH2    305    POX    C1N   1347          0     14.027   ; qtot 14
  3322        CH2    305    POX    C1O   1347          0     14.027   ; qtot 14
  3323        CH2    305    POX    C1P   1348          0     14.027   ; qtot 14
  3324        CH2    305    POX    C1Q   1348          0     14.027   ; qtot 14
  3325        CH3    305    POX    C1R   1349          0     15.035   ; qtot 14
  3326        CH2    305    POX     CZ   1350       0.41     14.027   ; qtot 14.41
  3327         OE    305    POX     OZ   1350      -0.56    15.9994   ; qtot 13.85
  3328          C    305    POX    C2A   1350       0.83     12.011   ; qtot 14.68
  3329          O    305    POX    O2A   1350      -0.68    15.9994   ; qtot 14
  3330        CH2    305    POX    C2B   1351          0     14.027   ; qtot 14
  3331        CH2    305    POX    C2C   1351          0     14.027   ; qtot 14
  3332        CH2    305    POX    C2D   1352          0     14.027   ; qtot 14
  3333        CH2    305    POX    C2E   1352          0     14.027   ; qtot 14
  3334        CH2    305    POX    C2F   1353          0     14.027   ; qtot 14
  3335        CH2    305    POX    C2G   1353          0     14.027   ; qtot 14
  3336        CH2    305    POX    C2H   1354          0     14.027   ; qtot 14
  3337        CH2    305    POX    C2I   1354          0     14.027   ; qtot 14
  3338        CH2    305    POX    C2J   1355          0     14.027   ; qtot 14
  3339        CH2    305    POX    C2K   1355          0     14.027   ; qtot 14
  3340        CH2    305    POX    C2L   1356          0     14.027   ; qtot 14
  3341        CH2    305    POX    C2M   1356          0     14.027   ; qtot 14
  3342        CH2    305    POX    C2N   1357          0     14.027   ; qtot 14
  3343        CH2    305    POX    C2O   1357          0     14.027   ; qtot 14
  3344        CH3    305    POX    C2P   1358          0     15.035   ; qtot 14
; residue 306 CHL rtp CHL  q +1.0
  3345       CH3L    306    CHL    CN1   1359       0.42     15.035   ; qtot 14.42
  3346       CH3L    306    CHL    CN2   1359       0.42     15.035   ; qtot 14.84
  3347       CH3L    306    CHL    CN3   1359       0.42     15.035   ; qtot 15.26
  3348         NL    306    CHL    NTM   1359      -0.58    14.0067   ; qtot 14.68
  3349        CH2    306    CHL     CB   1359       0.32     14.027   ; qtot 15
; residue 307 PJ2 rtp PJ2  q -1.0
  3350        CH2    307    PJ2     CA   1360       0.39     14.027   ; qtot 15.39
  3351         OA    307    PJ2     OA   1360      -0.69    15.9994   ; qtot 14.7
  3352          P    307    PJ2      P   1360       1.71    30.9738   ; qtot 16.41
  3353        OML    307    PJ2     OB   1360       -0.9    15.9994   ; qtot 15.51
  3354          H    307    PJ2     HB   1360          0      1.008   ; qtot 15.51
  3355        OML    307    PJ2     OG   1360       -0.9    15.9994   ; qtot 14.61
  3356          H    307    PJ2     HG   1360          0      1.008   ; qtot 14.61
  3357         OA    307    PJ2     OD   1360      -0.61    15.9994   ; qtot 14
; residue 308 POX rtp POX  q  0.0
  3358        CH2    308    POX     CD   1361       0.21     14.027   ; qtot 14.21
  3359        CH1    308    POX     CE   1361       0.42     13.019   ; qtot 14.63
  3360         OE    308    POX     OE   1361      -0.75    15.9994   ; qtot 13.88
  3361          C    308    POX    C1A   1361       0.85     12.011   ; qtot 14.73
  3362          O    308    POX    O1A   1361      -0.73    15.9994   ; qtot 14
  3363        CH2    308    POX    C1B   1362          0     14.027   ; qtot 14
  3364        CH2    308    POX    C1C   1362          0     14.027   ; qtot 14
  3365        CH2    308    POX    C1D   1363          0     14.027   ; qtot 14
  3366        CH2    308    POX    C1E   1363          0     14.027   ; qtot 14
  3367        CH2    308    POX    C1F   1364          0     14.027   ; qtot 14
  3368        CH2    308    POX    C1G   1364          0     14.027   ; qtot 14
  3369        CH2    308    POX    C1H   1365          0     14.027   ; qtot 14
  3370        CR1    308    POX    C1I   1365          0     13.019   ; qtot 14
  3371        CR1    308    POX    C1J   1366          0     13.019   ; qtot 14
  3372        CH2    308    POX    C1K   1366          0     14.027   ; qtot 14
  3373        CH2    308    POX    C1L   1367          0     14.027   ; qtot 14
  3374        CH2    308    POX    C1M   1367          0     14.027   ; qtot 14
  3375        CH2    308    POX    C1N   1368          0     14.027   ; qtot 14
  3376        CH2    308    POX    C1O   1368          0     14.027   ; qtot 14
  3377        CH2    308    POX    C1P   1369          0     14.027   ; qtot 14
  3378        CH2    308    POX    C1Q   1369          0     14.027   ; qtot 14
  3379        CH3    308    POX    C1R   1370          0     15.035   ; qtot 14
  3380        CH2    308    POX     CZ   1371       0.41     14.027   ; qtot 14.41
  3381         OE    308    POX     OZ   1371      -0.56    15.9994   ; qtot 13.85
  3382          C    308    POX    C2A   1371       0.83     12.011   ; qtot 14.68
  3383          O    308    POX    O2A   1371      -0.68    15.9994   ; qtot 14
  3384        CH2    308    POX    C2B   1372          0     14.027   ; qtot 14
  3385        CH2    308    POX    C2C   1372          0     14.027   ; qtot 14
  3386        CH2    308    POX    C2D   1373          0     14.027   ; qtot 14
  3387        CH2    308    POX    C2E   1373          0     14.027   ; qtot 14
  3388        CH2    308    POX    C2F   1374          0     14.027   ; qtot 14
  3389        CH2    308    POX    C2G   1374          0     14.027   ; qtot 14
  3390        CH2    308    POX    C2H   1375          0     14.027   ; qtot 14
  3391        CH2    308    POX    C2I   1375          0     14.027   ; qtot 14
  3392        CH2    308    POX    C2J   1376          0     14.027   ; qtot 14
  3393        CH2    308    POX    C2K   1376          0     14.027   ; qtot 14
  3394        CH2    308    POX    C2L   1377          0     14.027   ; qtot 14
  3395        CH2    308    POX    C2M   1377          0     14.027   ; qtot 14
  3396        CH2    308    POX    C2N   1378          0     14.027   ; qtot 14
  3397        CH2    308    POX    C2O   1378          0     14.027   ; qtot 14
  3398        CH3    308    POX    C2P   1379          0     15.035   ; qtot 14
; residue 309 CHL rtp CHL  q +1.0
  3399       CH3L    309    CHL    CN1   1380       0.42     15.035   ; qtot 14.42
  3400       CH3L    309    CHL    CN2   1380       0.42     15.035   ; qtot 14.84
  3401       CH3L    309    CHL    CN3   1380       0.42     15.035   ; qtot 15.26
  3402         NL    309    CHL    NTM   1380      -0.58    14.0067   ; qtot 14.68
  3403        CH2    309    CHL     CB   1380       0.32     14.027   ; qtot 15
; residue 310 PJ2 rtp PJ2  q -1.0
  3404        CH2    310    PJ2     CA   1381       0.39     14.027   ; qtot 15.39
  3405         OA    310    PJ2     OA   1381      -0.69    15.9994   ; qtot 14.7
  3406          P    310    PJ2      P   1381       1.71    30.9738   ; qtot 16.41
  3407        OML    310    PJ2     OB   1381       -0.9    15.9994   ; qtot 15.51
  3408          H    310    PJ2     HB   1381          0      1.008   ; qtot 15.51
  3409        OML    310    PJ2     OG   1381       -0.9    15.9994   ; qtot 14.61
  3410          H    310    PJ2     HG   1381          0      1.008   ; qtot 14.61
  3411         OA    310    PJ2     OD   1381      -0.61    15.9994   ; qtot 14
; residue 311 POX rtp POX  q  0.0
  3412        CH2    311    POX     CD   1382       0.21     14.027   ; qtot 14.21
  3413        CH1    311    POX     CE   1382       0.42     13.019   ; qtot 14.63
  3414         OE    311    POX     OE   1382      -0.75    15.9994   ; qtot 13.88
  3415          C    311    POX    C1A   1382       0.85     12.011   ; qtot 14.73
  3416          O    311    POX    O1A   1382      -0.73    15.9994   ; qtot 14
  3417        CH2    311    POX    C1B   1383          0     14.027   ; qtot 14
  3418        CH2    311    POX    C1C   1383          0     14.027   ; qtot 14
  3419        CH2    311    POX    C1D   1384          0     14.027   ; qtot 14
  3420        CH2    311    POX    C1E   1384          0     14.027   ; qtot 14
  3421        CH2    311    POX    C1F   1385          0     14.027   ; qtot 14
  3422        CH2    311    POX    C1G   1385          0     14.027   ; qtot 14
  3423        CH2    311    POX    C1H   1386          0     14.027   ; qtot 14
  3424        CR1    311    POX    C1I   1386          0     13.019   ; qtot 14
  3425        CR1    311    POX    C1J   1387          0     13.019   ; qtot 14
  3426        CH2    311    POX    C1K   1387          0     14.027   ; qtot 14
  3427        CH2    311    POX    C1L   1388          0     14.027   ; qtot 14
  3428        CH2    311    POX    C1M   1388          0     14.027   ; qtot 14
  3429        CH2    311    POX    C1N   1389          0     14.027   ; qtot 14
  3430        CH2    311    POX    C1O   1389          0     14.027   ; qtot 14
  3431        CH2    311    POX    C1P   1390          0     14.027   ; qtot 14
  3432        CH2    311    POX    C1Q   1390          0     14.027   ; qtot 14
  3433        CH3    311    POX    C1R   1391          0     15.035   ; qtot 14
  3434        CH2    311    POX     CZ   1392       0.41     14.027   ; qtot 14.41
  3435         OE    311    POX     OZ   1392      -0.56    15.9994   ; qtot 13.85
  3436          C    311    POX    C2A   1392       0.83     12.011   ; qtot 14.68
  3437          O    311    POX    O2A   1392      -0.68    15.9994   ; qtot 14
  3438        CH2    311    POX    C2B   1393          0     14.027   ; qtot 14
  3439        CH2    311    POX    C2C   1393          0     14.027   ; qtot 14
  3440        CH2    311    POX    C2D   1394          0     14.027   ; qtot 14
  3441        CH2    311    POX    C2E   1394          0     14.027   ; qtot 14
  3442        CH2    311    POX    C2F   1395          0     14.027   ; qtot 14
  3443        CH2    311    POX    C2G   1395          0     14.027   ; qtot 14
  3444        CH2    311    POX    C2H   1396          0     14.027   ; qtot 14
  3445        CH2    311    POX    C2I   1396          0     14.027   ; qtot 14
  3446        CH2    311    POX    C2J   1397          0     14.027   ; qtot 14
  3447        CH2    311    POX    C2K   1397          0     14.027   ; qtot 14
  3448        CH2    311    POX    C2L   1398          0     14.027   ; qtot 14
  3449        CH2    311    POX    C2M   1398          0     14.027   ; qtot 14
  3450        CH2    311    POX    C2N   1399          0     14.027   ; qtot 14
  3451        CH2    311    POX    C2O   1399          0     14.027   ; qtot 14
  3452        CH3    311    POX    C2P   1400          0     15.035   ; qtot 14
; residue 312 CHL rtp CHL  q +1.0
  3453       CH3L    312    CHL    CN1   1401       0.42     15.035   ; qtot 14.42
  3454       CH3L    312    CHL    CN2   1401       0.42     15.035   ; qtot 14.84
  3455       CH3L    312    CHL    CN3   1401       0.42     15.035   ; qtot 15.26
  3456         NL    312    CHL    NTM   1401      -0.58    14.0067   ; qtot 14.68
  3457        CH2    312    CHL     CB   1401       0.32     14.027   ; qtot 15
; residue 313 PJ2 rtp PJ2  q -1.0
  3458        CH2    313    PJ2     CA   1402       0.39     14.027   ; qtot 15.39
  3459         OA    313    PJ2     OA   1402      -0.69    15.9994   ; qtot 14.7
  3460          P    313    PJ2      P   1402       1.71    30.9738   ; qtot 16.41
  3461        OML    313    PJ2     OB   1402       -0.9    15.9994   ; qtot 15.51
  3462          H    313    PJ2     HB   1402          0      1.008   ; qtot 15.51
  3463        OML    313    PJ2     OG   1402       -0.9    15.9994   ; qtot 14.61
  3464          H    313    PJ2     HG   1402          0      1.008   ; qtot 14.61
  3465         OA    313    PJ2     OD   1402      -0.61    15.9994   ; qtot 14
; residue 314 POX rtp POX  q  0.0
  3466        CH2    314    POX     CD   1403       0.21     14.027   ; qtot 14.21
  3467        CH1    314    POX     CE   1403       0.42     13.019   ; qtot 14.63
  3468         OE    314    POX     OE   1403      -0.75    15.9994   ; qtot 13.88
  3469          C    314    POX    C1A   1403       0.85     12.011   ; qtot 14.73
  3470          O    314    POX    O1A   1403      -0.73    15.9994   ; qtot 14
  3471        CH2    314    POX    C1B   1404          0     14.027   ; qtot 14
  3472        CH2    314    POX    C1C   1404          0     14.027   ; qtot 14
  3473        CH2    314    POX    C1D   1405          0     14.027   ; qtot 14
  3474        CH2    314    POX    C1E   1405          0     14.027   ; qtot 14
  3475        CH2    314    POX    C1F   1406          0     14.027   ; qtot 14
  3476        CH2    314    POX    C1G   1406          0     14.027   ; qtot 14
  3477        CH2    314    POX    C1H   1407          0     14.027   ; qtot 14
  3478        CR1    314    POX    C1I   1407          0     13.019   ; qtot 14
  3479        CR1    314    POX    C1J   1408          0     13.019   ; qtot 14
  3480        CH2    314    POX    C1K   1408          0     14.027   ; qtot 14
  3481        CH2    314    POX    C1L   1409          0     14.027   ; qtot 14
  3482        CH2    314    POX    C1M   1409          0     14.027   ; qtot 14
  3483        CH2    314    POX    C1N   1410          0     14.027   ; qtot 14
  3484        CH2    314    POX    C1O   1410          0     14.027   ; qtot 14
  3485        CH2    314    POX    C1P   1411          0     14.027   ; qtot 14
  3486        CH2    314    POX    C1Q   1411          0     14.027   ; qtot 14
  3487        CH3    314    POX    C1R   1412          0     15.035   ; qtot 14
  3488        CH2    314    POX     CZ   1413       0.41     14.027   ; qtot 14.41
  3489         OE    314    POX     OZ   1413      -0.56    15.9994   ; qtot 13.85
  3490          C    314    POX    C2A   1413       0.83     12.011   ; qtot 14.68
  3491          O    314    POX    O2A   1413      -0.68    15.9994   ; qtot 14
  3492        CH2    314    POX    C2B   1414          0     14.027   ; qtot 14
  3493        CH2    314    POX    C2C   1414          0     14.027   ; qtot 14
  3494        CH2    314    POX    C2D   1415          0     14.027   ; qtot 14
  3495        CH2    314    POX    C2E   1415          0     14.027   ; qtot 14
  3496        CH2    314    POX    C2F   1416          0     14.027   ; qtot 14
  3497        CH2    314    POX    C2G   1416          0     14.027   ; qtot 14
  3498        CH2    314    POX    C2H   1417          0     14.027   ; qtot 14
  3499        CH2    314    POX    C2I   1417          0     14.027   ; qtot 14
  3500        CH2    314    POX    C2J   1418          0     14.027   ; qtot 14
  3501        CH2    314    POX    C2K   1418          0     14.027   ; qtot 14
  3502        CH2    314    POX    C2L   1419          0     14.027   ; qtot 14
  3503        CH2    314    POX    C2M   1419          0     14.027   ; qtot 14
  3504        CH2    314    POX    C2N   1420          0     14.027   ; qtot 14
  3505        CH2    314    POX    C2O   1420          0     14.027   ; qtot 14
  3506        CH3    314    POX    C2P   1421          0     15.035   ; qtot 14
; residue 315 CHL rtp CHL  q +1.0
  3507       CH3L    315    CHL    CN1   1422       0.42     15.035   ; qtot 14.42
  3508       CH3L    315    CHL    CN2   1422       0.42     15.035   ; qtot 14.84
  3509       CH3L    315    CHL    CN3   1422       0.42     15.035   ; qtot 15.26
  3510         NL    315    CHL    NTM   1422      -0.58    14.0067   ; qtot 14.68
  3511        CH2    315    CHL     CB   1422       0.32     14.027   ; qtot 15
; residue 316 PJ2 rtp PJ2  q -1.0
  3512        CH2    316    PJ2     CA   1423       0.39     14.027   ; qtot 15.39
  3513         OA    316    PJ2     OA   1423      -0.69    15.9994   ; qtot 14.7
  3514          P    316    PJ2      P   1423       1.71    30.9738   ; qtot 16.41
  3515        OML    316    PJ2     OB   1423       -0.9    15.9994   ; qtot 15.51
  3516          H    316    PJ2     HB   1423          0      1.008   ; qtot 15.51
  3517        OML    316    PJ2     OG   1423       -0.9    15.9994   ; qtot 14.61
  3518          H    316    PJ2     HG   1423          0      1.008   ; qtot 14.61
  3519         OA    316    PJ2     OD   1423      -0.61    15.9994   ; qtot 14
; residue 317 POX rtp POX  q  0.0
  3520        CH2    317    POX     CD   1424       0.21     14.027   ; qtot 14.21
  3521        CH1    317    POX     CE   1424       0.42     13.019   ; qtot 14.63
  3522         OE    317    POX     OE   1424      -0.75    15.9994   ; qtot 13.88
  3523          C    317    POX    C1A   1424       0.85     12.011   ; qtot 14.73
  3524          O    317    POX    O1A   1424      -0.73    15.9994   ; qtot 14
  3525        CH2    317    POX    C1B   1425          0     14.027   ; qtot 14
  3526        CH2    317    POX    C1C   1425          0     14.027   ; qtot 14
  3527        CH2    317    POX    C1D   1426          0     14.027   ; qtot 14
  3528        CH2    317    POX    C1E   1426          0     14.027   ; qtot 14
  3529        CH2    317    POX    C1F   1427          0     14.027   ; qtot 14
  3530        CH2    317    POX    C1G   1427          0     14.027   ; qtot 14
  3531        CH2    317    POX    C1H   1428          0     14.027   ; qtot 14
  3532        CR1    317    POX    C1I   1428          0     13.019   ; qtot 14
  3533        CR1    317    POX    C1J   1429          0     13.019   ; qtot 14
  3534        CH2    317    POX    C1K   1429          0     14.027   ; qtot 14
  3535        CH2    317    POX    C1L   1430          0     14.027   ; qtot 14
  3536        CH2    317    POX    C1M   1430          0     14.027   ; qtot 14
  3537        CH2    317    POX    C1N   1431          0     14.027   ; qtot 14
  3538        CH2    317    POX    C1O   1431          0     14.027   ; qtot 14
  3539        CH2    317    POX    C1P   1432          0     14.027   ; qtot 14
  3540        CH2    317    POX    C1Q   1432          0     14.027   ; qtot 14
  3541        CH3    317    POX    C1R   1433          0     15.035   ; qtot 14
  3542        CH2    317    POX     CZ   1434       0.41     14.027   ; qtot 14.41
  3543         OE    317    POX     OZ   1434      -0.56    15.9994   ; qtot 13.85
  3544          C    317    POX    C2A   1434       0.83     12.011   ; qtot 14.68
  3545          O    317    POX    O2A   1434      -0.68    15.9994   ; qtot 14
  3546        CH2    317    POX    C2B   1435          0     14.027   ; qtot 14
  3547        CH2    317    POX    C2C   1435          0     14.027   ; qtot 14
  3548        CH2    317    POX    C2D   1436          0     14.027   ; qtot 14
  3549        CH2    317    POX    C2E   1436          0     14.027   ; qtot 14
  3550        CH2    317    POX    C2F   1437          0     14.027   ; qtot 14
  3551        CH2    317    POX    C2G   1437          0     14.027   ; qtot 14
  3552        CH2    317    POX    C2H   1438          0     14.027   ; qtot 14
  3553        CH2    317    POX    C2I   1438          0     14.027   ; qtot 14
  3554        CH2    317    POX    C2J   1439          0     14.027   ; qtot 14
  3555        CH2    317    POX    C2K   1439          0     14.027   ; qtot 14
  3556        CH2    317    POX    C2L   1440          0     14.027   ; qtot 14
  3557        CH2    317    POX    C2M   1440          0     14.027   ; qtot 14
  3558        CH2    317    POX    C2N   1441          0     14.027   ; qtot 14
  3559        CH2    317    POX    C2O   1441          0     14.027   ; qtot 14
  3560        CH3    317    POX    C2P   1442          0     15.035   ; qtot 14
; residue 318 CHL rtp CHL  q +1.0
  3561       CH3L    318    CHL    CN1   1443       0.42     15.035   ; qtot 14.42
  3562       CH3L    318    CHL    CN2   1443       0.42     15.035   ; qtot 14.84
  3563       CH3L    318    CHL    CN3   1443       0.42     15.035   ; qtot 15.26
  3564         NL    318    CHL    NTM   1443      -0.58    14.0067   ; qtot 14.68
  3565        CH2    318    CHL     CB   1443       0.32     14.027   ; qtot 15
; residue 319 PJ2 rtp PJ2  q -1.0
  3566        CH2    319    PJ2     CA   1444       0.39     14.027   ; qtot 15.39
  3567         OA    319    PJ2     OA   1444      -0.69    15.9994   ; qtot 14.7
  3568          P    319    PJ2      P   1444       1.71    30.9738   ; qtot 16.41
  3569        OML    319    PJ2     OB   1444       -0.9    15.9994   ; qtot 15.51
  3570          H    319    PJ2     HB   1444          0      1.008   ; qtot 15.51
  3571        OML    319    PJ2     OG   1444       -0.9    15.9994   ; qtot 14.61
  3572          H    319    PJ2     HG   1444          0      1.008   ; qtot 14.61
  3573         OA    319    PJ2     OD   1444      -0.61    15.9994   ; qtot 14
; residue 320 POX rtp POX  q  0.0
  3574        CH2    320    POX     CD   1445       0.21     14.027   ; qtot 14.21
  3575        CH1    320    POX     CE   1445       0.42     13.019   ; qtot 14.63
  3576         OE    320    POX     OE   1445      -0.75    15.9994   ; qtot 13.88
  3577          C    320    POX    C1A   1445       0.85     12.011   ; qtot 14.73
  3578          O    320    POX    O1A   1445      -0.73    15.9994   ; qtot 14
  3579        CH2    320    POX    C1B   1446          0     14.027   ; qtot 14
  3580        CH2    320    POX    C1C   1446          0     14.027   ; qtot 14
  3581        CH2    320    POX    C1D   1447          0     14.027   ; qtot 14
  3582        CH2    320    POX    C1E   1447          0     14.027   ; qtot 14
  3583        CH2    320    POX    C1F   1448          0     14.027   ; qtot 14
  3584        CH2    320    POX    C1G   1448          0     14.027   ; qtot 14
  3585        CH2    320    POX    C1H   1449          0     14.027   ; qtot 14
  3586        CR1    320    POX    C1I   1449          0     13.019   ; qtot 14
  3587        CR1    320    POX    C1J   1450          0     13.019   ; qtot 14
  3588        CH2    320    POX    C1K   1450          0     14.027   ; qtot 14
  3589        CH2    320    POX    C1L   1451          0     14.027   ; qtot 14
  3590        CH2    320    POX    C1M   1451          0     14.027   ; qtot 14
  3591        CH2    320    POX    C1N   1452          0     14.027   ; qtot 14
  3592        CH2    320    POX    C1O   1452          0     14.027   ; qtot 14
  3593        CH2    320    POX    C1P   1453          0     14.027   ; qtot 14
  3594        CH2    320    POX    C1Q   1453          0     14.027   ; qtot 14
  3595        CH3    320    POX    C1R   1454          0     15.035   ; qtot 14
  3596        CH2    320    POX     CZ   1455       0.41     14.027   ; qtot 14.41
  3597         OE    320    POX     OZ   1455      -0.56    15.9994   ; qtot 13.85
  3598          C    320    POX    C2A   1455       0.83     12.011   ; qtot 14.68
  3599          O    320    POX    O2A   1455      -0.68    15.9994   ; qtot 14
  3600        CH2    320    POX    C2B   1456          0     14.027   ; qtot 14
  3601        CH2    320    POX    C2C   1456          0     14.027   ; qtot 14
  3602        CH2    320    POX    C2D   1457          0     14.027   ; qtot 14
  3603        CH2    320    POX    C2E   1457          0     14.027   ; qtot 14
  3604        CH2    320    POX    C2F   1458          0     14.027   ; qtot 14
  3605        CH2    320    POX    C2G   1458          0     14.027   ; qtot 14
  3606        CH2    320    POX    C2H   1459          0     14.027   ; qtot 14
  3607        CH2    320    POX    C2I   1459          0     14.027   ; qtot 14
  3608        CH2    320    POX    C2J   1460          0     14.027   ; qtot 14
  3609        CH2    320    POX    C2K   1460          0     14.027   ; qtot 14
  3610        CH2    320    POX    C2L   1461          0     14.027   ; qtot 14
  3611        CH2    320    POX    C2M   1461          0     14.027   ; qtot 14
  3612        CH2    320    POX    C2N   1462          0     14.027   ; qtot 14
  3613        CH2    320    POX    C2O   1462          0     14.027   ; qtot 14
  3614        CH3    320    POX    C2P   1463          0     15.035   ; qtot 14
; residue 321 CHL rtp CHL  q +1.0
  3615       CH3L    321    CHL    CN1   1464       0.42     15.035   ; qtot 14.42
  3616       CH3L    321    CHL    CN2   1464       0.42     15.035   ; qtot 14.84
  3617       CH3L    321    CHL    CN3   1464       0.42     15.035   ; qtot 15.26
  3618         NL    321    CHL    NTM   1464      -0.58    14.0067   ; qtot 14.68
  3619        CH2    321    CHL     CB   1464       0.32     14.027   ; qtot 15
; residue 322 PJ2 rtp PJ2  q -1.0
  3620        CH2    322    PJ2     CA   1465       0.39     14.027   ; qtot 15.39
  3621         OA    322    PJ2     OA   1465      -0.69    15.9994   ; qtot 14.7
  3622          P    322    PJ2      P   1465       1.71    30.9738   ; qtot 16.41
  3623        OML    322    PJ2     OB   1465       -0.9    15.9994   ; qtot 15.51
  3624          H    322    PJ2     HB   1465          0      1.008   ; qtot 15.51
  3625        OML    322    PJ2     OG   1465       -0.9    15.9994   ; qtot 14.61
  3626          H    322    PJ2     HG   1465          0      1.008   ; qtot 14.61
  3627         OA    322    PJ2     OD   1465      -0.61    15.9994   ; qtot 14
; residue 323 POX rtp POX  q  0.0
  3628        CH2    323    POX     CD   1466       0.21     14.027   ; qtot 14.21
  3629        CH1    323    POX     CE   1466       0.42     13.019   ; qtot 14.63
  3630         OE    323    POX     OE   1466      -0.75    15.9994   ; qtot 13.88
  3631          C    323    POX    C1A   1466       0.85     12.011   ; qtot 14.73
  3632          O    323    POX    O1A   1466      -0.73    15.9994   ; qtot 14
  3633        CH2    323    POX    C1B   1467          0     14.027   ; qtot 14
  3634        CH2    323    POX    C1C   1467          0     14.027   ; qtot 14
  3635        CH2    323    POX    C1D   1468          0     14.027   ; qtot 14
  3636        CH2    323    POX    C1E   1468          0     14.027   ; qtot 14
  3637        CH2    323    POX    C1F   1469          0     14.027   ; qtot 14
  3638        CH2    323    POX    C1G   1469          0     14.027   ; qtot 14
  3639        CH2    323    POX    C1H   1470          0     14.027   ; qtot 14
  3640        CR1    323    POX    C1I   1470          0     13.019   ; qtot 14
  3641        CR1    323    POX    C1J   1471          0     13.019   ; qtot 14
  3642        CH2    323    POX    C1K   1471          0     14.027   ; qtot 14
  3643        CH2    323    POX    C1L   1472          0     14.027   ; qtot 14
  3644        CH2    323    POX    C1M   1472          0     14.027   ; qtot 14
  3645        CH2    323    POX    C1N   1473          0     14.027   ; qtot 14
  3646        CH2    323    POX    C1O   1473          0     14.027   ; qtot 14
  3647        CH2    323    POX    C1P   1474          0     14.027   ; qtot 14
  3648        CH2    323    POX    C1Q   1474          0     14.027   ; qtot 14
  3649        CH3    323    POX    C1R   1475          0     15.035   ; qtot 14
  3650        CH2    323    POX     CZ   1476       0.41     14.027   ; qtot 14.41
  3651         OE    323    POX     OZ   1476      -0.56    15.9994   ; qtot 13.85
  3652          C    323    POX    C2A   1476       0.83     12.011   ; qtot 14.68
  3653          O    323    POX    O2A   1476      -0.68    15.9994   ; qtot 14
  3654        CH2    323    POX    C2B   1477          0     14.027   ; qtot 14
  3655        CH2    323    POX    C2C   1477          0     14.027   ; qtot 14
  3656        CH2    323    POX    C2D   1478          0     14.027   ; qtot 14
  3657        CH2    323    POX    C2E   1478          0     14.027   ; qtot 14
  3658        CH2    323    POX    C2F   1479          0     14.027   ; qtot 14
  3659        CH2    323    POX    C2G   1479          0     14.027   ; qtot 14
  3660        CH2    323    POX    C2H   1480          0     14.027   ; qtot 14
  3661        CH2    323    POX    C2I   1480          0     14.027   ; qtot 14
  3662        CH2    323    POX    C2J   1481          0     14.027   ; qtot 14
  3663        CH2    323    POX    C2K   1481          0     14.027   ; qtot 14
  3664        CH2    323    POX    C2L   1482          0     14.027   ; qtot 14
  3665        CH2    323    POX    C2M   1482          0     14.027   ; qtot 14
  3666        CH2    323    POX    C2N   1483          0     14.027   ; qtot 14
  3667        CH2    323    POX    C2O   1483          0     14.027   ; qtot 14
  3668        CH3    323    POX    C2P   1484          0     15.035   ; qtot 14
; residue 324 CHL rtp CHL  q +1.0
  3669       CH3L    324    CHL    CN1   1485       0.42     15.035   ; qtot 14.42
  3670       CH3L    324    CHL    CN2   1485       0.42     15.035   ; qtot 14.84
  3671       CH3L    324    CHL    CN3   1485       0.42     15.035   ; qtot 15.26
  3672         NL    324    CHL    NTM   1485      -0.58    14.0067   ; qtot 14.68
  3673        CH2    324    CHL     CB   1485       0.32     14.027   ; qtot 15
; residue 325 PJ2 rtp PJ2  q -1.0
  3674        CH2    325    PJ2     CA   1486       0.39     14.027   ; qtot 15.39
  3675         OA    325    PJ2     OA   1486      -0.69    15.9994   ; qtot 14.7
  3676          P    325    PJ2      P   1486       1.71    30.9738   ; qtot 16.41
  3677        OML    325    PJ2     OB   1486       -0.9    15.9994   ; qtot 15.51
  3678          H    325    PJ2     HB   1486          0      1.008   ; qtot 15.51
  3679        OML    325    PJ2     OG   1486       -0.9    15.9994   ; qtot 14.61
  3680          H    325    PJ2     HG   1486          0      1.008   ; qtot 14.61
  3681         OA    325    PJ2     OD   1486      -0.61    15.9994   ; qtot 14
; residue 326 POX rtp POX  q  0.0
  3682        CH2    326    POX     CD   1487       0.21     14.027   ; qtot 14.21
  3683        CH1    326    POX     CE   1487       0.42     13.019   ; qtot 14.63
  3684         OE    326    POX     OE   1487      -0.75    15.9994   ; qtot 13.88
  3685          C    326    POX    C1A   1487       0.85     12.011   ; qtot 14.73
  3686          O    326    POX    O1A   1487      -0.73    15.9994   ; qtot 14
  3687        CH2    326    POX    C1B   1488          0     14.027   ; qtot 14
  3688        CH2    326    POX    C1C   1488          0     14.027   ; qtot 14
  3689        CH2    326    POX    C1D   1489          0     14.027   ; qtot 14
  3690        CH2    326    POX    C1E   1489          0     14.027   ; qtot 14
  3691        CH2    326    POX    C1F   1490          0     14.027   ; qtot 14
  3692        CH2    326    POX    C1G   1490          0     14.027   ; qtot 14
  3693        CH2    326    POX    C1H   1491          0     14.027   ; qtot 14
  3694        CR1    326    POX    C1I   1491          0     13.019   ; qtot 14
  3695        CR1    326    POX    C1J   1492          0     13.019   ; qtot 14
  3696        CH2    326    POX    C1K   1492          0     14.027   ; qtot 14
  3697        CH2    326    POX    C1L   1493          0     14.027   ; qtot 14
  3698        CH2    326    POX    C1M   1493          0     14.027   ; qtot 14
  3699        CH2    326    POX    C1N   1494          0     14.027   ; qtot 14
  3700        CH2    326    POX    C1O   1494          0     14.027   ; qtot 14
  3701        CH2    326    POX    C1P   1495          0     14.027   ; qtot 14
  3702        CH2    326    POX    C1Q   1495          0     14.027   ; qtot 14
  3703        CH3    326    POX    C1R   1496          0     15.035   ; qtot 14
  3704        CH2    326    POX     CZ   1497       0.41     14.027   ; qtot 14.41
  3705         OE    326    POX     OZ   1497      -0.56    15.9994   ; qtot 13.85
  3706          C    326    POX    C2A   1497       0.83     12.011   ; qtot 14.68
  3707          O    326    POX    O2A   1497      -0.68    15.9994   ; qtot 14
  3708        CH2    326    POX    C2B   1498          0     14.027   ; qtot 14
  3709        CH2    326    POX    C2C   1498          0     14.027   ; qtot 14
  3710        CH2    326    POX    C2D   1499          0     14.027   ; qtot 14
  3711        CH2    326    POX    C2E   1499          0     14.027   ; qtot 14
  3712        CH2    326    POX    C2F   1500          0     14.027   ; qtot 14
  3713        CH2    326    POX    C2G   1500          0     14.027   ; qtot 14
  3714        CH2    326    POX    C2H   1501          0     14.027   ; qtot 14
  3715        CH2    326    POX    C2I   1501          0     14.027   ; qtot 14
  3716        CH2    326    POX    C2J   1502          0     14.027   ; qtot 14
  3717        CH2    326    POX    C2K   1502          0     14.027   ; qtot 14
  3718        CH2    326    POX    C2L   1503          0     14.027   ; qtot 14
  3719        CH2    326    POX    C2M   1503          0     14.027   ; qtot 14
  3720        CH2    326    POX    C2N   1504          0     14.027   ; qtot 14
  3721        CH2    326    POX    C2O   1504          0     14.027   ; qtot 14
  3722        CH3    326    POX    C2P   1505          0     15.035   ; qtot 14
; residue 327 CHL rtp CHL  q +1.0
  3723       CH3L    327    CHL    CN1   1506       0.42     15.035   ; qtot 14.42
  3724       CH3L    327    CHL    CN2   1506       0.42     15.035   ; qtot 14.84
  3725       CH3L    327    CHL    CN3   1506       0.42     15.035   ; qtot 15.26
  3726         NL    327    CHL    NTM   1506      -0.58    14.0067   ; qtot 14.68
  3727        CH2    327    CHL     CB   1506       0.32     14.027   ; qtot 15
; residue 328 PJ2 rtp PJ2  q -1.0
  3728        CH2    328    PJ2     CA   1507       0.39     14.027   ; qtot 15.39
  3729         OA    328    PJ2     OA   1507      -0.69    15.9994   ; qtot 14.7
  3730          P    328    PJ2      P   1507       1.71    30.9738   ; qtot 16.41
  3731        OML    328    PJ2     OB   1507       -0.9    15.9994   ; qtot 15.51
  3732          H    328    PJ2     HB   1507          0      1.008   ; qtot 15.51
  3733        OML    328    PJ2     OG   1507       -0.9    15.9994   ; qtot 14.61
  3734          H    328    PJ2     HG   1507          0      1.008   ; qtot 14.61
  3735         OA    328    PJ2     OD   1507      -0.61    15.9994   ; qtot 14
; residue 329 POX rtp POX  q  0.0
  3736        CH2    329    POX     CD   1508       0.21     14.027   ; qtot 14.21
  3737        CH1    329    POX     CE   1508       0.42     13.019   ; qtot 14.63
  3738         OE    329    POX     OE   1508      -0.75    15.9994   ; qtot 13.88
  3739          C    329    POX    C1A   1508       0.85     12.011   ; qtot 14.73
  3740          O    329    POX    O1A   1508      -0.73    15.9994   ; qtot 14
  3741        CH2    329    POX    C1B   1509          0     14.027   ; qtot 14
  3742        CH2    329    POX    C1C   1509          0     14.027   ; qtot 14
  3743        CH2    329    POX    C1D   1510          0     14.027   ; qtot 14
  3744        CH2    329    POX    C1E   1510          0     14.027   ; qtot 14
  3745        CH2    329    POX    C1F   1511          0     14.027   ; qtot 14
  3746        CH2    329    POX    C1G   1511          0     14.027   ; qtot 14
  3747        CH2    329    POX    C1H   1512          0     14.027   ; qtot 14
  3748        CR1    329    POX    C1I   1512          0     13.019   ; qtot 14
  3749        CR1    329    POX    C1J   1513          0     13.019   ; qtot 14
  3750        CH2    329    POX    C1K   1513          0     14.027   ; qtot 14
  3751        CH2    329    POX    C1L   1514          0     14.027   ; qtot 14
  3752        CH2    329    POX    C1M   1514          0     14.027   ; qtot 14
  3753        CH2    329    POX    C1N   1515          0     14.027   ; qtot 14
  3754        CH2    329    POX    C1O   1515          0     14.027   ; qtot 14
  3755        CH2    329    POX    C1P   1516          0     14.027   ; qtot 14
  3756        CH2    329    POX    C1Q   1516          0     14.027   ; qtot 14
  3757        CH3    329    POX    C1R   1517          0     15.035   ; qtot 14
  3758        CH2    329    POX     CZ   1518       0.41     14.027   ; qtot 14.41
  3759         OE    329    POX     OZ   1518      -0.56    15.9994   ; qtot 13.85
  3760          C    329    POX    C2A   1518       0.83     12.011   ; qtot 14.68
  3761          O    329    POX    O2A   1518      -0.68    15.9994   ; qtot 14
  3762        CH2    329    POX    C2B   1519          0     14.027   ; qtot 14
  3763        CH2    329    POX    C2C   1519          0     14.027   ; qtot 14
  3764        CH2    329    POX    C2D   1520          0     14.027   ; qtot 14
  3765        CH2    329    POX    C2E   1520          0     14.027   ; qtot 14
  3766        CH2    329    POX    C2F   1521          0     14.027   ; qtot 14
  3767        CH2    329    POX    C2G   1521          0     14.027   ; qtot 14
  3768        CH2    329    POX    C2H   1522          0     14.027   ; qtot 14
  3769        CH2    329    POX    C2I   1522          0     14.027   ; qtot 14
  3770        CH2    329    POX    C2J   1523          0     14.027   ; qtot 14
  3771        CH2    329    POX    C2K   1523          0     14.027   ; qtot 14
  3772        CH2    329    POX    C2L   1524          0     14.027   ; qtot 14
  3773        CH2    329    POX    C2M   1524          0     14.027   ; qtot 14
  3774        CH2    329    POX    C2N   1525          0     14.027   ; qtot 14
  3775        CH2    329    POX    C2O   1525          0     14.027   ; qtot 14
  3776        CH3    329    POX    C2P   1526          0     15.035   ; qtot 14
; residue 330 CHL rtp CHL  q +1.0
  3777       CH3L    330    CHL    CN1   1527       0.42     15.035   ; qtot 14.42
  3778       CH3L    330    CHL    CN2   1527       0.42     15.035   ; qtot 14.84
  3779       CH3L    330    CHL    CN3   1527       0.42     15.035   ; qtot 15.26
  3780         NL    330    CHL    NTM   1527      -0.58    14.0067   ; qtot 14.68
  3781        CH2    330    CHL     CB   1527       0.32     14.027   ; qtot 15
; residue 331 PJ2 rtp PJ2  q -1.0
  3782        CH2    331    PJ2     CA   1528       0.39     14.027   ; qtot 15.39
  3783         OA    331    PJ2     OA   1528      -0.69    15.9994   ; qtot 14.7
  3784          P    331    PJ2      P   1528       1.71    30.9738   ; qtot 16.41
  3785        OML    331    PJ2     OB   1528       -0.9    15.9994   ; qtot 15.51
  3786          H    331    PJ2     HB   1528          0      1.008   ; qtot 15.51
  3787        OML    331    PJ2     OG   1528       -0.9    15.9994   ; qtot 14.61
  3788          H    331    PJ2     HG   1528          0      1.008   ; qtot 14.61
  3789         OA    331    PJ2     OD   1528      -0.61    15.9994   ; qtot 14
; residue 332 POX rtp POX  q  0.0
  3790        CH2    332    POX     CD   1529       0.21     14.027   ; qtot 14.21
  3791        CH1    332    POX     CE   1529       0.42     13.019   ; qtot 14.63
  3792         OE    332    POX     OE   1529      -0.75    15.9994   ; qtot 13.88
  3793          C    332    POX    C1A   1529       0.85     12.011   ; qtot 14.73
  3794          O    332    POX    O1A   1529      -0.73    15.9994   ; qtot 14
  3795        CH2    332    POX    C1B   1530          0     14.027   ; qtot 14
  3796        CH2    332    POX    C1C   1530          0     14.027   ; qtot 14
  3797        CH2    332    POX    C1D   1531          0     14.027   ; qtot 14
  3798        CH2    332    POX    C1E   1531          0     14.027   ; qtot 14
  3799        CH2    332    POX    C1F   1532          0     14.027   ; qtot 14
  3800        CH2    332    POX    C1G   1532          0     14.027   ; qtot 14
  3801        CH2    332    POX    C1H   1533          0     14.027   ; qtot 14
  3802        CR1    332    POX    C1I   1533          0     13.019   ; qtot 14
  3803        CR1    332    POX    C1J   1534          0     13.019   ; qtot 14
  3804        CH2    332    POX    C1K   1534          0     14.027   ; qtot 14
  3805        CH2    332    POX    C1L   1535          0     14.027   ; qtot 14
  3806        CH2    332    POX    C1M   1535          0     14.027   ; qtot 14
  3807        CH2    332    POX    C1N   1536          0     14.027   ; qtot 14
  3808        CH2    332    POX    C1O   1536          0     14.027   ; qtot 14
  3809        CH2    332    POX    C1P   1537          0     14.027   ; qtot 14
  3810        CH2    332    POX    C1Q   1537          0     14.027   ; qtot 14
  3811        CH3    332    POX    C1R   1538          0     15.035   ; qtot 14
  3812        CH2    332    POX     CZ   1539       0.41     14.027   ; qtot 14.41
  3813         OE    332    POX     OZ   1539      -0.56    15.9994   ; qtot 13.85
  3814          C    332    POX    C2A   1539       0.83     12.011   ; qtot 14.68
  3815          O    332    POX    O2A   1539      -0.68    15.9994   ; qtot 14
  3816        CH2    332    POX    C2B   1540          0     14.027   ; qtot 14
  3817        CH2    332    POX    C2C   1540          0     14.027   ; qtot 14
  3818        CH2    332    POX    C2D   1541          0     14.027   ; qtot 14
  3819        CH2    332    POX    C2E   1541          0     14.027   ; qtot 14
  3820        CH2    332    POX    C2F   1542          0     14.027   ; qtot 14
  3821        CH2    332    POX    C2G   1542          0     14.027   ; qtot 14
  3822        CH2    332    POX    C2H   1543          0     14.027   ; qtot 14
  3823        CH2    332    POX    C2I   1543          0     14.027   ; qtot 14
  3824        CH2    332    POX    C2J   1544          0     14.027   ; qtot 14
  3825        CH2    332    POX    C2K   1544          0     14.027   ; qtot 14
  3826        CH2    332    POX    C2L   1545          0     14.027   ; qtot 14
  3827        CH2    332    POX    C2M   1545          0     14.027   ; qtot 14
  3828        CH2    332    POX    C2N   1546          0     14.027   ; qtot 14
  3829        CH2    332    POX    C2O   1546          0     14.027   ; qtot 14
  3830        CH3    332    POX    C2P   1547          0     15.035   ; qtot 14
; residue 333 CHL rtp CHL  q +1.0
  3831       CH3L    333    CHL    CN1   1548       0.42     15.035   ; qtot 14.42
  3832       CH3L    333    CHL    CN2   1548       0.42     15.035   ; qtot 14.84
  3833       CH3L    333    CHL    CN3   1548       0.42     15.035   ; qtot 15.26
  3834         NL    333    CHL    NTM   1548      -0.58    14.0067   ; qtot 14.68
  3835        CH2    333    CHL     CB   1548       0.32     14.027   ; qtot 15
; residue 334 PJ2 rtp PJ2  q -1.0
  3836        CH2    334    PJ2     CA   1549       0.39     14.027   ; qtot 15.39
  3837         OA    334    PJ2     OA   1549      -0.69    15.9994   ; qtot 14.7
  3838          P    334    PJ2      P   1549       1.71    30.9738   ; qtot 16.41
  3839        OML    334    PJ2     OB   1549       -0.9    15.9994   ; qtot 15.51
  3840          H    334    PJ2     HB   1549          0      1.008   ; qtot 15.51
  3841        OML    334    PJ2     OG   1549       -0.9    15.9994   ; qtot 14.61
  3842          H    334    PJ2     HG   1549          0      1.008   ; qtot 14.61
  3843         OA    334    PJ2     OD   1549      -0.61    15.9994   ; qtot 14
; residue 335 POX rtp POX  q  0.0
  3844        CH2    335    POX     CD   1550       0.21     14.027   ; qtot 14.21
  3845        CH1    335    POX     CE   1550       0.42     13.019   ; qtot 14.63
  3846         OE    335    POX     OE   1550      -0.75    15.9994   ; qtot 13.88
  3847          C    335    POX    C1A   1550       0.85     12.011   ; qtot 14.73
  3848          O    335    POX    O1A   1550      -0.73    15.9994   ; qtot 14
  3849        CH2    335    POX    C1B   1551          0     14.027   ; qtot 14
  3850        CH2    335    POX    C1C   1551          0     14.027   ; qtot 14
  3851        CH2    335    POX    C1D   1552          0     14.027   ; qtot 14
  3852        CH2    335    POX    C1E   1552          0     14.027   ; qtot 14
  3853        CH2    335    POX    C1F   1553          0     14.027   ; qtot 14
  3854        CH2    335    POX    C1G   1553          0     14.027   ; qtot 14
  3855        CH2    335    POX    C1H   1554          0     14.027   ; qtot 14
  3856        CR1    335    POX    C1I   1554          0     13.019   ; qtot 14
  3857        CR1    335    POX    C1J   1555          0     13.019   ; qtot 14
  3858        CH2    335    POX    C1K   1555          0     14.027   ; qtot 14
  3859        CH2    335    POX    C1L   1556          0     14.027   ; qtot 14
  3860        CH2    335    POX    C1M   1556          0     14.027   ; qtot 14
  3861        CH2    335    POX    C1N   1557          0     14.027   ; qtot 14
  3862        CH2    335    POX    C1O   1557          0     14.027   ; qtot 14
  3863        CH2    335    POX    C1P   1558          0     14.027   ; qtot 14
  3864        CH2    335    POX    C1Q   1558          0     14.027   ; qtot 14
  3865        CH3    335    POX    C1R   1559          0     15.035   ; qtot 14
  3866        CH2    335    POX     CZ   1560       0.41     14.027   ; qtot 14.41
  3867         OE    335    POX     OZ   1560      -0.56    15.9994   ; qtot 13.85
  3868          C    335    POX    C2A   1560       0.83     12.011   ; qtot 14.68
  3869          O    335    POX    O2A   1560      -0.68    15.9994   ; qtot 14
  3870        CH2    335    POX    C2B   1561          0     14.027   ; qtot 14
  3871        CH2    335    POX    C2C   1561          0     14.027   ; qtot 14
  3872        CH2    335    POX    C2D   1562          0     14.027   ; qtot 14
  3873        CH2    335    POX    C2E   1562          0     14.027   ; qtot 14
  3874        CH2    335    POX    C2F   1563          0     14.027   ; qtot 14
  3875        CH2    335    POX    C2G   1563          0     14.027   ; qtot 14
  3876        CH2    335    POX    C2H   1564          0     14.027   ; qtot 14
  3877        CH2    335    POX    C2I   1564          0     14.027   ; qtot 14
  3878        CH2    335    POX    C2J   1565          0     14.027   ; qtot 14
  3879        CH2    335    POX    C2K   1565          0     14.027   ; qtot 14
  3880        CH2    335    POX    C2L   1566          0     14.027   ; qtot 14
  3881        CH2    335    POX    C2M   1566          0     14.027   ; qtot 14
  3882        CH2    335    POX    C2N   1567          0     14.027   ; qtot 14
  3883        CH2    335    POX    C2O   1567          0     14.027   ; qtot 14
  3884        CH3    335    POX    C2P   1568          0     15.035   ; qtot 14
; residue 336 CHL rtp CHL  q +1.0
  3885       CH3L    336    CHL    CN1   1569       0.42     15.035   ; qtot 14.42
  3886       CH3L    336    CHL    CN2   1569       0.42     15.035   ; qtot 14.84
  3887       CH3L    336    CHL    CN3   1569       0.42     15.035   ; qtot 15.26
  3888         NL    336    CHL    NTM   1569      -0.58    14.0067   ; qtot 14.68
  3889        CH2    336    CHL     CB   1569       0.32     14.027   ; qtot 15
; residue 337 PJ2 rtp PJ2  q -1.0
  3890        CH2    337    PJ2     CA   1570       0.39     14.027   ; qtot 15.39
  3891         OA    337    PJ2     OA   1570      -0.69    15.9994   ; qtot 14.7
  3892          P    337    PJ2      P   1570       1.71    30.9738   ; qtot 16.41
  3893        OML    337    PJ2     OB   1570       -0.9    15.9994   ; qtot 15.51
  3894          H    337    PJ2     HB   1570          0      1.008   ; qtot 15.51
  3895        OML    337    PJ2     OG   1570       -0.9    15.9994   ; qtot 14.61
  3896          H    337    PJ2     HG   1570          0      1.008   ; qtot 14.61
  3897         OA    337    PJ2     OD   1570      -0.61    15.9994   ; qtot 14
; residue 338 POX rtp POX  q  0.0
  3898        CH2    338    POX     CD   1571       0.21     14.027   ; qtot 14.21
  3899        CH1    338    POX     CE   1571       0.42     13.019   ; qtot 14.63
  3900         OE    338    POX     OE   1571      -0.75    15.9994   ; qtot 13.88
  3901          C    338    POX    C1A   1571       0.85     12.011   ; qtot 14.73
  3902          O    338    POX    O1A   1571      -0.73    15.9994   ; qtot 14
  3903        CH2    338    POX    C1B   1572          0     14.027   ; qtot 14
  3904        CH2    338    POX    C1C   1572          0     14.027   ; qtot 14
  3905        CH2    338    POX    C1D   1573          0     14.027   ; qtot 14
  3906        CH2    338    POX    C1E   1573          0     14.027   ; qtot 14
  3907        CH2    338    POX    C1F   1574          0     14.027   ; qtot 14
  3908        CH2    338    POX    C1G   1574          0     14.027   ; qtot 14
  3909        CH2    338    POX    C1H   1575          0     14.027   ; qtot 14
  3910        CR1    338    POX    C1I   1575          0     13.019   ; qtot 14
  3911        CR1    338    POX    C1J   1576          0     13.019   ; qtot 14
  3912        CH2    338    POX    C1K   1576          0     14.027   ; qtot 14
  3913        CH2    338    POX    C1L   1577          0     14.027   ; qtot 14
  3914        CH2    338    POX    C1M   1577          0     14.027   ; qtot 14
  3915        CH2    338    POX    C1N   1578          0     14.027   ; qtot 14
  3916        CH2    338    POX    C1O   1578          0     14.027   ; qtot 14
  3917        CH2    338    POX    C1P   1579          0     14.027   ; qtot 14
  3918        CH2    338    POX    C1Q   1579          0     14.027   ; qtot 14
  3919        CH3    338    POX    C1R   1580          0     15.035   ; qtot 14
  3920        CH2    338    POX     CZ   1581       0.41     14.027   ; qtot 14.41
  3921         OE    338    POX     OZ   1581      -0.56    15.9994   ; qtot 13.85
  3922          C    338    POX    C2A   1581       0.83     12.011   ; qtot 14.68
  3923          O    338    POX    O2A   1581      -0.68    15.9994   ; qtot 14
  3924        CH2    338    POX    C2B   1582          0     14.027   ; qtot 14
  3925        CH2    338    POX    C2C   1582          0     14.027   ; qtot 14
  3926        CH2    338    POX    C2D   1583          0     14.027   ; qtot 14
  3927        CH2    338    POX    C2E   1583          0     14.027   ; qtot 14
  3928        CH2    338    POX    C2F   1584          0     14.027   ; qtot 14
  3929        CH2    338    POX    C2G   1584          0     14.027   ; qtot 14
  3930        CH2    338    POX    C2H   1585          0     14.027   ; qtot 14
  3931        CH2    338    POX    C2I   1585          0     14.027   ; qtot 14
  3932        CH2    338    POX    C2J   1586          0     14.027   ; qtot 14
  3933        CH2    338    POX    C2K   1586          0     14.027   ; qtot 14
  3934        CH2    338    POX    C2L   1587          0     14.027   ; qtot 14
  3935        CH2    338    POX    C2M   1587          0     14.027   ; qtot 14
  3936        CH2    338    POX    C2N   1588          0     14.027   ; qtot 14
  3937        CH2    338    POX    C2O   1588          0     14.027   ; qtot 14
  3938        CH3    338    POX    C2P   1589          0     15.035   ; qtot 14
; residue 339 CHL rtp CHL  q +1.0
  3939       CH3L    339    CHL    CN1   1590       0.42     15.035   ; qtot 14.42
  3940       CH3L    339    CHL    CN2   1590       0.42     15.035   ; qtot 14.84
  3941       CH3L    339    CHL    CN3   1590       0.42     15.035   ; qtot 15.26
  3942         NL    339    CHL    NTM   1590      -0.58    14.0067   ; qtot 14.68
  3943        CH2    339    CHL     CB   1590       0.32     14.027   ; qtot 15
; residue 340 PJ2 rtp PJ2  q -1.0
  3944        CH2    340    PJ2     CA   1591       0.39     14.027   ; qtot 15.39
  3945         OA    340    PJ2     OA   1591      -0.69    15.9994   ; qtot 14.7
  3946          P    340    PJ2      P   1591       1.71    30.9738   ; qtot 16.41
  3947        OML    340    PJ2     OB   1591       -0.9    15.9994   ; qtot 15.51
  3948          H    340    PJ2     HB   1591          0      1.008   ; qtot 15.51
  3949        OML    340    PJ2     OG   1591       -0.9    15.9994   ; qtot 14.61
  3950          H    340    PJ2     HG   1591          0      1.008   ; qtot 14.61
  3951         OA    340    PJ2     OD   1591      -0.61    15.9994   ; qtot 14
; residue 341 POX rtp POX  q  0.0
  3952        CH2    341    POX     CD   1592       0.21     14.027   ; qtot 14.21
  3953        CH1    341    POX     CE   1592       0.42     13.019   ; qtot 14.63
  3954         OE    341    POX     OE   1592      -0.75    15.9994   ; qtot 13.88
  3955          C    341    POX    C1A   1592       0.85     12.011   ; qtot 14.73
  3956          O    341    POX    O1A   1592      -0.73    15.9994   ; qtot 14
  3957        CH2    341    POX    C1B   1593          0     14.027   ; qtot 14
  3958        CH2    341    POX    C1C   1593          0     14.027   ; qtot 14
  3959        CH2    341    POX    C1D   1594          0     14.027   ; qtot 14
  3960        CH2    341    POX    C1E   1594          0     14.027   ; qtot 14
  3961        CH2    341    POX    C1F   1595          0     14.027   ; qtot 14
  3962        CH2    341    POX    C1G   1595          0     14.027   ; qtot 14
  3963        CH2    341    POX    C1H   1596          0     14.027   ; qtot 14
  3964        CR1    341    POX    C1I   1596          0     13.019   ; qtot 14
  3965        CR1    341    POX    C1J   1597          0     13.019   ; qtot 14
  3966        CH2    341    POX    C1K   1597          0     14.027   ; qtot 14
  3967        CH2    341    POX    C1L   1598          0     14.027   ; qtot 14
  3968        CH2    341    POX    C1M   1598          0     14.027   ; qtot 14
  3969        CH2    341    POX    C1N   1599          0     14.027   ; qtot 14
  3970        CH2    341    POX    C1O   1599          0     14.027   ; qtot 14
  3971        CH2    341    POX    C1P   1600          0     14.027   ; qtot 14
  3972        CH2    341    POX    C1Q   1600          0     14.027   ; qtot 14
  3973        CH3    341    POX    C1R   1601          0     15.035   ; qtot 14
  3974        CH2    341    POX     CZ   1602       0.41     14.027   ; qtot 14.41
  3975         OE    341    POX     OZ   1602      -0.56    15.9994   ; qtot 13.85
  3976          C    341    POX    C2A   1602       0.83     12.011   ; qtot 14.68
  3977          O    341    POX    O2A   1602      -0.68    15.9994   ; qtot 14
  3978        CH2    341    POX    C2B   1603          0     14.027   ; qtot 14
  3979        CH2    341    POX    C2C   1603          0     14.027   ; qtot 14
  3980        CH2    341    POX    C2D   1604          0     14.027   ; qtot 14
  3981        CH2    341    POX    C2E   1604          0     14.027   ; qtot 14
  3982        CH2    341    POX    C2F   1605          0     14.027   ; qtot 14
  3983        CH2    341    POX    C2G   1605          0     14.027   ; qtot 14
  3984        CH2    341    POX    C2H   1606          0     14.027   ; qtot 14
  3985        CH2    341    POX    C2I   1606          0     14.027   ; qtot 14
  3986        CH2    341    POX    C2J   1607          0     14.027   ; qtot 14
  3987        CH2    341    POX    C2K   1607          0     14.027   ; qtot 14
  3988        CH2    341    POX    C2L   1608          0     14.027   ; qtot 14
  3989        CH2    341    POX    C2M   1608          0     14.027   ; qtot 14
  3990        CH2    341    POX    C2N   1609          0     14.027   ; qtot 14
  3991        CH2    341    POX    C2O   1609          0     14.027   ; qtot 14
  3992        CH3    341    POX    C2P   1610          0     15.035   ; qtot 14
; residue 342 CHL rtp CHL  q +1.0
  3993       CH3L    342    CHL    CN1   1611       0.42     15.035   ; qtot 14.42
  3994       CH3L    342    CHL    CN2   1611       0.42     15.035   ; qtot 14.84
  3995       CH3L    342    CHL    CN3   1611       0.42     15.035   ; qtot 15.26
  3996         NL    342    CHL    NTM   1611      -0.58    14.0067   ; qtot 14.68
  3997        CH2    342    CHL     CB   1611       0.32     14.027   ; qtot 15
; residue 343 PJ2 rtp PJ2  q -1.0
  3998        CH2    343    PJ2     CA   1612       0.39     14.027   ; qtot 15.39
  3999         OA    343    PJ2     OA   1612      -0.69    15.9994   ; qtot 14.7
  4000          P    343    PJ2      P   1612       1.71    30.9738   ; qtot 16.41
  4001        OML    343    PJ2     OB   1612       -0.9    15.9994   ; qtot 15.51
  4002          H    343    PJ2     HB   1612          0      1.008   ; qtot 15.51
  4003        OML    343    PJ2     OG   1612       -0.9    15.9994   ; qtot 14.61
  4004          H    343    PJ2     HG   1612          0      1.008   ; qtot 14.61
  4005         OA    343    PJ2     OD   1612      -0.61    15.9994   ; qtot 14
; residue 344 POX rtp POX  q  0.0
  4006        CH2    344    POX     CD   1613       0.21     14.027   ; qtot 14.21
  4007        CH1    344    POX     CE   1613       0.42     13.019   ; qtot 14.63
  4008         OE    344    POX     OE   1613      -0.75    15.9994   ; qtot 13.88
  4009          C    344    POX    C1A   1613       0.85     12.011   ; qtot 14.73
  4010          O    344    POX    O1A   1613      -0.73    15.9994   ; qtot 14
  4011        CH2    344    POX    C1B   1614          0     14.027   ; qtot 14
  4012        CH2    344    POX    C1C   1614          0     14.027   ; qtot 14
  4013        CH2    344    POX    C1D   1615          0     14.027   ; qtot 14
  4014        CH2    344    POX    C1E   1615          0     14.027   ; qtot 14
  4015        CH2    344    POX    C1F   1616          0     14.027   ; qtot 14
  4016        CH2    344    POX    C1G   1616          0     14.027   ; qtot 14
  4017        CH2    344    POX    C1H   1617          0     14.027   ; qtot 14
  4018        CR1    344    POX    C1I   1617          0     13.019   ; qtot 14
  4019        CR1    344    POX    C1J   1618          0     13.019   ; qtot 14
  4020        CH2    344    POX    C1K   1618          0     14.027   ; qtot 14
  4021        CH2    344    POX    C1L   1619          0     14.027   ; qtot 14
  4022        CH2    344    POX    C1M   1619          0     14.027   ; qtot 14
  4023        CH2    344    POX    C1N   1620          0     14.027   ; qtot 14
  4024        CH2    344    POX    C1O   1620          0     14.027   ; qtot 14
  4025        CH2    344    POX    C1P   1621          0     14.027   ; qtot 14
  4026        CH2    344    POX    C1Q   1621          0     14.027   ; qtot 14
  4027        CH3    344    POX    C1R   1622          0     15.035   ; qtot 14
  4028        CH2    344    POX     CZ   1623       0.41     14.027   ; qtot 14.41
  4029         OE    344    POX     OZ   1623      -0.56    15.9994   ; qtot 13.85
  4030          C    344    POX    C2A   1623       0.83     12.011   ; qtot 14.68
  4031          O    344    POX    O2A   1623      -0.68    15.9994   ; qtot 14
  4032        CH2    344    POX    C2B   1624          0     14.027   ; qtot 14
  4033        CH2    344    POX    C2C   1624          0     14.027   ; qtot 14
  4034        CH2    344    POX    C2D   1625          0     14.027   ; qtot 14
  4035        CH2    344    POX    C2E   1625          0     14.027   ; qtot 14
  4036        CH2    344    POX    C2F   1626          0     14.027   ; qtot 14
  4037        CH2    344    POX    C2G   1626          0     14.027   ; qtot 14
  4038        CH2    344    POX    C2H   1627          0     14.027   ; qtot 14
  4039        CH2    344    POX    C2I   1627          0     14.027   ; qtot 14
  4040        CH2    344    POX    C2J   1628          0     14.027   ; qtot 14
  4041        CH2    344    POX    C2K   1628          0     14.027   ; qtot 14
  4042        CH2    344    POX    C2L   1629          0     14.027   ; qtot 14
  4043        CH2    344    POX    C2M   1629          0     14.027   ; qtot 14
  4044        CH2    344    POX    C2N   1630          0     14.027   ; qtot 14
  4045        CH2    344    POX    C2O   1630          0     14.027   ; qtot 14
  4046        CH3    344    POX    C2P   1631          0     15.035   ; qtot 14
; residue 345 CHL rtp CHL  q +1.0
  4047       CH3L    345    CHL    CN1   1632       0.42     15.035   ; qtot 14.42
  4048       CH3L    345    CHL    CN2   1632       0.42     15.035   ; qtot 14.84
  4049       CH3L    345    CHL    CN3   1632       0.42     15.035   ; qtot 15.26
  4050         NL    345    CHL    NTM   1632      -0.58    14.0067   ; qtot 14.68
  4051        CH2    345    CHL     CB   1632       0.32     14.027   ; qtot 15
; residue 346 PJ2 rtp PJ2  q -1.0
  4052        CH2    346    PJ2     CA   1633       0.39     14.027   ; qtot 15.39
  4053         OA    346    PJ2     OA   1633      -0.69    15.9994   ; qtot 14.7
  4054          P    346    PJ2      P   1633       1.71    30.9738   ; qtot 16.41
  4055        OML    346    PJ2     OB   1633       -0.9    15.9994   ; qtot 15.51
  4056          H    346    PJ2     HB   1633          0      1.008   ; qtot 15.51
  4057        OML    346    PJ2     OG   1633       -0.9    15.9994   ; qtot 14.61
  4058          H    346    PJ2     HG   1633          0      1.008   ; qtot 14.61
  4059         OA    346    PJ2     OD   1633      -0.61    15.9994   ; qtot 14
; residue 347 POX rtp POX  q  0.0
  4060        CH2    347    POX     CD   1634       0.21     14.027   ; qtot 14.21
  4061        CH1    347    POX     CE   1634       0.42     13.019   ; qtot 14.63
  4062         OE    347    POX     OE   1634      -0.75    15.9994   ; qtot 13.88
  4063          C    347    POX    C1A   1634       0.85     12.011   ; qtot 14.73
  4064          O    347    POX    O1A   1634      -0.73    15.9994   ; qtot 14
  4065        CH2    347    POX    C1B   1635          0     14.027   ; qtot 14
  4066        CH2    347    POX    C1C   1635          0     14.027   ; qtot 14
  4067        CH2    347    POX    C1D   1636          0     14.027   ; qtot 14
  4068        CH2    347    POX    C1E   1636          0     14.027   ; qtot 14
  4069        CH2    347    POX    C1F   1637          0     14.027   ; qtot 14
  4070        CH2    347    POX    C1G   1637          0     14.027   ; qtot 14
  4071        CH2    347    POX    C1H   1638          0     14.027   ; qtot 14
  4072        CR1    347    POX    C1I   1638          0     13.019   ; qtot 14
  4073        CR1    347    POX    C1J   1639          0     13.019   ; qtot 14
  4074        CH2    347    POX    C1K   1639          0     14.027   ; qtot 14
  4075        CH2    347    POX    C1L   1640          0     14.027   ; qtot 14
  4076        CH2    347    POX    C1M   1640          0     14.027   ; qtot 14
  4077        CH2    347    POX    C1N   1641          0     14.027   ; qtot 14
  4078        CH2    347    POX    C1O   1641          0     14.027   ; qtot 14
  4079        CH2    347    POX    C1P   1642          0     14.027   ; qtot 14
  4080        CH2    347    POX    C1Q   1642          0     14.027   ; qtot 14
  4081        CH3    347    POX    C1R   1643          0     15.035   ; qtot 14
  4082        CH2    347    POX     CZ   1644       0.41     14.027   ; qtot 14.41
  4083         OE    347    POX     OZ   1644      -0.56    15.9994   ; qtot 13.85
  4084          C    347    POX    C2A   1644       0.83     12.011   ; qtot 14.68
  4085          O    347    POX    O2A   1644      -0.68    15.9994   ; qtot 14
  4086        CH2    347    POX    C2B   1645          0     14.027   ; qtot 14
  4087        CH2    347    POX    C2C   1645          0     14.027   ; qtot 14
  4088        CH2    347    POX    C2D   1646          0     14.027   ; qtot 14
  4089        CH2    347    POX    C2E   1646          0     14.027   ; qtot 14
  4090        CH2    347    POX    C2F   1647          0     14.027   ; qtot 14
  4091        CH2    347    POX    C2G   1647          0     14.027   ; qtot 14
  4092        CH2    347    POX    C2H   1648          0     14.027   ; qtot 14
  4093        CH2    347    POX    C2I   1648          0     14.027   ; qtot 14
  4094        CH2    347    POX    C2J   1649          0     14.027   ; qtot 14
  4095        CH2    347    POX    C2K   1649          0     14.027   ; qtot 14
  4096        CH2    347    POX    C2L   1650          0     14.027   ; qtot 14
  4097        CH2    347    POX    C2M   1650          0     14.027   ; qtot 14
  4098        CH2    347    POX    C2N   1651          0     14.027   ; qtot 14
  4099        CH2    347    POX    C2O   1651          0     14.027   ; qtot 14
  4100        CH3    347    POX    C2P   1652          0     15.035   ; qtot 14
; residue 348 CHL rtp CHL  q +1.0
  4101       CH3L    348    CHL    CN1   1653       0.42     15.035   ; qtot 14.42
  4102       CH3L    348    CHL    CN2   1653       0.42     15.035   ; qtot 14.84
  4103       CH3L    348    CHL    CN3   1653       0.42     15.035   ; qtot 15.26
  4104         NL    348    CHL    NTM   1653      -0.58    14.0067   ; qtot 14.68
  4105        CH2    348    CHL     CB   1653       0.32     14.027   ; qtot 15
; residue 349 PJ2 rtp PJ2  q -1.0
  4106        CH2    349    PJ2     CA   1654       0.39     14.027   ; qtot 15.39
  4107         OA    349    PJ2     OA   1654      -0.69    15.9994   ; qtot 14.7
  4108          P    349    PJ2      P   1654       1.71    30.9738   ; qtot 16.41
  4109        OML    349    PJ2     OB   1654       -0.9    15.9994   ; qtot 15.51
  4110          H    349    PJ2     HB   1654          0      1.008   ; qtot 15.51
  4111        OML    349    PJ2     OG   1654       -0.9    15.9994   ; qtot 14.61
  4112          H    349    PJ2     HG   1654          0      1.008   ; qtot 14.61
  4113         OA    349    PJ2     OD   1654      -0.61    15.9994   ; qtot 14
; residue 350 POX rtp POX  q  0.0
  4114        CH2    350    POX     CD   1655       0.21     14.027   ; qtot 14.21
  4115        CH1    350    POX     CE   1655       0.42     13.019   ; qtot 14.63
  4116         OE    350    POX     OE   1655      -0.75    15.9994   ; qtot 13.88
  4117          C    350    POX    C1A   1655       0.85     12.011   ; qtot 14.73
  4118          O    350    POX    O1A   1655      -0.73    15.9994   ; qtot 14
  4119        CH2    350    POX    C1B   1656          0     14.027   ; qtot 14
  4120        CH2    350    POX    C1C   1656          0     14.027   ; qtot 14
  4121        CH2    350    POX    C1D   1657          0     14.027   ; qtot 14
  4122        CH2    350    POX    C1E   1657          0     14.027   ; qtot 14
  4123        CH2    350    POX    C1F   1658          0     14.027   ; qtot 14
  4124        CH2    350    POX    C1G   1658          0     14.027   ; qtot 14
  4125        CH2    350    POX    C1H   1659          0     14.027   ; qtot 14
  4126        CR1    350    POX    C1I   1659          0     13.019   ; qtot 14
  4127        CR1    350    POX    C1J   1660          0     13.019   ; qtot 14
  4128        CH2    350    POX    C1K   1660          0     14.027   ; qtot 14
  4129        CH2    350    POX    C1L   1661          0     14.027   ; qtot 14
  4130        CH2    350    POX    C1M   1661          0     14.027   ; qtot 14
  4131        CH2    350    POX    C1N   1662          0     14.027   ; qtot 14
  4132        CH2    350    POX    C1O   1662          0     14.027   ; qtot 14
  4133        CH2    350    POX    C1P   1663          0     14.027   ; qtot 14
  4134        CH2    350    POX    C1Q   1663          0     14.027   ; qtot 14
  4135        CH3    350    POX    C1R   1664          0     15.035   ; qtot 14
  4136        CH2    350    POX     CZ   1665       0.41     14.027   ; qtot 14.41
  4137         OE    350    POX     OZ   1665      -0.56    15.9994   ; qtot 13.85
  4138          C    350    POX    C2A   1665       0.83     12.011   ; qtot 14.68
  4139          O    350    POX    O2A   1665      -0.68    15.9994   ; qtot 14
  4140        CH2    350    POX    C2B   1666          0     14.027   ; qtot 14
  4141        CH2    350    POX    C2C   1666          0     14.027   ; qtot 14
  4142        CH2    350    POX    C2D   1667          0     14.027   ; qtot 14
  4143        CH2    350    POX    C2E   1667          0     14.027   ; qtot 14
  4144        CH2    350    POX    C2F   1668          0     14.027   ; qtot 14
  4145        CH2    350    POX    C2G   1668          0     14.027   ; qtot 14
  4146        CH2    350    POX    C2H   1669          0     14.027   ; qtot 14
  4147        CH2    350    POX    C2I   1669          0     14.027   ; qtot 14
  4148        CH2    350    POX    C2J   1670          0     14.027   ; qtot 14
  4149        CH2    350    POX    C2K   1670          0     14.027   ; qtot 14
  4150        CH2    350    POX    C2L   1671          0     14.027   ; qtot 14
  4151        CH2    350    POX    C2M   1671          0     14.027   ; qtot 14
  4152        CH2    350    POX    C2N   1672          0     14.027   ; qtot 14
  4153        CH2    350    POX    C2O   1672          0     14.027   ; qtot 14
  4154        CH3    350    POX    C2P   1673          0     15.035   ; qtot 14
; residue 351 CHL rtp CHL  q +1.0
  4155       CH3L    351    CHL    CN1   1674       0.42     15.035   ; qtot 14.42
  4156       CH3L    351    CHL    CN2   1674       0.42     15.035   ; qtot 14.84
  4157       CH3L    351    CHL    CN3   1674       0.42     15.035   ; qtot 15.26
  4158         NL    351    CHL    NTM   1674      -0.58    14.0067   ; qtot 14.68
  4159        CH2    351    CHL     CB   1674       0.32     14.027   ; qtot 15
; residue 352 PJ2 rtp PJ2  q -1.0
  4160        CH2    352    PJ2     CA   1675       0.39     14.027   ; qtot 15.39
  4161         OA    352    PJ2     OA   1675      -0.69    15.9994   ; qtot 14.7
  4162          P    352    PJ2      P   1675       1.71    30.9738   ; qtot 16.41
  4163        OML    352    PJ2     OB   1675       -0.9    15.9994   ; qtot 15.51
  4164          H    352    PJ2     HB   1675          0      1.008   ; qtot 15.51
  4165        OML    352    PJ2     OG   1675       -0.9    15.9994   ; qtot 14.61
  4166          H    352    PJ2     HG   1675          0      1.008   ; qtot 14.61
  4167         OA    352    PJ2     OD   1675      -0.61    15.9994   ; qtot 14
; residue 353 POX rtp POX  q  0.0
  4168        CH2    353    POX     CD   1676       0.21     14.027   ; qtot 14.21
  4169        CH1    353    POX     CE   1676       0.42     13.019   ; qtot 14.63
  4170         OE    353    POX     OE   1676      -0.75    15.9994   ; qtot 13.88
  4171          C    353    POX    C1A   1676       0.85     12.011   ; qtot 14.73
  4172          O    353    POX    O1A   1676      -0.73    15.9994   ; qtot 14
  4173        CH2    353    POX    C1B   1677          0     14.027   ; qtot 14
  4174        CH2    353    POX    C1C   1677          0     14.027   ; qtot 14
  4175        CH2    353    POX    C1D   1678          0     14.027   ; qtot 14
  4176        CH2    353    POX    C1E   1678          0     14.027   ; qtot 14
  4177        CH2    353    POX    C1F   1679          0     14.027   ; qtot 14
  4178        CH2    353    POX    C1G   1679          0     14.027   ; qtot 14
  4179        CH2    353    POX    C1H   1680          0     14.027   ; qtot 14
  4180        CR1    353    POX    C1I   1680          0     13.019   ; qtot 14
  4181        CR1    353    POX    C1J   1681          0     13.019   ; qtot 14
  4182        CH2    353    POX    C1K   1681          0     14.027   ; qtot 14
  4183        CH2    353    POX    C1L   1682          0     14.027   ; qtot 14
  4184        CH2    353    POX    C1M   1682          0     14.027   ; qtot 14
  4185        CH2    353    POX    C1N   1683          0     14.027   ; qtot 14
  4186        CH2    353    POX    C1O   1683          0     14.027   ; qtot 14
  4187        CH2    353    POX    C1P   1684          0     14.027   ; qtot 14
  4188        CH2    353    POX    C1Q   1684          0     14.027   ; qtot 14
  4189        CH3    353    POX    C1R   1685          0     15.035   ; qtot 14
  4190        CH2    353    POX     CZ   1686       0.41     14.027   ; qtot 14.41
  4191         OE    353    POX     OZ   1686      -0.56    15.9994   ; qtot 13.85
  4192          C    353    POX    C2A   1686       0.83     12.011   ; qtot 14.68
  4193          O    353    POX    O2A   1686      -0.68    15.9994   ; qtot 14
  4194        CH2    353    POX    C2B   1687          0     14.027   ; qtot 14
  4195        CH2    353    POX    C2C   1687          0     14.027   ; qtot 14
  4196        CH2    353    POX    C2D   1688          0     14.027   ; qtot 14
  4197        CH2    353    POX    C2E   1688          0     14.027   ; qtot 14
  4198        CH2    353    POX    C2F   1689          0     14.027   ; qtot 14
  4199        CH2    353    POX    C2G   1689          0     14.027   ; qtot 14
  4200        CH2    353    POX    C2H   1690          0     14.027   ; qtot 14
  4201        CH2    353    POX    C2I   1690          0     14.027   ; qtot 14
  4202        CH2    353    POX    C2J   1691          0     14.027   ; qtot 14
  4203        CH2    353    POX    C2K   1691          0     14.027   ; qtot 14
  4204        CH2    353    POX    C2L   1692          0     14.027   ; qtot 14
  4205        CH2    353    POX    C2M   1692          0     14.027   ; qtot 14
  4206        CH2    353    POX    C2N   1693          0     14.027   ; qtot 14
  4207        CH2    353    POX    C2O   1693          0     14.027   ; qtot 14
  4208        CH3    353    POX    C2P   1694          0     15.035   ; qtot 14
; residue 354 CHL rtp CHL  q +1.0
  4209       CH3L    354    CHL    CN1   1695       0.42     15.035   ; qtot 14.42
  4210       CH3L    354    CHL    CN2   1695       0.42     15.035   ; qtot 14.84
  4211       CH3L    354    CHL    CN3   1695       0.42     15.035   ; qtot 15.26
  4212         NL    354    CHL    NTM   1695      -0.58    14.0067   ; qtot 14.68
  4213        CH2    354    CHL     CB   1695       0.32     14.027   ; qtot 15
; residue 355 PJ2 rtp PJ2  q -1.0
  4214        CH2    355    PJ2     CA   1696       0.39     14.027   ; qtot 15.39
  4215         OA    355    PJ2     OA   1696      -0.69    15.9994   ; qtot 14.7
  4216          P    355    PJ2      P   1696       1.71    30.9738   ; qtot 16.41
  4217        OML    355    PJ2     OB   1696       -0.9    15.9994   ; qtot 15.51
  4218          H    355    PJ2     HB   1696          0      1.008   ; qtot 15.51
  4219        OML    355    PJ2     OG   1696       -0.9    15.9994   ; qtot 14.61
  4220          H    355    PJ2     HG   1696          0      1.008   ; qtot 14.61
  4221         OA    355    PJ2     OD   1696      -0.61    15.9994   ; qtot 14
; residue 356 POX rtp POX  q  0.0
  4222        CH2    356    POX     CD   1697       0.21     14.027   ; qtot 14.21
  4223        CH1    356    POX     CE   1697       0.42     13.019   ; qtot 14.63
  4224         OE    356    POX     OE   1697      -0.75    15.9994   ; qtot 13.88
  4225          C    356    POX    C1A   1697       0.85     12.011   ; qtot 14.73
  4226          O    356    POX    O1A   1697      -0.73    15.9994   ; qtot 14
  4227        CH2    356    POX    C1B   1698          0     14.027   ; qtot 14
  4228        CH2    356    POX    C1C   1698          0     14.027   ; qtot 14
  4229        CH2    356    POX    C1D   1699          0     14.027   ; qtot 14
  4230        CH2    356    POX    C1E   1699          0     14.027   ; qtot 14
  4231        CH2    356    POX    C1F   1700          0     14.027   ; qtot 14
  4232        CH2    356    POX    C1G   1700          0     14.027   ; qtot 14
  4233        CH2    356    POX    C1H   1701          0     14.027   ; qtot 14
  4234        CR1    356    POX    C1I   1701          0     13.019   ; qtot 14
  4235        CR1    356    POX    C1J   1702          0     13.019   ; qtot 14
  4236        CH2    356    POX    C1K   1702          0     14.027   ; qtot 14
  4237        CH2    356    POX    C1L   1703          0     14.027   ; qtot 14
  4238        CH2    356    POX    C1M   1703          0     14.027   ; qtot 14
  4239        CH2    356    POX    C1N   1704          0     14.027   ; qtot 14
  4240        CH2    356    POX    C1O   1704          0     14.027   ; qtot 14
  4241        CH2    356    POX    C1P   1705          0     14.027   ; qtot 14
  4242        CH2    356    POX    C1Q   1705          0     14.027   ; qtot 14
  4243        CH3    356    POX    C1R   1706          0     15.035   ; qtot 14
  4244        CH2    356    POX     CZ   1707       0.41     14.027   ; qtot 14.41
  4245         OE    356    POX     OZ   1707      -0.56    15.9994   ; qtot 13.85
  4246          C    356    POX    C2A   1707       0.83     12.011   ; qtot 14.68
  4247          O    356    POX    O2A   1707      -0.68    15.9994   ; qtot 14
  4248        CH2    356    POX    C2B   1708          0     14.027   ; qtot 14
  4249        CH2    356    POX    C2C   1708          0     14.027   ; qtot 14
  4250        CH2    356    POX    C2D   1709          0     14.027   ; qtot 14
  4251        CH2    356    POX    C2E   1709          0     14.027   ; qtot 14
  4252        CH2    356    POX    C2F   1710          0     14.027   ; qtot 14
  4253        CH2    356    POX    C2G   1710          0     14.027   ; qtot 14
  4254        CH2    356    POX    C2H   1711          0     14.027   ; qtot 14
  4255        CH2    356    POX    C2I   1711          0     14.027   ; qtot 14
  4256        CH2    356    POX    C2J   1712          0     14.027   ; qtot 14
  4257        CH2    356    POX    C2K   1712          0     14.027   ; qtot 14
  4258        CH2    356    POX    C2L   1713          0     14.027   ; qtot 14
  4259        CH2    356    POX    C2M   1713          0     14.027   ; qtot 14
  4260        CH2    356    POX    C2N   1714          0     14.027   ; qtot 14
  4261        CH2    356    POX    C2O   1714          0     14.027   ; qtot 14
  4262        CH3    356    POX    C2P   1715          0     15.035   ; qtot 14
; residue 357 CHL rtp CHL  q +1.0
  4263       CH3L    357    CHL    CN1   1716       0.42     15.035   ; qtot 14.42
  4264       CH3L    357    CHL    CN2   1716       0.42     15.035   ; qtot 14.84
  4265       CH3L    357    CHL    CN3   1716       0.42     15.035   ; qtot 15.26
  4266         NL    357    CHL    NTM   1716      -0.58    14.0067   ; qtot 14.68
  4267        CH2    357    CHL     CB   1716       0.32     14.027   ; qtot 15
; residue 358 PJ2 rtp PJ2  q -1.0
  4268        CH2    358    PJ2     CA   1717       0.39     14.027   ; qtot 15.39
  4269         OA    358    PJ2     OA   1717      -0.69    15.9994   ; qtot 14.7
  4270          P    358    PJ2      P   1717       1.71    30.9738   ; qtot 16.41
  4271        OML    358    PJ2     OB   1717       -0.9    15.9994   ; qtot 15.51
  4272          H    358    PJ2     HB   1717          0      1.008   ; qtot 15.51
  4273        OML    358    PJ2     OG   1717       -0.9    15.9994   ; qtot 14.61
  4274          H    358    PJ2     HG   1717          0      1.008   ; qtot 14.61
  4275         OA    358    PJ2     OD   1717      -0.61    15.9994   ; qtot 14
; residue 359 POX rtp POX  q  0.0
  4276        CH2    359    POX     CD   1718       0.21     14.027   ; qtot 14.21
  4277        CH1    359    POX     CE   1718       0.42     13.019   ; qtot 14.63
  4278         OE    359    POX     OE   1718      -0.75    15.9994   ; qtot 13.88
  4279          C    359    POX    C1A   1718       0.85     12.011   ; qtot 14.73
  4280          O    359    POX    O1A   1718      -0.73    15.9994   ; qtot 14
  4281        CH2    359    POX    C1B   1719          0     14.027   ; qtot 14
  4282        CH2    359    POX    C1C   1719          0     14.027   ; qtot 14
  4283        CH2    359    POX    C1D   1720          0     14.027   ; qtot 14
  4284        CH2    359    POX    C1E   1720          0     14.027   ; qtot 14
  4285        CH2    359    POX    C1F   1721          0     14.027   ; qtot 14
  4286        CH2    359    POX    C1G   1721          0     14.027   ; qtot 14
  4287        CH2    359    POX    C1H   1722          0     14.027   ; qtot 14
  4288        CR1    359    POX    C1I   1722          0     13.019   ; qtot 14
  4289        CR1    359    POX    C1J   1723          0     13.019   ; qtot 14
  4290        CH2    359    POX    C1K   1723          0     14.027   ; qtot 14
  4291        CH2    359    POX    C1L   1724          0     14.027   ; qtot 14
  4292        CH2    359    POX    C1M   1724          0     14.027   ; qtot 14
  4293        CH2    359    POX    C1N   1725          0     14.027   ; qtot 14
  4294        CH2    359    POX    C1O   1725          0     14.027   ; qtot 14
  4295        CH2    359    POX    C1P   1726          0     14.027   ; qtot 14
  4296        CH2    359    POX    C1Q   1726          0     14.027   ; qtot 14
  4297        CH3    359    POX    C1R   1727          0     15.035   ; qtot 14
  4298        CH2    359    POX     CZ   1728       0.41     14.027   ; qtot 14.41
  4299         OE    359    POX     OZ   1728      -0.56    15.9994   ; qtot 13.85
  4300          C    359    POX    C2A   1728       0.83     12.011   ; qtot 14.68
  4301          O    359    POX    O2A   1728      -0.68    15.9994   ; qtot 14
  4302        CH2    359    POX    C2B   1729          0     14.027   ; qtot 14
  4303        CH2    359    POX    C2C   1729          0     14.027   ; qtot 14
  4304        CH2    359    POX    C2D   1730          0     14.027   ; qtot 14
  4305        CH2    359    POX    C2E   1730          0     14.027   ; qtot 14
  4306        CH2    359    POX    C2F   1731          0     14.027   ; qtot 14
  4307        CH2    359    POX    C2G   1731          0     14.027   ; qtot 14
  4308        CH2    359    POX    C2H   1732          0     14.027   ; qtot 14
  4309        CH2    359    POX    C2I   1732          0     14.027   ; qtot 14
  4310        CH2    359    POX    C2J   1733          0     14.027   ; qtot 14
  4311        CH2    359    POX    C2K   1733          0     14.027   ; qtot 14
  4312        CH2    359    POX    C2L   1734          0     14.027   ; qtot 14
  4313        CH2    359    POX    C2M   1734          0     14.027   ; qtot 14
  4314        CH2    359    POX    C2N   1735          0     14.027   ; qtot 14
  4315        CH2    359    POX    C2O   1735          0     14.027   ; qtot 14
  4316        CH3    359    POX    C2P   1736          0     15.035   ; qtot 14
; residue 360 CHL rtp CHL  q +1.0
  4317       CH3L    360    CHL    CN1   1737       0.42     15.035   ; qtot 14.42
  4318       CH3L    360    CHL    CN2   1737       0.42     15.035   ; qtot 14.84
  4319       CH3L    360    CHL    CN3   1737       0.42     15.035   ; qtot 15.26
  4320         NL    360    CHL    NTM   1737      -0.58    14.0067   ; qtot 14.68
  4321        CH2    360    CHL     CB   1737       0.32     14.027   ; qtot 15
; residue 361 PJ2 rtp PJ2  q -1.0
  4322        CH2    361    PJ2     CA   1738       0.39     14.027   ; qtot 15.39
  4323         OA    361    PJ2     OA   1738      -0.69    15.9994   ; qtot 14.7
  4324          P    361    PJ2      P   1738       1.71    30.9738   ; qtot 16.41
  4325        OML    361    PJ2     OB   1738       -0.9    15.9994   ; qtot 15.51
  4326          H    361    PJ2     HB   1738          0      1.008   ; qtot 15.51
  4327        OML    361    PJ2     OG   1738       -0.9    15.9994   ; qtot 14.61
  4328          H    361    PJ2     HG   1738          0      1.008   ; qtot 14.61
  4329         OA    361    PJ2     OD   1738      -0.61    15.9994   ; qtot 14
; residue 362 POX rtp POX  q  0.0
  4330        CH2    362    POX     CD   1739       0.21     14.027   ; qtot 14.21
  4331        CH1    362    POX     CE   1739       0.42     13.019   ; qtot 14.63
  4332         OE    362    POX     OE   1739      -0.75    15.9994   ; qtot 13.88
  4333          C    362    POX    C1A   1739       0.85     12.011   ; qtot 14.73
  4334          O    362    POX    O1A   1739      -0.73    15.9994   ; qtot 14
  4335        CH2    362    POX    C1B   1740          0     14.027   ; qtot 14
  4336        CH2    362    POX    C1C   1740          0     14.027   ; qtot 14
  4337        CH2    362    POX    C1D   1741          0     14.027   ; qtot 14
  4338        CH2    362    POX    C1E   1741          0     14.027   ; qtot 14
  4339        CH2    362    POX    C1F   1742          0     14.027   ; qtot 14
  4340        CH2    362    POX    C1G   1742          0     14.027   ; qtot 14
  4341        CH2    362    POX    C1H   1743          0     14.027   ; qtot 14
  4342        CR1    362    POX    C1I   1743          0     13.019   ; qtot 14
  4343        CR1    362    POX    C1J   1744          0     13.019   ; qtot 14
  4344        CH2    362    POX    C1K   1744          0     14.027   ; qtot 14
  4345        CH2    362    POX    C1L   1745          0     14.027   ; qtot 14
  4346        CH2    362    POX    C1M   1745          0     14.027   ; qtot 14
  4347        CH2    362    POX    C1N   1746          0     14.027   ; qtot 14
  4348        CH2    362    POX    C1O   1746          0     14.027   ; qtot 14
  4349        CH2    362    POX    C1P   1747          0     14.027   ; qtot 14
  4350        CH2    362    POX    C1Q   1747          0     14.027   ; qtot 14
  4351        CH3    362    POX    C1R   1748          0     15.035   ; qtot 14
  4352        CH2    362    POX     CZ   1749       0.41     14.027   ; qtot 14.41
  4353         OE    362    POX     OZ   1749      -0.56    15.9994   ; qtot 13.85
  4354          C    362    POX    C2A   1749       0.83     12.011   ; qtot 14.68
  4355          O    362    POX    O2A   1749      -0.68    15.9994   ; qtot 14
  4356        CH2    362    POX    C2B   1750          0     14.027   ; qtot 14
  4357        CH2    362    POX    C2C   1750          0     14.027   ; qtot 14
  4358        CH2    362    POX    C2D   1751          0     14.027   ; qtot 14
  4359        CH2    362    POX    C2E   1751          0     14.027   ; qtot 14
  4360        CH2    362    POX    C2F   1752          0     14.027   ; qtot 14
  4361        CH2    362    POX    C2G   1752          0     14.027   ; qtot 14
  4362        CH2    362    POX    C2H   1753          0     14.027   ; qtot 14
  4363        CH2    362    POX    C2I   1753          0     14.027   ; qtot 14
  4364        CH2    362    POX    C2J   1754          0     14.027   ; qtot 14
  4365        CH2    362    POX    C2K   1754          0     14.027   ; qtot 14
  4366        CH2    362    POX    C2L   1755          0     14.027   ; qtot 14
  4367        CH2    362    POX    C2M   1755          0     14.027   ; qtot 14
  4368        CH2    362    POX    C2N   1756          0     14.027   ; qtot 14
  4369        CH2    362    POX    C2O   1756          0     14.027   ; qtot 14
  4370        CH3    362    POX    C2P   1757          0     15.035   ; qtot 14
; residue 363 CHL rtp CHL  q +1.0
  4371       CH3L    363    CHL    CN1   1758       0.42     15.035   ; qtot 14.42
  4372       CH3L    363    CHL    CN2   1758       0.42     15.035   ; qtot 14.84
  4373       CH3L    363    CHL    CN3   1758       0.42     15.035   ; qtot 15.26
  4374         NL    363    CHL    NTM   1758      -0.58    14.0067   ; qtot 14.68
  4375        CH2    363    CHL     CB   1758       0.32     14.027   ; qtot 15
; residue 364 PJ2 rtp PJ2  q -1.0
  4376        CH2    364    PJ2     CA   1759       0.39     14.027   ; qtot 15.39
  4377         OA    364    PJ2     OA   1759      -0.69    15.9994   ; qtot 14.7
  4378          P    364    PJ2      P   1759       1.71    30.9738   ; qtot 16.41
  4379        OML    364    PJ2     OB   1759       -0.9    15.9994   ; qtot 15.51
  4380          H    364    PJ2     HB   1759          0      1.008   ; qtot 15.51
  4381        OML    364    PJ2     OG   1759       -0.9    15.9994   ; qtot 14.61
  4382          H    364    PJ2     HG   1759          0      1.008   ; qtot 14.61
  4383         OA    364    PJ2     OD   1759      -0.61    15.9994   ; qtot 14
; residue 365 POX rtp POX  q  0.0
  4384        CH2    365    POX     CD   1760       0.21     14.027   ; qtot 14.21
  4385        CH1    365    POX     CE   1760       0.42     13.019   ; qtot 14.63
  4386         OE    365    POX     OE   1760      -0.75    15.9994   ; qtot 13.88
  4387          C    365    POX    C1A   1760       0.85     12.011   ; qtot 14.73
  4388          O    365    POX    O1A   1760      -0.73    15.9994   ; qtot 14
  4389        CH2    365    POX    C1B   1761          0     14.027   ; qtot 14
  4390        CH2    365    POX    C1C   1761          0     14.027   ; qtot 14
  4391        CH2    365    POX    C1D   1762          0     14.027   ; qtot 14
  4392        CH2    365    POX    C1E   1762          0     14.027   ; qtot 14
  4393        CH2    365    POX    C1F   1763          0     14.027   ; qtot 14
  4394        CH2    365    POX    C1G   1763          0     14.027   ; qtot 14
  4395        CH2    365    POX    C1H   1764          0     14.027   ; qtot 14
  4396        CR1    365    POX    C1I   1764          0     13.019   ; qtot 14
  4397        CR1    365    POX    C1J   1765          0     13.019   ; qtot 14
  4398        CH2    365    POX    C1K   1765          0     14.027   ; qtot 14
  4399        CH2    365    POX    C1L   1766          0     14.027   ; qtot 14
  4400        CH2    365    POX    C1M   1766          0     14.027   ; qtot 14
  4401        CH2    365    POX    C1N   1767          0     14.027   ; qtot 14
  4402        CH2    365    POX    C1O   1767          0     14.027   ; qtot 14
  4403        CH2    365    POX    C1P   1768          0     14.027   ; qtot 14
  4404        CH2    365    POX    C1Q   1768          0     14.027   ; qtot 14
  4405        CH3    365    POX    C1R   1769          0     15.035   ; qtot 14
  4406        CH2    365    POX     CZ   1770       0.41     14.027   ; qtot 14.41
  4407         OE    365    POX     OZ   1770      -0.56    15.9994   ; qtot 13.85
  4408          C    365    POX    C2A   1770       0.83     12.011   ; qtot 14.68
  4409          O    365    POX    O2A   1770      -0.68    15.9994   ; qtot 14
  4410        CH2    365    POX    C2B   1771          0     14.027   ; qtot 14
  4411        CH2    365    POX    C2C   1771          0     14.027   ; qtot 14
  4412        CH2    365    POX    C2D   1772          0     14.027   ; qtot 14
  4413        CH2    365    POX    C2E   1772          0     14.027   ; qtot 14
  4414        CH2    365    POX    C2F   1773          0     14.027   ; qtot 14
  4415        CH2    365    POX    C2G   1773          0     14.027   ; qtot 14
  4416        CH2    365    POX    C2H   1774          0     14.027   ; qtot 14
  4417        CH2    365    POX    C2I   1774          0     14.027   ; qtot 14
  4418        CH2    365    POX    C2J   1775          0     14.027   ; qtot 14
  4419        CH2    365    POX    C2K   1775          0     14.027   ; qtot 14
  4420        CH2    365    POX    C2L   1776          0     14.027   ; qtot 14
  4421        CH2    365    POX    C2M   1776          0     14.027   ; qtot 14
  4422        CH2    365    POX    C2N   1777          0     14.027   ; qtot 14
  4423        CH2    365    POX    C2O   1777          0     14.027   ; qtot 14
  4424        CH3    365    POX    C2P   1778          0     15.035   ; qtot 14
; residue 366 CHL rtp CHL  q +1.0
  4425       CH3L    366    CHL    CN1   1779       0.42     15.035   ; qtot 14.42
  4426       CH3L    366    CHL    CN2   1779       0.42     15.035   ; qtot 14.84
  4427       CH3L    366    CHL    CN3   1779       0.42     15.035   ; qtot 15.26
  4428         NL    366    CHL    NTM   1779      -0.58    14.0067   ; qtot 14.68
  4429        CH2    366    CHL     CB   1779       0.32     14.027   ; qtot 15
; residue 367 PJ2 rtp PJ2  q -1.0
  4430        CH2    367    PJ2     CA   1780       0.39     14.027   ; qtot 15.39
  4431         OA    367    PJ2     OA   1780      -0.69    15.9994   ; qtot 14.7
  4432          P    367    PJ2      P   1780       1.71    30.9738   ; qtot 16.41
  4433        OML    367    PJ2     OB   1780       -0.9    15.9994   ; qtot 15.51
  4434          H    367    PJ2     HB   1780          0      1.008   ; qtot 15.51
  4435        OML    367    PJ2     OG   1780       -0.9    15.9994   ; qtot 14.61
  4436          H    367    PJ2     HG   1780          0      1.008   ; qtot 14.61
  4437         OA    367    PJ2     OD   1780      -0.61    15.9994   ; qtot 14
; residue 368 POX rtp POX  q  0.0
  4438        CH2    368    POX     CD   1781       0.21     14.027   ; qtot 14.21
  4439        CH1    368    POX     CE   1781       0.42     13.019   ; qtot 14.63
  4440         OE    368    POX     OE   1781      -0.75    15.9994   ; qtot 13.88
  4441          C    368    POX    C1A   1781       0.85     12.011   ; qtot 14.73
  4442          O    368    POX    O1A   1781      -0.73    15.9994   ; qtot 14
  4443        CH2    368    POX    C1B   1782          0     14.027   ; qtot 14
  4444        CH2    368    POX    C1C   1782          0     14.027   ; qtot 14
  4445        CH2    368    POX    C1D   1783          0     14.027   ; qtot 14
  4446        CH2    368    POX    C1E   1783          0     14.027   ; qtot 14
  4447        CH2    368    POX    C1F   1784          0     14.027   ; qtot 14
  4448        CH2    368    POX    C1G   1784          0     14.027   ; qtot 14
  4449        CH2    368    POX    C1H   1785          0     14.027   ; qtot 14
  4450        CR1    368    POX    C1I   1785          0     13.019   ; qtot 14
  4451        CR1    368    POX    C1J   1786          0     13.019   ; qtot 14
  4452        CH2    368    POX    C1K   1786          0     14.027   ; qtot 14
  4453        CH2    368    POX    C1L   1787          0     14.027   ; qtot 14
  4454        CH2    368    POX    C1M   1787          0     14.027   ; qtot 14
  4455        CH2    368    POX    C1N   1788          0     14.027   ; qtot 14
  4456        CH2    368    POX    C1O   1788          0     14.027   ; qtot 14
  4457        CH2    368    POX    C1P   1789          0     14.027   ; qtot 14
  4458        CH2    368    POX    C1Q   1789          0     14.027   ; qtot 14
  4459        CH3    368    POX    C1R   1790          0     15.035   ; qtot 14
  4460        CH2    368    POX     CZ   1791       0.41     14.027   ; qtot 14.41
  4461         OE    368    POX     OZ   1791      -0.56    15.9994   ; qtot 13.85
  4462          C    368    POX    C2A   1791       0.83     12.011   ; qtot 14.68
  4463          O    368    POX    O2A   1791      -0.68    15.9994   ; qtot 14
  4464        CH2    368    POX    C2B   1792          0     14.027   ; qtot 14
  4465        CH2    368    POX    C2C   1792          0     14.027   ; qtot 14
  4466        CH2    368    POX    C2D   1793          0     14.027   ; qtot 14
  4467        CH2    368    POX    C2E   1793          0     14.027   ; qtot 14
  4468        CH2    368    POX    C2F   1794          0     14.027   ; qtot 14
  4469        CH2    368    POX    C2G   1794          0     14.027   ; qtot 14
  4470        CH2    368    POX    C2H   1795          0     14.027   ; qtot 14
  4471        CH2    368    POX    C2I   1795          0     14.027   ; qtot 14
  4472        CH2    368    POX    C2J   1796          0     14.027   ; qtot 14
  4473        CH2    368    POX    C2K   1796          0     14.027   ; qtot 14
  4474        CH2    368    POX    C2L   1797          0     14.027   ; qtot 14
  4475        CH2    368    POX    C2M   1797          0     14.027   ; qtot 14
  4476        CH2    368    POX    C2N   1798          0     14.027   ; qtot 14
  4477        CH2    368    POX    C2O   1798          0     14.027   ; qtot 14
  4478        CH3    368    POX    C2P   1799          0     15.035   ; qtot 14
; residue 369 CHL rtp CHL  q +1.0
  4479       CH3L    369    CHL    CN1   1800       0.42     15.035   ; qtot 14.42
  4480       CH3L    369    CHL    CN2   1800       0.42     15.035   ; qtot 14.84
  4481       CH3L    369    CHL    CN3   1800       0.42     15.035   ; qtot 15.26
  4482         NL    369    CHL    NTM   1800      -0.58    14.0067   ; qtot 14.68
  4483        CH2    369    CHL     CB   1800       0.32     14.027   ; qtot 15
; residue 370 PJ2 rtp PJ2  q -1.0
  4484        CH2    370    PJ2     CA   1801       0.39     14.027   ; qtot 15.39
  4485         OA    370    PJ2     OA   1801      -0.69    15.9994   ; qtot 14.7
  4486          P    370    PJ2      P   1801       1.71    30.9738   ; qtot 16.41
  4487        OML    370    PJ2     OB   1801       -0.9    15.9994   ; qtot 15.51
  4488          H    370    PJ2     HB   1801          0      1.008   ; qtot 15.51
  4489        OML    370    PJ2     OG   1801       -0.9    15.9994   ; qtot 14.61
  4490          H    370    PJ2     HG   1801          0      1.008   ; qtot 14.61
  4491         OA    370    PJ2     OD   1801      -0.61    15.9994   ; qtot 14
; residue 371 POX rtp POX  q  0.0
  4492        CH2    371    POX     CD   1802       0.21     14.027   ; qtot 14.21
  4493        CH1    371    POX     CE   1802       0.42     13.019   ; qtot 14.63
  4494         OE    371    POX     OE   1802      -0.75    15.9994   ; qtot 13.88
  4495          C    371    POX    C1A   1802       0.85     12.011   ; qtot 14.73
  4496          O    371    POX    O1A   1802      -0.73    15.9994   ; qtot 14
  4497        CH2    371    POX    C1B   1803          0     14.027   ; qtot 14
  4498        CH2    371    POX    C1C   1803          0     14.027   ; qtot 14
  4499        CH2    371    POX    C1D   1804          0     14.027   ; qtot 14
  4500        CH2    371    POX    C1E   1804          0     14.027   ; qtot 14
  4501        CH2    371    POX    C1F   1805          0     14.027   ; qtot 14
  4502        CH2    371    POX    C1G   1805          0     14.027   ; qtot 14
  4503        CH2    371    POX    C1H   1806          0     14.027   ; qtot 14
  4504        CR1    371    POX    C1I   1806          0     13.019   ; qtot 14
  4505        CR1    371    POX    C1J   1807          0     13.019   ; qtot 14
  4506        CH2    371    POX    C1K   1807          0     14.027   ; qtot 14
  4507        CH2    371    POX    C1L   1808          0     14.027   ; qtot 14
  4508        CH2    371    POX    C1M   1808          0     14.027   ; qtot 14
  4509        CH2    371    POX    C1N   1809          0     14.027   ; qtot 14
  4510        CH2    371    POX    C1O   1809          0     14.027   ; qtot 14
  4511        CH2    371    POX    C1P   1810          0     14.027   ; qtot 14
  4512        CH2    371    POX    C1Q   1810          0     14.027   ; qtot 14
  4513        CH3    371    POX    C1R   1811          0     15.035   ; qtot 14
  4514        CH2    371    POX     CZ   1812       0.41     14.027   ; qtot 14.41
  4515         OE    371    POX     OZ   1812      -0.56    15.9994   ; qtot 13.85
  4516          C    371    POX    C2A   1812       0.83     12.011   ; qtot 14.68
  4517          O    371    POX    O2A   1812      -0.68    15.9994   ; qtot 14
  4518        CH2    371    POX    C2B   1813          0     14.027   ; qtot 14
  4519        CH2    371    POX    C2C   1813          0     14.027   ; qtot 14
  4520        CH2    371    POX    C2D   1814          0     14.027   ; qtot 14
  4521        CH2    371    POX    C2E   1814          0     14.027   ; qtot 14
  4522        CH2    371    POX    C2F   1815          0     14.027   ; qtot 14
  4523        CH2    371    POX    C2G   1815          0     14.027   ; qtot 14
  4524        CH2    371    POX    C2H   1816          0     14.027   ; qtot 14
  4525        CH2    371    POX    C2I   1816          0     14.027   ; qtot 14
  4526        CH2    371    POX    C2J   1817          0     14.027   ; qtot 14
  4527        CH2    371    POX    C2K   1817          0     14.027   ; qtot 14
  4528        CH2    371    POX    C2L   1818          0     14.027   ; qtot 14
  4529        CH2    371    POX    C2M   1818          0     14.027   ; qtot 14
  4530        CH2    371    POX    C2N   1819          0     14.027   ; qtot 14
  4531        CH2    371    POX    C2O   1819          0     14.027   ; qtot 14
  4532        CH3    371    POX    C2P   1820          0     15.035   ; qtot 14
; residue 372 CHL rtp CHL  q +1.0
  4533       CH3L    372    CHL    CN1   1821       0.42     15.035   ; qtot 14.42
  4534       CH3L    372    CHL    CN2   1821       0.42     15.035   ; qtot 14.84
  4535       CH3L    372    CHL    CN3   1821       0.42     15.035   ; qtot 15.26
  4536         NL    372    CHL    NTM   1821      -0.58    14.0067   ; qtot 14.68
  4537        CH2    372    CHL     CB   1821       0.32     14.027   ; qtot 15
; residue 373 PJ2 rtp PJ2  q -1.0
  4538        CH2    373    PJ2     CA   1822       0.39     14.027   ; qtot 15.39
  4539         OA    373    PJ2     OA   1822      -0.69    15.9994   ; qtot 14.7
  4540          P    373    PJ2      P   1822       1.71    30.9738   ; qtot 16.41
  4541        OML    373    PJ2     OB   1822       -0.9    15.9994   ; qtot 15.51
  4542          H    373    PJ2     HB   1822          0      1.008   ; qtot 15.51
  4543        OML    373    PJ2     OG   1822       -0.9    15.9994   ; qtot 14.61
  4544          H    373    PJ2     HG   1822          0      1.008   ; qtot 14.61
  4545         OA    373    PJ2     OD   1822      -0.61    15.9994   ; qtot 14
; residue 374 POX rtp POX  q  0.0
  4546        CH2    374    POX     CD   1823       0.21     14.027   ; qtot 14.21
  4547        CH1    374    POX     CE   1823       0.42     13.019   ; qtot 14.63
  4548         OE    374    POX     OE   1823      -0.75    15.9994   ; qtot 13.88
  4549          C    374    POX    C1A   1823       0.85     12.011   ; qtot 14.73
  4550          O    374    POX    O1A   1823      -0.73    15.9994   ; qtot 14
  4551        CH2    374    POX    C1B   1824          0     14.027   ; qtot 14
  4552        CH2    374    POX    C1C   1824          0     14.027   ; qtot 14
  4553        CH2    374    POX    C1D   1825          0     14.027   ; qtot 14
  4554        CH2    374    POX    C1E   1825          0     14.027   ; qtot 14
  4555        CH2    374    POX    C1F   1826          0     14.027   ; qtot 14
  4556        CH2    374    POX    C1G   1826          0     14.027   ; qtot 14
  4557        CH2    374    POX    C1H   1827          0     14.027   ; qtot 14
  4558        CR1    374    POX    C1I   1827          0     13.019   ; qtot 14
  4559        CR1    374    POX    C1J   1828          0     13.019   ; qtot 14
  4560        CH2    374    POX    C1K   1828          0     14.027   ; qtot 14
  4561        CH2    374    POX    C1L   1829          0     14.027   ; qtot 14
  4562        CH2    374    POX    C1M   1829          0     14.027   ; qtot 14
  4563        CH2    374    POX    C1N   1830          0     14.027   ; qtot 14
  4564        CH2    374    POX    C1O   1830          0     14.027   ; qtot 14
  4565        CH2    374    POX    C1P   1831          0     14.027   ; qtot 14
  4566        CH2    374    POX    C1Q   1831          0     14.027   ; qtot 14
  4567        CH3    374    POX    C1R   1832          0     15.035   ; qtot 14
  4568        CH2    374    POX     CZ   1833       0.41     14.027   ; qtot 14.41
  4569         OE    374    POX     OZ   1833      -0.56    15.9994   ; qtot 13.85
  4570          C    374    POX    C2A   1833       0.83     12.011   ; qtot 14.68
  4571          O    374    POX    O2A   1833      -0.68    15.9994   ; qtot 14
  4572        CH2    374    POX    C2B   1834          0     14.027   ; qtot 14
  4573        CH2    374    POX    C2C   1834          0     14.027   ; qtot 14
  4574        CH2    374    POX    C2D   1835          0     14.027   ; qtot 14
  4575        CH2    374    POX    C2E   1835          0     14.027   ; qtot 14
  4576        CH2    374    POX    C2F   1836          0     14.027   ; qtot 14
  4577        CH2    374    POX    C2G   1836          0     14.027   ; qtot 14
  4578        CH2    374    POX    C2H   1837          0     14.027   ; qtot 14
  4579        CH2    374    POX    C2I   1837          0     14.027   ; qtot 14
  4580        CH2    374    POX    C2J   1838          0     14.027   ; qtot 14
  4581        CH2    374    POX    C2K   1838          0     14.027   ; qtot 14
  4582        CH2    374    POX    C2L   1839          0     14.027   ; qtot 14
  4583        CH2    374    POX    C2M   1839          0     14.027   ; qtot 14
  4584        CH2    374    POX    C2N   1840          0     14.027   ; qtot 14
  4585        CH2    374    POX    C2O   1840          0     14.027   ; qtot 14
  4586        CH3    374    POX    C2P   1841          0     15.035   ; qtot 14
; residue 375 CHL rtp CHL  q +1.0
  4587       CH3L    375    CHL    CN1   1842       0.42     15.035   ; qtot 14.42
  4588       CH3L    375    CHL    CN2   1842       0.42     15.035   ; qtot 14.84
  4589       CH3L    375    CHL    CN3   1842       0.42     15.035   ; qtot 15.26
  4590         NL    375    CHL    NTM   1842      -0.58    14.0067   ; qtot 14.68
  4591        CH2    375    CHL     CB   1842       0.32     14.027   ; qtot 15
; residue 376 PJ2 rtp PJ2  q -1.0
  4592        CH2    376    PJ2     CA   1843       0.39     14.027   ; qtot 15.39
  4593         OA    376    PJ2     OA   1843      -0.69    15.9994   ; qtot 14.7
  4594          P    376    PJ2      P   1843       1.71    30.9738   ; qtot 16.41
  4595        OML    376    PJ2     OB   1843       -0.9    15.9994   ; qtot 15.51
  4596          H    376    PJ2     HB   1843          0      1.008   ; qtot 15.51
  4597        OML    376    PJ2     OG   1843       -0.9    15.9994   ; qtot 14.61
  4598          H    376    PJ2     HG   1843          0      1.008   ; qtot 14.61
  4599         OA    376    PJ2     OD   1843      -0.61    15.9994   ; qtot 14
; residue 377 POX rtp POX  q  0.0
  4600        CH2    377    POX     CD   1844       0.21     14.027   ; qtot 14.21
  4601        CH1    377    POX     CE   1844       0.42     13.019   ; qtot 14.63
  4602         OE    377    POX     OE   1844      -0.75    15.9994   ; qtot 13.88
  4603          C    377    POX    C1A   1844       0.85     12.011   ; qtot 14.73
  4604          O    377    POX    O1A   1844      -0.73    15.9994   ; qtot 14
  4605        CH2    377    POX    C1B   1845          0     14.027   ; qtot 14
  4606        CH2    377    POX    C1C   1845          0     14.027   ; qtot 14
  4607        CH2    377    POX    C1D   1846          0     14.027   ; qtot 14
  4608        CH2    377    POX    C1E   1846          0     14.027   ; qtot 14
  4609        CH2    377    POX    C1F   1847          0     14.027   ; qtot 14
  4610        CH2    377    POX    C1G   1847          0     14.027   ; qtot 14
  4611        CH2    377    POX    C1H   1848          0     14.027   ; qtot 14
  4612        CR1    377    POX    C1I   1848          0     13.019   ; qtot 14
  4613        CR1    377    POX    C1J   1849          0     13.019   ; qtot 14
  4614        CH2    377    POX    C1K   1849          0     14.027   ; qtot 14
  4615        CH2    377    POX    C1L   1850          0     14.027   ; qtot 14
  4616        CH2    377    POX    C1M   1850          0     14.027   ; qtot 14
  4617        CH2    377    POX    C1N   1851          0     14.027   ; qtot 14
  4618        CH2    377    POX    C1O   1851          0     14.027   ; qtot 14
  4619        CH2    377    POX    C1P   1852          0     14.027   ; qtot 14
  4620        CH2    377    POX    C1Q   1852          0     14.027   ; qtot 14
  4621        CH3    377    POX    C1R   1853          0     15.035   ; qtot 14
  4622        CH2    377    POX     CZ   1854       0.41     14.027   ; qtot 14.41
  4623         OE    377    POX     OZ   1854      -0.56    15.9994   ; qtot 13.85
  4624          C    377    POX    C2A   1854       0.83     12.011   ; qtot 14.68
  4625          O    377    POX    O2A   1854      -0.68    15.9994   ; qtot 14
  4626        CH2    377    POX    C2B   1855          0     14.027   ; qtot 14
  4627        CH2    377    POX    C2C   1855          0     14.027   ; qtot 14
  4628        CH2    377    POX    C2D   1856          0     14.027   ; qtot 14
  4629        CH2    377    POX    C2E   1856          0     14.027   ; qtot 14
  4630        CH2    377    POX    C2F   1857          0     14.027   ; qtot 14
  4631        CH2    377    POX    C2G   1857          0     14.027   ; qtot 14
  4632        CH2    377    POX    C2H   1858          0     14.027   ; qtot 14
  4633        CH2    377    POX    C2I   1858          0     14.027   ; qtot 14
  4634        CH2    377    POX    C2J   1859          0     14.027   ; qtot 14
  4635        CH2    377    POX    C2K   1859          0     14.027   ; qtot 14
  4636        CH2    377    POX    C2L   1860          0     14.027   ; qtot 14
  4637        CH2    377    POX    C2M   1860          0     14.027   ; qtot 14
  4638        CH2    377    POX    C2N   1861          0     14.027   ; qtot 14
  4639        CH2    377    POX    C2O   1861          0     14.027   ; qtot 14
  4640        CH3    377    POX    C2P   1862          0     15.035   ; qtot 14
; residue 378 CHL rtp CHL  q +1.0
  4641       CH3L    378    CHL    CN1   1863       0.42     15.035   ; qtot 14.42
  4642       CH3L    378    CHL    CN2   1863       0.42     15.035   ; qtot 14.84
  4643       CH3L    378    CHL    CN3   1863       0.42     15.035   ; qtot 15.26
  4644         NL    378    CHL    NTM   1863      -0.58    14.0067   ; qtot 14.68
  4645        CH2    378    CHL     CB   1863       0.32     14.027   ; qtot 15
; residue 379 PJ2 rtp PJ2  q -1.0
  4646        CH2    379    PJ2     CA   1864       0.39     14.027   ; qtot 15.39
  4647         OA    379    PJ2     OA   1864      -0.69    15.9994   ; qtot 14.7
  4648          P    379    PJ2      P   1864       1.71    30.9738   ; qtot 16.41
  4649        OML    379    PJ2     OB   1864       -0.9    15.9994   ; qtot 15.51
  4650          H    379    PJ2     HB   1864          0      1.008   ; qtot 15.51
  4651        OML    379    PJ2     OG   1864       -0.9    15.9994   ; qtot 14.61
  4652          H    379    PJ2     HG   1864          0      1.008   ; qtot 14.61
  4653         OA    379    PJ2     OD   1864      -0.61    15.9994   ; qtot 14
; residue 380 POX rtp POX  q  0.0
  4654        CH2    380    POX     CD   1865       0.21     14.027   ; qtot 14.21
  4655        CH1    380    POX     CE   1865       0.42     13.019   ; qtot 14.63
  4656         OE    380    POX     OE   1865      -0.75    15.9994   ; qtot 13.88
  4657          C    380    POX    C1A   1865       0.85     12.011   ; qtot 14.73
  4658          O    380    POX    O1A   1865      -0.73    15.9994   ; qtot 14
  4659        CH2    380    POX    C1B   1866          0     14.027   ; qtot 14
  4660        CH2    380    POX    C1C   1866          0     14.027   ; qtot 14
  4661        CH2    380    POX    C1D   1867          0     14.027   ; qtot 14
  4662        CH2    380    POX    C1E   1867          0     14.027   ; qtot 14
  4663        CH2    380    POX    C1F   1868          0     14.027   ; qtot 14
  4664        CH2    380    POX    C1G   1868          0     14.027   ; qtot 14
  4665        CH2    380    POX    C1H   1869          0     14.027   ; qtot 14
  4666        CR1    380    POX    C1I   1869          0     13.019   ; qtot 14
  4667        CR1    380    POX    C1J   1870          0     13.019   ; qtot 14
  4668        CH2    380    POX    C1K   1870          0     14.027   ; qtot 14
  4669        CH2    380    POX    C1L   1871          0     14.027   ; qtot 14
  4670        CH2    380    POX    C1M   1871          0     14.027   ; qtot 14
  4671        CH2    380    POX    C1N   1872          0     14.027   ; qtot 14
  4672        CH2    380    POX    C1O   1872          0     14.027   ; qtot 14
  4673        CH2    380    POX    C1P   1873          0     14.027   ; qtot 14
  4674        CH2    380    POX    C1Q   1873          0     14.027   ; qtot 14
  4675        CH3    380    POX    C1R   1874          0     15.035   ; qtot 14
  4676        CH2    380    POX     CZ   1875       0.41     14.027   ; qtot 14.41
  4677         OE    380    POX     OZ   1875      -0.56    15.9994   ; qtot 13.85
  4678          C    380    POX    C2A   1875       0.83     12.011   ; qtot 14.68
  4679          O    380    POX    O2A   1875      -0.68    15.9994   ; qtot 14
  4680        CH2    380    POX    C2B   1876          0     14.027   ; qtot 14
  4681        CH2    380    POX    C2C   1876          0     14.027   ; qtot 14
  4682        CH2    380    POX    C2D   1877          0     14.027   ; qtot 14
  4683        CH2    380    POX    C2E   1877          0     14.027   ; qtot 14
  4684        CH2    380    POX    C2F   1878          0     14.027   ; qtot 14
  4685        CH2    380    POX    C2G   1878          0     14.027   ; qtot 14
  4686        CH2    380    POX    C2H   1879          0     14.027   ; qtot 14
  4687        CH2    380    POX    C2I   1879          0     14.027   ; qtot 14
  4688        CH2    380    POX    C2J   1880          0     14.027   ; qtot 14
  4689        CH2    380    POX    C2K   1880          0     14.027   ; qtot 14
  4690        CH2    380    POX    C2L   1881          0     14.027   ; qtot 14
  4691        CH2    380    POX    C2M   1881          0     14.027   ; qtot 14
  4692        CH2    380    POX    C2N   1882          0     14.027   ; qtot 14
  4693        CH2    380    POX    C2O   1882          0     14.027   ; qtot 14
  4694        CH3    380    POX    C2P   1883          0     15.035   ; qtot 14
; residue 381 CHL rtp CHL  q +1.0
  4695       CH3L    381    CHL    CN1   1884       0.42     15.035   ; qtot 14.42
  4696       CH3L    381    CHL    CN2   1884       0.42     15.035   ; qtot 14.84
  4697       CH3L    381    CHL    CN3   1884       0.42     15.035   ; qtot 15.26
  4698         NL    381    CHL    NTM   1884      -0.58    14.0067   ; qtot 14.68
  4699        CH2    381    CHL     CB   1884       0.32     14.027   ; qtot 15
; residue 382 PJ2 rtp PJ2  q -1.0
  4700        CH2    382    PJ2     CA   1885       0.39     14.027   ; qtot 15.39
  4701         OA    382    PJ2     OA   1885      -0.69    15.9994   ; qtot 14.7
  4702          P    382    PJ2      P   1885       1.71    30.9738   ; qtot 16.41
  4703        OML    382    PJ2     OB   1885       -0.9    15.9994   ; qtot 15.51
  4704          H    382    PJ2     HB   1885          0      1.008   ; qtot 15.51
  4705        OML    382    PJ2     OG   1885       -0.9    15.9994   ; qtot 14.61
  4706          H    382    PJ2     HG   1885          0      1.008   ; qtot 14.61
  4707         OA    382    PJ2     OD   1885      -0.61    15.9994   ; qtot 14
; residue 383 POX rtp POX  q  0.0
  4708        CH2    383    POX     CD   1886       0.21     14.027   ; qtot 14.21
  4709        CH1    383    POX     CE   1886       0.42     13.019   ; qtot 14.63
  4710         OE    383    POX     OE   1886      -0.75    15.9994   ; qtot 13.88
  4711          C    383    POX    C1A   1886       0.85     12.011   ; qtot 14.73
  4712          O    383    POX    O1A   1886      -0.73    15.9994   ; qtot 14
  4713        CH2    383    POX    C1B   1887          0     14.027   ; qtot 14
  4714        CH2    383    POX    C1C   1887          0     14.027   ; qtot 14
  4715        CH2    383    POX    C1D   1888          0     14.027   ; qtot 14
  4716        CH2    383    POX    C1E   1888          0     14.027   ; qtot 14
  4717        CH2    383    POX    C1F   1889          0     14.027   ; qtot 14
  4718        CH2    383    POX    C1G   1889          0     14.027   ; qtot 14
  4719        CH2    383    POX    C1H   1890          0     14.027   ; qtot 14
  4720        CR1    383    POX    C1I   1890          0     13.019   ; qtot 14
  4721        CR1    383    POX    C1J   1891          0     13.019   ; qtot 14
  4722        CH2    383    POX    C1K   1891          0     14.027   ; qtot 14
  4723        CH2    383    POX    C1L   1892          0     14.027   ; qtot 14
  4724        CH2    383    POX    C1M   1892          0     14.027   ; qtot 14
  4725        CH2    383    POX    C1N   1893          0     14.027   ; qtot 14
  4726        CH2    383    POX    C1O   1893          0     14.027   ; qtot 14
  4727        CH2    383    POX    C1P   1894          0     14.027   ; qtot 14
  4728        CH2    383    POX    C1Q   1894          0     14.027   ; qtot 14
  4729        CH3    383    POX    C1R   1895          0     15.035   ; qtot 14
  4730        CH2    383    POX     CZ   1896       0.41     14.027   ; qtot 14.41
  4731         OE    383    POX     OZ   1896      -0.56    15.9994   ; qtot 13.85
  4732          C    383    POX    C2A   1896       0.83     12.011   ; qtot 14.68
  4733          O    383    POX    O2A   1896      -0.68    15.9994   ; qtot 14
  4734        CH2    383    POX    C2B   1897          0     14.027   ; qtot 14
  4735        CH2    383    POX    C2C   1897          0     14.027   ; qtot 14
  4736        CH2    383    POX    C2D   1898          0     14.027   ; qtot 14
  4737        CH2    383    POX    C2E   1898          0     14.027   ; qtot 14
  4738        CH2    383    POX    C2F   1899          0     14.027   ; qtot 14
  4739        CH2    383    POX    C2G   1899          0     14.027   ; qtot 14
  4740        CH2    383    POX    C2H   1900          0     14.027   ; qtot 14
  4741        CH2    383    POX    C2I   1900          0     14.027   ; qtot 14
  4742        CH2    383    POX    C2J   1901          0     14.027   ; qtot 14
  4743        CH2    383    POX    C2K   1901          0     14.027   ; qtot 14
  4744        CH2    383    POX    C2L   1902          0     14.027   ; qtot 14
  4745        CH2    383    POX    C2M   1902          0     14.027   ; qtot 14
  4746        CH2    383    POX    C2N   1903          0     14.027   ; qtot 14
  4747        CH2    383    POX    C2O   1903          0     14.027   ; qtot 14
  4748        CH3    383    POX    C2P   1904          0     15.035   ; qtot 14
; residue 384 CHL rtp CHL  q +1.0
  4749       CH3L    384    CHL    CN1   1905       0.42     15.035   ; qtot 14.42
  4750       CH3L    384    CHL    CN2   1905       0.42     15.035   ; qtot 14.84
  4751       CH3L    384    CHL    CN3   1905       0.42     15.035   ; qtot 15.26
  4752         NL    384    CHL    NTM   1905      -0.58    14.0067   ; qtot 14.68
  4753        CH2    384    CHL     CB   1905       0.32     14.027   ; qtot 15
; residue 385 PJ2 rtp PJ2  q -1.0
  4754        CH2    385    PJ2     CA   1906       0.39     14.027   ; qtot 15.39
  4755         OA    385    PJ2     OA   1906      -0.69    15.9994   ; qtot 14.7
  4756          P    385    PJ2      P   1906       1.71    30.9738   ; qtot 16.41
  4757        OML    385    PJ2     OB   1906       -0.9    15.9994   ; qtot 15.51
  4758          H    385    PJ2     HB   1906          0      1.008   ; qtot 15.51
  4759        OML    385    PJ2     OG   1906       -0.9    15.9994   ; qtot 14.61
  4760          H    385    PJ2     HG   1906          0      1.008   ; qtot 14.61
  4761         OA    385    PJ2     OD   1906      -0.61    15.9994   ; qtot 14
; residue 386 POX rtp POX  q  0.0
  4762        CH2    386    POX     CD   1907       0.21     14.027   ; qtot 14.21
  4763        CH1    386    POX     CE   1907       0.42     13.019   ; qtot 14.63
  4764         OE    386    POX     OE   1907      -0.75    15.9994   ; qtot 13.88
  4765          C    386    POX    C1A   1907       0.85     12.011   ; qtot 14.73
  4766          O    386    POX    O1A   1907      -0.73    15.9994   ; qtot 14
  4767        CH2    386    POX    C1B   1908          0     14.027   ; qtot 14
  4768        CH2    386    POX    C1C   1908          0     14.027   ; qtot 14
  4769        CH2    386    POX    C1D   1909          0     14.027   ; qtot 14
  4770        CH2    386    POX    C1E   1909          0     14.027   ; qtot 14
[truncated: 2,544,083 more chars]
