# Supplementary material for: Novel US-CpHMD Protocol to Study the Protonation-Dependent Mechanism of the ATP/ADP Carrier
Source: J Chem Inf Model. 2022 Apr 20;62(10):2550–60. doi: 10.1021/acs.jcim.2c00233 (PMC9775199; doi:10.1021/acs.jcim.2c00233)
Supplement: Supplementary file 2 — ci2c00233_si_002.zip [file ci2c00233_si_002.zip › US-CpHMD-Code_and_Data/C-state-ATP.gro]

Protein
47779
    1AS4      N    1   6.641   4.715   6.472
    1AS4     H1    2   6.683   4.675   6.553
    1AS4     H2    3   6.593   4.644   6.421
    1AS4     H3    4   6.716   4.749   6.415
    1AS4     CA    5   6.551   4.825   6.509
    1AS4     CB    6   6.622   4.960   6.507
    1AS4     CG    7   6.708   4.985   6.631
    1AS4    OD1    8   6.694   4.908   6.729
    1AS4   HD11    9   6.756   4.936   6.802
    1AS4   HD12   10   6.625   4.839   6.708
    1AS4    OD2   11   6.791   5.078   6.626
    1AS4   HD21   12   6.840   5.084   6.712
    1AS4   HD22   13   6.786   5.122   6.536
    1AS4      C   14   6.425   4.825   6.421
    1AS4      O   15   6.417   4.746   6.327
    2GLN      N   16   6.334   4.918   6.447
    2GLN      H   17   6.357   5.000   6.500
    2GLN     CA   18   6.198   4.918   6.391
    2GLN     CB   19   6.122   5.036   6.453
    2GLN     CG   20   5.970   5.023   6.440
    2GLN     CD   21   5.904   5.149   6.496
    2GLN    OE1   22   5.907   5.178   6.615
    2GLN    NE2   23   5.856   5.234   6.405
    2GLN   HE21   24   5.862   5.217   6.307
    2GLN   HE22   25   5.803   5.313   6.436
    2GLN      C   26   6.190   4.922   6.238
    2GLN      O   27   6.119   4.840   6.180
    3ALA      N   28   6.272   5.005   6.175
    3ALA      H   29   6.336   5.064   6.223
    3ALA     CA   30   6.277   5.015   6.028
    3ALA     CB   31   6.362   5.135   5.985
    3ALA      C   32   6.329   4.888   5.961
    3ALA      O   33   6.258   4.832   5.878
    4LEU      N   34   6.441   4.835   6.010
    4LEU      H   35   6.501   4.886   6.071
    4LEU     CA   36   6.495   4.707   5.961
    4LEU     CB   37   6.634   4.682   6.021
    4LEU     CG   38   6.713   4.575   5.944
    4LEU    CD1   39   6.739   4.618   5.800
    4LEU    CD2   40   6.846   4.549   6.015
    4LEU      C   41   6.401   4.588   5.986
    4LEU      O   42   6.372   4.515   5.891
    5SER      N   43   6.335   4.587   6.101
    5SER      H   44   6.367   4.645   6.177
    5SER     CA   45   6.226   4.495   6.134
    5SER     CB   46   6.177   4.525   6.276
    5SER     OG   47   6.043   4.484   6.306
    5SER     HG   48   6.012   4.537   6.385
    5SER      C   49   6.111   4.499   6.033
    5SER      O   50   6.087   4.400   5.964
    6PHE      N   51   6.062   4.620   6.004
    6PHE      H   52   6.083   4.700   6.061
    6PHE     CA   53   5.963   4.641   5.898
    6PHE     CB   54   5.897   4.779   5.909
    6PHE     CG   55   5.783   4.780   6.012
    6PHE    CD1   56   5.796   4.855   6.129
    6PHE    HD1   57   5.883   4.919   6.142
    6PHE    CD2   58   5.667   4.708   5.988
    6PHE    HD2   59   5.657   4.645   5.900
    6PHE    CE1   60   5.693   4.857   6.222
    6PHE    HE1   61   5.698   4.924   6.307
    6PHE    CE2   62   5.563   4.711   6.081
    6PHE    HE2   63   5.469   4.661   6.059
    6PHE     CZ   64   5.577   4.784   6.199
    6PHE     HZ   65   5.499   4.780   6.275
    6PHE      C   66   6.010   4.615   5.755
    6PHE      O   67   5.935   4.555   5.677
    7LEU      N   68   6.133   4.651   5.721
    7LEU      H   69   6.187   4.713   5.778
    7LEU     CA   70   6.193   4.617   5.591
    7LEU     CB   71   6.325   4.691   5.567
    7LEU     CG   72   6.307   4.841   5.546
    7LEU    CD1   73   6.445   4.909   5.544
    7LEU    CD2   74   6.231   4.872   5.417
    7LEU      C   75   6.212   4.467   5.569
    7LEU      O   76   6.170   4.416   5.465
    8LY3      N   77   6.254   4.396   5.673
    8LY3      H   78   6.292   4.440   5.754
    8LY3     CA   79   6.258   4.249   5.675
    8LY3     CB   80   6.323   4.198   5.803
    8LY3     CG   81   6.476   4.204   5.799
    8LY3     CD   82   6.544   4.147   5.924
    8LY3     CE   83   6.504   4.002   5.950
    8LY3     NZ   84   6.584   3.930   6.050
    8LY3    HZ1   85   6.539   3.843   6.072
    8LY3    HZ2   86   6.673   3.907   6.012
    8LY3    HZ3   87   6.597   3.981   6.135
    8LY3      C   88   6.120   4.185   5.657
    8LY3      O   89   6.101   4.106   5.564
    9AS4      N   90   6.022   4.239   5.728
    9AS4      H   91   6.043   4.299   5.805
    9AS4     CA   92   5.879   4.204   5.716
    9AS4     CB   93   5.810   4.285   5.826
    9AS4     CG   94   5.658   4.281   5.839
    9AS4    OD1   95   5.595   4.179   5.801
    9AS4   HD11   96   5.497   4.193   5.816
    9AS4   HD12   97   5.659   4.112   5.764
    9AS4    OD2   98   5.603   4.378   5.894
    9AS4   HD21   99   5.504   4.364   5.897
    9AS4   HD22  100   5.673   4.444   5.922
    9AS4      C  101   5.820   4.229   5.577
    9AS4      O  102   5.763   4.138   5.516
   10PHE      N  103   5.849   4.345   5.519
   10PHE      H  104   5.885   4.421   5.573
   10PHE     CA  105   5.816   4.376   5.379
   10PHE     CB  106   5.833   4.524   5.347
   10PHE     CG  107   5.706   4.604   5.375
   10PHE    CD1  108   5.692   4.679   5.492
   10PHE    HD1  109   5.774   4.683   5.564
   10PHE    CD2  110   5.604   4.608   5.280
   10PHE    HD2  111   5.610   4.545   5.191
   10PHE    CE1  112   5.578   4.755   5.514
   10PHE    HE1  113   5.567   4.811   5.607
   10PHE    CE2  114   5.492   4.686   5.301
   10PHE    HE2  115   5.416   4.693   5.223
   10PHE     CZ  116   5.478   4.760   5.418
   10PHE     HZ  117   5.388   4.820   5.434
   10PHE      C  118   5.886   4.290   5.274
   10PHE      O  119   5.822   4.251   5.177
   11LEU      N  120   6.013   4.254   5.296
   11LEU      H  121   6.070   4.303   5.362
   11LEU     CA  122   6.082   4.155   5.214
   11LEU     CB  123   6.232   4.149   5.243
   11LEU     CG  124   6.312   4.264   5.181
   11LEU    CD1  125   6.457   4.257   5.229
   11LEU    CD2  126   6.308   4.259   5.028
   11LEU      C  127   6.024   4.013   5.224
   11LEU      O  128   6.002   3.950   5.121
   12ALA      N  129   5.990   3.970   5.345
   12ALA      H  130   6.020   4.019   5.427
   12ALA     CA  131   5.921   3.843   5.370
   12ALA     CB  132   5.908   3.819   5.520
   12ALA      C  133   5.784   3.836   5.302
   12ALA      O  134   5.758   3.743   5.225
   13GLY      N  135   5.708   3.944   5.315
   13GLY      H  136   5.727   4.012   5.386
   13GLY     CA  137   5.582   3.965   5.242
   13GLY      C  138   5.600   3.966   5.090
   13GLY      O  139   5.546   3.879   5.021
   14GLY      N  140   5.699   4.042   5.046
   14GLY      H  141   5.739   4.112   5.105
   14GLY     CA  142   5.742   4.051   4.905
   14GLY      C  143   5.780   3.918   4.841
   14GLY      O  144   5.728   3.886   4.734
   15VAL      N  145   5.861   3.837   4.908
   15VAL      H  146   5.910   3.868   4.989
   15VAL     CA  147   5.896   3.703   4.858
   15VAL     CB  148   6.023   3.643   4.917
   15VAL    CG1  149   6.143   3.731   4.884
   15VAL    CG2  150   6.015   3.615   5.067
   15VAL      C  151   5.780   3.603   4.856
   15VAL      O  152   5.758   3.539   4.754
   16ALA      N  153   5.695   3.608   4.958
   16ALA      H  154   5.713   3.662   5.040
   16ALA     CA  155   5.570   3.529   4.962
   16ALA     CB  156   5.502   3.547   5.099
   16ALA      C  157   5.473   3.568   4.851
   16ALA      O  158   5.431   3.482   4.773
   17ALA      N  159   5.458   3.699   4.831
   17ALA      H  160   5.487   3.765   4.900
   17ALA     CA  161   5.383   3.757   4.719
   17ALA     CB  162   5.376   3.909   4.735
   17ALA      C  163   5.441   3.722   4.582
   17ALA      O  164   5.369   3.671   4.495
   18ALA      N  165   5.573   3.731   4.567
   18ALA      H  166   5.628   3.779   4.635
   18ALA     CA  167   5.643   3.692   4.444
   18ALA     CB  168   5.793   3.722   4.458
   18ALA      C  169   5.624   3.546   4.402
   18ALA      O  170   5.602   3.520   4.284
   19ILE      N  171   5.618   3.455   4.499
   19ILE      H  172   5.644   3.477   4.593
   19ILE     CA  173   5.589   3.313   4.471
   19ILE     CB  174   5.616   3.226   4.594
   19ILE    CG1  175   5.762   3.234   4.638
   19ILE    CG2  176   5.575   3.080   4.573
   19ILE     CD  177   5.864   3.191   4.532
   19ILE      C  178   5.449   3.292   4.412
   19ILE      O  179   5.439   3.247   4.298
   20SER      N  180   5.346   3.346   4.476
   20SER      H  181   5.356   3.402   4.558
   20SER     CA  182   5.209   3.336   4.424
   20SER     CB  183   5.103   3.379   4.526
   20SER     OG  184   5.130   3.513   4.566
   20SER     HG  185   5.065   3.542   4.637
   20SER      C  186   5.186   3.412   4.294
   20SER      O  187   5.136   3.354   4.198
   21LY3      N  188   5.242   3.533   4.285
   21LY3      H  189   5.273   3.579   4.368
   21LY3     CA  190   5.239   3.615   4.163
   21LY3     CB  191   5.300   3.753   4.188
   21LY3     CG  192   5.210   3.842   4.273
   21LY3     CD  193   5.281   3.974   4.307
   21LY3     CE  194   5.199   4.066   4.396
   21LY3     NZ  195   5.087   4.131   4.327
   21LY3    HZ1  196   5.031   4.179   4.394
   21LY3    HZ2  197   5.120   4.195   4.257
   21LY3    HZ3  198   5.028   4.062   4.284
   21LY3      C  199   5.305   3.552   4.041
   21LY3      O  200   5.247   3.553   3.932
   22THR      N  201   5.423   3.492   4.059
   22THR      H  202   5.473   3.500   4.145
   22THR     CA  203   5.490   3.417   3.952
   22THR     CB  204   5.639   3.391   3.976
   22THR    OG1  205   5.657   3.324   4.101
   22THR    HG1  206   5.654   3.390   4.176
   22THR    CG2  207   5.719   3.522   3.971
   22THR      C  208   5.423   3.284   3.917
   22THR      O  209   5.412   3.251   3.799
   23ALA      N  210   5.370   3.214   4.017
   23ALA      H  211   5.400   3.229   4.111
   23ALA     CA  212   5.289   3.093   3.996
   23ALA     CB  213   5.258   3.025   4.130
   23ALA      C  214   5.160   3.114   3.918
   23ALA      O  215   5.134   3.043   3.820
   24VAL      N  216   5.082   3.217   3.953
   24VAL      H  217   5.098   3.267   4.038
   24VAL     CA  218   4.960   3.251   3.879
   24VAL     CB  219   4.854   3.320   3.966
   24VAL    CG1  220   4.811   3.231   4.083
   24VAL    CG2  221   4.897   3.459   4.014
   24VAL      C  222   4.976   3.322   3.745
   24VAL      O  223   4.881   3.329   3.667
   25ALA      N  224   5.098   3.362   3.711
   25ALA      H  225   5.176   3.347   3.771
   25ALA     CA  226   5.128   3.435   3.587
   25ALA     CB  227   5.275   3.478   3.583
   25ALA      C  228   5.086   3.372   3.454
   25ALA      O  229   5.031   3.447   3.374
   26PRO      N  230   5.089   3.240   3.436
   26PRO     CA  231   5.027   3.175   3.320
   26PRO     CB  232   5.050   3.025   3.341
   26PRO     CG  233   5.187   3.024   3.409
   26PRO     CD  234   5.181   3.146   3.501
   26PRO      C  235   4.879   3.207   3.301
   26PRO      O  236   4.844   3.271   3.202
   27ILE      N  237   4.797   3.185   3.404
   27ILE      H  238   4.829   3.145   3.489
   27ILE     CA  239   4.654   3.218   3.398
   27ILE     CB  240   4.573   3.141   3.502
   27ILE    CG1  241   4.422   3.146   3.472
   27ILE    CG2  242   4.599   3.185   3.646
   27ILE     CD  243   4.385   3.070   3.345
   27ILE      C  244   4.626   3.368   3.393
   27ILE      O  245   4.547   3.411   3.309
   28GL4      N  246   4.707   3.448   3.462
   28GL4      H  247   4.768   3.411   3.533
   28GL4     CA  248   4.704   3.594   3.453
   28GL4     CB  249   4.800   3.659   3.554
   28GL4     CG  250   4.739   3.680   3.693
   28GL4     CD  251   4.644   3.799   3.696
   28GL4    OE1  252   4.522   3.779   3.675
   28GL4   HE11  253   4.472   3.866   3.681
   28GL4   HE12  254   4.507   3.682   3.657
   28GL4    OE2  255   4.692   3.914   3.711
   28GL4   HE21  256   4.618   3.981   3.710
   28GL4   HE22  257   4.791   3.907   3.721
   28GL4      C  258   4.731   3.650   3.313
   28GL4      O  259   4.654   3.734   3.266
   29AR4      N  260   4.831   3.597   3.243
   29AR4      H  261   4.901   3.541   3.287
   29AR4     CA  262   4.858   3.633   3.103
   29AR4     CB  263   4.992   3.574   3.058
   29AR4     CG  264   5.040   3.637   2.926
   29AR4     CD  265   5.182   3.592   2.891
   29AR4     NE  266   5.224   3.657   2.766
   29AR4     HE  267   5.210   3.756   2.762
   29AR4     CZ  268   5.271   3.595   2.657
   29AR4    NH1  269   5.284   3.462   2.649
   29AR4   HH11  270   5.262   3.403   2.727
   29AR4   HH12  271   5.317   3.421   2.564
   29AR4    NH2  272   5.316   3.668   2.553
   29AR4   HH21  273   5.322   3.767   2.557
   29AR4   HH22  274   5.338   3.620   2.469
   29AR4      C  275   4.745   3.593   3.008
   29AR4      O  276   4.693   3.679   2.937
   30VAL      N  277   4.694   3.471   3.023
   30VAL      H  278   4.735   3.405   3.085
   30VAL     CA  279   4.580   3.422   2.943
   30VAL     CB  280   4.559   3.273   2.966
   30VAL    CG1  281   4.439   3.217   2.889
   30VAL    CG2  282   4.684   3.195   2.925
   30VAL      C  283   4.453   3.504   2.964
   30VAL      O  284   4.397   3.555   2.867
   31LY3      N  285   4.424   3.538   3.089
   31LY3      H  286   4.470   3.494   3.166
   31LY3     CA  287   4.314   3.628   3.128
   31LY3     CB  288   4.317   3.640   3.281
   31LY3     CG  289   4.211   3.732   3.340
   31LY3     CD  290   4.263   3.784   3.474
   31LY3     CE  291   4.170   3.883   3.542
   31LY3     NZ  292   4.044   3.824   3.591
   31LY3    HZ1  293   3.997   3.888   3.651
   31LY3    HZ2  294   3.984   3.803   3.514
   31LY3    HZ3  295   4.062   3.739   3.640
   31LY3      C  296   4.325   3.766   3.064
   31LY3      O  297   4.231   3.812   2.998
   32LEU      N  298   4.445   3.823   3.067
   32LEU      H  299   4.520   3.782   3.118
   32LEU     CA  300   4.477   3.953   3.004
   32LEU     CB  301   4.623   3.985   3.038
   32LEU     CG  302   4.663   4.132   3.031
   32LEU    CD1  303   4.790   4.150   3.113
   32LEU    CD2  304   4.690   4.178   2.888
   32LEU      C  305   4.453   3.951   2.853
   32LEU      O  306   4.375   4.033   2.804
   33LEU      N  307   4.502   3.847   2.787
   33LEU      H  308   4.562   3.781   2.832
   33LEU     CA  309   4.479   3.823   2.643
   33LEU     CB  310   4.553   3.698   2.596
   33LEU     CG  311   4.705   3.707   2.605
   33LEU    CD1  312   4.767   3.570   2.577
   33LEU    CD2  313   4.762   3.811   2.507
   33LEU      C  314   4.331   3.812   2.607
   33LEU      O  315   4.282   3.890   2.526
   34LEU      N  316   4.258   3.734   2.686
   34LEU      H  317   4.301   3.676   2.755
   34LEU     CA  318   4.112   3.719   2.674
   34LEU     CB  319   4.059   3.618   2.776
   34LEU     CG  320   4.093   3.473   2.741
   34LEU    CD1  321   4.055   3.384   2.860
   34LEU    CD2  322   4.018   3.428   2.616
   34LEU      C  323   4.033   3.849   2.692
   34LEU      O  324   3.953   3.883   2.605
   35GLN      N  325   4.062   3.922   2.799
   35GLN      H  326   4.123   3.887   2.870
   35GLN     CA  327   3.998   4.051   2.828
   35GLN     CB  328   4.033   4.098   2.969
   35GLN     CG  329   3.965   4.013   3.077
   35GLN     CD  330   3.997   4.064   3.218
   35GLN    OE1  331   4.101   4.034   3.276
   35GLN    NE2  332   3.911   4.149   3.274
   35GLN   HE21  333   3.829   4.178   3.225
   35GLN   HE22  334   3.929   4.180   3.367
   35GLN      C  335   4.026   4.162   2.727
   35GLN      O  336   3.935   4.239   2.696
   36VAL      N  337   4.148   4.170   2.675
   36VAL      H  338   4.224   4.117   2.712
   36VAL     CA  339   4.180   4.267   2.570
   36VAL     CB  340   4.328   4.307   2.566
   36VAL    CG1  341   4.371   4.363   2.701
   36VAL    CG2  342   4.423   4.196   2.521
   36VAL      C  343   4.127   4.233   2.430
   36VAL      O  344   4.084   4.323   2.358
   37GLN      N  345   4.133   4.105   2.394
   37GLN      H  346   4.172   4.038   2.457
   37GLN     CA  347   4.089   4.044   2.268
   37GLN     CB  348   3.936   4.049   2.258
   37GLN     CG  349   3.882   3.952   2.153
   37GLN     CD  350   3.729   3.952   2.149
   37GLN    OE1  351   3.658   3.939   2.249
   37GLN    NE2  352   3.675   3.964   2.028
   37GLN   HE21  353   3.732   3.971   1.946
   37GLN   HE22  354   3.576   3.968   2.017
   37GLN      C  355   4.157   4.091   2.139
   37GLN      O  356   4.209   4.008   2.066
   38HI0      N  357   4.166   4.223   2.122
   38HI0      H  358   4.128   4.284   2.191
   38HI0     CA  359   4.237   4.291   2.012
   38HI0     CB  360   4.166   4.274   1.878
   38HI0     CG  361   4.035   4.350   1.857
   38HI0    ND1  362   4.024   4.469   1.798
   38HI0    HD1  363   4.098   4.521   1.757
   38HI0    CD2  364   3.913   4.310   1.891
   38HI0    HD2  365   3.887   4.210   1.927
   38HI0    CE1  366   3.895   4.502   1.797
   38HI0    HE1  367   3.855   4.593   1.752
   38HI0    NE2  368   3.826   4.405   1.856
   38HI0    HE2  369   3.727   4.403   1.870
   38HI0      C  370   4.262   4.439   2.043
   38HI0      O  371   4.171   4.508   2.089
   39ALA      N  372   4.381   4.487   2.008
   39ALA      H  373   4.441   4.432   1.950
   39ALA     CA  374   4.426   4.624   2.035
   39ALA     CB  375   4.429   4.653   2.186
   39ALA      C  376   4.561   4.666   1.977
   39ALA      O  377   4.571   4.774   1.919
   40SER      N  378   4.664   4.584   1.995
   40SER      H  379   4.654   4.494   2.038
   40SER     CA  380   4.800   4.612   1.947
   40SER     CB  381   4.903   4.536   2.030
   40SER     OG  382   4.885   4.395   2.019
   40SER     HG  383   4.954   4.352   2.077
   40SER      C  384   4.820   4.580   1.798
   40SER      O  385   4.724   4.557   1.725
   41LY3      N  386   4.944   4.589   1.751
   41LY3      H  387   5.021   4.616   1.807
   41LY3     CA  388   4.977   4.549   1.613
   41LY3     CB  389   5.102   4.627   1.571
   41LY3     CG  390   5.115   4.640   1.419
   41LY3     CD  391   5.214   4.750   1.382
   41LY3     CE  392   5.354   4.719   1.436
   41LY3     NZ  393   5.455   4.821   1.402
   41LY3    HZ1  394   5.542   4.796   1.443
   41LY3    HZ2  395   5.466   4.828   1.303
   41LY3    HZ3  396   5.427   4.910   1.437
   41LY3      C  397   4.992   4.397   1.599
   41LY3      O  398   4.951   4.341   1.497
   42GLN      N  399   5.043   4.332   1.704
   42GLN      H  400   5.091   4.383   1.775
   42GLN     CA  401   5.045   4.186   1.719
   42GLN     CB  402   5.130   4.146   1.839
   42GLN     CG  403   5.280   4.171   1.822
   42GLN     CD  404   5.350   4.161   1.957
   42GLN    OE1  405   5.397   4.056   2.002
   42GLN    NE2  406   5.351   4.272   2.030
   42GLN   HE21  407   5.306   4.355   1.995
   42GLN   HE22  408   5.415   4.279   2.106
   42GLN      C  409   4.907   4.124   1.738
   42GLN      O  410   4.872   4.027   1.670
   43ILE      N  411   4.831   4.176   1.834
   43ILE      H  412   4.862   4.253   1.890
   43ILE     CA  413   4.695   4.130   1.863
   43ILE     CB  414   4.673   4.114   2.014
   43ILE    CG1  415   4.783   4.029   2.077
   43ILE    CG2  416   4.537   4.049   2.041
   43ILE     CD  417   4.778   4.035   2.230
   43ILE      C  418   4.596   4.228   1.801
   43ILE      O  419   4.546   4.322   1.863
   44SER      N  420   4.592   4.217   1.668
   44SER      H  421   4.645   4.146   1.622
   44SER     CA  422   4.513   4.301   1.577
   44SER     CB  423   4.581   4.298   1.440
   44SER     OG  424   4.581   4.165   1.389
   44SER     HG  425   4.614   4.169   1.294
   44SER      C  426   4.368   4.255   1.560
   44SER      O  427   4.332   4.145   1.601
   45ALA      N  428   4.292   4.333   1.483
   45ALA      H  429   4.319   4.428   1.465
   45ALA     CA  430   4.155   4.299   1.441
   45ALA     CB  431   4.103   4.407   1.345
   45ALA      C  432   4.140   4.163   1.373
   45ALA      O  433   4.036   4.099   1.389
   46GL4      N  434   4.239   4.122   1.294
   46GL4      H  435   4.304   4.187   1.255
   46GL4     CA  436   4.242   3.986   1.238
   46GL4     CB  437   4.325   3.985   1.109
   46GL4     CG  438   4.291   3.864   1.022
   46GL4     CD  439   4.354   3.875   0.883
   46GL4    OE1  440   4.462   3.815   0.863
   46GL4   HE11  441   4.492   3.831   0.769
   46GL4   HE12  442   4.490   3.768   0.946
   46GL4    OE2  443   4.290   3.934   0.793
   46GL4   HE21  444   4.344   3.932   0.708
   46GL4   HE22  445   4.203   3.966   0.829
   46GL4      C  446   4.288   3.878   1.337
   46GL4      O  447   4.211   3.787   1.367
   47LY3      N  448   4.399   3.903   1.405
   47LY3      H  449   4.439   3.995   1.406
   47LY3     CA  450   4.468   3.807   1.493
   47LY3     CB  451   4.617   3.842   1.499
   47LY3     CG  452   4.690   3.821   1.366
   47LY3     CD  453   4.840   3.844   1.387
   47LY3     CE  454   4.922   3.814   1.261
   47LY3     NZ  455   4.907   3.919   1.159
   47LY3    HZ1  456   4.957   3.891   1.077
   47LY3    HZ2  457   4.811   3.932   1.132
   47LY3    HZ3  458   4.948   4.004   1.190
   47LY3      C  459   4.415   3.787   1.634
   47LY3      O  460   4.487   3.739   1.722
   48GLN      N  461   4.283   3.801   1.650
   48GLN      H  462   4.224   3.803   1.570
   48GLN     CA  463   4.215   3.808   1.780
   48GLN     CB  464   4.065   3.831   1.762
   48GLN     CG  465   4.038   3.966   1.696
   48GLN     CD  466   3.891   4.008   1.699
   48GLN    OE1  467   3.818   3.989   1.797
   48GLN    NE2  468   3.847   4.074   1.593
   48GLN   HE21  469   3.907   4.086   1.514
   48GLN   HE22  470   3.762   4.126   1.598
   48GLN      C  471   4.235   3.688   1.873
   48GLN      O  472   4.237   3.573   1.830
   49TY0      N  473   4.247   3.718   2.002
   49TY0      H  474   4.242   3.813   2.033
   49TY0     CA  475   4.263   3.617   2.108
   49TY0     CB  476   4.363   3.665   2.214
   49TY0     CG  477   4.505   3.619   2.183
   49TY0    CD1  478   4.586   3.689   2.094
   49TY0    HD1  479   4.544   3.767   2.032
   49TY0    CD2  480   4.558   3.510   2.251
   49TY0    HD2  481   4.498   3.459   2.326
   49TY0    CE1  482   4.719   3.652   2.076
   49TY0    HE1  483   4.783   3.715   2.014
   49TY0    CE2  484   4.690   3.471   2.232
   49TY0    HE2  485   4.730   3.387   2.289
   49TY0     CZ  486   4.770   3.541   2.143
   49TY0     OH  487   4.888   3.486   2.102
   49TY0    HH1  488   4.912   3.529   2.015
   49TY0    HH2  489   4.908   3.406   2.157
   49TY0      C  490   4.132   3.573   2.171
   49TY0      O  491   4.063   3.651   2.237
   50LY3      N  492   4.096   3.447   2.145
   50LY3      H  493   4.156   3.388   2.091
   50LY3     CA  494   3.971   3.385   2.191
   50LY3     CB  495   3.876   3.365   2.073
   50LY3     CG  496   3.821   3.496   2.018
   50LY3     CD  497   3.736   3.471   1.894
   50LY3     CE  498   3.682   3.603   1.837
   50LY3     NZ  499   3.608   3.580   1.712
   50LY3    HZ1  500   3.570   3.666   1.678
   50LY3    HZ2  501   3.667   3.540   1.642
   50LY3    HZ3  502   3.531   3.517   1.727
   50LY3      C  503   3.990   3.252   2.262
   50LY3      O  504   4.075   3.172   2.222
   51GLY      N  505   3.904   3.229   2.361
   51GLY      H  506   3.832   3.297   2.379
   51GLY     CA  507   3.893   3.109   2.444
   51GLY      C  508   4.015   3.067   2.527
   51GLY      O  509   4.123   3.051   2.472
   52ILE      N  510   3.992   3.027   2.652
   52ILE      H  511   3.901   3.039   2.691
   52ILE     CA  512   4.097   2.981   2.744
   52ILE     CB  513   4.038   2.935   2.878
   52ILE    CG1  514   3.963   3.049   2.946
   52ILE    CG2  515   4.146   2.883   2.973
   52ILE     CD  516   3.879   3.004   3.067
   52ILE      C  517   4.188   2.873   2.686
   52ILE      O  518   4.308   2.896   2.673
   53ILE      N  519   4.129   2.767   2.630
   53ILE      H  520   4.033   2.771   2.604
   53ILE     CA  521   4.204   2.654   2.575
   53ILE     CB  522   4.116   2.530   2.561
   53ILE    CG1  523   4.060   2.490   2.698
   53ILE    CG2  524   4.191   2.412   2.498
   53ILE     CD  525   3.951   2.383   2.689
   53ILE      C  526   4.276   2.691   2.446
   53ILE      O  527   4.399   2.681   2.439
   54AS4      N  528   4.206   2.760   2.357
   54AS4      H  529   4.110   2.785   2.373
   54AS4     CA  530   4.263   2.810   2.231
   54AS4     CB  531   4.154   2.867   2.140
   54AS4     CG  532   4.060   2.761   2.081
   54AS4    OD1  533   3.937   2.785   2.080
   54AS4   HD11  534   3.888   2.708   2.040
   54AS4   HD12  535   3.921   2.875   2.121
   54AS4    OD2  536   4.109   2.660   2.026
   54AS4   HD21  537   4.035   2.602   1.991
   54AS4   HD22  538   4.209   2.664   2.031
   54AS4      C  539   4.376   2.911   2.251
   54AS4      O  540   4.480   2.900   2.187
   55CY0      N  541   4.361   2.998   2.351
   55CY0      H  542   4.270   3.016   2.389
   55CY0     CA  543   4.467   3.088   2.399
   55CY0     CB  544   4.413   3.193   2.497
   55CY0     SG  545   4.301   3.315   2.418
   55CY0    HG1  546   4.252   3.363   2.532
   55CY0    HG2  547   4.397   3.383   2.356
   55CY0    HG3  548   4.230   3.226   2.350
   55CY0      C  549   4.586   3.019   2.466
   55CY0      O  550   4.699   3.049   2.428
   56VAL      N  551   4.563   2.924   2.557
   56VAL      H  552   4.472   2.905   2.592
   56VAL     CA  553   4.674   2.851   2.620
   56VAL     CB  554   4.641   2.768   2.744
   56VAL    CG1  555   4.577   2.853   2.854
   56VAL    CG2  556   4.556   2.643   2.716
   56VAL      C  557   4.758   2.769   2.521
   56VAL      O  558   4.880   2.778   2.527
   57VAL      N  559   4.694   2.711   2.420
   57VAL      H  560   4.594   2.702   2.420
   57VAL     CA  561   4.764   2.640   2.312
   57VAL     CB  562   4.664   2.567   2.221
   57VAL    CG1  563   4.732   2.498   2.102
   57VAL    CG2  564   4.587   2.461   2.300
   57VAL      C  565   4.859   2.730   2.233
   57VAL      O  566   4.978   2.698   2.224
   58AR4      N  567   4.816   2.852   2.204
   58AR4      H  568   4.723   2.881   2.228
   58AR4     CA  569   4.895   2.951   2.130
   58AR4     CB  570   4.815   3.080   2.104
   58AR4     CG  571   4.710   3.057   1.995
   58AR4     CD  572   4.613   3.174   1.977
   58AR4     NE  573   4.671   3.287   1.903
   58AR4     HE  574   4.768   3.281   1.881
   58AR4     CZ  575   4.600   3.391   1.856
   58AR4    NH1  576   4.467   3.399   1.873
   58AR4   HH11  577   4.417   3.327   1.923
   58AR4   HH12  578   4.414   3.474   1.834
   58AR4    NH2  579   4.662   3.495   1.798
   58AR4   HH21  580   4.762   3.496   1.790
   58AR4   HH22  581   4.608   3.570   1.760
   58AR4      C  582   5.030   2.987   2.191
   58AR4      O  583   5.131   2.979   2.120
   59ILE      N  584   5.038   2.995   2.323
   59ILE      H  585   4.960   2.970   2.382
   59ILE     CA  586   5.161   3.037   2.392
   59ILE     CB  587   5.128   3.093   2.531
   59ILE    CG1  588   5.037   3.216   2.518
   59ILE    CG2  589   5.255   3.127   2.610
   59ILE     CD  590   4.978   3.260   2.651
   59ILE      C  591   5.278   2.939   2.380
   59ILE      O  592   5.382   2.986   2.334
   60PRO      N  593   5.266   2.809   2.404
   60PRO     CA  594   5.369   2.713   2.364
   60PRO     CB  595   5.334   2.581   2.433
   60PRO     CG  596   5.264   2.629   2.560
   60PRO     CD  597   5.183   2.747   2.508
   60PRO      C  598   5.383   2.692   2.213
   60PRO      O  599   5.495   2.693   2.164
   61LY3      N  600   5.271   2.686   2.141
   61LY3      H  601   5.181   2.687   2.184
   61LY3     CA  602   5.269   2.664   1.996
   61LY3     CB  603   5.123   2.656   1.950
   61LY3     CG  604   5.105   2.627   1.801
   61LY3     CD  605   4.968   2.678   1.756
   61LY3     CE  606   4.951   2.661   1.605
   61LY3     NZ  607   4.831   2.731   1.556
   61LY3    HZ1  608   4.816   2.708   1.460
   61LY3    HZ2  609   4.750   2.703   1.608
   61LY3    HZ3  610   4.843   2.830   1.565
   61LY3      C  611   5.345   2.770   1.916
   61LY3      O  612   5.438   2.737   1.843
   62GL4      N  613   5.305   2.896   1.931
   62GL4      H  614   5.230   2.920   1.992
   62GL4     CA  615   5.368   3.009   1.861
   62GL4     CB  616   5.280   3.134   1.868
   62GL4     CG  617   5.140   3.119   1.807
   62GL4     CD  618   5.068   3.253   1.791
   62GL4    OE1  619   5.122   3.357   1.833
   62GL4   HE11  620   5.063   3.435   1.813
   62GL4   HE12  621   5.210   3.335   1.875
   62GL4    OE2  622   4.965   3.254   1.721
   62GL4   HE21  623   4.927   3.347   1.719
   62GL4   HE22  624   4.947   3.162   1.686
   62GL4      C  625   5.505   3.046   1.917
   62GL4      O  626   5.603   3.060   1.844
   63GLN      N  627   5.510   3.063   2.049
   63GLN      H  628   5.432   3.041   2.108
   63GLN     CA  629   5.628   3.118   2.116
   63GLN     CB  630   5.594   3.250   2.185
   63GLN     CG  631   5.551   3.358   2.086
   63GLN     CD  632   5.659   3.393   1.983
   63GLN    OE1  633   5.772   3.429   2.015
   63GLN    NE2  634   5.619   3.401   1.856
   63GLN   HE21  635   5.522   3.395   1.831
   63GLN   HE22  636   5.685   3.402   1.781
   63GLN      C  637   5.702   3.019   2.207
   63GLN      O  638   5.793   2.951   2.159
   64GLY      N  639   5.662   3.007   2.333
   64GLY      H  640   5.572   3.038   2.363
   64GLY     CA  641   5.735   2.925   2.431
   64GLY      C  642   5.684   2.940   2.574
   64GLY      O  643   5.610   3.033   2.605
   65PHE      N  644   5.726   2.846   2.658
   65PHE      H  645   5.774   2.766   2.623
   65PHE     CA  646   5.687   2.842   2.800
   65PHE     CB  647   5.740   2.712   2.862
   65PHE     CG  648   5.685   2.687   3.003
   65PHE    CD1  649   5.560   2.628   3.019
   65PHE    HD1  650   5.504   2.595   2.931
   65PHE    CD2  651   5.758   2.726   3.115
   65PHE    HD2  652   5.856   2.771   3.103
   65PHE    CE1  653   5.506   2.611   3.146
   65PHE    HE1  654   5.408   2.566   3.158
   65PHE    CE2  655   5.704   2.708   3.242
   65PHE    HE2  656   5.761   2.741   3.329
   65PHE     CZ  657   5.579   2.651   3.258
   65PHE     HZ  658   5.537   2.639   3.357
   65PHE      C  659   5.728   2.964   2.883
   65PHE      O  660   5.641   3.030   2.940
   66LEU      N  661   5.850   3.012   2.863
   66LEU      H  662   5.896   2.998   2.776
   66LEU     CA  663   5.904   3.123   2.943
   66LEU     CB  664   6.055   3.140   2.922
   66LEU     CG  665   6.142   3.053   3.014
   66LEU    CD1  666   6.128   2.903   2.987
   66LEU    CD2  667   6.288   3.095   2.998
   66LEU      C  668   5.833   3.257   2.919
   66LEU      O  669   5.818   3.337   3.010
   67SER      N  670   5.776   3.271   2.800
   67SER      H  671   5.810   3.218   2.723
   67SER     CA  672   5.686   3.383   2.765
   67SER     CB  673   5.641   3.379   2.619
   67SER     OG  674   5.536   3.285   2.596
   67SER     HG  675   5.572   3.192   2.601
   67SER      C  676   5.563   3.399   2.854
   67SER      O  677   5.515   3.511   2.870
   68PHE      N  678   5.520   3.293   2.923
   68PHE      H  679   5.557   3.202   2.907
   68PHE     CA  680   5.414   3.301   3.025
   68PHE     CB  681   5.377   3.165   3.082
   68PHE     CG  682   5.285   3.080   2.993
   68PHE    CD1  683   5.153   3.117   2.974
   68PHE    HD1  684   5.118   3.216   3.004
   68PHE    CD2  685   5.326   2.952   2.957
   68PHE    HD2  686   5.427   2.919   2.980
   68PHE    CE1  687   5.062   3.027   2.920
   68PHE    HE1  688   4.957   3.056   2.907
   68PHE    CE2  689   5.235   2.862   2.902
   68PHE    HE2  690   5.269   2.762   2.874
   68PHE     CZ  691   5.103   2.899   2.883
   68PHE     HZ  692   5.032   2.830   2.838
   68PHE      C  693   5.446   3.394   3.142
   68PHE      O  694   5.355   3.458   3.196
   69TRP      N  695   5.574   3.409   3.173
   69TRP      H  696   5.645   3.354   3.130
   69TRP     CA  697   5.624   3.497   3.280
   69TRP     CB  698   5.745   3.430   3.346
   69TRP     CG  699   5.701   3.317   3.438
   69TRP    CD1  700   5.607   3.322   3.532
   69TRP    HD1  701   5.541   3.406   3.552
   69TRP    CD2  702   5.760   3.191   3.446
   69TRP    NE1  703   5.603   3.207   3.599
   69TRP    HE1  704   5.539   3.187   3.673
   69TRP    CE2  705   5.695   3.124   3.550
   69TRP    CE3  706   5.861   3.128   3.375
   69TRP    HE3  707   5.912   3.180   3.294
   69TRP    CZ2  708   5.733   2.994   3.583
   69TRP    HZ2  709   5.683   2.941   3.664
   69TRP    CZ3  710   5.899   2.999   3.409
   69TRP    HZ3  711   5.980   2.950   3.354
   69TRP    CH2  712   5.835   2.932   3.512
   69TRP    HH2  713   5.867   2.832   3.541
   69TRP      C  714   5.653   3.644   3.245
   69TRP      O  715   5.706   3.719   3.327
   70AR4      N  716   5.612   3.687   3.126
   70AR4      H  717   5.575   3.625   3.057
   70AR4     CA  718   5.624   3.828   3.087
   70AR4     CB  719   5.593   3.847   2.938
   70AR4     CG  720   5.702   3.785   2.851
   70AR4     CD  721   5.683   3.814   2.702
   70AR4     NE  722   5.705   3.957   2.676
   70AR4     HE  723   5.706   4.015   2.757
   70AR4     CZ  724   5.729   4.015   2.557
   70AR4    NH1  725   5.739   3.944   2.444
   70AR4   HH11  726   5.732   3.845   2.445
   70AR4   HH12  727   5.753   3.990   2.356
   70AR4    NH2  728   5.755   4.146   2.557
   70AR4   HH21  729   5.758   4.196   2.643
   70AR4   HH22  730   5.763   4.198   2.471
   70AR4      C  731   5.537   3.920   3.173
   70AR4      O  732   5.421   3.891   3.201
   71GLY      N  733   5.598   4.030   3.217
   71GLY      H  734   5.690   4.052   3.184
   71GLY     CA  735   5.539   4.128   3.309
   71GLY      C  736   5.548   4.100   3.459
   71GLY      O  737   5.488   4.175   3.537
   72ASN      N  738   5.623   3.999   3.501
   72ASN      H  739   5.660   3.931   3.438
   72ASN     CA  740   5.643   3.969   3.644
   72ASN     CB  741   5.725   3.843   3.668
   72ASN     CG  742   5.654   3.711   3.637
   72ASN    OD1  743   5.532   3.699   3.628
   72ASN    ND2  744   5.734   3.605   3.627
   72ASN   HD21  745   5.832   3.613   3.644
   72ASN   HD22  746   5.698   3.520   3.588
   72ASN      C  747   5.703   4.080   3.730
   72ASN      O  748   5.645   4.111   3.834
   73LEU      N  749   5.805   4.150   3.681
   73LEU      H  750   5.836   4.138   3.586
   73LEU     CA  751   5.874   4.254   3.758
   73LEU     CB  752   5.991   4.315   3.679
   73LEU     CG  753   6.115   4.226   3.676
   73LEU    CD1  754   6.213   4.278   3.570
   73LEU    CD2  755   6.184   4.224   3.812
   73LEU      C  756   5.783   4.366   3.807
   73LEU      O  757   5.770   4.384   3.928
   74ALA      N  758   5.701   4.420   3.717
   74ALA      H  759   5.715   4.403   3.619
   74ALA     CA  760   5.599   4.520   3.750
   74ALA     CB  761   5.532   4.571   3.622
   74ALA      C  762   5.494   4.472   3.850
   74ALA      O  763   5.476   4.535   3.954
   75ASN      N  764   5.444   4.350   3.830
   75ASN      H  765   5.472   4.295   3.752
   75ASN     CA  766   5.345   4.287   3.919
   75ASN     CB  767   5.294   4.158   3.856
   75ASN     CG  768   5.181   4.090   3.933
   75ASN    OD1  769   5.099   4.151   4.002
   75ASN    ND2  770   5.173   3.958   3.920
   75ASN   HD21  771   5.237   3.905   3.864
   75ASN   HD22  772   5.097   3.909   3.963
   75ASN      C  773   5.397   4.261   4.061
   75ASN      O  774   5.322   4.278   4.157
   76VAL      N  775   5.523   4.222   4.073
   76VAL      H  776   5.576   4.190   3.994
   76VAL     CA  777   5.588   4.205   4.204
   76VAL     CB  778   5.715   4.120   4.195
   76VAL    CG1  779   5.773   4.093   4.334
   76VAL    CG2  780   5.688   3.985   4.128
   76VAL      C  781   5.611   4.338   4.275
   76VAL      O  782   5.558   4.357   4.384
   77ILE      N  783   5.667   4.437   4.206
   77ILE      H  784   5.701   4.422   4.113
   77ILE     CA  785   5.690   4.571   4.261
   77ILE     CB  786   5.774   4.655   4.165
   77ILE    CG1  787   5.910   4.589   4.142
   77ILE    CG2  788   5.796   4.798   4.217
   77ILE     CD  789   5.984   4.647   4.022
   77ILE      C  790   5.561   4.642   4.304
   77ILE      O  791   5.557   4.697   4.414
   78AR4      N  792   5.453   4.616   4.232
   78AR4      H  793   5.462   4.570   4.144
   78AR4     CA  794   5.317   4.667   4.258
   78AR4     CB  795   5.226   4.604   4.152
   78AR4     CG  796   5.091   4.673   4.136
   78AR4     CD  797   5.008   4.598   4.031
   78AR4     NE  798   4.874   4.656   4.015
   78AR4     HE  799   4.855   4.695   3.925
   78AR4     CZ  800   4.773   4.653   4.104
   78AR4    NH1  801   4.780   4.590   4.222
   78AR4   HH11  802   4.860   4.539   4.252
   78AR4   HH12  803   4.703   4.599   4.285
   78AR4    NH2  804   4.662   4.722   4.075
   78AR4   HH21  805   4.654   4.772   3.989
   78AR4   HH22  806   4.591   4.729   4.145
   78AR4      C  807   5.261   4.644   4.398
   78AR4      O  808   5.187   4.729   4.449
   79TY0      N  809   5.309   4.540   4.466
   79TY0      H  810   5.372   4.476   4.423
   79TY0     CA  811   5.276   4.509   4.606
   79TY0     CB  812   5.343   4.375   4.638
   79TY0     CG  813   5.360   4.339   4.785
   79TY0    CD1  814   5.261   4.273   4.857
   79TY0    HD1  815   5.162   4.256   4.813
   79TY0    CD2  816   5.482   4.366   4.846
   79TY0    HD2  817   5.561   4.416   4.789
   79TY0    CE1  818   5.284   4.234   4.988
   79TY0    HE1  819   5.205   4.180   5.041
   79TY0    CE2  820   5.505   4.328   4.977
   79TY0    HE2  821   5.604   4.345   5.022
   79TY0     CZ  822   5.405   4.263   5.049
   79TY0     OH  823   5.422   4.248   5.183
   79TY0    HH1  824   5.332   4.227   5.221
   79TY0    HH2  825   5.512   4.282   5.210
   79TY0      C  826   5.312   4.620   4.704
   79TY0      O  827   5.226   4.670   4.776
   80PHE      N  828   5.429   4.681   4.685
   80PHE      H  829   5.484   4.663   4.603
   80PHE     CA  830   5.480   4.786   4.775
   80PHE     CB  831   5.630   4.807   4.757
   80PHE     CG  832   5.711   4.680   4.785
   80PHE    CD1  833   5.735   4.639   4.915
   80PHE    HD1  834   5.701   4.700   4.999
   80PHE    CD2  835   5.757   4.604   4.678
   80PHE    HD2  836   5.744   4.639   4.576
   80PHE    CE1  837   5.803   4.520   4.939
   80PHE    HE1  838   5.821   4.487   5.041
   80PHE    CE2  839   5.825   4.485   4.702
   80PHE    HE2  840   5.859   4.424   4.618
   80PHE     CZ  841   5.849   4.443   4.832
   80PHE     HZ  842   5.901   4.349   4.852
   80PHE      C  843   5.402   4.917   4.775
   80PHE      O  844   5.397   4.982   4.879
   81PRO      N  845   5.342   4.959   4.664
   81PRO     CA  846   5.233   5.057   4.667
   81PRO     CB  847   5.198   5.083   4.520
   81PRO     CG  848   5.336   5.076   4.455
   81PRO     CD  849   5.403   4.961   4.530
   81PRO      C  850   5.111   5.016   4.749
   81PRO      O  851   5.090   5.074   4.856
   82THR      N  852   5.044   4.907   4.712
   82THR      H  853   5.079   4.840   4.648
   82THR     CA  854   4.917   4.868   4.776
   82THR     CB  855   4.835   4.771   4.690
   82THR    OG1  856   4.912   4.655   4.658
   82THR    HG1  857   4.869   4.578   4.706
   82THR    CG2  858   4.786   4.840   4.562
   82THR      C  859   4.925   4.817   4.920
   82THR      O  860   4.825   4.823   4.993
   83GLN      N  861   5.040   4.766   4.960
   83GLN      H  862   5.099   4.718   4.895
   83GLN     CA  863   5.073   4.737   5.101
   83GLN     CB  864   5.164   4.614   5.106
   83GLN     CG  865   5.094   4.482   5.141
   83GLN     CD  866   4.983   4.440   5.044
   83GLN    OE1  867   4.986   4.469   4.925
   83GLN    NE2  868   4.892   4.355   5.092
   83GLN   HE21  869   4.909   4.304   5.175
   83GLN   HE22  870   4.800   4.359   5.054
   83GLN      C  871   5.132   4.849   5.186
   83GLN      O  872   5.164   4.826   5.302
   84ALA      N  873   5.139   4.972   5.135
   84ALA      H  874   5.097   4.993   5.047
   84ALA     CA  875   5.202   5.083   5.208
   84ALA     CB  876   5.354   5.071   5.203
   84ALA      C  877   5.163   5.226   5.170
   84ALA      O  878   5.104   5.297   5.251
   85LEU      N  879   5.186   5.265   5.045
   85LEU      H  880   5.208   5.198   4.974
   85LEU     CA  881   5.170   5.403   4.998
   85LEU     CB  882   5.227   5.421   4.857
   85LEU     CG  883   5.379   5.410   4.851
   85LEU    CD1  884   5.425   5.420   4.705
   85LEU    CD2  885   5.447   5.519   4.934
   85LEU      C  886   5.030   5.464   5.007
   85LEU      O  887   5.016   5.586   5.016
   86ASN      N  888   4.929   5.378   5.003
   86ASN      H  889   4.945   5.281   4.988
   86ASN     CA  890   4.789   5.412   5.033
   86ASN     CB  891   4.697   5.303   4.976
   86ASN     CG  892   4.734   5.159   5.013
   86ASN    OD1  893   4.837   5.130   5.074
   86ASN    ND2  894   4.653   5.062   4.971
   86ASN   HD21  895   4.572   5.077   4.915
   86ASN   HD22  896   4.676   4.969   5.000
   86ASN      C  897   4.764   5.438   5.181
   86ASN      O  898   4.748   5.553   5.222
   87PHE      N  899   4.789   5.337   5.264
   87PHE      H  900   4.811   5.247   5.226
   87PHE     CA  901   4.774   5.342   5.410
   87PHE     CB  902   4.806   5.206   5.472
   87PHE     CG  903   4.709   5.097   5.427
   87PHE    CD1  904   4.572   5.111   5.447
   87PHE    HD1  905   4.534   5.187   5.515
   87PHE    CD2  906   4.757   4.993   5.348
   87PHE    HD2  907   4.864   4.979   5.335
   87PHE    CE1  908   4.484   5.025   5.384
   87PHE    HE1  909   4.377   5.033   5.405
   87PHE    CE2  910   4.668   4.906   5.285
   87PHE    HE2  911   4.706   4.824   5.224
   87PHE     CZ  912   4.531   4.923   5.302
   87PHE     HZ  913   4.461   4.860   5.248
   87PHE      C  914   4.858   5.449   5.481
   87PHE      O  915   4.825   5.491   5.592
   88ALA      N  916   4.965   5.492   5.415
   88ALA      H  917   5.004   5.436   5.342
   88ALA     CA  918   5.048   5.607   5.453
   88ALA     CB  919   5.153   5.626   5.344
   88ALA      C  920   4.976   5.740   5.479
   88ALA      O  921   5.028   5.821   5.555
   89PHE      N  922   4.856   5.758   5.424
   89PHE      H  923   4.821   5.694   5.355
   89PHE     CA  924   4.778   5.881   5.442
   89PHE     CB  925   4.757   5.948   5.306
   89PHE     CG  926   4.887   5.978   5.231
   89PHE    CD1  927   4.933   5.889   5.134
   89PHE    HD1  928   4.880   5.795   5.116
   89PHE    CD2  929   4.960   6.092   5.260
   89PHE    HD2  930   4.928   6.160   5.339
   89PHE    CE1  931   5.051   5.914   5.066
   89PHE    HE1  932   5.089   5.841   4.994
   89PHE    CE2  933   5.079   6.118   5.191
   89PHE    HE2  934   5.138   6.206   5.217
   89PHE     CZ  935   5.124   6.030   5.094
   89PHE     HZ  936   5.216   6.050   5.040
   89PHE      C  937   4.644   5.863   5.514
   89PHE      O  938   4.549   5.939   5.493
   90LY3      N  939   4.641   5.772   5.610
   90LY3      H  940   4.726   5.734   5.647
   90LY3     CA  941   4.517   5.724   5.674
   90LY3     CB  942   4.551   5.605   5.765
   90LY3     CG  943   4.427   5.523   5.799
   90LY3     CD  944   4.453   5.408   5.896
   90LY3     CE  945   4.522   5.286   5.834
   90LY3     NZ  946   4.545   5.182   5.935
   90LY3    HZ1  947   4.567   5.095   5.890
   90LY3    HZ2  948   4.621   5.207   5.994
   90LY3    HZ3  949   4.463   5.167   5.990
   90LY3      C  950   4.433   5.829   5.746
   90LY3      O  951   4.315   5.845   5.714
   91AS4      N  952   4.495   5.910   5.832
   91AS4      H  953   4.594   5.916   5.835
   91AS4     CA  954   4.425   6.018   5.904
   91AS4     CB  955   4.507   6.072   6.021
   91AS4     CG  956   4.513   5.977   6.141
   91AS4    OD1  957   4.414   5.971   6.218
   91AS4   HD11  958   4.432   5.904   6.290
   91AS4   HD12  959   4.344   6.034   6.186
   91AS4    OD2  960   4.616   5.908   6.158
   91AS4   HD21  961   4.605   5.851   6.240
   91AS4   HD22  962   4.681   5.927   6.085
   91AS4      C  963   4.384   6.134   5.813
   91AS4      O  964   4.271   6.180   5.820
   92LY3      N  965   4.471   6.168   5.718
   92LY3      H  966   4.566   6.135   5.722
   92LY3     CA  967   4.441   6.265   5.613
   92LY3     CB  968   4.566   6.296   5.531
   92LY3     CG  969   4.658   6.396   5.602
   92LY3     CD  970   4.595   6.536   5.606
   92LY3     CE  971   4.694   6.643   5.651
   92LY3     NZ  972   4.715   6.651   5.796
   92LY3    HZ1  973   4.799   6.702   5.814
   92LY3    HZ2  974   4.638   6.698   5.839
   92LY3    HZ3  975   4.726   6.560   5.837
   92LY3      C  976   4.323   6.227   5.522
   92LY3      O  977   4.235   6.310   5.500
   93TY0      N  978   4.312   6.099   5.487
   93TY0      H  979   4.390   6.037   5.493
   93TY0     CA  980   4.194   6.045   5.419
   93TY0     CB  981   4.207   5.897   5.383
   93TY0     CG  982   4.308   5.863   5.273
   93TY0    CD1  983   4.330   5.944   5.162
   93TY0    HD1  984   4.265   6.029   5.142
   93TY0    CD2  985   4.380   5.744   5.286
   93TY0    HD2  986   4.363   5.680   5.372
   93TY0    CE1  987   4.426   5.910   5.068
   93TY0    HE1  988   4.432   5.967   4.976
   93TY0    CE2  989   4.474   5.709   5.191
   93TY0    HE2  990   4.519   5.609   5.194
   93TY0     CZ  991   4.501   5.794   5.084
   93TY0     OH  992   4.622   5.786   5.023
   93TY0    HH1  993   4.666   5.875   5.032
   93TY0    HH2  994   4.645   5.690   5.005
   93TY0      C  995   4.065   6.061   5.500
   93TY0      O  996   3.967   6.116   5.451
   94LY3      N  997   4.072   6.024   5.628
   94LY3      H  998   4.152   5.977   5.664
   94LY3     CA  999   3.959   6.042   5.721
   94LY3     CB 1000   3.987   5.972   5.854
   94LY3     CG 1001   3.975   5.820   5.839
   94LY3     CD 1002   4.006   5.748   5.970
   94LY3     CE 1003   4.155   5.757   6.003
   94LY3     NZ 1004   4.188   5.701   6.136
   94LY3    HZ1 1005   4.287   5.703   6.147
   94LY3    HZ2 1006   4.146   5.757   6.208
   94LY3    HZ3 1007   4.158   5.606   6.143
   94LY3      C 1008   3.919   6.188   5.745
   94LY3      O 1009   3.801   6.220   5.735
   95GLN      N 1010   4.017   6.277   5.761
   95GLN      H 1011   4.111   6.249   5.777
   95GLN     CA 1012   3.990   6.421   5.774
   95GLN     CB 1013   4.114   6.497   5.823
   95GLN     CG 1014   4.126   6.479   5.974
   95GLN     CD 1015   4.241   6.557   6.038
   95GLN    OE1 1016   4.342   6.502   6.083
   95GLN    NE2 1017   4.218   6.685   6.064
   95GLN   HE21 1018   4.133   6.731   6.040
   95GLN   HE22 1019   4.276   6.731   6.133
   95GLN      C 1020   3.924   6.491   5.655
   95GLN      O 1021   3.863   6.597   5.674
   96ILE      N 1022   3.944   6.440   5.534
   96ILE      H 1023   4.023   6.382   5.514
   96ILE     CA 1024   3.863   6.480   5.419
   96ILE     CB 1025   3.949   6.495   5.293
   96ILE    CG1 1026   3.875   6.560   5.176
   96ILE    CG2 1027   4.013   6.363   5.248
   96ILE     CD 1028   3.842   6.707   5.203
   96ILE      C 1029   3.733   6.402   5.399
   96ILE      O 1030   3.632   6.461   5.360
   97PHE      N 1031   3.730   6.274   5.436
   97PHE      H 1032   3.814   6.225   5.459
   97PHE     CA 1033   3.610   6.191   5.426
   97PHE     CB 1034   3.633   6.075   5.329
   97PHE     CG 1035   3.656   6.119   5.184
   97PHE    CD1 1036   3.549   6.151   5.102
   97PHE    HD1 1037   3.448   6.155   5.143
   97PHE    CD2 1038   3.785   6.118   5.132
   97PHE    HD2 1039   3.869   6.092   5.196
   97PHE    CE1 1040   3.570   6.179   4.968
   97PHE    HE1 1041   3.485   6.203   4.903
   97PHE    CE2 1042   3.806   6.147   4.998
   97PHE    HE2 1043   3.908   6.149   4.958
   97PHE     CZ 1044   3.699   6.177   4.915
   97PHE     HZ 1045   3.715   6.197   4.809
   97PHE      C 1046   3.553   6.138   5.558
   97PHE      O 1047   3.593   6.033   5.608
   98LEU      N 1048   3.469   6.220   5.620
   98LEU      H 1049   3.475   6.318   5.603
   98LEU     CA 1050   3.382   6.186   5.734
   98LEU     CB 1051   3.276   6.082   5.695
   98LEU     CG 1052   3.163   6.139   5.610
   98LEU    CD1 1053   3.073   6.025   5.561
   98LEU    CD2 1054   3.080   6.240   5.689
   98LEU      C 1055   3.443   6.151   5.870
   98LEU      O 1056   3.370   6.138   5.968
   99GLY      N 1057   3.575   6.149   5.878
   99GLY      H 1058   3.633   6.165   5.798
   99GLY     CA 1059   3.650   6.127   6.003
   99GLY      C 1060   3.634   5.990   6.070
   99GLY      O 1061   3.629   5.886   6.005
  100GLY      N 1062   3.637   5.996   6.202
  100GLY      H 1063   3.633   6.085   6.247
  100GLY     CA 1064   3.630   5.881   6.294
  100GLY      C 1065   3.494   5.811   6.299
  100GLY      O 1066   3.422   5.820   6.399
  101VAL      N 1067   3.455   5.757   6.184
  101VAL      H 1068   3.508   5.773   6.101
  101VAL     CA 1069   3.332   5.678   6.167
  101VAL     CB 1070   3.298   5.659   6.019
  101VAL    CG1 1071   3.260   5.792   5.955
  101VAL    CG2 1072   3.409   5.590   5.939
  101VAL      C 1073   3.335   5.545   6.243
  101VAL      O 1074   3.432   5.470   6.236
  102AS4      N 1075   3.222   5.513   6.304
  102AS4      H 1076   3.138   5.566   6.291
  102AS4     CA 1077   3.212   5.397   6.395
  102AS4     CB 1078   3.231   5.447   6.538
  102AS4     CG 1079   3.235   5.335   6.642
  102AS4    OD1 1080   3.341   5.270   6.656
  102AS4   HD11 1081   3.328   5.200   6.727
  102AS4   HD12 1082   3.410   5.305   6.593
  102AS4    OD2 1083   3.128   5.308   6.701
  102AS4   HD21 1084   3.143   5.233   6.765
  102AS4   HD22 1085   3.055   5.368   6.667
  102AS4      C 1086   3.082   5.318   6.379
  102AS4      O 1087   2.974   5.375   6.360
  103AR4      N 1088   3.096   5.187   6.394
  103AR4      H 1089   3.186   5.148   6.411
  103AR4     CA 1090   2.987   5.089   6.380
  103AR4     CB 1091   3.044   4.952   6.342
  103AR4     CG 1092   3.149   4.899   6.439
  103AR4     CD 1093   3.192   4.755   6.408
  103AR4     NE 1094   3.248   4.744   6.272
  103AR4     HE 1095   3.309   4.817   6.244
  103AR4     CZ 1096   3.228   4.642   6.187
  103AR4    NH1 1097   3.161   4.532   6.221
  103AR4   HH11 1098   3.127   4.518   6.314
  103AR4   HH12 1099   3.142   4.463   6.151
  103AR4    NH2 1100   3.285   4.650   6.066
  103AR4   HH21 1101   3.341   4.730   6.043
  103AR4   HH22 1102   3.267   4.580   5.998
  103AR4      C 1103   2.886   5.070   6.494
  103AR4      O 1104   2.769   5.042   6.468
  104HI0      N 1105   2.928   5.098   6.617
  104HI0      H 1106   3.000   5.165   6.634
  104HI0     CA 1107   2.864   5.043   6.737
  104HI0     CB 1108   2.950   5.070   6.861
  104HI0     CG 1109   3.087   5.002   6.853
  104HI0    ND1 1110   3.200   5.058   6.812
  104HI0    HD1 1111   3.211   5.150   6.775
  104HI0    CD2 1112   3.112   4.875   6.884
  104HI0    HD2 1113   3.038   4.802   6.916
  104HI0    CE1 1114   3.295   4.965   6.818
  104HI0    HE1 1115   3.399   4.982   6.788
  104HI0    NE2 1116   3.242   4.852   6.863
  104HI0    HE2 1117   3.290   4.765   6.878
  104HI0      C 1118   2.719   5.082   6.765
  104HI0      O 1119   2.641   5.001   6.815
  105LY3      N 1120   2.681   5.204   6.726
  105LY3      H 1121   2.746   5.267   6.683
  105LY3     CA 1122   2.545   5.255   6.745
  105LY3     CB 1123   2.559   5.395   6.806
  105LY3     CG 1124   2.428   5.450   6.862
  105LY3     CD 1125   2.453   5.584   6.932
  105LY3     CE 1126   2.327   5.629   7.007
  105LY3     NZ 1127   2.353   5.754   7.080
  105LY3    HZ1 1128   2.272   5.782   7.132
  105LY3    HZ2 1129   2.431   5.744   7.142
  105LY3    HZ3 1130   2.372   5.829   7.016
  105LY3      C 1131   2.465   5.259   6.615
  105LY3      O 1132   2.348   5.220   6.613
  106GLN      N 1133   2.532   5.291   6.505
  106GLN      H 1134   2.630   5.310   6.509
  106GLN     CA 1135   2.472   5.311   6.372
  106GLN     CB 1136   2.443   5.460   6.358
  106GLN     CG 1137   2.363   5.500   6.234
  106GLN     CD 1138   2.419   5.629   6.175
  106GLN    OE1 1139   2.510   5.629   6.092
  106GLN    NE2 1140   2.375   5.743   6.229
  106GLN   HE21 1141   2.311   5.739   6.306
  106GLN   HE22 1142   2.410   5.831   6.199
  106GLN      C 1143   2.571   5.268   6.264
  106GLN      O 1144   2.690   5.301   6.271
  107PHE      N 1145   2.517   5.215   6.155
  107PHE      H 1146   2.417   5.213   6.145
  107PHE     CA 1147   2.594   5.165   6.040
  107PHE     CB 1148   2.553   5.020   6.012
  107PHE     CG 1149   2.668   4.921   6.029
  107PHE    CD1 1150   2.702   4.873   6.155
  107PHE    HD1 1151   2.671   4.928   6.244
  107PHE    CD2 1152   2.722   4.861   5.916
  107PHE    HD2 1153   2.696   4.898   5.817
  107PHE    CE1 1154   2.785   4.763   6.168
  107PHE    HE1 1155   2.803   4.720   6.266
  107PHE    CE2 1156   2.806   4.751   5.929
  107PHE    HE2 1157   2.846   4.702   5.840
  107PHE     CZ 1158   2.838   4.701   6.055
  107PHE     HZ 1159   2.896   4.610   6.064
  107PHE      C 1160   2.588   5.249   5.912
  107PHE      O 1161   2.680   5.239   5.831
  108TRP      N 1162   2.488   5.336   5.899
  108TRP      H 1163   2.409   5.333   5.960
  108TRP     CA 1164   2.470   5.424   5.783
  108TRP     CB 1165   2.345   5.510   5.800
  108TRP     CG 1166   2.213   5.434   5.802
  108TRP    CD1 1167   2.131   5.426   5.907
  108TRP    HD1 1168   2.163   5.434   6.011
  108TRP    CD2 1169   2.135   5.405   5.691
  108TRP    NE1 1170   2.006   5.403   5.869
  108TRP    HE1 1171   1.926   5.421   5.925
  108TRP    CE2 1172   2.005   5.387   5.737
  108TRP    CE3 1173   2.164   5.395   5.555
  108TRP    HE3 1174   2.266   5.409   5.519
  108TRP    CZ2 1175   1.904   5.356   5.646
  108TRP    HZ2 1176   1.803   5.336   5.681
  108TRP    CZ3 1177   2.063   5.365   5.465
  108TRP    HZ3 1178   2.085   5.359   5.358
  108TRP    CH2 1179   1.933   5.346   5.511
  108TRP    HH2 1180   1.854   5.320   5.440
  108TRP      C 1181   2.589   5.515   5.748
  108TRP      O 1182   2.653   5.496   5.645
  109AR4      N 1183   2.623   5.606   5.838
  109AR4      H 1184   2.570   5.618   5.921
  109AR4     CA 1185   2.738   5.697   5.823
  109AR4     CB 1186   2.737   5.797   5.938
  109AR4     CG 1187   2.839   5.911   5.927
  109AR4     CD 1188   2.838   5.989   6.059
  109AR4     NE 1189   2.932   6.102   6.058
  109AR4     HE 1190   2.900   6.187   6.015
  109AR4     CZ 1191   3.048   6.108   6.124
  109AR4    NH1 1192   3.095   6.005   6.195
  109AR4   HH11 1193   3.046   5.918   6.201
  109AR4   HH12 1194   3.182   6.016   6.245
  109AR4    NH2 1195   3.113   6.225   6.133
  109AR4   HH21 1196   3.076   6.309   6.094
  109AR4   HH22 1197   3.202   6.228   6.180
  109AR4      C 1198   2.871   5.621   5.818
  109AR4      O 1199   2.959   5.656   5.739
  110TY0      N 1200   2.881   5.515   5.896
  110TY0      H 1201   2.826   5.509   5.980
  110TY0     CA 1202   2.992   5.418   5.891
  110TY0     CB 1203   2.969   5.310   5.996
  110TY0     CG 1204   3.081   5.206   6.005
  110TY0    CD1 1205   3.053   5.072   5.982
  110TY0    HD1 1206   2.951   5.040   5.961
  110TY0    CD2 1207   3.210   5.245   6.039
  110TY0    HD2 1208   3.233   5.350   6.058
  110TY0    CE1 1209   3.154   4.977   5.993
  110TY0    HE1 1210   3.132   4.873   5.966
  110TY0    CE2 1211   3.311   5.150   6.052
  110TY0    HE2 1212   3.412   5.184   6.075
  110TY0     CZ 1213   3.282   5.016   6.030
  110TY0     OH 1214   3.373   4.922   6.068
  110TY0    HH1 1215   3.463   4.967   6.065
  110TY0    HH2 1216   3.332   4.831   6.064
  110TY0      C 1217   3.017   5.358   5.753
  110TY0      O 1218   3.127   5.375   5.700
  111PHE      N 1219   2.912   5.307   5.689
  111PHE      H 1220   2.825   5.292   5.734
  111PHE     CA 1221   2.921   5.256   5.551
  111PHE     CB 1222   2.789   5.191   5.509
  111PHE     CG 1223   2.786   5.142   5.364
  111PHE    CD1 1224   2.688   5.193   5.279
  111PHE    HD1 1225   2.605   5.250   5.320
  111PHE    CD2 1226   2.887   5.062   5.311
  111PHE    HD2 1227   2.962   5.018   5.377
  111PHE    CE1 1228   2.693   5.166   5.142
  111PHE    HE1 1229   2.616   5.207   5.076
  111PHE    CE2 1230   2.892   5.035   5.175
  111PHE    HE2 1231   2.971   4.972   5.135
  111PHE     CZ 1232   2.795   5.088   5.090
  111PHE     HZ 1233   2.801   5.069   4.983
  111PHE      C 1234   2.965   5.363   5.451
  111PHE      O 1235   3.068   5.346   5.386
  112ALA      N 1236   2.903   5.481   5.460
  112ALA      H 1237   2.822   5.492   5.517
  112ALA     CA 1238   2.941   5.598   5.379
  112ALA     CB 1239   2.848   5.715   5.413
  112ALA      C 1240   3.087   5.640   5.396
  112ALA      O 1241   3.161   5.644   5.299
  113GLY      N 1242   3.130   5.647   5.522
  113GLY      H 1243   3.066   5.642   5.598
  113GLY     CA 1244   3.269   5.675   5.560
  113GLY      C 1245   3.369   5.570   5.510
  113GLY      O 1246   3.463   5.605   5.438
  114ASN      N 1247   3.340   5.443   5.536
  114ASN      H 1248   3.259   5.419   5.589
  114ASN     CA 1249   3.422   5.329   5.493
  114ASN     CB 1250   3.365   5.201   5.554
  114ASN     CG 1251   3.455   5.079   5.538
  114ASN    OD1 1252   3.459   5.013   5.434
  114ASN    ND2 1253   3.541   5.055   5.636
  114ASN   HD21 1254   3.552   5.117   5.714
  114ASN   HD22 1255   3.587   4.966   5.639
  114ASN      C 1256   3.434   5.316   5.341
  114ASN      O 1257   3.543   5.289   5.290
  115LEU      N 1258   3.324   5.340   5.270
  115LEU      H 1259   3.234   5.344   5.314
  115LEU     CA 1260   3.322   5.347   5.123
  115LEU     CB 1261   3.176   5.355   5.076
  115LEU     CG 1262   3.157   5.335   4.926
  115LEU    CD1 1263   3.194   5.193   4.883
  115LEU    CD2 1264   3.012   5.367   4.887
  115LEU      C 1265   3.404   5.464   5.070
  115LEU      O 1266   3.496   5.442   4.991
  116ALA      N 1267   3.385   5.582   5.128
  116ALA      H 1268   3.311   5.596   5.193
  116ALA     CA 1269   3.459   5.704   5.092
  116ALA     CB 1270   3.397   5.824   5.162
  116ALA      C 1271   3.610   5.698   5.118
  116ALA      O 1272   3.688   5.716   5.024
  117SER      N 1273   3.650   5.656   5.237
  117SER      H 1274   3.585   5.635   5.310
  117SER     CA 1275   3.791   5.637   5.273
  117SER     CB 1276   3.813   5.612   5.422
  117SER     OG 1277   3.748   5.491   5.462
  117SER     HG 1278   3.731   5.496   5.561
  117SER      C 1279   3.860   5.526   5.194
  117SER      O 1280   3.969   5.547   5.140
  118GLY      N 1281   3.788   5.416   5.174
  118GLY      H 1282   3.710   5.396   5.233
  118GLY     CA 1283   3.827   5.307   5.084
  118GLY      C 1284   3.846   5.352   4.939
  118GLY      O 1285   3.954   5.336   4.883
  119GLY      N 1286   3.749   5.429   4.889
  119GLY      H 1287   3.661   5.437   4.936
  119GLY     CA 1288   3.755   5.496   4.758
  119GLY      C 1289   3.875   5.590   4.743
  119GLY      O 1290   3.949   5.577   4.646
  120ALA      N 1291   3.900   5.673   4.844
  120ALA      H 1292   3.831   5.687   4.915
  120ALA     CA 1293   4.017   5.761   4.850
  120ALA     CB 1294   4.008   5.851   4.973
  120ALA      C 1295   4.151   5.688   4.849
  120ALA      O 1296   4.236   5.716   4.764
  121ALA      N 1297   4.164   5.586   4.934
  121ALA      H 1298   4.095   5.569   5.004
  121ALA     CA 1299   4.282   5.499   4.940
  121ALA     CB 1300   4.272   5.406   5.061
  121ALA      C 1301   4.303   5.415   4.813
  121ALA      O 1302   4.415   5.403   4.763
  122GLY      N 1303   4.193   5.366   4.758
  122GLY      H 1304   4.108   5.358   4.810
  122GLY     CA 1305   4.188   5.302   4.626
  122GLY      C 1306   4.233   5.396   4.513
  122GLY      O 1307   4.323   5.361   4.437
  123ALA      N 1308   4.181   5.518   4.512
  123ALA      H 1309   4.103   5.542   4.570
  123ALA     CA 1310   4.219   5.621   4.414
  123ALA     CB 1311   4.129   5.744   4.429
  123ALA      C 1312   4.366   5.663   4.418
  123ALA      O 1313   4.430   5.672   4.312
  124THR      N 1314   4.424   5.680   4.536
  124THR      H 1315   4.372   5.678   4.622
  124THR     CA 1316   4.568   5.706   4.549
  124THR     CB 1317   4.612   5.758   4.686
  124THR    OG1 1318   4.572   5.667   4.788
  124THR    HG1 1319   4.593   5.705   4.878
  124THR    CG2 1320   4.558   5.900   4.710
  124THR      C 1321   4.657   5.587   4.512
  124THR      O 1322   4.749   5.604   4.432
  125SER      N 1323   4.620   5.467   4.556
  125SER      H 1324   4.551   5.457   4.628
  125SER     CA 1325   4.689   5.345   4.513
  125SER     CB 1326   4.652   5.219   4.592
  125SER     OG 1327   4.517   5.178   4.569
  125SER     HG 1328   4.475   5.156   4.657
  125SER      C 1329   4.676   5.318   4.363
  125SER      O 1330   4.778   5.290   4.300
  126LEU      N 1331   4.561   5.350   4.305
  126LEU      H 1332   4.478   5.357   4.361
  126LEU     CA 1333   4.537   5.354   4.160
  126LEU     CB 1334   4.392   5.395   4.137
  126LEU     CG 1335   4.345   5.407   3.992
  126LEU    CD1 1336   4.342   5.271   3.923
  126LEU    CD2 1337   4.210   5.478   3.987
  126LEU      C 1338   4.633   5.446   4.085
  126LEU      O 1339   4.701   5.401   3.993
  127CY0      N 1340   4.647   5.570   4.131
  127CY0      H 1341   4.581   5.609   4.196
  127CY0     CA 1342   4.744   5.665   4.075
  127CY0     CB 1343   4.732   5.804   4.138
  127CY0     SG 1344   4.577   5.888   4.092
  127CY0    HG1 1345   4.599   5.998   4.163
  127CY0    HG2 1346   4.601   5.891   3.961
  127CY0    HG3 1347   4.495   5.795   4.141
  127CY0      C 1348   4.889   5.618   4.083
  127CY0      O 1349   4.958   5.620   3.981
  128PHE      N 1350   4.928   5.560   4.196
  128PHE      H 1351   4.873   5.566   4.279
  128PHE     CA 1352   5.060   5.497   4.211
  128PHE     CB 1353   5.088   5.461   4.357
  128PHE     CG 1354   5.108   5.581   4.450
  128PHE    CD1 1355   5.033   5.589   4.567
  128PHE    HD1 1356   4.953   5.518   4.585
  128PHE    CD2 1357   5.208   5.674   4.427
  128PHE    HD2 1358   5.271   5.667   4.338
  128PHE    CE1 1359   5.059   5.688   4.661
  128PHE    HE1 1360   5.003   5.691   4.754
  128PHE    CE2 1361   5.234   5.774   4.520
  128PHE    HE2 1362   5.311   5.848   4.500
  128PHE     CZ 1363   5.160   5.782   4.637
  128PHE     HZ 1364   5.180   5.860   4.710
  128PHE      C 1365   5.082   5.373   4.124
  128PHE      O 1366   5.189   5.358   4.064
  129VAL      N 1367   4.983   5.285   4.115
  129VAL      H 1368   4.903   5.291   4.174
  129VAL     CA 1369   4.993   5.164   4.032
  129VAL     CB 1370   4.910   5.046   4.083
  129VAL    CG1 1371   4.944   5.011   4.227
  129VAL    CG2 1372   4.759   5.064   4.064
  129VAL      C 1373   4.978   5.180   3.881
  129VAL      O 1374   5.035   5.099   3.808
  130TY0      N 1375   4.914   5.286   3.833
  130TY0      H 1376   4.864   5.348   3.893
  130TY0     CA 1377   4.892   5.307   3.689
  130TY0     CB 1378   4.813   5.435   3.661
  130TY0     CG 1379   4.670   5.410   3.612
  130TY0    CD1 1380   4.564   5.463   3.685
  130TY0    HD1 1381   4.582   5.504   3.785
  130TY0    CD2 1382   4.647   5.358   3.486
  130TY0    HD2 1383   4.729   5.323   3.424
  130TY0    CE1 1384   4.436   5.464   3.632
  130TY0    HE1 1385   4.356   5.515   3.687
  130TY0    CE2 1386   4.518   5.357   3.433
  130TY0    HE2 1387   4.503   5.321   3.331
  130TY0     CZ 1388   4.413   5.410   3.506
  130TY0     OH 1389   4.285   5.392   3.464
  130TY0    HH1 1390   4.287   5.393   3.364
  130TY0    HH2 1391   4.229   5.358   3.540
  130TY0      C 1392   5.011   5.296   3.594
  130TY0      O 1393   4.996   5.223   3.496
  131PRO      N 1394   5.130   5.349   3.623
  131PRO     CA 1395   5.250   5.323   3.542
  131PRO     CB 1396   5.361   5.406   3.606
  131PRO     CG 1397   5.285   5.525   3.663
  131PRO     CD 1398   5.157   5.460   3.716
  131PRO      C 1399   5.289   5.175   3.537
  131PRO      O 1400   5.299   5.118   3.429
  132LEU      N 1401   5.289   5.111   3.654
  132LEU      H 1402   5.265   5.158   3.739
  132LEU     CA 1403   5.316   4.967   3.669
  132LEU     CB 1404   5.323   4.931   3.818
  132LEU     CG 1405   5.442   4.996   3.889
  132LEU    CD1 1406   5.421   4.990   4.041
  132LEU    CD2 1407   5.572   4.925   3.852
  132LEU      C 1408   5.212   4.879   3.599
  132LEU      O 1409   5.250   4.796   3.517
  133AS4      N 1410   5.085   4.913   3.616
  133AS4      H 1411   5.058   4.978   3.687
  133AS4     CA 1412   4.973   4.847   3.547
  133AS4     CB 1413   4.838   4.897   3.600
  133AS4     CG 1414   4.782   4.811   3.714
  133AS4    OD1 1415   4.804   4.688   3.714
  133AS4   HD11 1416   4.763   4.646   3.794
  133AS4   HD12 1417   4.857   4.664   3.632
  133AS4    OD2 1418   4.706   4.866   3.797
  133AS4   HD21 1419   4.676   4.799   3.865
  133AS4   HD22 1420   4.695   4.963   3.772
  133AS4      C 1421   4.976   4.857   3.394
  133AS4      O 1422   4.972   4.753   3.328
  134PHE      N 1423   5.004   4.975   3.341
  134PHE      H 1424   5.000   5.059   3.395
  134PHE     CA 1425   5.026   4.995   3.197
  134PHE     CB 1426   5.044   5.144   3.167
  134PHE     CG 1427   5.090   5.173   3.024
  134PHE    CD1 1428   5.225   5.198   3.001
  134PHE    HD1 1429   5.290   5.226   3.084
  134PHE    CD2 1430   5.007   5.146   2.916
  134PHE    HD2 1431   4.900   5.134   2.931
  134PHE    CE1 1432   5.278   5.189   2.873
  134PHE    HE1 1433   5.384   5.209   2.856
  134PHE    CE2 1434   5.059   5.137   2.788
  134PHE    HE2 1435   4.994   5.108   2.705
  134PHE     CZ 1436   5.195   5.158   2.766
  134PHE     HZ 1437   5.236   5.149   2.665
  134PHE      C 1438   5.143   4.912   3.144
  134PHE      O 1439   5.124   4.828   3.055
  135ALA      N 1440   5.256   4.920   3.213
  135ALA      H 1441   5.266   4.985   3.288
  135ALA     CA 1442   5.377   4.843   3.180
  135ALA     CB 1443   5.491   4.885   3.272
  135ALA      C 1444   5.356   4.692   3.185
  135ALA      O 1445   5.378   4.625   3.084
  136AR4      N 1446   5.292   4.644   3.291
  136AR4      H 1447   5.273   4.702   3.370
  136AR4     CA 1448   5.256   4.503   3.308
  136AR4     CB 1449   5.197   4.482   3.448
  136AR4     CG 1450   5.190   4.335   3.489
  136AR4     CD 1451   5.047   4.279   3.482
  136AR4     NE 1452   5.051   4.135   3.514
  136AR4     HE 1453   5.103   4.078   3.450
  136AR4     CZ 1454   4.997   4.074   3.620
  136AR4    NH1 1455   4.932   4.140   3.716
  136AR4   HH11 1456   4.921   4.240   3.711
  136AR4   HH12 1457   4.893   4.091   3.793
  136AR4    NH2 1458   5.018   3.942   3.635
  136AR4   HH21 1459   5.076   3.893   3.570
  136AR4   HH22 1460   4.971   3.892   3.708
  136AR4      C 1461   5.159   4.453   3.200
  136AR4      O 1462   5.188   4.353   3.135
  137THR      N 1463   5.056   4.533   3.171
  137THR      H 1464   5.035   4.612   3.227
  137THR     CA 1465   4.960   4.503   3.063
  137THR     CB 1466   4.841   4.598   3.062
  137THR    OG1 1467   4.765   4.576   3.181
  137THR    HG1 1468   4.794   4.637   3.254
  137THR    CG2 1469   4.747   4.580   2.942
  137THR      C 1470   5.028   4.492   2.926
  137THR      O 1471   5.022   4.384   2.868
  138AR4      N 1472   5.108   4.591   2.888
  138AR4      H 1473   5.120   4.675   2.942
  138AR4     CA 1474   5.184   4.584   2.762
  138AR4     CB 1475   5.243   4.719   2.721
  138AR4     CG 1476   5.144   4.807   2.645
  138AR4     CD 1477   5.092   4.742   2.517
  138AR4     NE 1478   5.030   4.842   2.429
  138AR4     HE 1479   4.952   4.891   2.467
  138AR4     CZ 1480   5.054   4.857   2.298
  138AR4    NH1 1481   5.123   4.767   2.227
  138AR4   HH11 1482   5.154   4.681   2.269
  138AR4   HH12 1483   5.143   4.783   2.130
  138AR4    NH2 1484   5.019   4.971   2.238
  138AR4   HH21 1485   4.972   5.043   2.290
  138AR4   HH22 1486   5.044   4.987   2.142
  138AR4      C 1487   5.289   4.474   2.753
  138AR4      O 1488   5.277   4.389   2.664
  139LEU      N 1489   5.371   4.457   2.856
  139LEU      H 1490   5.371   4.520   2.934
  139LEU     CA 1491   5.471   4.350   2.860
  139LEU     CB 1492   5.567   4.365   2.979
  139LEU     CG 1493   5.666   4.481   2.963
  139LEU    CD1 1494   5.752   4.492   3.089
  139LEU    CD2 1495   5.754   4.465   2.840
  139LEU      C 1496   5.415   4.208   2.858
  139LEU      O 1497   5.473   4.121   2.793
  140ALA      N 1498   5.303   4.186   2.926
  140ALA      H 1499   5.269   4.251   2.993
  140ALA     CA 1500   5.230   4.059   2.919
  140ALA     CB 1501   5.134   4.046   3.037
  140ALA      C 1502   5.155   4.036   2.787
  140ALA      O 1503   5.156   3.924   2.735
  141ALA      N 1504   5.090   4.140   2.736
  141ALA      H 1505   5.081   4.226   2.787
  141ALA     CA 1506   5.020   4.137   2.607
  141ALA     CB 1507   4.931   4.262   2.594
  141ALA      C 1508   5.108   4.126   2.483
  141ALA      O 1509   5.059   4.093   2.375
  142AS4      N 1510   5.233   4.172   2.492
  142AS4      H 1511   5.257   4.242   2.560
  142AS4     CA 1512   5.334   4.149   2.389
  142AS4     CB 1513   5.460   4.230   2.424
  142AS4     CG 1514   5.502   4.314   2.303
  142AS4    OD1 1515   5.574   4.261   2.215
  142AS4   HD11 1516   5.593   4.328   2.144
  142AS4   HD12 1517   5.592   4.166   2.240
  142AS4    OD2 1518   5.452   4.427   2.290
  142AS4   HD21 1519   5.488   4.471   2.208
  142AS4   HD22 1520   5.388   4.445   2.365
  142AS4      C 1521   5.366   4.000   2.373
  142AS4      O 1522   5.411   3.934   2.466
  143VAL      N 1523   5.330   3.948   2.256
  143VAL      H 1524   5.320   4.005   2.174
  143VAL     CA 1525   5.331   3.803   2.233
  143VAL     CB 1526   5.209   3.751   2.156
  143VAL    CG1 1527   5.082   3.770   2.238
  143VAL    CG2 1528   5.194   3.811   2.016
  143VAL      C 1529   5.461   3.742   2.181
  143VAL      O 1530   5.504   3.640   2.235
  144GLY      N 1531   5.531   3.814   2.094
  144GLY      H 1532   5.501   3.905   2.064
  144GLY     CA 1533   5.655   3.764   2.032
  144GLY      C 1534   5.785   3.818   2.093
  144GLY      O 1535   5.788   3.925   2.153
  145LY3      N 1536   5.886   3.732   2.090
  145LY3      H 1537   5.869   3.634   2.091
  145LY3     CA 1538   6.025   3.772   2.118
  145LY3     CB 1539   6.104   3.656   2.179
  145LY3     CG 1540   6.129   3.536   2.088
  145LY3     CD 1541   6.198   3.424   2.167
  145LY3     CE 1542   6.239   3.304   2.081
  145LY3     NZ 1543   6.358   3.329   2.000
  145LY3    HZ1 1544   6.379   3.248   1.945
  145LY3    HZ2 1545   6.342   3.405   1.936
  145LY3    HZ3 1546   6.436   3.351   2.059
  145LY3      C 1547   6.102   3.833   2.000
  145LY3      O 1548   6.188   3.919   2.020
  146GLY      N 1549   6.070   3.787   1.880
  146GLY      H 1550   5.997   3.719   1.869
  146GLY     CA 1551   6.138   3.821   1.755
  146GLY      C 1552   6.128   3.968   1.713
  146GLY      O 1553   6.019   4.025   1.714
  147ALA      N 1554   6.231   4.008   1.639
  147ALA      H 1555   6.294   3.941   1.601
  147ALA     CA 1556   6.256   4.148   1.601
  147ALA     CB 1557   6.385   4.157   1.519
  147ALA      C 1558   6.140   4.216   1.528
  147ALA      O 1559   6.075   4.303   1.587
  148ALA      N 1560   6.097   4.157   1.417
  148ALA      H 1561   6.138   4.073   1.383
  148ALA     CA 1562   5.984   4.208   1.337
  148ALA     CB 1563   5.981   4.139   1.201
  148ALA      C 1564   5.845   4.194   1.400
  148ALA      O 1565   5.749   4.252   1.349
  149GLN      N 1566   5.835   4.107   1.500
  149GLN      H 1567   5.916   4.066   1.541
  149GLN     CA 1568   5.707   4.073   1.565
  149GLN     CB 1569   5.709   3.924   1.601
  149GLN     CG 1570   5.575   3.877   1.656
  149GLN     CD 1571   5.565   3.725   1.667
  149GLN    OE1 1572   5.663   3.651   1.674
  149GLN    NE2 1573   5.443   3.674   1.649
  149GLN   HE21 1574   5.368   3.735   1.623
  149GLN   HE22 1575   5.425   3.578   1.668
  149GLN      C 1576   5.673   4.163   1.684
  149GLN      O 1577   5.576   4.238   1.676
  150AR4      N 1578   5.763   4.168   1.781
  150AR4      H 1579   5.852   4.123   1.773
  150AR4     CA 1580   5.741   4.239   1.908
  150AR4     CB 1581   5.851   4.207   2.010
  150AR4     CG 1582   5.996   4.226   1.966
  150AR4     CD 1583   6.046   4.371   1.965
  150AR4     NE 1584   6.190   4.368   1.936
  150AR4     HE 1585   6.239   4.289   1.972
  150AR4     CZ 1586   6.258   4.449   1.853
  150AR4    NH1 1587   6.200   4.544   1.779
  150AR4   HH11 1588   6.101   4.559   1.781
  150AR4   HH12 1589   6.257   4.600   1.719
  150AR4    NH2 1590   6.390   4.430   1.841
  150AR4   HH21 1591   6.436   4.358   1.893
  150AR4   HH22 1592   6.441   4.484   1.773
  150AR4      C 1593   5.715   4.389   1.901
  150AR4      O 1594   5.759   4.457   1.808
  151GL4      N 1595   5.649   4.440   2.005
  151GL4      H 1596   5.618   4.381   2.079
  151GL4     CA 1597   5.620   4.583   2.019
  151GL4     CB 1598   5.469   4.609   2.028
  151GL4     CG 1599   5.401   4.580   1.894
  151GL4     CD 1600   5.249   4.587   1.903
  151GL4    OE1 1601   5.187   4.479   1.910
  151GL4   HE11 1602   5.089   4.497   1.915
  151GL4   HE12 1603   5.252   4.403   1.908
  151GL4    OE2 1604   5.193   4.699   1.890
  151GL4   HE21 1605   5.094   4.688   1.899
  151GL4   HE22 1606   5.263   4.769   1.875
  151GL4      C 1607   5.694   4.648   2.136
  151GL4      O 1608   5.765   4.746   2.115
  152PHE      N 1609   5.690   4.585   2.253
  152PHE      H 1610   5.622   4.513   2.270
  152PHE     CA 1611   5.765   4.628   2.372
  152PHE     CB 1612   5.669   4.678   2.480
  152PHE     CG 1613   5.605   4.812   2.442
  152PHE    CD1 1614   5.669   4.931   2.476
  152PHE    HD1 1615   5.765   4.928   2.526
  152PHE    CD2 1616   5.480   4.816   2.381
  152PHE    HD2 1617   5.429   4.722   2.356
  152PHE    CE1 1618   5.607   5.053   2.450
  152PHE    HE1 1619   5.657   5.145   2.479
  152PHE    CE2 1620   5.419   4.938   2.354
  152PHE    HE2 1621   5.326   4.941   2.298
  152PHE     CZ 1622   5.482   5.056   2.390
  152PHE     HZ 1623   5.434   5.152   2.370
  152PHE      C 1624   5.852   4.517   2.431
  152PHE      O 1625   5.815   4.400   2.431
  153THR      N 1626   5.968   4.556   2.485
  153THR      H 1627   5.997   4.651   2.481
  153THR     CA 1628   6.062   4.461   2.546
  153THR     CB 1629   6.186   4.430   2.462
  153THR    OG1 1630   6.259   4.548   2.428
  153THR    HG1 1631   6.328   4.567   2.498
  153THR    CG2 1632   6.150   4.349   2.337
  153THR      C 1633   6.109   4.485   2.690
  153THR      O 1634   6.164   4.393   2.749
  154GLY      N 1635   6.078   4.601   2.748
  154GLY      H 1636   6.032   4.675   2.699
  154GLY     CA 1637   6.120   4.632   2.885
  154GLY      C 1638   6.043   4.745   2.954
  154GLY      O 1639   5.975   4.825   2.891
  155LEU      N 1640   6.071   4.756   3.084
  155LEU      H 1641   6.153   4.714   3.121
  155LEU     CA 1642   6.002   4.848   3.176
  155LEU     CB 1643   6.044   4.810   3.318
  155LEU     CG 1644   5.950   4.859   3.428
  155LEU    CD1 1645   5.815   4.788   3.420
  155LEU    CD2 1646   6.013   4.835   3.565
  155LEU      C 1647   6.033   4.995   3.145
  155LEU      O 1648   5.943   5.070   3.111
  156GLY      N 1649   6.162   5.029   3.142
  156GLY      H 1650   6.232   4.970   3.181
  156GLY     CA 1651   6.210   5.161   3.099
  156GLY      C 1652   6.171   5.199   2.956
  156GLY      O 1653   6.120   5.309   2.934
  157ASN      N 1654   6.178   5.100   2.867
  157ASN      H 1655   6.227   5.016   2.890
  157ASN     CA 1656   6.129   5.107   2.729
  157ASN     CB 1657   6.155   4.970   2.666
  157ASN     CG 1658   6.080   4.933   2.538
  157ASN    OD1 1659   6.026   4.823   2.527
  157ASN    ND2 1660   6.078   5.021   2.438
  157ASN   HD21 1661   6.127   5.107   2.439
  157ASN   HD22 1662   6.020   5.002   2.359
  157ASN      C 1663   5.983   5.151   2.718
  157ASN      O 1664   5.954   5.252   2.654
  158CY0      N 1665   5.895   5.085   2.793
  158CY0      H 1666   5.917   4.997   2.834
  158CY0     CA 1667   5.753   5.124   2.803
  158CY0     CB 1668   5.673   5.028   2.890
  158CY0     SG 1669   5.664   4.857   2.825
  158CY0    HG1 1670   5.583   4.810   2.919
  158CY0    HG2 1671   5.612   4.891   2.707
  158CY0    HG3 1672   5.794   4.832   2.833
  158CY0      C 1673   5.730   5.266   2.855
  158CY0      O 1674   5.665   5.346   2.788
  159ILE      N 1675   5.800   5.301   2.963
  159ILE      H 1676   5.863   5.237   3.006
  159ILE     CA 1677   5.786   5.431   3.030
  159ILE     CB 1678   5.858   5.431   3.165
  159ILE    CG1 1679   5.800   5.326   3.260
  159ILE    CG2 1680   5.860   5.568   3.233
  159ILE     CD 1681   5.651   5.343   3.292
  159ILE      C 1682   5.824   5.550   2.941
  159ILE      O 1683   5.738   5.634   2.916
  160THR      N 1684   5.943   5.551   2.882
  160THR      H 1685   6.007   5.474   2.887
  160THR     CA 1686   5.985   5.667   2.802
  160THR     CB 1687   6.135   5.682   2.777
  160THR    OG1 1688   6.186   5.579   2.693
  160THR    HG1 1689   6.280   5.601   2.670
  160THR    CG2 1690   6.211   5.688   2.910
  160THR      C 1691   5.909   5.686   2.670
  160THR      O 1692   5.869   5.799   2.642
  161LY3      N 1693   5.872   5.577   2.604
  161LY3      H 1694   5.913   5.488   2.625
  161LY3     CA 1695   5.786   5.583   2.486
  161LY3     CB 1696   5.769   5.448   2.417
  161LY3     CG 1697   5.896   5.392   2.351
  161LY3     CD 1698   5.963   5.487   2.252
  161LY3     CE 1699   6.055   5.408   2.159
  161LY3     NZ 1700   6.162   5.490   2.099
  161LY3    HZ1 1701   6.209   5.438   2.028
  161LY3    HZ2 1702   6.125   5.574   2.061
  161LY3    HZ3 1703   6.228   5.515   2.170
  161LY3      C 1704   5.647   5.643   2.512
  161LY3      O 1705   5.610   5.740   2.447
  162ILE      N 1706   5.580   5.597   2.617
  162ILE      H 1707   5.611   5.518   2.671
  162ILE     CA 1708   5.451   5.654   2.656
  162ILE     CB 1709   5.368   5.563   2.747
  162ILE    CG1 1710   5.224   5.614   2.756
  162ILE    CG2 1711   5.429   5.547   2.886
  162ILE     CD 1712   5.126   5.513   2.815
  162ILE      C 1713   5.461   5.799   2.704
  162ILE      O 1714   5.387   5.883   2.653
  163PHE      N 1715   5.566   5.833   2.779
  163PHE      H 1716   5.626   5.763   2.818
  163PHE     CA 1717   5.595   5.971   2.820
  163PHE     CB 1718   5.719   5.974   2.909
  163PHE     CG 1719   5.685   5.996   3.057
  163PHE    CD1 1720   5.650   5.889   3.138
  163PHE    HD1 1721   5.643   5.789   3.097
  163PHE    CD2 1722   5.696   6.124   3.111
  163PHE    HD2 1723   5.728   6.207   3.048
  163PHE    CE1 1724   5.625   5.910   3.274
  163PHE    HE1 1725   5.599   5.826   3.338
  163PHE    CE2 1726   5.671   6.145   3.246
  163PHE    HE2 1727   5.681   6.245   3.288
  163PHE     CZ 1728   5.635   6.038   3.327
  163PHE     HZ 1729   5.617   6.054   3.434
  163PHE      C 1730   5.613   6.069   2.704
  163PHE      O 1731   5.550   6.175   2.704
  164LY3      N 1732   5.687   6.028   2.602
  164LY3      H 1733   5.742   5.945   2.608
  164LY3     CA 1734   5.706   6.107   2.479
  164LY3     CB 1735   5.806   6.040   2.385
  164LY3     CG 1736   5.949   6.039   2.439
  164LY3     CD 1737   6.036   5.953   2.347
  164LY3     CE 1738   6.181   5.943   2.393
  164LY3     NZ 1739   6.254   6.070   2.377
  164LY3    HZ1 1740   6.349   6.058   2.406
  164LY3    HZ2 1741   6.254   6.098   2.281
  164LY3    HZ3 1742   6.212   6.142   2.431
  164LY3      C 1743   5.577   6.131   2.400
  164LY3      O 1744   5.549   6.243   2.358
  165SER      N 1745   5.501   6.024   2.375
  165SER      H 1746   5.529   5.933   2.405
  165SER     CA 1747   5.381   6.031   2.291
  165SER     CB 1748   5.369   5.913   2.194
  165SER     OG 1749   5.474   5.921   2.098
  165SER     HG 1750   5.506   5.828   2.080
  165SER      C 1751   5.247   6.055   2.362
  165SER      O 1752   5.188   6.161   2.344
  166AS4      N 1753   5.194   5.950   2.424
  166AS4      H 1754   5.222   5.857   2.401
  166AS4     CA 1755   5.065   5.951   2.494
  166AS4     CB 1756   5.020   5.806   2.513
  166AS4     CG 1757   5.007   5.720   2.387
  166AS4    OD1 1758   5.104   5.709   2.309
  166AS4   HD11 1759   5.079   5.649   2.233
  166AS4   HD12 1760   5.181   5.763   2.344
  166AS4    OD2 1761   4.904   5.651   2.375
  166AS4   HD21 1762   4.908   5.600   2.289
  166AS4   HD22 1763   4.844   5.666   2.454
  166AS4      C 1764   5.060   6.030   2.626
  166AS4      O 1765   4.955   6.080   2.665
  167GLY      N 1766   5.174   6.041   2.694
  167GLY      H 1767   5.253   5.983   2.671
  167GLY     CA 1768   5.192   6.122   2.815
  167GLY      C 1769   5.109   6.079   2.936
  167GLY      O 1770   5.065   5.965   2.947
  168LEU      N 1771   5.073   6.179   3.017
  168LEU      H 1772   5.068   6.272   2.980
  168LEU     CA 1773   4.993   6.161   3.138
  168LEU     CB 1774   4.983   6.290   3.220
  168LEU     CG 1775   5.116   6.342   3.275
  168LEU    CD1 1776   5.092   6.475   3.345
  168LEU    CD2 1777   5.181   6.243   3.372
  168LEU      C 1778   4.850   6.116   3.105
  168LEU      O 1779   4.800   6.022   3.165
  169AR4      N 1780   4.797   6.174   2.998
  169AR4      H 1781   4.842   6.252   2.955
  169AR4     CA 1782   4.667   6.136   2.940
  169AR4     CB 1783   4.638   6.223   2.817
  169AR4     CG 1784   4.612   6.369   2.854
  169AR4     CD 1785   4.579   6.453   2.730
  169AR4     NE 1786   4.519   6.580   2.773
  169AR4     HE 1787   4.432   6.572   2.821
  169AR4     CZ 1788   4.573   6.702   2.759
  169AR4    NH1 1789   4.693   6.721   2.701
  169AR4   HH11 1790   4.746   6.644   2.667
  169AR4   HH12 1791   4.729   6.814   2.692
  169AR4    NH2 1792   4.505   6.810   2.800
  169AR4   HH21 1793   4.411   6.800   2.833
  169AR4   HH22 1794   4.550   6.899   2.805
  169AR4      C 1795   4.661   5.988   2.902
  169AR4      O 1796   4.577   5.915   2.954
  170GLY      N 1797   4.764   5.944   2.831
  170GLY      H 1798   4.824   6.008   2.783
  170GLY     CA 1799   4.787   5.803   2.796
  170GLY      C 1800   4.814   5.709   2.914
  170GLY      O 1801   4.767   5.596   2.913
  171LEU      N 1802   4.893   5.753   3.012
  171LEU      H 1803   4.950   5.834   3.000
  171LEU     CA 1804   4.916   5.676   3.136
  171LEU     CB 1805   5.018   5.745   3.227
  171LEU     CG 1806   5.163   5.722   3.184
  171LEU    CD1 1807   5.255   5.815   3.264
  171LEU    CD2 1808   5.205   5.577   3.205
  171LEU      C 1809   4.789   5.648   3.216
  171LEU      O 1810   4.748   5.532   3.227
  172TY0      N 1811   4.714   5.754   3.246
  172TY0      H 1812   4.738   5.846   3.216
  172TY0     CA 1813   4.593   5.745   3.329
  172TY0     CB 1814   4.582   5.867   3.420
  172TY0     CG 1815   4.703   5.888   3.511
  172TY0    CD1 1816   4.797   5.984   3.477
  172TY0    HD1 1817   4.771   6.062   3.405
  172TY0    CD2 1818   4.733   5.798   3.612
  172TY0    HD2 1819   4.658   5.725   3.645
  172TY0    CE1 1820   4.922   5.988   3.539
  172TY0    HE1 1821   4.989   6.070   3.517
  172TY0    CE2 1822   4.857   5.800   3.675
  172TY0    HE2 1823   4.877   5.731   3.757
  172TY0     CZ 1824   4.953   5.893   3.636
  172TY0     OH 1825   5.082   5.876   3.675
  172TY0    HH1 1826   5.141   5.935   3.619
  172TY0    HH2 1827   5.086   5.808   3.748
  172TY0      C 1828   4.462   5.715   3.256
  172TY0      O 1829   4.353   5.744   3.306
  173GLN      N 1830   4.472   5.646   3.143
  173GLN      H 1831   4.561   5.615   3.109
  173GLN     CA 1832   4.356   5.606   3.061
  173GLN     CB 1833   4.395   5.535   2.931
  173GLN     CG 1834   4.436   5.630   2.819
  173GLN     CD 1835   4.376   5.587   2.685
  173GLN    OE1 1836   4.294   5.654   2.623
  173GLN    NE2 1837   4.425   5.477   2.627
  173GLN   HE21 1838   4.501   5.426   2.668
  173GLN   HE22 1839   4.379   5.444   2.545
  173GLN      C 1840   4.256   5.517   3.134
  173GLN      O 1841   4.292   5.422   3.203
  174GLY      N 1842   4.129   5.548   3.112
  174GLY      H 1843   4.104   5.627   3.056
  174GLY     CA 1844   4.016   5.476   3.173
  174GLY      C 1845   3.995   5.501   3.323
  174GLY      O 1846   3.933   5.419   3.391
  175PHE      N 1847   4.034   5.619   3.369
  175PHE      H 1848   4.096   5.677   3.316
  175PHE     CA 1849   4.017   5.661   3.509
  175PHE     CB 1850   4.073   5.803   3.524
  175PHE     CG 1851   4.138   5.824   3.661
  175PHE    CD1 1852   4.274   5.799   3.676
  175PHE    HD1 1853   4.333   5.769   3.590
  175PHE    CD2 1854   4.063   5.867   3.770
  175PHE    HD2 1855   3.956   5.887   3.759
  175PHE    CE1 1856   4.335   5.817   3.800
  175PHE    HE1 1857   4.442   5.801   3.811
  175PHE    CE2 1858   4.124   5.884   3.894
  175PHE    HE2 1859   4.065   5.917   3.979
  175PHE     CZ 1860   4.259   5.858   3.909
  175PHE     HZ 1861   4.307   5.868   4.006
  175PHE      C 1862   3.873   5.654   3.560
  175PHE      O 1863   3.848   5.600   3.668
  176ASN      N 1864   3.779   5.681   3.470
  176ASN      H 1865   3.804   5.697   3.374
  176ASN     CA 1866   3.634   5.671   3.490
  176ASN     CB 1867   3.559   5.726   3.368
  176ASN     CG 1868   3.601   5.667   3.233
  176ASN    OD1 1869   3.715   5.626   3.212
  176ASN    ND2 1870   3.506   5.649   3.143
  176ASN   HD21 1871   3.409   5.664   3.165
  176ASN   HD22 1872   3.531   5.622   3.050
  176ASN      C 1873   3.586   5.530   3.523
  176ASN      O 1874   3.511   5.510   3.618
  177VAL      N 1875   3.630   5.431   3.446
  177VAL      H 1876   3.678   5.451   3.360
  177VAL     CA 1877   3.602   5.290   3.475
  177VAL     CB 1878   3.603   5.201   3.351
  177VAL    CG1 1879   3.488   5.240   3.258
  177VAL    CG2 1880   3.736   5.204   3.274
  177VAL      C 1881   3.682   5.231   3.592
  177VAL      O 1882   3.624   5.167   3.678
  178SER      N 1883   3.807   5.276   3.606
  178SER      H 1884   3.853   5.324   3.531
  178SER     CA 1885   3.895   5.240   3.718
  178SER     CB 1886   4.032   5.307   3.706
  178SER     OG 1887   4.105   5.253   3.596
  178SER     HG 1888   4.161   5.324   3.553
  178SER      C 1889   3.839   5.274   3.857
  178SER      O 1890   3.827   5.184   3.940
  179VAL      N 1891   3.790   5.396   3.875
  179VAL      H 1892   3.804   5.469   3.808
  179VAL     CA 1893   3.727   5.437   4.001
  179VAL     CB 1894   3.709   5.588   4.014
  179VAL    CG1 1895   3.845   5.659   4.020
  179VAL    CG2 1896   3.622   5.648   3.903
  179VAL      C 1897   3.599   5.362   4.039
  179VAL      O 1898   3.590   5.311   4.150
  180GLN      N 1899   3.514   5.336   3.940
  180GLN      H 1900   3.528   5.374   3.848
  180GLN     CA 1901   3.392   5.256   3.956
  180GLN     CB 1902   3.314   5.249   3.825
  180GLN     CG 1903   3.242   5.379   3.787
  180GLN     CD 1904   3.180   5.366   3.648
  180GLN    OE1 1905   3.068   5.322   3.628
  180GLN    NE2 1906   3.257   5.406   3.546
  180GLN   HE21 1907   3.347   5.444   3.564
  180GLN   HE22 1908   3.222   5.395   3.453
  180GLN      C 1909   3.420   5.113   4.005
  180GLN      O 1910   3.364   5.072   4.107
  181GLY      N 1911   3.524   5.052   3.949
  181GLY      H 1912   3.568   5.091   3.868
  181GLY     CA 1913   3.573   4.919   3.988
  181GLY      C 1914   3.612   4.907   4.135
  181GLY      O 1915   3.561   4.819   4.206
  182ILE      N 1916   3.687   5.005   4.184
  182ILE      H 1917   3.725   5.075   4.124
  182ILE     CA 1918   3.729   5.012   4.325
  182ILE     CB 1919   3.835   5.121   4.343
  182ILE    CG1 1920   3.956   5.092   4.253
  182ILE    CG2 1921   3.880   5.132   4.489
  182ILE     CD 1922   4.050   5.213   4.241
  182ILE      C 1923   3.611   5.030   4.420
  182ILE      O 1924   3.591   4.949   4.510
  183ILE      N 1925   3.522   5.124   4.387
  183ILE      H 1926   3.536   5.184   4.309
  183ILE     CA 1927   3.401   5.152   4.467
  183ILE     CB 1928   3.333   5.279   4.416
  183ILE    CG1 1929   3.427   5.398   4.429
  183ILE    CG2 1930   3.203   5.308   4.493
  183ILE     CD 1931   3.378   5.521   4.352
  183ILE      C 1932   3.306   5.032   4.476
  183ILE      O 1933   3.272   4.990   4.586
  184ILE      N 1934   3.282   4.965   4.363
  184ILE      H 1935   3.312   5.000   4.274
  184ILE     CA 1936   3.198   4.845   4.361
  184ILE     CB 1937   3.151   4.814   4.219
  184ILE    CG1 1938   3.025   4.727   4.222
  184ILE    CG2 1939   3.259   4.752   4.131
  184ILE     CD 1940   2.960   4.714   4.084
  184ILE      C 1941   3.258   4.726   4.437
  184ILE      O 1942   3.188   4.664   4.517
  185TY0      N 1943   3.390   4.710   4.430
  185TY0      H 1944   3.445   4.759   4.362
  185TY0     CA 1945   3.462   4.611   4.511
  185TY0     CB 1946   3.608   4.598   4.466
  185TY0     CG 1947   3.687   4.499   4.552
  185TY0    CD1 1948   3.775   4.547   4.649
  185TY0    HD1 1949   3.801   4.653   4.652
  185TY0    CD2 1950   3.658   4.364   4.548
  185TY0    HD2 1951   3.591   4.324   4.471
  185TY0    CE1 1952   3.831   4.461   4.743
  185TY0    HE1 1953   3.898   4.500   4.818
  185TY0    CE2 1954   3.712   4.277   4.642
  185TY0    HE2 1955   3.689   4.170   4.637
  185TY0     CZ 1956   3.799   4.325   4.739
  185TY0     OH 1957   3.856   4.238   4.826
  185TY0    HH1 1958   3.929   4.285   4.877
  185TY0    HH2 1959   3.809   4.150   4.823
  185TY0      C 1960   3.454   4.639   4.661
  185TY0      O 1961   3.409   4.552   4.736
  186AR4      N 1962   3.480   4.763   4.702
  186AR4      H 1963   3.516   4.832   4.639
  186AR4     CA 1964   3.471   4.804   4.843
  186AR4     CB 1965   3.522   4.947   4.859
  186AR4     CG 1966   3.534   4.995   5.004
  186AR4     CD 1967   3.629   4.909   5.089
  186AR4     NE 1968   3.644   4.970   5.222
  186AR4     HE 1969   3.559   4.980   5.275
  186AR4     CZ 1970   3.759   5.003   5.281
  186AR4    NH1 1971   3.878   4.974   5.229
  186AR4   HH11 1972   3.885   4.925   5.142
  186AR4   HH12 1973   3.962   4.992   5.280
  186AR4    NH2 1974   3.754   5.082   5.390
  186AR4   HH21 1975   3.666   5.113   5.426
  186AR4   HH22 1976   3.839   5.114   5.432
  186AR4      C 1977   3.332   4.785   4.903
  186AR4      O 1978   3.320   4.725   5.009
  187ALA      N 1979   3.228   4.815   4.824
  187ALA      H 1980   3.241   4.867   4.740
  187ALA     CA 1981   3.089   4.787   4.861
  187ALA     CB 1982   2.995   4.846   4.755
  187ALA      C 1983   3.059   4.638   4.880
  187ALA      O 1984   3.015   4.598   4.987
  188ALA      N 1985   3.102   4.556   4.784
  188ALA      H 1986   3.138   4.591   4.698
  188ALA     CA 1987   3.090   4.410   4.791
  188ALA     CB 1988   3.135   4.348   4.658
  188ALA      C 1989   3.166   4.346   4.907
  188ALA      O 1990   3.108   4.272   4.986
  189TY0      N 1991   3.290   4.391   4.927
  189TY0      H 1992   3.335   4.449   4.860
  189TY0     CA 1993   3.375   4.348   5.039
  189TY0     CB 1994   3.515   4.407   5.021
  189TY0     CG 1995   3.617   4.351   5.121
  189TY0    CD1 1996   3.640   4.417   5.241
  189TY0    HD1 1997   3.595   4.515   5.259
  189TY0    CD2 1998   3.684   4.232   5.094
  189TY0    HD2 1999   3.674   4.185   4.996
  189TY0    CE1 2000   3.727   4.364   5.335
  189TY0    HE1 2001   3.732   4.410   5.434
  189TY0    CE2 2002   3.773   4.179   5.187
  189TY0    HE2 2003   3.828   4.089   5.163
  189TY0     CZ 2004   3.794   4.245   5.307
  189TY0     OH 2005   3.894   4.203   5.389
  189TY0    HH1 2006   3.921   4.278   5.449
  189TY0    HH2 2007   3.927   4.113   5.358
  189TY0      C 2008   3.316   4.384   5.176
  189TY0      O 2009   3.297   4.294   5.258
  190PHE      N 2010   3.267   4.507   5.190
  190PHE      H 2011   3.283   4.578   5.122
  190PHE     CA 2012   3.196   4.551   5.311
  190PHE     CB 2013   3.157   4.699   5.297
  190PHE     CG 2014   3.097   4.760   5.424
  190PHE    CD1 2015   3.179   4.830   5.513
  190PHE    HD1 2016   3.285   4.842   5.491
  190PHE    CD2 2017   2.961   4.749   5.451
  190PHE    HD2 2018   2.896   4.698   5.380
  190PHE    CE1 2019   3.125   4.888   5.627
  190PHE    HE1 2020   3.189   4.946   5.693
  190PHE    CE2 2021   2.907   4.807   5.565
  190PHE    HE2 2022   2.801   4.798   5.585
  190PHE     CZ 2023   2.989   4.877   5.653
  190PHE     HZ 2024   2.946   4.927   5.740
  190PHE      C 2025   3.071   4.467   5.339
  190PHE      O 2026   3.055   4.418   5.451
  191GLY      N 2027   2.994   4.441   5.234
  191GLY      H 2028   3.012   4.485   5.146
  191GLY     CA 2029   2.873   4.358   5.238
  191GLY      C 2030   2.894   4.217   5.294
  191GLY      O 2031   2.816   4.173   5.378
  192VAL      N 2032   3.000   4.151   5.248
  192VAL      H 2033   3.051   4.185   5.169
  192VAL     CA 2034   3.040   4.019   5.300
  192VAL     CB 2035   3.121   3.943   5.195
  192VAL    CG1 2036   3.154   3.801   5.242
  192VAL    CG2 2037   3.048   3.934   5.061
  192VAL      C 2038   3.111   4.026   5.435
  192VAL      O 2039   3.057   3.979   5.535
  193TY0      N 2040   3.224   4.095   5.439
  193TY0      H 2041   3.249   4.157   5.365
  193TY0     CA 2042   3.318   4.094   5.553
  193TY0     CB 2043   3.455   4.138   5.501
  193TY0     CG 2044   3.573   4.058   5.557
  193TY0    CD1 2045   3.627   3.956   5.480
  193TY0    HD1 2046   3.575   3.923   5.390
  193TY0    CD2 2047   3.640   4.100   5.671
  193TY0    HD2 2048   3.603   4.186   5.728
  193TY0    CE1 2049   3.749   3.899   5.513
  193TY0    HE1 2050   3.794   3.826   5.446
  193TY0    CE2 2051   3.761   4.042   5.707
  193TY0    HE2 2052   3.814   4.081   5.793
  193TY0     CZ 2053   3.816   3.942   5.628
  193TY0     OH 2054   3.936   3.887   5.661
  193TY0    HH1 2055   3.995   3.890   5.580
  193TY0    HH2 2056   3.929   3.844   5.750
  193TY0      C 2057   3.274   4.179   5.672
  193TY0      O 2058   3.227   4.126   5.773
  194AS4      N 2059   3.291   4.310   5.661
  194AS4      H 2060   3.344   4.347   5.584
  194AS4     CA 2061   3.265   4.408   5.767
  194AS4     CB 2062   3.317   4.546   5.724
  194AS4     CG 2063   3.470   4.551   5.725
  194AS4    OD1 2064   3.531   4.508   5.625
  194AS4   HD11 2065   3.630   4.517   5.639
  194AS4   HD12 2066   3.465   4.477   5.556
  194AS4    OD2 2067   3.526   4.601   5.825
  194AS4   HD21 2068   3.625   4.598   5.812
  194AS4   HD22 2069   3.457   4.630   5.891
  194AS4      C 2070   3.124   4.422   5.823
  194AS4      O 2071   3.109   4.472   5.935
  195THR      N 2072   3.021   4.376   5.752
  195THR      H 2073   3.032   4.347   5.657
  195THR     CA 2074   2.884   4.371   5.803
  195THR     CB 2075   2.783   4.319   5.700
  195THR    OG1 2076   2.833   4.196   5.646
  195THR    HG1 2077   2.815   4.191   5.547
  195THR    CG2 2078   2.751   4.424   5.594
  195THR      C 2079   2.865   4.290   5.932
  195THR      O 2080   2.787   4.330   6.018
  196ALA      N 2081   2.942   4.182   5.945
  196ALA      H 2082   2.987   4.144   5.864
  196ALA     CA 2083   2.952   4.097   6.065
  196ALA     CB 2084   3.017   4.173   6.180
  196ALA      C 2085   2.819   4.031   6.105
  196ALA      O 2086   2.772   4.041   6.218
  197LY3      N 2087   2.759   3.964   6.007
  197LY3      H 2088   2.809   3.937   5.925
  197LY3     CA 2089   2.620   3.917   6.017
  197LY3     CB 2090   2.534   3.993   5.916
  197LY3     CG 2091   2.492   4.129   5.975
  197LY3     CD 2092   2.394   4.201   5.883
  197LY3     CE 2093   2.324   4.312   5.960
  197LY3     NZ 2094   2.229   4.384   5.874
  197LY3    HZ1 2095   2.171   4.444   5.930
  197LY3    HZ2 2096   2.280   4.441   5.809
  197LY3    HZ3 2097   2.172   4.320   5.824
  197LY3      C 2098   2.593   3.767   6.006
  197LY3      O 2099   2.652   3.697   5.924
  198GLY      N 2100   2.481   3.730   6.067
  198GLY      H 2101   2.419   3.799   6.103
  198GLY     CA 2102   2.428   3.593   6.072
  198GLY      C 2103   2.356   3.552   5.943
  198GLY      O 2104   2.235   3.528   5.944
  199MET      N 2105   2.428   3.562   5.832
  199MET      H 2106   2.523   3.593   5.837
  199MET     CA 2107   2.375   3.533   5.698
  199MET     CB 2108   2.346   3.661   5.620
  199MET     CG 2109   2.458   3.765   5.615
  199MET     SD 2110   2.597   3.720   5.504
  199MET     CE 2111   2.698   3.866   5.523
  199MET      C 2112   2.455   3.431   5.616
  199MET      O 2113   2.575   3.414   5.635
  200LEU      N 2114   2.386   3.365   5.524
  200LEU      H 2115   2.289   3.383   5.511
  200LEU     CA 2116   2.444   3.258   5.440
  200LEU     CB 2117   2.337   3.186   5.359
  200LEU     CG 2118   2.247   3.096   5.444
  200LEU    CD1 2119   2.130   3.045   5.360
  200LEU    CD2 2120   2.327   2.977   5.500
  200LEU      C 2121   2.566   3.290   5.354
  200LEU      O 2122   2.646   3.198   5.335
  201PRO      N 2123   2.583   3.410   5.300
  201PRO     CA 2124   2.710   3.451   5.239
  201PRO     CB 2125   2.684   3.587   5.175
  201PRO     CG 2126   2.537   3.574   5.133
  201PRO     CD 2127   2.475   3.496   5.249
  201PRO      C 2128   2.832   3.457   5.332
  201PRO      O 2129   2.943   3.439   5.283
  202AS4      N 2130   2.813   3.483   5.461
  202AS4      H 2131   2.723   3.507   5.498
  202AS4     CA 2132   2.922   3.491   5.559
  202AS4     CB 2133   2.868   3.544   5.692
  202AS4     CG 2134   2.972   3.542   5.805
  202AS4    OD1 2135   2.976   3.441   5.878
  202AS4   HD11 2136   3.047   3.452   5.947
  202AS4   HD12 2137   2.907   3.375   5.847
  202AS4    OD2 2138   3.052   3.638   5.814
  202AS4   HD21 2139   3.113   3.623   5.892
  202AS4   HD22 2140   3.033   3.704   5.741
  202AS4      C 2141   3.000   3.361   5.578
  202AS4      O 2142   2.944   3.260   5.619
  203PRO      N 2143   3.130   3.367   5.551
  203PRO     CA 2144   3.221   3.253   5.569
  203PRO     CB 2145   3.326   3.271   5.459
  203PRO     CG 2146   3.340   3.424   5.452
  203PRO     CD 2147   3.197   3.473   5.473
  203PRO      C 2148   3.286   3.234   5.706
  203PRO      O 2149   3.374   3.149   5.718
  204LY3      N 2150   3.239   3.301   5.811
  204LY3      H 2151   3.159   3.362   5.807
  204LY3     CA 2152   3.302   3.294   5.944
  204LY3     CB 2153   3.264   3.417   6.027
  204LY3     CG 2154   3.378   3.468   6.115
  204LY3     CD 2155   3.488   3.531   6.028
  204LY3     CE 2156   3.582   3.619   6.110
  204LY3     NZ 2157   3.668   3.698   6.020
  204LY3    HZ1 2158   3.714   3.771   6.070
  204LY3    HZ2 2159   3.738   3.641   5.978
  204LY3    HZ3 2160   3.613   3.740   5.948
  204LY3      C 2161   3.276   3.165   6.021
  204LY3      O 2162   3.184   3.154   6.102
  205ASN      N 2163   3.344   3.061   5.975
  205ASN      H 2164   3.385   3.067   5.883
  205ASN     CA 2165   3.352   2.930   6.040
  205ASN     CB 2166   3.416   2.832   5.941
  205ASN     CG 2167   3.400   2.686   5.984
  205ASN    OD1 2168   3.463   2.638   6.078
  205ASN    ND2 2169   3.305   2.615   5.924
  205ASN   HD21 2170   3.245   2.654   5.854
  205ASN   HD22 2171   3.289   2.522   5.958
  205ASN      C 2172   3.434   2.937   6.169
  205ASN      O 2173   3.532   3.011   6.177
  206VAL      N 2174   3.393   2.860   6.269
  206VAL      H 2175   3.309   2.807   6.261
  206VAL     CA 2176   3.461   2.852   6.400
  206VAL     CB 2177   3.372   2.791   6.508
  206VAL    CG1 2178   3.246   2.876   6.529
  206VAL    CG2 2179   3.335   2.645   6.481
  206VAL      C 2180   3.599   2.786   6.401
  206VAL      O 2181   3.677   2.806   6.495
  207HI0      N 2182   3.628   2.706   6.300
  207HI0      H 2183   3.564   2.692   6.225
  207HI0     CA 2184   3.755   2.632   6.287
  207HI0     CB 2185   3.740   2.520   6.185
  207HI0     CG 2186   3.649   2.408   6.236
  207HI0    ND1 2187   3.518   2.397   6.213
  207HI0    HD1 2188   3.466   2.448   6.145
  207HI0    CD2 2189   3.682   2.319   6.329
  207HI0    HD2 2190   3.783   2.298   6.363
  207HI0    CE1 2191   3.471   2.303   6.295
  207HI0    HE1 2192   3.367   2.270   6.296
  207HI0    NE2 2193   3.571   2.256   6.367
  207HI0    HE2 2194   3.565   2.185   6.438
  207HI0      C 2195   3.878   2.719   6.258
  207HI0      O 2196   3.870   2.820   6.189
  208ILE      N 2197   3.992   2.675   6.308
  208ILE      H 2198   4.004   2.578   6.332
  208ILE     CA 2199   4.114   2.757   6.313
  208ILE     CB 2200   4.199   2.731   6.437
  208ILE    CG1 2201   4.242   2.584   6.450
  208ILE    CG2 2202   4.125   2.781   6.561
  208ILE     CD 2203   4.338   2.561   6.566
  208ILE      C 2204   4.199   2.775   6.188
  208ILE      O 2205   4.264   2.879   6.176
  209ILE      N 2206   4.194   2.683   6.092
  209ILE      H 2207   4.141   2.598   6.102
  209ILE     CA 2208   4.265   2.699   5.965
  209ILE     CB 2209   4.369   2.589   5.943
  209ILE    CG1 2210   4.462   2.620   5.825
  209ILE    CG2 2211   4.310   2.449   5.924
  209ILE     CD 2212   4.561   2.733   5.856
  209ILE      C 2213   4.173   2.721   5.845
  209ILE      O 2214   4.184   2.826   5.781
  210VAL      N 2215   4.066   2.643   5.833
  210VAL      H 2216   4.048   2.571   5.900
  210VAL     CA 2217   3.978   2.646   5.716
  210VAL     CB 2218   3.881   2.528   5.710
  210VAL    CG1 2219   3.958   2.396   5.698
  210VAL    CG2 2220   3.784   2.524   5.828
  210VAL      C 2221   3.903   2.776   5.686
  210VAL      O 2222   3.873   2.804   5.570
  211SER      N 2223   3.889   2.861   5.787
  211SER      H 2224   3.936   2.846   5.874
  211SER     CA 2225   3.822   2.991   5.776
  211SER     CB 2226   3.808   3.060   5.913
  211SER     OG 2227   3.938   3.075   5.971
  211SER     HG 2228   3.927   3.082   6.070
  211SER      C 2229   3.888   3.088   5.678
  211SER      O 2230   3.821   3.134   5.586
  212TRP      N 2231   4.021   3.098   5.683
  212TRP      H 2232   4.072   3.060   5.760
  212TRP     CA 2233   4.100   3.179   5.589
  212TRP     CB 2234   4.248   3.176   5.630
  212TRP     CG 2235   4.277   3.251   5.760
  212TRP    CD1 2236   4.256   3.381   5.783
  212TRP    HD1 2237   4.196   3.447   5.720
  212TRP    CD2 2238   4.360   3.206   5.862
  212TRP    NE1 2239   4.320   3.419   5.893
  212TRP    HE1 2240   4.306   3.506   5.941
  212TRP    CE2 2241   4.388   3.316   5.942
  212TRP    CE3 2242   4.413   3.081   5.893
  212TRP    HE3 2243   4.388   2.994   5.833
  212TRP    CZ2 2244   4.471   3.302   6.053
  212TRP    HZ2 2245   4.496   3.389   6.114
  212TRP    CZ3 2246   4.495   3.067   6.005
  212TRP    HZ3 2247   4.531   2.969   6.034
  212TRP    CH2 2248   4.525   3.178   6.084
  212TRP    HH2 2249   4.595   3.168   6.167
  212TRP      C 2250   4.086   3.134   5.444
  212TRP      O 2251   4.044   3.213   5.359
  213MET      N 2252   4.096   3.003   5.423
  213MET      H 2253   4.139   2.945   5.492
  213MET     CA 2254   4.074   2.938   5.293
  213MET     CB 2255   4.099   2.788   5.301
  213MET     CG 2256   4.248   2.753   5.313
  213MET     SD 2257   4.322   2.800   5.473
  213MET     CE 2258   4.491   2.753   5.439
  213MET      C 2259   3.937   2.963   5.230
  213MET      O 2260   3.930   2.991   5.110
  214ILE      N 2261   3.830   2.953   5.308
  214ILE      H 2262   3.834   2.912   5.399
  214ILE     CA 2263   3.697   2.990   5.257
  214ILE     CB 2264   3.580   2.916   5.322
  214ILE    CG1 2265   3.574   2.932   5.474
  214ILE    CG2 2266   3.584   2.769   5.279
  214ILE     CD 2267   3.448   2.870   5.536
  214ILE      C 2268   3.671   3.140   5.245
  214ILE      O 2269   3.632   3.183   5.136
  215ALA      N 2270   3.723   3.220   5.338
  215ALA      H 2271   3.768   3.182   5.419
  215ALA     CA 2272   3.705   3.365   5.341
  215ALA     CB 2273   3.770   3.426   5.466
  215ALA      C 2274   3.753   3.440   5.216
  215ALA      O 2275   3.670   3.493   5.143
  216GLN      N 2276   3.880   3.424   5.183
  216GLN      H 2277   3.945   3.373   5.240
  216GLN     CA 2278   3.936   3.487   5.062
  216GLN     CB 2279   4.088   3.499   5.067
  216GLN     CG 2280   4.122   3.628   5.141
  216GLN     CD 2281   4.272   3.650   5.168
  216GLN    OE1 2282   4.348   3.558   5.196
  216GLN    NE2 2283   4.315   3.775   5.159
  216GLN   HE21 2284   4.256   3.848   5.125
  216GLN   HE22 2285   4.405   3.800   5.195
  216GLN      C 2286   3.882   3.436   4.928
  216GLN      O 2287   3.846   3.518   4.843
  217THR      N 2288   3.850   3.308   4.921
  217THR      H 2289   3.892   3.241   4.983
  217THR     CA 2290   3.779   3.249   4.806
  217THR     CB 2291   3.771   3.097   4.816
  217THR    OG1 2292   3.900   3.044   4.849
  217THR    HG1 2293   3.904   3.016   4.945
  217THR    CG2 2294   3.726   3.034   4.684
  217THR      C 2295   3.639   3.307   4.787
  217THR      O 2296   3.604   3.347   4.676
  218VAL      N 2297   3.563   3.324   4.895
  218VAL      H 2298   3.591   3.289   4.984
  218VAL     CA 2299   3.431   3.388   4.892
  218VAL     CB 2300   3.352   3.362   5.021
  218VAL    CG1 2301   3.217   3.433   5.024
  218VAL    CG2 2302   3.327   3.212   5.039
  218VAL      C 2303   3.437   3.536   4.855
  218VAL      O 2304   3.367   3.579   4.764
  219THR      N 2305   3.530   3.611   4.914
  219THR      H 2306   3.589   3.577   4.986
  219THR     CA 2307   3.548   3.752   4.877
  219THR     CB 2308   3.631   3.834   4.977
  219THR    OG1 2309   3.765   3.786   4.980
  219THR    HG1 2310   3.826   3.861   4.957
  219THR    CG2 2311   3.567   3.834   5.116
  219THR      C 2312   3.604   3.774   4.736
  219THR      O 2313   3.556   3.863   4.666
  220ALA      N 2314   3.688   3.682   4.689
  220ALA      H 2315   3.743   3.627   4.751
  220ALA     CA 2316   3.733   3.678   4.549
  220ALA     CB 2317   3.837   3.568   4.528
  220ALA      C 2318   3.620   3.659   4.447
  220ALA      O 2319   3.616   3.733   4.349
  221VAL      N 2320   3.527   3.568   4.475
  221VAL      H 2321   3.541   3.499   4.546
  221VAL     CA 2322   3.406   3.554   4.392
  221VAL     CB 2323   3.337   3.417   4.399
  221VAL    CG1 2324   3.434   3.305   4.360
  221VAL    CG2 2325   3.271   3.389   4.534
  221VAL      C 2326   3.307   3.669   4.403
  221VAL      O 2327   3.259   3.717   4.301
  222ALA      N 2328   3.292   3.728   4.522
  222ALA      H 2329   3.319   3.681   4.606
  222ALA     CA 2330   3.220   3.854   4.539
  222ALA     CB 2331   3.210   3.891   4.687
  222ALA      C 2332   3.283   3.970   4.461
  222ALA      O 2333   3.215   4.043   4.389
  223GLY      N 2334   3.416   3.970   4.459
  223GLY      H 2335   3.467   3.918   4.529
  223GLY     CA 2336   3.501   4.060   4.380
  223GLY      C 2337   3.482   4.059   4.228
  223GLY      O 2338   3.510   4.161   4.165
  224LEU      N 2339   3.418   3.956   4.174
  224LEU      H 2340   3.389   3.878   4.229
  224LEU     CA 2341   3.385   3.947   4.031
  224LEU     CB 2342   3.311   3.817   3.997
  224LEU     CG 2343   3.402   3.695   3.985
  224LEU    CD1 2344   3.316   3.569   3.974
  224LEU    CD2 2345   3.494   3.704   3.863
  224LEU      C 2346   3.305   4.064   3.974
  224LEU      O 2347   3.322   4.098   3.857
  225VAL      N 2348   3.237   4.138   4.061
  225VAL      H 2349   3.223   4.107   4.155
  225VAL     CA 2350   3.170   4.264   4.027
  225VAL     CB 2351   3.095   4.322   4.148
  225VAL    CG1 2352   2.980   4.231   4.190
  225VAL    CG2 2353   3.188   4.351   4.266
  225VAL      C 2354   3.258   4.371   3.962
  225VAL      O 2355   3.207   4.455   3.888
  226SER      N 2356   3.389   4.364   3.983
  226SER      H 2357   3.429   4.297   4.045
  226SER     CA 2358   3.486   4.452   3.915
  226SER     CB 2359   3.620   4.458   3.987
  226SER     OG 2360   3.691   4.334   3.976
  226SER     HG 2361   3.730   4.311   4.066
  226SER      C 2362   3.511   4.422   3.767
  226SER      O 2363   3.546   4.513   3.692
  227TY0      N 2364   3.476   4.302   3.722
  227TY0      H 2365   3.425   4.237   3.779
  227TY0     CA 2366   3.510   4.252   3.588
  227TY0     CB 2367   3.469   4.105   3.573
  227TY0     CG 2368   3.585   4.016   3.527
  227TY0    CD1 2369   3.636   3.921   3.614
  227TY0    HD1 2370   3.613   3.928   3.721
  227TY0    CD2 2371   3.622   4.012   3.393
  227TY0    HD2 2372   3.584   4.087   3.323
  227TY0    CE1 2373   3.719   3.820   3.568
  227TY0    HE1 2374   3.738   3.734   3.633
  227TY0    CE2 2375   3.707   3.912   3.346
  227TY0    HE2 2376   3.728   3.908   3.239
  227TY0     CZ 2377   3.756   3.817   3.434
  227TY0     OH 2378   3.863   3.741   3.397
  227TY0    HH1 2379   3.856   3.724   3.299
  227TY0    HH2 2380   3.931   3.742   3.471
  227TY0      C 2381   3.465   4.332   3.465
  227TY0      O 2382   3.551   4.350   3.379
  228PRO      N 2383   3.345   4.388   3.457
  228PRO     CA 2384   3.306   4.473   3.343
  228PRO     CB 2385   3.162   4.516   3.372
  228PRO     CG 2386   3.107   4.397   3.450
  228PRO     CD 2387   3.226   4.357   3.538
  228PRO      C 2388   3.397   4.595   3.326
  228PRO      O 2389   3.467   4.605   3.225
  229PHE      N 2390   3.416   4.667   3.436
  229PHE      H 2391   3.357   4.654   3.516
  229PHE     CA 2392   3.506   4.782   3.448
  229PHE     CB 2393   3.497   4.841   3.589
  229PHE     CG 2394   3.354   4.858   3.641
  229PHE    CD1 2395   3.280   4.971   3.610
  229PHE    HD1 2396   3.326   5.053   3.555
  229PHE    CD2 2397   3.296   4.756   3.715
  229PHE    HD2 2398   3.356   4.672   3.751
  229PHE    CE1 2399   3.148   4.981   3.652
  229PHE    HE1 2400   3.091   5.072   3.631
  229PHE    CE2 2401   3.163   4.765   3.756
  229PHE    HE2 2402   3.118   4.684   3.814
  229PHE     CZ 2403   3.089   4.878   3.724
  229PHE     HZ 2404   2.985   4.887   3.758
  229PHE      C 2405   3.651   4.746   3.417
  229PHE      O 2406   3.714   4.808   3.331
  230AS4      N 2407   3.696   4.634   3.472
  230AS4      H 2408   3.642   4.588   3.543
  230AS4     CA 2409   3.829   4.576   3.451
  230AS4     CB 2410   3.839   4.452   3.539
  230AS4     CG 2411   3.977   4.385   3.545
  230AS4    OD1 2412   3.978   4.260   3.558
  230AS4   HD11 2413   4.073   4.228   3.561
  230AS4   HD12 2414   3.885   4.226   3.563
  230AS4    OD2 2415   4.079   4.457   3.546
  230AS4   HD21 2416   4.160   4.399   3.550
  230AS4   HD22 2417   4.051   4.553   3.544
  230AS4      C 2418   3.860   4.541   3.305
  230AS4      O 2419   3.960   4.588   3.251
  231THR      N 2420   3.768   4.473   3.237
  231THR      H 2421   3.691   4.429   3.284
  231THR     CA 2422   3.781   4.440   3.095
  231THR     CB 2423   3.670   4.344   3.051
  231THR    OG1 2424   3.681   4.224   3.128
  231THR    HG1 2425   3.607   4.162   3.104
  231THR    CG2 2426   3.672   4.309   2.902
  231THR      C 2427   3.790   4.563   3.005
  231THR      O 2428   3.885   4.574   2.927
  232VAL      N 2429   3.708   4.663   3.033
  232VAL      H 2430   3.634   4.653   3.100
  232VAL     CA 2431   3.712   4.793   2.964
  232VAL     CB 2432   3.588   4.876   2.998
  232VAL    CG1 2433   3.589   5.013   2.930
  232VAL    CG2 2434   3.460   4.803   2.957
  232VAL      C 2435   3.843   4.868   2.990
  232VAL      O 2436   3.912   4.904   2.895
  233AR4      N 2437   3.886   4.872   3.116
  233AR4      H 2438   3.826   4.843   3.191
  233AR4     CA 2439   4.014   4.931   3.159
  233AR4     CB 2440   4.029   4.916   3.310
  233AR4     CG 2441   4.149   4.992   3.367
  233AR4     CD 2442   4.178   4.947   3.511
  233AR4     NE 2443   4.282   5.032   3.570
  233AR4     HE 2444   4.254   5.127   3.582
  233AR4     CZ 2445   4.399   4.991   3.621
  233AR4    NH1 2446   4.433   4.861   3.626
  233AR4   HH11 2447   4.373   4.791   3.590
  233AR4   HH12 2448   4.520   4.836   3.669
  233AR4    NH2 2449   4.492   5.081   3.658
  233AR4   HH21 2450   4.477   5.179   3.645
  233AR4   HH22 2451   4.576   5.048   3.701
  233AR4      C 2452   4.134   4.866   3.089
  233AR4      O 2453   4.216   4.936   3.030
  234AR4      N 2454   4.136   4.733   3.084
  234AR4      H 2455   4.071   4.678   3.136
  234AR4     CA 2456   4.242   4.658   3.015
  234AR4     CB 2457   4.228   4.507   3.039
  234AR4     CG 2458   4.260   4.474   3.185
  234AR4     CD 2459   4.236   4.325   3.209
  234AR4     NE 2460   4.237   4.300   3.354
  234AR4     HE 2461   4.168   4.349   3.407
  234AR4     CZ 2462   4.313   4.211   3.420
  234AR4    NH1 2463   4.396   4.131   3.352
  234AR4   HH11 2464   4.398   4.135   3.252
  234AR4   HH12 2465   4.457   4.067   3.399
  234AR4    NH2 2466   4.294   4.194   3.551
  234AR4   HH21 2467   4.221   4.247   3.596
  234AR4   HH22 2468   4.347   4.128   3.604
  234AR4      C 2469   4.253   4.684   2.865
  234AR4      O 2470   4.362   4.718   2.819
  235AR4      N 2471   4.140   4.685   2.794
  235AR4      H 2472   4.053   4.654   2.833
  235AR4     CA 2473   4.139   4.720   2.651
  235AR4     CB 2474   4.001   4.696   2.589
  235AR4     CG 2475   4.007   4.713   2.437
  235AR4     CD 2476   3.871   4.698   2.368
  235AR4     NE 2477   3.836   4.558   2.340
  235AR4     HE 2478   3.817   4.500   2.419
  235AR4     CZ 2479   3.829   4.504   2.218
  235AR4    NH1 2480   3.866   4.570   2.107
  235AR4   HH11 2481   3.906   4.662   2.113
  235AR4   HH12 2482   3.858   4.526   2.018
  235AR4    NH2 2483   3.771   4.384   2.201
  235AR4   HH21 2484   3.735   4.333   2.279
  235AR4   HH22 2485   3.760   4.347   2.108
  235AR4      C 2486   4.188   4.863   2.627
  235AR4      O 2487   4.285   4.882   2.553
  236MET      N 2488   4.142   4.956   2.710
  236MET      H 2489   4.068   4.936   2.774
  236MET     CA 2490   4.186   5.097   2.708
  236MET     CB 2491   4.103   5.173   2.811
  236MET     CG 2492   4.106   5.325   2.793
  236MET     SD 2493   4.015   5.383   2.645
  236MET     CE 2494   4.004   5.555   2.689
  236MET      C 2495   4.336   5.113   2.736
  236MET      O 2496   4.408   5.168   2.653
  237MET      N 2497   4.385   5.049   2.842
  237MET      H 2498   4.325   5.004   2.907
  237MET     CA 2499   4.528   5.049   2.876
  237MET     CB 2500   4.555   4.992   3.015
  237MET     CG 2501   4.496   5.077   3.127
  237MET     SD 2502   4.542   5.022   3.296
  237MET     CE 2503   4.514   4.847   3.284
  237MET      C 2504   4.619   4.979   2.775
  237MET      O 2505   4.735   5.018   2.758
  238MET      N 2506   4.569   4.874   2.710
  238MET      H 2507   4.487   4.828   2.743
  238MET     CA 2508   4.639   4.807   2.600
  238MET     CB 2509   4.567   4.676   2.570
  238MET     CG 2510   4.662   4.562   2.531
  238MET     SD 2511   4.733   4.574   2.362
  238MET     CE 2512   4.733   4.400   2.325
  238MET      C 2513   4.650   4.895   2.475
  238MET      O 2514   4.758   4.907   2.418
  239GLN      N 2515   4.542   4.967   2.442
  239GLN      H 2516   4.454   4.950   2.485
  239GLN     CA 2517   4.541   5.066   2.334
  239GLN     CB 2518   4.402   5.125   2.315
  239GLN     CG 2519   4.297   5.028   2.260
  239GLN     CD 2520   4.164   5.099   2.236
  239GLN    OE1 2521   4.147   5.219   2.255
  239GLN    NE2 2522   4.069   5.028   2.176
  239GLN   HE21 2523   4.082   4.933   2.147
  239GLN   HE22 2524   3.986   5.076   2.150
  239GLN      C 2525   4.637   5.184   2.352
  239GLN      O 2526   4.667   5.253   2.255
  240SER      N 2527   4.666   5.219   2.478
  240SER      H 2528   4.609   5.188   2.553
  240SER     CA 2529   4.767   5.319   2.516
  240SER     CB 2530   4.776   5.332   2.668
  240SER     OG 2531   4.648   5.354   2.728
  240SER     HG 2532   4.659   5.342   2.826
  240SER      C 2533   4.908   5.285   2.468
  240SER      O 2534   4.941   5.170   2.440
  241GLY      N 2535   4.991   5.389   2.459
  241GLY      H 2536   4.956   5.483   2.461
  241GLY     CA 2537   5.130   5.377   2.414
  241GLY      C 2538   5.140   5.358   2.263
  241GLY      O 2539   5.239   5.305   2.213
  242AR4      N 2540   5.055   5.432   2.192
  242AR4      H 2541   5.013   5.513   2.232
  242AR4     CA 2542   5.032   5.412   2.048
  242AR4     CB 2543   4.931   5.299   2.031
  242AR4     CG 2544   4.904   5.265   1.884
  242AR4     CD 2545   4.797   5.157   1.866
  242AR4     NE 2546   4.775   5.143   1.722
  242AR4     HE 2547   4.858   5.132   1.667
  242AR4     CZ 2548   4.660   5.163   1.656
  242AR4    NH1 2549   4.549   5.205   1.718
  242AR4   HH11 2550   4.548   5.223   1.816
  242AR4   HH12 2551   4.465   5.219   1.665
  242AR4    NH2 2552   4.655   5.138   1.524
  242AR4   HH21 2553   4.736   5.105   1.476
  242AR4   HH22 2554   4.570   5.150   1.473
  242AR4      C 2555   4.978   5.539   1.981
  242AR4      O 2556   4.883   5.601   2.029
  243LY3      N 2557   5.037   5.572   1.866
  243LY3      H 2558   5.118   5.523   1.833
  243LY3     CA 2559   4.986   5.679   1.779
  243LY3     CB 2560   5.090   5.718   1.674
  243LY3     CG 2561   5.207   5.799   1.731
  243LY3     CD 2562   5.163   5.940   1.772
  243LY3     CE 2563   5.284   6.029   1.804
  243LY3     NZ 2564   5.240   6.165   1.836
  243LY3    HZ1 2565   5.318   6.229   1.836
  243LY3    HZ2 2566   5.175   6.198   1.768
  243LY3    HZ3 2567   5.196   6.169   1.925
  243LY3      C 2568   4.856   5.638   1.709
  243LY3      O 2569   4.850   5.535   1.642
  244GLY      N 2570   4.755   5.725   1.722
  244GLY      H 2571   4.764   5.803   1.783
  244GLY     CA 2572   4.624   5.707   1.658
  244GLY      C 2573   4.518   5.637   1.743
  244GLY      O 2574   4.517   5.649   1.865
  245ALA      N 2575   4.423   5.576   1.673
  245ALA      H 2576   4.426   5.571   1.573
  245ALA     CA 2577   4.306   5.511   1.733
  245ALA     CB 2578   4.184   5.601   1.712
  245ALA      C 2579   4.275   5.372   1.677
  245ALA      O 2580   4.327   5.333   1.573
  246AS4      N 2581   4.199   5.293   1.753
  246AS4      H 2582   4.182   5.317   1.849
  246AS4     CA 2583   4.151   5.160   1.711
  246AS4     CB 2584   4.087   5.090   1.831
  246AS4     CG 2585   4.055   4.942   1.805
  246AS4    OD1 2586   4.150   4.861   1.805
  246AS4   HD11 2587   4.115   4.769   1.787
  246AS4   HD12 2588   4.236   4.910   1.823
  246AS4    OD2 2589   3.938   4.911   1.774
  246AS4   HD21 2590   3.932   4.813   1.760
  246AS4   HD22 2591   3.881   4.994   1.771
  246AS4      C 2592   4.056   5.162   1.592
  246AS4      O 2593   3.992   5.262   1.561
  247ILE      N 2594   4.050   5.048   1.523
  247ILE      H 2595   4.103   4.969   1.554
  247ILE     CA 2596   3.961   5.024   1.409
  247ILE     CB 2597   4.000   4.900   1.329
  247ILE    CG1 2598   4.034   4.777   1.414
  247ILE    CG2 2599   4.115   4.933   1.234
  247ILE     CD 2600   3.911   4.706   1.472
  247ILE      C 2601   3.810   5.026   1.437
  247ILE      O 2602   3.732   5.049   1.345
  248MET      N 2603   3.770   5.004   1.562
  248MET      H 2604   3.836   4.974   1.631
  248MET     CA 2605   3.629   5.009   1.602
  248MET     CB 2606   3.567   4.870   1.586
  248MET     CG 2607   3.428   4.875   1.522
  248MET     SD 2608   3.300   4.960   1.621
  248MET     CE 2609   3.158   4.926   1.520
  248MET      C 2610   3.604   5.060   1.744
  248MET      O 2611   3.523   5.151   1.762
  249TY0      N 2612   3.680   5.012   1.841
  249TY0      H 2613   3.766   4.965   1.822
  249TY0     CA 2614   3.659   5.040   1.984
  249TY0     CB 2615   3.702   4.917   2.064
  249TY0     CG 2616   3.607   4.798   2.045
  249TY0    CD1 2617   3.628   4.705   1.945
  249TY0    HD1 2618   3.709   4.719   1.873
  249TY0    CD2 2619   3.501   4.782   2.134
  249TY0    HD2 2620   3.483   4.857   2.211
  249TY0    CE1 2621   3.545   4.594   1.933
  249TY0    HE1 2622   3.566   4.520   1.856
  249TY0    CE2 2623   3.417   4.673   2.121
  249TY0    HE2 2624   3.333   4.662   2.190
  249TY0     CZ 2625   3.438   4.579   2.021
  249TY0     OH 2626   3.349   4.477   2.009
  249TY0    HH1 2627   3.383   4.406   1.948
  249TY0    HH2 2628   3.269   4.498   2.065
  249TY0      C 2629   3.737   5.165   2.028
  249TY0      O 2630   3.848   5.156   2.078
  250THR      N 2631   3.675   5.282   2.013
  250THR      H 2632   3.575   5.289   2.009
  250THR     CA 2633   3.749   5.409   2.025
  250THR     CB 2634   3.704   5.515   1.925
  250THR    OG1 2635   3.570   5.556   1.951
  250THR    HG1 2636   3.526   5.586   1.866
  250THR    CG2 2637   3.723   5.466   1.781
  250THR      C 2638   3.763   5.471   2.164
  250THR      O 2639   3.829   5.574   2.178
  251GLY      N 2640   3.703   5.410   2.266
  251GLY      H 2641   3.638   5.336   2.251
  251GLY     CA 2642   3.721   5.450   2.406
  251GLY      C 2643   3.638   5.370   2.507
  251GLY      O 2644   3.556   5.287   2.467
  252THR      N 2645   3.636   5.420   2.630
  252THR      H 2646   3.658   5.517   2.642
  252THR     CA 2647   3.574   5.356   2.747
  252THR     CB 2648   3.603   5.429   2.878
  252THR    OG1 2649   3.559   5.565   2.876
  252THR    HG1 2650   3.597   5.615   2.798
  252THR    CG2 2651   3.750   5.417   2.917
  252THR      C 2652   3.423   5.332   2.737
  252THR      O 2653   3.378   5.218   2.731
  253VAL      N 2654   3.345   5.440   2.734
  253VAL      H 2655   3.385   5.530   2.753
  253VAL     CA 2656   3.199   5.439   2.721
  253VAL     CB 2657   3.141   5.579   2.739
  253VAL    CG1 2658   2.989   5.572   2.757
  253VAL    CG2 2659   3.202   5.654   2.858
  253VAL      C 2660   3.154   5.377   2.588
  253VAL      O 2661   3.059   5.299   2.585
  254AS4      N 2662   3.232   5.402   2.484
  254AS4      H 2663   3.299   5.476   2.487
  254AS4     CA 2664   3.217   5.339   2.352
  254AS4     CB 2665   3.321   5.404   2.261
  254AS4     CG 2666   3.307   5.364   2.113
  254AS4    OD1 2667   3.390   5.282   2.069
  254AS4   HD11 2668   3.371   5.265   1.972
  254AS4   HD12 2669   3.454   5.256   2.141
  254AS4    OD2 2670   3.217   5.419   2.047
  254AS4   HD21 2671   3.219   5.384   1.953
  254AS4   HD22 2672   3.166   5.483   2.105
  254AS4      C 2673   3.230   5.187   2.357
  254AS4      O 2674   3.135   5.116   2.324
  255CY0      N 2675   3.334   5.139   2.424
  255CY0      H 2676   3.413   5.198   2.444
  255CY0     CA 2677   3.355   4.997   2.455
  255CY0     CB 2678   3.487   4.972   2.529
  255CY0     SG 2679   3.635   4.990   2.423
  255CY0    HG1 2680   3.723   4.999   2.523
  255CY0    HG2 2681   3.621   4.874   2.360
  255CY0    HG3 2682   3.596   5.101   2.362
  255CY0      C 2683   3.243   4.932   2.536
  255CY0      O 2684   3.193   4.829   2.491
  256TRP      N 2685   3.192   4.999   2.639
  256TRP      H 2686   3.237   5.080   2.676
  256TRP     CA 2687   3.077   4.951   2.717
  256TRP     CB 2688   3.032   5.054   2.821
  256TRP     CG 2689   3.110   5.055   2.953
  256TRP    CD1 2690   3.179   5.160   2.996
  256TRP    HD1 2691   3.230   5.233   2.932
  256TRP    CD2 2692   3.075   4.982   3.066
  256TRP    NE1 2693   3.183   5.163   3.129
  256TRP    HE1 2694   3.206   5.243   3.183
  256TRP    CE2 2695   3.121   5.054   3.175
  256TRP    CE3 2696   3.005   4.864   3.085
  256TRP    HE3 2697   2.969   4.806   3.000
  256TRP    CZ2 2698   3.096   5.009   3.304
  256TRP    HZ2 2699   3.127   5.069   3.390
  256TRP    CZ3 2700   2.981   4.818   3.214
  256TRP    HZ3 2701   2.929   4.723   3.229
  256TRP    CH2 2702   3.026   4.890   3.324
  256TRP    HH2 2703   3.010   4.853   3.425
  256TRP      C 2704   2.955   4.917   2.631
  256TRP      O 2705   2.914   4.801   2.625
  257AR4      N 2706   2.916   5.013   2.547
  257AR4      H 2707   2.961   5.102   2.548
  257AR4     CA 2708   2.805   4.998   2.452
  257AR4     CB 2709   2.780   5.127   2.374
  257AR4     CG 2710   2.753   5.251   2.461
  257AR4     CD 2711   2.732   5.372   2.370
  257AR4     NE 2712   2.736   5.495   2.449
  257AR4     HE 2713   2.676   5.498   2.529
  257AR4     CZ 2714   2.812   5.604   2.427
  257AR4    NH1 2715   2.896   5.614   2.323
  257AR4   HH11 2716   2.905   5.539   2.256
  257AR4   HH12 2717   2.953   5.695   2.312
  257AR4    NH2 2718   2.804   5.706   2.513
  257AR4   HH21 2719   2.739   5.700   2.590
  257AR4   HH22 2720   2.868   5.782   2.508
  257AR4      C 2721   2.831   4.888   2.349
  257AR4      O 2722   2.752   4.795   2.334
  258LY3      N 2723   2.948   4.895   2.286
  258LY3      H 2724   3.013   4.969   2.304
  258LY3     CA 2725   2.989   4.800   2.181
  258LY3     CB 2726   3.107   4.856   2.102
  258LY3     CG 2727   3.062   4.973   2.015
  258LY3     CD 2728   3.181   5.043   1.950
  258LY3     CE 2729   3.136   5.157   1.858
  258LY3     NZ 2730   3.253   5.227   1.805
  258LY3    HZ1 2731   3.228   5.302   1.744
  258LY3    HZ2 2732   3.302   5.266   1.883
  258LY3    HZ3 2733   3.315   5.164   1.758
  258LY3      C 2734   3.010   4.656   2.227
  258LY3      O 2735   2.945   4.568   2.170
  259ILE      N 2736   3.076   4.632   2.340
  259ILE      H 2737   3.119   4.706   2.392
  259ILE     CA 2738   3.091   4.497   2.396
  259ILE     CB 2739   3.196   4.490   2.507
  259ILE    CG1 2740   3.333   4.536   2.456
  259ILE    CG2 2741   3.210   4.348   2.563
  259ILE     CD 2742   3.434   4.559   2.568
  259ILE      C 2743   2.957   4.437   2.439
  259ILE      O 2744   2.929   4.323   2.402
  260ALA      N 2745   2.869   4.518   2.496
  260ALA      H 2746   2.894   4.610   2.527
  260ALA     CA 2747   2.732   4.477   2.530
  260ALA     CB 2748   2.660   4.590   2.604
  260ALA      C 2749   2.648   4.431   2.410
  260ALA      O 2750   2.580   4.329   2.418
  261LY3      N 2751   2.657   4.504   2.299
  261LY3      H 2752   2.699   4.595   2.301
  261LY3     CA 2753   2.593   4.465   2.173
  261LY3     CB 2754   2.578   4.585   2.080
  261LY3     CG 2755   2.484   4.692   2.136
  261LY3     CD 2756   2.463   4.804   2.035
  261LY3     CE 2757   2.376   4.915   2.093
  261LY3     NZ 2758   2.342   5.016   1.992
  261LY3    HZ1 2759   2.286   5.088   2.035
  261LY3    HZ2 2760   2.425   5.058   1.954
  261LY3    HZ3 2761   2.288   4.974   1.919
  261LY3      C 2762   2.662   4.351   2.098
  261LY3      O 2763   2.597   4.253   2.062
  262AS4      N 2764   2.793   4.364   2.076
  262AS4      H 2765   2.843   4.443   2.111
  262AS4     CA 2766   2.873   4.270   1.997
  262AS4     CB 2767   3.008   4.333   1.960
  262AS4     CG 2768   3.056   4.289   1.822
  262AS4    OD1 2769   3.036   4.366   1.726
  262AS4   HD11 2770   3.072   4.325   1.642
  262AS4   HD12 2771   2.989   4.448   1.758
  262AS4    OD2 2772   3.117   4.181   1.810
  262AS4   HD21 2773   3.141   4.167   1.714
  262AS4   HD22 2774   3.125   4.137   1.899
  262AS4      C 2775   2.892   4.133   2.062
  262AS4      O 2776   2.838   4.034   2.013
  263GL4      N 2777   2.966   4.130   2.173
  263GL4      H 2778   3.011   4.213   2.207
  263GL4     CA 2779   2.989   4.008   2.252
  263GL4     CB 2780   3.122   4.016   2.326
  263GL4     CG 2781   3.244   3.988   2.238
  263GL4     CD 2782   3.244   3.846   2.180
  263GL4    OE1 2783   3.288   3.752   2.250
  263GL4   HE11 2784   3.281   3.667   2.199
  263GL4   HE12 2785   3.317   3.788   2.339
  263GL4    OE2 2786   3.203   3.830   2.063
  263GL4   HE21 2787   3.208   3.733   2.038
  263GL4   HE22 2788   3.175   3.919   2.025
  263GL4      C 2789   2.877   3.971   2.349
  263GL4      O 2790   2.830   3.857   2.347
  264GLY      N 2791   2.827   4.069   2.423
  264GLY      H 2792   2.863   4.162   2.418
  264GLY     CA 2793   2.717   4.050   2.519
  264GLY      C 2794   2.756   4.065   2.666
  264GLY      O 2795   2.874   4.049   2.700
  265PRO      N 2796   2.658   4.084   2.754
  265PRO     CA 2797   2.680   4.106   2.898
  265PRO     CB 2798   2.541   4.126   2.958
  265PRO     CG 2799   2.448   4.058   2.858
  265PRO     CD 2800   2.515   4.086   2.723
  265PRO      C 2801   2.763   4.002   2.973
  265PRO      O 2802   2.857   4.040   3.043
  266LY3      N 2803   2.746   3.874   2.942
  266LY3      H 2804   2.683   3.845   2.870
  266LY3     CA 2805   2.827   3.765   2.999
  266LY3     CB 2806   2.769   3.630   2.958
  266LY3     CG 2807   2.637   3.597   3.029
  266LY3     CD 2808   2.555   3.495   2.950
  266LY3     CE 2809   2.624   3.361   2.927
  266LY3     NZ 2810   2.546   3.276   2.836
  266LY3    HZ1 2811   2.587   3.186   2.830
  266LY3    HZ2 2812   2.452   3.266   2.869
  266LY3    HZ3 2813   2.542   3.314   2.743
  266LY3      C 2814   2.974   3.768   2.958
  266LY3      O 2815   3.063   3.762   3.043
  267ALA      N 2816   2.997   3.801   2.831
  267ALA      H 2817   2.923   3.831   2.772
  267ALA     CA 2818   3.130   3.800   2.768
  267ALA     CB 2819   3.112   3.810   2.616
  267ALA      C 2820   3.232   3.902   2.819
  267ALA      O 2821   3.349   3.895   2.782
  268PHE      N 2822   3.190   3.995   2.904
  268PHE      H 2823   3.092   4.016   2.913
  268PHE     CA 2824   3.281   4.078   2.983
  268PHE     CB 2825   3.203   4.186   3.059
  268PHE     CG 2826   3.154   4.302   2.971
  268PHE    CD1 2827   3.030   4.296   2.909
  268PHE    HD1 2828   2.978   4.201   2.900
  268PHE    CD2 2829   3.222   4.424   2.975
  268PHE    HD2 2830   3.321   4.429   3.020
  268PHE    CE1 2831   2.973   4.410   2.854
  268PHE    HE1 2832   2.874   4.404   2.809
  268PHE    CE2 2833   3.165   4.538   2.921
  268PHE    HE2 2834   3.216   4.634   2.928
  268PHE     CZ 2835   3.040   4.532   2.860
  268PHE     HZ 2836   2.995   4.621   2.817
  268PHE      C 2837   3.366   3.998   3.082
  268PHE      O 2838   3.485   4.026   3.097
  269PHE      N 2839   3.309   3.889   3.133
  269PHE      H 2840   3.218   3.861   3.103
  269PHE     CA 2841   3.368   3.799   3.233
  269PHE     CB 2842   3.256   3.729   3.310
  269PHE     CG 2843   3.183   3.821   3.409
  269PHE    CD1 2844   3.230   3.830   3.540
  269PHE    HD1 2845   3.321   3.779   3.569
  269PHE    CD2 2846   3.067   3.887   3.371
  269PHE    HD2 2847   3.028   3.877   3.270
  269PHE    CE1 2848   3.160   3.906   3.633
  269PHE    HE1 2849   3.197   3.915   3.735
  269PHE    CE2 2850   2.998   3.964   3.465
  269PHE    HE2 2851   2.906   4.015   3.435
  269PHE     CZ 2852   3.044   3.973   3.596
  269PHE     HZ 2853   2.990   4.034   3.669
  269PHE      C 2854   3.470   3.695   3.185
  269PHE      O 2855   3.490   3.592   3.250
  270LY3      N 2856   3.541   3.724   3.077
  270LY3      H 2857   3.536   3.815   3.035
  270LY3     CA 2858   3.636   3.630   3.016
  270LY3     CB 2859   3.685   3.680   2.880
  270LY3     CG 2860   3.572   3.668   2.777
  270LY3     CD 2861   3.618   3.712   2.638
  270LY3     CE 2862   3.502   3.706   2.538
  270LY3     NZ 2863   3.551   3.709   2.399
  270LY3    HZ1 2864   3.473   3.711   2.337
  270LY3    HZ2 2865   3.608   3.789   2.383
  270LY3    HZ3 2866   3.605   3.626   2.382
  270LY3      C 2867   3.754   3.589   3.105
  270LY3      O 2868   3.832   3.673   3.150
  271GLY      N 2869   3.769   3.458   3.121
  271GLY      H 2870   3.720   3.395   3.061
  271GLY     CA 2871   3.866   3.395   3.211
  271GLY      C 2872   3.843   3.414   3.361
  271GLY      O 2873   3.940   3.419   3.437
  272ALA      N 2874   3.719   3.395   3.405
  272ALA      H 2875   3.652   3.346   3.350
  272ALA     CA 2876   3.675   3.423   3.543
  272ALA     CB 2877   3.523   3.414   3.551
  272ALA      C 2878   3.738   3.338   3.653
  272ALA      O 2879   3.765   3.389   3.762
  273TRP      N 2880   3.779   3.217   3.618
  273TRP      H 2881   3.746   3.175   3.533
  273TRP     CA 2882   3.853   3.123   3.704
  273TRP     CB 2883   3.902   3.004   3.621
  273TRP     CG 2884   3.791   2.931   3.545
  273TRP    CD1 2885   3.766   2.943   3.415
  273TRP    HD1 2886   3.807   3.021   3.349
  273TRP    CD2 2887   3.717   2.822   3.591
  273TRP    NE1 2888   3.684   2.847   3.375
  273TRP    HE1 2889   3.664   2.825   3.280
  273TRP    CE2 2890   3.650   2.772   3.480
  273TRP    CE3 2891   3.706   2.760   3.714
  273TRP    HE3 2892   3.759   2.798   3.801
  273TRP    CZ2 2893   3.570   2.659   3.493
  273TRP    HZ2 2894   3.515   2.621   3.407
  273TRP    CZ3 2895   3.626   2.646   3.727
  273TRP    HZ3 2896   3.618   2.596   3.823
  273TRP    CH2 2897   3.558   2.596   3.616
  273TRP    HH2 2898   3.495   2.508   3.627
  273TRP      C 2899   3.977   3.182   3.771
  273TRP      O 2900   4.007   3.153   3.887
  274SER      N 2901   4.039   3.278   3.703
  274SER      H 2902   4.002   3.308   3.615
  274SER     CA 2903   4.158   3.351   3.749
  274SER     CB 2904   4.202   3.454   3.645
  274SER     OG 2905   4.093   3.541   3.613
  274SER     HG 2906   4.039   3.501   3.539
  274SER      C 2907   4.142   3.423   3.883
  274SER      O 2908   4.236   3.424   3.962
  275ASN      N 2909   4.024   3.478   3.910
  275ASN      H 2910   3.959   3.497   3.836
  275ASN     CA 2911   3.990   3.540   4.038
  275ASN     CB 2912   3.859   3.618   4.028
  275ASN     CG 2913   3.868   3.732   3.926
  275ASN    OD1 2914   3.898   3.711   3.808
  275ASN    ND2 2915   3.846   3.856   3.968
  275ASN   HD21 2916   3.825   3.877   4.064
  275ASN   HD22 2917   3.856   3.929   3.901
  275ASN      C 2918   3.982   3.440   4.154
  275ASN      O 2919   4.049   3.459   4.256
  276VAL      N 2920   3.921   3.325   4.128
  276VAL      H 2921   3.877   3.309   4.040
  276VAL     CA 2922   3.911   3.214   4.224
  276VAL     CB 2923   3.817   3.104   4.174
  276VAL    CG1 2924   3.790   3.001   4.283
  276VAL    CG2 2925   3.685   3.159   4.121
  276VAL      C 2926   4.049   3.156   4.256
  276VAL      O 2927   4.087   3.146   4.372
  277LEU      N 2928   4.129   3.134   4.152
  277LEU      H 2929   4.092   3.134   4.058
  277LEU     CA 2930   4.269   3.092   4.164
  277LEU     CB 2931   4.330   3.060   4.028
  277LEU     CG 2932   4.275   2.931   3.966
  277LEU    CD1 2933   4.323   2.918   3.822
  277LEU    CD2 2934   4.318   2.808   4.047
  277LEU      C 2935   4.358   3.191   4.239
  277LEU      O 2936   4.431   3.151   4.330
  278AR4      N 2937   4.340   3.320   4.212
  278AR4      H 2938   4.289   3.350   4.131
  278AR4     CA 2939   4.407   3.428   4.286
  278AR4     CB 2940   4.377   3.564   4.222
  278AR4     CG 2941   4.481   3.669   4.260
  278AR4     CD 2942   4.447   3.808   4.207
  278AR4     NE 2943   4.333   3.864   4.282
  278AR4     HE 2944   4.352   3.883   4.378
  278AR4     CZ 2945   4.219   3.912   4.231
  278AR4    NH1 2946   4.198   3.923   4.099
  278AR4   HH11 2947   4.265   3.888   4.034
  278AR4   HH12 2948   4.122   3.979   4.066
  278AR4    NH2 2949   4.113   3.921   4.313
  278AR4   HH21 2950   4.122   3.887   4.406
  278AR4   HH22 2951   4.026   3.961   4.283
  278AR4      C 2952   4.366   3.429   4.434
  278AR4      O 2953   4.454   3.407   4.517
  279GLY      N 2954   4.236   3.417   4.461
  279GLY      H 2955   4.168   3.436   4.390
  279GLY     CA 2956   4.181   3.404   4.596
  279GLY      C 2957   4.231   3.284   4.677
  279GLY      O 2958   4.270   3.299   4.792
  280MET      N 2959   4.238   3.169   4.611
  280MET      H 2960   4.192   3.157   4.524
  280MET     CA 2961   4.301   3.049   4.669
  280MET     CB 2962   4.276   2.926   4.580
  280MET     CG 2963   4.129   2.883   4.588
  280MET     SD 2964   4.091   2.740   4.481
  280MET     CE 2965   3.924   2.712   4.533
  280MET      C 2966   4.450   3.065   4.697
  280MET      O 2967   4.496   3.035   4.807
  281GLY      N 2968   4.522   3.127   4.603
  281GLY      H 2969   4.484   3.145   4.513
  281GLY     CA 2970   4.661   3.169   4.621
  281GLY      C 2971   4.679   3.269   4.736
  281GLY      O 2972   4.758   3.244   4.827
  282GLY      N 2973   4.590   3.367   4.740
  282GLY      H 2974   4.533   3.386   4.659
  282GLY     CA 2975   4.576   3.468   4.846
  282GLY      C 2976   4.557   3.408   4.985
  282GLY      O 2977   4.647   3.420   5.067
  283ALA      N 2978   4.462   3.315   4.995
  283ALA      H 2979   4.392   3.307   4.924
  283ALA     CA 2980   4.437   3.238   5.117
  283ALA     CB 2981   4.322   3.140   5.090
  283ALA      C 2982   4.558   3.163   5.172
  283ALA      O 2983   4.595   3.180   5.288
  284PHE      N 2984   4.629   3.093   5.083
  284PHE      H 2985   4.597   3.081   4.989
  284PHE     CA 2986   4.756   3.027   5.119
  284PHE     CB 2987   4.796   2.923   5.014
  284PHE     CG 2988   4.724   2.790   5.038
  284PHE    CD1 2989   4.603   2.762   4.976
  284PHE    HD1 2990   4.568   2.825   4.894
  284PHE    CD2 2991   4.774   2.703   5.134
  284PHE    HD2 2992   4.870   2.723   5.181
  284PHE    CE1 2993   4.531   2.649   5.011
  284PHE    HE1 2994   4.437   2.626   4.960
  284PHE    CE2 2995   4.702   2.589   5.169
  284PHE    HE2 2996   4.743   2.519   5.242
  284PHE     CZ 2997   4.580   2.562   5.108
  284PHE     HZ 2998   4.524   2.473   5.135
  284PHE      C 2999   4.871   3.121   5.153
  284PHE      O 3000   4.937   3.102   5.255
  285VAL      N 3001   4.888   3.229   5.077
  285VAL      H 3002   4.836   3.244   4.993
  285VAL     CA 3003   4.987   3.332   5.110
  285VAL     CB 3004   5.044   3.410   4.992
  285VAL    CG1 3005   5.118   3.316   4.897
  285VAL    CG2 3006   4.939   3.494   4.918
  285VAL      C 3007   4.953   3.423   5.229
  285VAL      O 3008   5.045   3.469   5.296
  286LEU      N 3009   4.825   3.438   5.263
  286LEU      H 3010   4.754   3.430   5.193
  286LEU     CA 3011   4.779   3.495   5.390
  286LEU     CB 3012   4.627   3.509   5.385
  286LEU     CG 3013   4.562   3.567   5.511
  286LEU    CD1 3014   4.598   3.714   5.530
  286LEU    CD2 3015   4.410   3.547   5.508
  286LEU      C 3016   4.822   3.412   5.511
  286LEU      O 3017   4.875   3.466   5.608
  287VAL      N 3018   4.801   3.281   5.504
  287VAL      H 3019   4.741   3.242   5.434
  287VAL     CA 3020   4.848   3.187   5.607
  287VAL     CB 3021   4.787   3.049   5.585
  287VAL    CG1 3022   4.835   2.946   5.688
  287VAL    CG2 3023   4.635   3.057   5.593
  287VAL      C 3024   5.001   3.185   5.619
  287VAL      O 3025   5.053   3.187   5.730
  288LEU      N 3026   5.070   3.192   5.506
  288LEU      H 3027   5.027   3.171   5.418
  288LEU     CA 3028   5.216   3.209   5.501
  288LEU     CB 3029   5.264   3.182   5.359
  288LEU     CG 3030   5.415   3.171   5.343
  288LEU    CD1 3031   5.471   3.053   5.422
  288LEU    CD2 3032   5.451   3.157   5.194
  288LEU      C 3033   5.265   3.345   5.553
  288LEU      O 3034   5.326   3.349   5.660
  289TY0      N 3035   5.219   3.454   5.493
  289TY0      H 3036   5.150   3.449   5.421
  289TY0     CA 3037   5.263   3.590   5.529
  289TY0     CB 3038   5.402   3.616   5.471
  289TY0     CG 3039   5.485   3.699   5.569
  289TY0    CD1 3040   5.484   3.837   5.561
  289TY0    HD1 3041   5.424   3.887   5.485
  289TY0    CD2 3042   5.556   3.636   5.671
  289TY0    HD2 3043   5.556   3.527   5.679
  289TY0    CE1 3044   5.555   3.913   5.653
  289TY0    HE1 3045   5.562   4.021   5.638
  289TY0    CE2 3046   5.625   3.712   5.765
  289TY0    HE2 3047   5.676   3.662   5.847
  289TY0     CZ 3048   5.624   3.851   5.756
  289TY0     OH 3049   5.686   3.926   5.851
  289TY0    HH1 3050   5.659   4.021   5.833
  289TY0    HH2 3051   5.719   3.867   5.924
  289TY0      C 3052   5.168   3.707   5.502
  289TY0      O 3053   5.115   3.758   5.600
  290AS4      N 3054   5.133   3.734   5.377
  290AS4      H 3055   5.133   3.663   5.306
  290AS4     CA 3056   5.065   3.857   5.334
  290AS4     CB 3057   5.167   3.970   5.332
  290AS4     CG 3058   5.113   4.113   5.329
  290AS4    OD1 3059   5.197   4.205   5.312
  290AS4   HD11 3060   5.150   4.293   5.312
  290AS4   HD12 3061   5.288   4.165   5.302
  290AS4    OD2 3062   4.996   4.137   5.366
  290AS4   HD21 3063   4.977   4.235   5.357
  290AS4   HD22 3064   4.952   4.052   5.394
  290AS4      C 3065   5.002   3.841   5.195
  290AS4      O 3066   5.036   3.746   5.124
  291GL4      N 3067   4.905   3.926   5.164
  291GL4      H 3068   4.886   4.002   5.225
  291GL4     CA 3069   4.829   3.925   5.038
  291GL4     CB 3070   4.680   3.953   5.065
  291GL4     CG 3071   4.649   4.067   5.162
  291GL4     CD 3072   4.607   4.022   5.302
  291GL4    OE1 3073   4.519   3.934   5.313
  291GL4   HE11 3074   4.503   3.915   5.410
  291GL4   HE12 3075   4.487   3.906   5.223
  291GL4    OE2 3076   4.650   4.087   5.399
  291GL4   HE21 3077   4.615   4.047   5.484
  291GL4   HE22 3078   4.709   4.161   5.367
  291GL4      C 3079   4.888   3.998   4.918
  291GL4      O 3080   4.999   4.050   4.928
  292ILE      N 3081   4.819   4.001   4.804
  292ILE      H 3082   4.721   4.021   4.803
  292ILE     CA 3083   4.885   4.006   4.672
  292ILE     CB 3084   4.894   3.867   4.611
  292ILE    CG1 3085   4.760   3.793   4.609
  292ILE    CG2 3086   5.004   3.786   4.679
  292ILE     CD 3087   4.766   3.661   4.530
  292ILE      C 3088   4.851   4.110   4.565
  292ILE     O1 3089   4.916   4.217   4.565
  292ILE   HO11 3090   4.884   4.275   4.490
  292ILE   HO12 3091   4.982   4.216   4.640
  292ILE     O2 3092   4.799   4.072   4.458
  292ILE   HO21 3093   4.783   4.151   4.399
  292ILE   HO22 3094   4.786   3.973   4.460
    1AT3     N9 3095   4.472   4.333   4.000
    1AT3     C4 3096   4.504   4.384   3.882
    1AT3     N3 3097   4.497   4.508   3.831
    1AT3     C2 3098   4.530   4.528   3.705
    1AT3     N1 3099   4.571   4.431   3.625
    1AT3     C6 3100   4.583   4.305   3.670
    1AT3     N6 3101   4.628   4.212   3.586
    1AT3    H61 3102   4.640   4.118   3.615
    1AT3    H62 3103   4.650   4.242   3.493
    1AT3     C5 3104   4.547   4.279   3.802
    1AT3     N7 3105   4.541   4.168   3.875
    1AT3     C8 3106   4.494   4.202   3.995
    1AT3    C1S 3107   4.426   4.411   4.117
    1AT3    O4S 3108   4.510   4.378   4.228
    1AT3    C4S 3109   4.424   4.341   4.338
    1AT3    C2S 3110   4.282   4.381   4.156
    1AT3    O2S 3111   4.179   4.458   4.092
    1AT3    H2S 3112   4.114   4.486   4.163
    1AT3    C3S 3113   4.291   4.406   4.305
    1AT3    O3S 3114   4.282   4.543   4.350
    1AT3    H3S 3115   4.330   4.549   4.437
    1AT3    C5S 3116   4.418   4.189   4.346
    1AT3    O5S 3117   4.310   4.148   4.432
    1AT3     PA 3118   4.341   4.084   4.576
    1AT3    O1A 3119   4.204   4.053   4.623
    1AT3    O2A 3120   4.430   3.970   4.546
    1AT3    O3A 3121   4.409   4.205   4.658
    1AT3     PB 3122   4.418   4.190   4.818
    1AT3    O1B 3123   4.490   4.065   4.852
    1AT3    O2B 3124   4.279   4.209   4.865
    1AT3    O3B 3125   4.513   4.315   4.855
    1AT3     PG 3126   4.484   4.404   4.985
    1AT3    O1G 3127   4.388   4.355   5.086
    1AT3    H1G 3128   4.432   4.283   5.141
    1AT3    O2G 3129   4.618   4.423   5.044
    1AT3    H2G 3130   4.668   4.494   4.994
    1AT3    O3G 3131   4.434   4.531   4.927
    1AT3    H3G 3132   4.338   4.520   4.900
  293CHL    CN1 3133   0.012   6.096   2.245
  293CHL    CN2 3134   0.196   6.044   2.391
  293CHL    CN3 3135  -0.002   5.914   2.398
  293CHL    NTM 3136   0.049   6.051   2.380
  293CHL     CB 3137  -0.011   6.136   2.484
  294PJ2     CA 3138   0.023   6.285   2.494
  294PJ2     OA 3139   0.161   6.316   2.517
  294PJ2      P 3140   0.197   6.467   2.476
  294PJ2     OB 3141   0.340   6.495   2.498
  294PJ2     HB 3142   0.373   6.445   2.578
  294PJ2     OG 3143   0.141   6.488   2.341
  294PJ2     HG 3144   0.057   6.434   2.331
  294PJ2     OD 3145   0.112   6.556   2.581
  295POX     CD 3146   0.155   6.545   2.718
  295POX     CE 3147   0.243   6.658   2.772
  295POX     OE 3148   0.311   6.614   2.890
  295POX    C1A 3149   0.443   6.628   2.895
  295POX    O1A 3150   0.498   6.716   2.830
  295POX    C1B 3151   0.502   6.550   3.007
  295POX    C1C 3152   0.635   6.606   3.058
  295POX    C1D 3153   0.674   6.538   3.189
  295POX    C1E 3154   0.810   6.590   3.239
  295POX    C1F 3155   0.847   6.538   3.378
  295POX    C1G 3156   0.863   6.386   3.382
  295POX    C1H 3157   0.913   6.340   3.520
  295POX    C1I 3158   0.915   6.188   3.530
  295POX    C1J 3159   0.905   6.123   3.646
  295POX    C1K 3160   0.896   6.195   3.781
  295POX    C1L 3161   0.803   6.122   3.878
  295POX    C1M 3162   0.791   6.202   4.008
  295POX    C1N 3163   0.686   6.140   4.101
  295POX    C1O 3164   0.674   6.223   4.229
  295POX    C1P 3165   0.567   6.164   4.322
  295POX    C1Q 3166   0.556   6.245   4.451
  295POX    C1R 3167   0.450   6.185   4.544
  295POX     CZ 3168   0.155   6.783   2.785
  295POX     OZ 3169   0.044   6.773   2.874
  295POX    C2A 3170  -0.068   6.837   2.843
  295POX    O2A 3171  -0.088   6.873   2.727
  295POX    C2B 3172  -0.171   6.826   2.949
  295POX    C2C 3173  -0.139   6.916   3.069
  295POX    C2D 3174  -0.221   6.876   3.192
  295POX    C2E 3175  -0.171   6.951   3.315
  295POX    C2F 3176  -0.241   6.902   3.442
  295POX    C2G 3177  -0.187   6.971   3.568
  295POX    C2H 3178  -0.225   7.119   3.574
  295POX    C2I 3179  -0.165   7.189   3.697
  295POX    C2J 3180  -0.225   7.143   3.830
  295POX    C2K 3181  -0.368   7.192   3.851
  295POX    C2L 3182  -0.421   7.146   3.987
  295POX    C2M 3183  -0.562   7.199   4.014
  295POX    C2N 3184  -0.609   7.159   4.153
  295POX    C2O 3185  -0.748   7.213   4.187
  295POX    C2P 3186  -0.859   7.147   4.105
  296CHL    CN1 3187   0.145   1.557   1.824
  296CHL    CN2 3188   0.183   1.320   1.849
  296CHL    CN3 3189  -0.032   1.406   1.796
  296CHL    NTM 3190   0.090   1.431   1.875
  296CHL     CB 3191   0.055   1.440   2.017
  297PJ2     CA 3192   0.164   1.452   2.123
  297PJ2     OA 3193   0.246   1.569   2.110
  297PJ2      P 3194   0.384   1.561   2.193
  297PJ2     OB 3195   0.446   1.432   2.154
  297PJ2     HB 3196   0.375   1.364   2.138
  297PJ2     OG 3197   0.449   1.688   2.156
  297PJ2     HG 3198   0.379   1.759   2.145
  297PJ2     OD 3199   0.340   1.552   2.348
  298POX     CD 3200   0.285   1.670   2.407
  298POX     CE 3201   0.277   1.669   2.560
  298POX     OE 3202   0.405   1.693   2.619
  298POX    C1A 3203   0.435   1.818   2.651
  298POX    O1A 3204   0.358   1.909   2.623
  298POX    C1B 3205   0.571   1.835   2.709
  298POX    C1C 3206   0.581   1.955   2.803
  298POX    C1D 3207   0.727   1.981   2.840
  298POX    C1E 3208   0.748   2.100   2.933
  298POX    C1F 3209   0.705   2.076   3.078
  298POX    C1G 3210   0.789   1.969   3.147
  298POX    C1H 3211   0.767   1.965   3.299
  298POX    C1I 3212   0.835   2.082   3.369
  298POX    C1J 3213   0.793   2.137   3.483
  298POX    C1K 3214   0.671   2.089   3.561
  298POX    C1L 3215   0.593   2.210   3.615
  298POX    C1M 3216   0.476   2.167   3.704
  298POX    C1N 3217   0.388   2.286   3.743
  298POX    C1O 3218   0.460   2.390   3.829
  298POX    C1P 3219   0.374   2.515   3.845
  298POX    C1Q 3220   0.448   2.623   3.925
  298POX    C1R 3221   0.365   2.752   3.930
  298POX     CZ 3222   0.204   1.543   2.606
  298POX     OZ 3223   0.171   1.543   2.745
  298POX    C2A 3224   0.109   1.436   2.795
  298POX    O2A 3225   0.079   1.340   2.725
  298POX    C2B 3226   0.085   1.451   2.941
  298POX    C2C 3227  -0.051   1.396   2.984
  298POX    C2D 3228  -0.080   1.424   3.131
  298POX    C2E 3229   0.002   1.337   3.226
  298POX    C2F 3230  -0.035   1.367   3.371
  298POX    C2G 3231   0.018   1.258   3.464
  298POX    C2H 3232  -0.026   1.275   3.610
  298POX    C2I 3233  -0.178   1.281   3.626
  298POX    C2J 3234  -0.220   1.265   3.772
  298POX    C2K 3235  -0.219   1.118   3.815
  298POX    C2L 3236  -0.252   1.101   3.963
  298POX    C2M 3237  -0.133   1.130   4.055
  298POX    C2N 3238  -0.027   1.019   4.045
  298POX    C2O 3239   0.087   1.043   4.144
  298POX    C2P 3240   0.192   0.932   4.135
  299CHL    CN1 3241   0.173   2.189   2.320
  299CHL    CN2 3242   0.277   2.004   2.218
  299CHL    CN3 3243   0.390   2.113   2.397
  299CHL    NTM 3244   0.304   2.135   2.280
  299CHL     CB 3245   0.373   2.218   2.180
  300PJ2     CA 3246   0.417   2.361   2.213
  300PJ2     OA 3247   0.309   2.445   2.254
  300PJ2      P 3248   0.352   2.598   2.277
  300PJ2     OB 3249   0.461   2.625   2.181
  300PJ2     HB 3250   0.512   2.540   2.165
  300PJ2     OG 3251   0.225   2.673   2.266
  300PJ2     HG 3252   0.149   2.615   2.294
  300PJ2     OD 3253   0.405   2.589   2.429
  301POX     CD 3254   0.308   2.597   2.533
  301POX     CE 3255   0.304   2.475   2.625
  301POX     OE 3256   0.203   2.484   2.726
  301POX    C1A 3257   0.124   2.379   2.747
  301POX    O1A 3258   0.129   2.281   2.672
  301POX    C1B 3259   0.039   2.394   2.867
  301POX    C1C 3260  -0.087   2.307   2.865
  301POX    C1D 3261  -0.159   2.317   3.000
  301POX    C1E 3262  -0.290   2.238   3.000
  301POX    C1F 3263  -0.360   2.242   3.136
  301POX    C1G 3264  -0.399   2.384   3.177
  301POX    C1H 3265  -0.464   2.385   3.315
  301POX    C1I 3266  -0.486   2.528   3.367
  301POX    C1J 3267  -0.407   2.587   3.456
  301POX    C1K 3268  -0.285   2.519   3.519
  301POX    C1L 3269  -0.261   2.566   3.663
  301POX    C1M 3270  -0.144   2.489   3.724
  301POX    C1N 3271  -0.129   2.520   3.873
  301POX    C1O 3272  -0.024   2.429   3.937
  301POX    C1P 3273  -0.022   2.446   4.089
  301POX    C1Q 3274   0.075   2.346   4.153
  301POX    C1R 3275   0.069   2.354   4.306
  301POX     CZ 3276   0.445   2.450   2.681
  301POX     OZ 3277   0.505   2.555   2.756
  301POX    C2A 3278   0.630   2.535   2.799
  301POX    O2A 3279   0.688   2.429   2.777
  301POX    C2B 3280   0.687   2.651   2.871
  301POX    C2C 3281   0.678   2.634   3.023
  301POX    C2D 3282   0.727   2.761   3.093
  301POX    C2E 3283   0.739   2.739   3.244
  301POX    C2F 3284   0.784   2.866   3.316
  301POX    C2G 3285   0.822   2.836   3.462
  301POX    C2H 3286   0.703   2.790   3.546
  301POX    C2I 3287   0.748   2.725   3.678
  301POX    C2J 3288   0.817   2.591   3.653
  301POX    C2K 3289   0.853   2.517   3.782
  301POX    C2L 3290   0.961   2.588   3.863
  301POX    C2M 3291   1.001   2.501   3.983
  301POX    C2N 3292   1.111   2.563   4.069
  301POX    C2O 3293   1.062   2.685   4.147
  301POX    C2P 3294   1.173   2.739   4.238
  302CHL    CN1 3295   3.244   6.505   2.680
  302CHL    CN2 3296   3.265   6.467   2.445
  302CHL    CN3 3297   3.417   6.612   2.560
  302CHL    NTM 3298   3.277   6.568   2.551
  302CHL     CB 3299   3.184   6.681   2.533
  303PJ2     CA 3300   3.194   6.777   2.415
  303PJ2     OA 3301   3.314   6.855   2.409
  303PJ2      P 3302   3.277   7.011   2.388
  303PJ2     OB 3303   3.250   7.029   2.244
  303PJ2     HB 3304   3.309   6.967   2.191
  303PJ2     OG 3305   3.172   7.046   2.487
  303PJ2     HG 3306   3.188   6.996   2.572
  303PJ2     OD 3307   3.414   7.088   2.424
  304POX     CD 3308   3.448   7.088   2.563
  304POX     CE 3309   3.567   7.179   2.593
  304POX     OE 3310   3.633   7.144   2.715
  304POX    C1A 3311   3.755   7.191   2.737
  304POX    O1A 3312   3.817   7.245   2.645
  304POX    C1B 3313   3.807   7.160   2.872
  304POX    C1C 3314   3.745   7.253   2.976
  304POX    C1D 3315   3.779   7.208   3.118
  304POX    C1E 3316   3.707   7.290   3.225
  304POX    C1F 3317   3.759   7.434   3.231
  304POX    C1G 3318   3.691   7.518   3.339
  304POX    C1H 3319   3.717   7.466   3.481
  304POX    C1I 3320   3.666   7.566   3.585
  304POX    C1J 3321   3.617   7.532   3.704
  304POX    C1K 3322   3.602   7.387   3.752
  304POX    C1L 3323   3.597   7.382   3.905
  304POX    C1M 3324   3.562   7.242   3.957
  304POX    C1N 3325   3.418   7.204   3.924
  304POX    C1O 3326   3.383   7.064   3.977
  304POX    C1P 3327   3.241   7.023   3.940
  304POX    C1Q 3328   3.135   7.110   4.010
  304POX    C1R 3329   2.994   7.071   3.966
  304POX     CZ 3330   3.521   7.324   2.578
  304POX     OZ 3331   3.430   7.373   2.677
  304POX    C2A 3332   3.409   7.505   2.681
  304POX    O2A 3333   3.467   7.582   2.604
  304POX    C2B 3334   3.311   7.544   2.785
  304POX    C2C 3335   3.373   7.552   2.925
  304POX    C2D 3336   3.262   7.589   3.024
  304POX    C2E 3337   3.309   7.594   3.170
  304POX    C2F 3338   3.188   7.628   3.257
  304POX    C2G 3339   3.216   7.629   3.408
  304POX    C2H 3340   3.255   7.491   3.461
  304POX    C2I 3341   3.243   7.486   3.614
  304POX    C2J 3342   3.097   7.473   3.659
  304POX    C2K 3343   3.083   7.486   3.811
  304POX    C2L 3344   3.102   7.631   3.857
  304POX    C2M 3345   3.092   7.646   4.008
  304POX    C2N 3346   3.213   7.588   4.081
  304POX    C2O 3347   3.202   7.614   4.232
  304POX    C2P 3348   3.327   7.564   4.305
  305CHL    CN1 3349   0.585   0.575   1.811
  305CHL    CN2 3350   0.647   0.799   1.764
  305CHL    CN3 3351   0.480   0.749   1.930
  305CHL    NTM 3352   0.608   0.707   1.872
  305CHL     CB 3353   0.716   0.692   1.971
  306PJ2     CA 3354   0.762   0.813   2.053
  306PJ2     OA 3355   0.668   0.859   2.150
  306PJ2      P 3356   0.686   1.017   2.180
  306PJ2     OB 3357   0.693   1.086   2.050
  306PJ2     HB 3358   0.737   1.027   1.983
  306PJ2     OG 3359   0.583   1.055   2.279
  306PJ2     HG 3360   0.568   0.980   2.343
  306PJ2     OD 3361   0.832   1.026   2.247
  307POX     CD 3362   0.853   0.970   2.377
  307POX     CE 3363   0.994   1.001   2.428
  307POX     OE 3364   1.032   0.921   2.540
  307POX    C1A 3365   1.141   0.847   2.525
  307POX    O1A 3366   1.183   0.820   2.412
  307POX    C1B 3367   1.192   0.790   2.652
  307POX    C1C 3368   1.345   0.791   2.656
  307POX    C1D 3369   1.399   0.746   2.792
  307POX    C1E 3370   1.370   0.849   2.902
  307POX    C1F 3371   1.416   0.800   3.039
  307POX    C1G 3372   1.384   0.904   3.146
  307POX    C1H 3373   1.417   0.857   3.288
  307POX    C1I 3374   1.327   0.742   3.334
  307POX    C1J 3375   1.285   0.727   3.459
  307POX    C1K 3376   1.318   0.822   3.574
  307POX    C1L 3377   1.211   0.812   3.683
  307POX    C1M 3378   1.239   0.903   3.803
  307POX    C1N 3379   1.219   1.051   3.771
  307POX    C1O 3380   1.249   1.137   3.894
  307POX    C1P 3381   1.227   1.285   3.865
  307POX    C1Q 3382   1.255   1.373   3.987
  307POX    C1R 3383   1.402   1.371   4.029
  307POX     CZ 3384   0.997   1.152   2.453
  307POX     OZ 3385   1.129   1.205   2.470
  307POX    C2A 3386   1.143   1.337   2.481
  307POX    O2A 3387   1.049   1.412   2.456
  307POX    C2B 3388   1.283   1.380   2.502
  307POX    C2C 3389   1.362   1.295   2.602
  307POX    C2D 3390   1.512   1.305   2.574
  307POX    C2E 3391   1.595   1.216   2.666
  307POX    C2F 3392   1.615   1.278   2.805
  307POX    C2G 3393   1.708   1.192   2.889
  307POX    C2H 3394   1.767   1.270   3.007
  307POX    C2I 3395   1.665   1.303   3.116
  307POX    C2J 3396   1.719   1.406   3.215
  307POX    C2K 3397   1.844   1.360   3.290
  307POX    C2L 3398   1.900   1.472   3.377
  307POX    C2M 3399   2.030   1.428   3.445
  307POX    C2N 3400   2.099   1.542   3.521
  307POX    C2O 3401   2.021   1.584   3.646
  307POX    C2P 3402   2.094   1.696   3.720
  308CHL    CN1 3403   7.535   8.201   2.431
  308CHL    CN2 3404   7.719   8.205   2.278
  308CHL    CN3 3405   7.527   8.073   2.231
  308CHL    NTM 3406   7.572   8.201   2.289
  308CHL     CB 3407   7.505   8.308   2.215
  309PJ2     CA 3408   7.542   8.455   2.238
  309PJ2     OA 3409   7.531   8.500   2.373
  309PJ2      P 3410   7.577   8.654   2.381
  309PJ2     OB 3411   7.725   8.646   2.379
  309PJ2     HB 3412   7.755   8.567   2.432
  309PJ2     OG 3413   7.510   8.726   2.270
  309PJ2     HG 3414   7.417   8.692   2.259
  309PJ2     OD 3415   7.526   8.714   2.521
  310POX     CD 3416   7.607   8.686   2.635
  310POX     CE 3417   7.597   8.793   2.744
  310POX     OE 3418   7.700   8.783   2.843
  310POX    C1A 3419   7.814   8.848   2.822
  310POX    O1A 3420   7.829   8.918   2.722
  310POX    C1B 3421   7.917   8.820   2.925
  310POX    C1C 3422   8.007   8.940   2.956
  310POX    C1D 3423   7.947   9.037   3.057
  310POX    C1E 3424   8.041   9.157   3.074
  310POX    C1F 3425   8.007   9.245   3.194
  310POX    C1G 3426   8.042   9.178   3.327
  310POX    C1H 3427   8.020   9.275   3.444
  310POX    C1I 3428   8.070   9.216   3.576
  310POX    C1J 3429   8.034   9.262   3.695
  310POX    C1K 3430   7.940   9.380   3.717
  310POX    C1L 3431   7.981   9.458   3.843
  310POX    C1M 3432   7.890   9.577   3.873
  310POX    C1N 3433   7.751   9.533   3.920
  310POX    C1O 3434   7.670   9.653   3.969
  310POX    C1P 3435   7.534   9.609   4.025
  310POX    C1Q 3436   7.462   9.728   4.089
  310POX    C1R 3437   7.326   9.687   4.145
  310POX     CZ 3438   7.453   8.793   2.798
  310POX     OZ 3439   7.405   8.673   2.859
  310POX    C2A 3440   7.276   8.668   2.887
  310POX    O2A 3441   7.198   8.753   2.845
  310POX    C2B 3442   7.237   8.547   2.964
  310POX    C2C 3443   7.230   8.578   3.113
  310POX    C2D 3444   7.212   8.451   3.196
  310POX    C2E 3445   7.199   8.482   3.346
  310POX    C2F 3446   7.065   8.549   3.379
  310POX    C2G 3447   7.054   8.580   3.528
  310POX    C2H 3448   6.918   8.643   3.558
  310POX    C2I 3449   6.903   8.686   3.705
  310POX    C2J 3450   6.898   8.568   3.803
  310POX    C2K 3451   6.869   8.619   3.944
  310POX    C2L 3452   6.859   8.503   4.044
  310POX    C2M 3453   6.827   8.555   4.184
  310POX    C2N 3454   6.822   8.444   4.288
  310POX    C2O 3455   6.705   8.348   4.267
  310POX    C2P 3456   6.703   8.239   4.374
  311CHL    CN1 3457   1.037   6.809   2.820
  311CHL    CN2 3458   1.011   6.571   2.825
  311CHL    CN3 3459   0.837   6.707   2.738
  311CHL    NTM 3460   0.983   6.693   2.748
  311CHL     CB 3461   1.038   6.681   2.612
  312PJ2     CA 3462   1.188   6.692   2.584
  312PJ2     OA 3463   1.269   6.606   2.665
  312PJ2      P 3464   1.424   6.605   2.622
  312PJ2     OB 3465   1.440   6.486   2.535
  312PJ2     HB 3466   1.377   6.414   2.566
  312PJ2     OG 3467   1.456   6.737   2.564
  312PJ2     HG 3468   1.400   6.807   2.608
  312PJ2     OD 3469   1.497   6.589   2.765
  313POX     CD 3470   1.484   6.706   2.847
  313POX     CE 3471   1.504   6.680   2.997
  313POX     OE 3472   1.442   6.777   3.081
  313POX    C1A 3473   1.310   6.771   3.099
  313POX    O1A 3474   1.240   6.699   3.029
  313POX    C1B 3475   1.259   6.866   3.200
  313POX    C1C 3476   1.137   6.807   3.271
  313POX    C1D 3477   1.069   6.902   3.371
  313POX    C1E 3478   1.155   6.932   3.493
  313POX    C1F 3479   1.070   6.987   3.608
  313POX    C1G 3480   0.984   6.878   3.670
  313POX    C1H 3481   0.890   6.933   3.777
  313POX    C1I 3482   0.812   6.820   3.845
  313POX    C1J 3483   0.684   6.829   3.880
  313POX    C1K 3484   0.598   6.953   3.857
  313POX    C1L 3485   0.459   6.919   3.802
  313POX    C1M 3486   0.466   6.868   3.658
  313POX    C1N 3487   0.329   6.830   3.604
  313POX    C1O 3488   0.343   6.773   3.462
  313POX    C1P 3489   0.207   6.731   3.405
  313POX    C1Q 3490   0.225   6.671   3.265
  313POX    C1R 3491   0.091   6.627   3.206
  313POX     CZ 3492   1.654   6.656   3.016
  313POX     OZ 3493   1.703   6.660   3.151
  313POX    C2A 3494   1.766   6.770   3.188
  313POX    O2A 3495   1.780   6.867   3.113
  313POX    C2B 3496   1.814   6.766   3.329
  313POX    C2C 3497   1.942   6.683   3.342
  313POX    C2D 3498   2.005   6.692   3.480
  313POX    C2E 3499   1.917   6.643   3.595
  313POX    C2F 3500   1.885   6.494   3.589
  313POX    C2G 3501   1.798   6.454   3.707
  313POX    C2H 3502   1.755   6.307   3.699
  313POX    C2I 3503   1.680   6.263   3.824
  313POX    C2J 3504   1.772   6.252   3.946
  313POX    C2K 3505   1.697   6.214   4.074
  313POX    C2L 3506   1.604   6.325   4.122
  313POX    C2M 3507   1.534   6.285   4.252
  313POX    C2N 3508   1.443   6.397   4.302
  313POX    C2O 3509   1.373   6.360   4.434
  313POX    C2P 3510   1.271   6.247   4.417
  314CHL    CN1 3511   2.211   7.106   2.165
  314CHL    CN2 3512   2.114   6.913   2.270
  314CHL    CN3 3513   2.097   7.130   2.370
  314CHL    NTM 3514   2.185   7.040   2.293
  314CHL     CB 3515   2.313   7.026   2.364
  315PJ2     CA 3516   2.338   6.925   2.476
  315PJ2     OA 3517   2.252   6.929   2.590
  315PJ2      P 3518   2.280   6.802   2.685
  315PJ2     OB 3519   2.174   6.793   2.788
  315PJ2     HB 3520   2.149   6.884   2.818
  315PJ2     OG 3521   2.300   6.686   2.595
  315PJ2     HG 3522   2.344   6.717   2.510
  315PJ2     OD 3523   2.424   6.833   2.750
  316POX     CD 3524   2.430   6.839   2.892
  316POX     CE 3525   2.567   6.871   2.952
  316POX     OE 3526   2.568   6.859   3.095
  316POX    C1A 3527   2.585   6.741   3.153
  316POX    O1A 3528   2.631   6.646   3.090
  316POX    C1B 3529   2.569   6.750   3.300
  316POX    C1C 3530   2.495   6.631   3.362
  316POX    C1D 3531   2.481   6.649   3.513
  316POX    C1E 3532   2.406   6.532   3.577
  316POX    C1F 3533   2.396   6.549   3.729
  316POX    C1G 3534   2.326   6.430   3.794
  316POX    C1H 3535   2.328   6.440   3.946
  316POX    C1I 3536   2.270   6.314   4.010
  316POX    C1J 3537   2.224   6.307   4.135
  316POX    C1K 3538   2.222   6.425   4.232
  316POX    C1L 3539   2.116   6.404   4.341
  316POX    C1M 3540   2.101   6.529   4.427
  316POX    C1N 3541   1.999   6.512   4.540
  316POX    C1O 3542   2.052   6.423   4.653
  316POX    C1P 3543   1.950   6.413   4.766
  316POX    C1Q 3544   2.003   6.336   4.887
  316POX    C1R 3545   2.025   6.188   4.859
  316POX     CZ 3546   2.610   7.010   2.904
  316POX     OZ 3547   2.528   7.118   2.949
  316POX    C2A 3548   2.586   7.237   2.964
  316POX    O2A 3549   2.701   7.259   2.927
  316POX    C2B 3550   2.496   7.336   3.026
  316POX    C2C 3551   2.498   7.323   3.179
  316POX    C2D 3552   2.401   7.421   3.246
  316POX    C2E 3553   2.405   7.401   3.398
  316POX    C2F 3554   2.312   7.498   3.471
  316POX    C2G 3555   2.315   7.470   3.621
  316POX    C2H 3556   2.224   7.562   3.702
  316POX    C2I 3557   2.278   7.705   3.712
  316POX    C2J 3558   2.187   7.789   3.802
  316POX    C2K 3559   2.240   7.932   3.818
  316POX    C2L 3560   2.146   8.013   3.908
  316POX    C2M 3561   2.194   8.157   3.925
  316POX    C2N 3562   2.094   8.237   4.009
  316POX    C2O 3563   2.138   8.383   4.024
  316POX    C2P 3564   2.032   8.463   4.100
  317CHL    CN1 3565   0.124   0.940   2.529
  317CHL    CN2 3566   0.200   1.157   2.478
  317CHL    CN3 3567   0.093   1.022   2.309
  317CHL    NTM 3568   0.092   1.061   2.451
  317CHL     CB 3569  -0.038   1.112   2.496
  318PJ2     CA 3570  -0.111   1.225   2.422
  318PJ2     OA 3571  -0.037   1.347   2.413
  318PJ2      P 3572  -0.125   1.472   2.363
  318PJ2     OB 3573  -0.031   1.586   2.351
  318PJ2     HB 3574   0.038   1.580   2.424
  318PJ2     OG 3575  -0.202   1.431   2.243
  318PJ2     HG 3576  -0.229   1.335   2.252
  318PJ2     OD 3577  -0.233   1.496   2.480
  319POX     CD 3578  -0.188   1.568   2.595
  319POX     CE 3579  -0.294   1.583   2.705
  319POX     OE 3580  -0.237   1.646   2.820
  319POX    C1A 3581  -0.225   1.778   2.823
  319POX    O1A 3582  -0.254   1.846   2.724
  319POX    C1B 3583  -0.157   1.829   2.944
  319POX    C1C 3584  -0.009   1.855   2.916
  319POX    C1D 3585   0.070   1.868   3.047
  319POX    C1E 3586   0.218   1.894   3.019
  319POX    C1F 3587   0.304   1.865   3.142
  319POX    C1G 3588   0.313   1.715   3.169
  319POX    C1H 3589   0.391   1.684   3.297
  319POX    C1I 3590   0.407   1.533   3.314
  319POX    C1J 3591   0.411   1.471   3.431
  319POX    C1K 3592   0.396   1.543   3.566
  319POX    C1L 3593   0.354   1.445   3.675
  319POX    C1M 3594   0.337   1.515   3.810
  319POX    C1N 3595   0.312   1.412   3.920
  319POX    C1O 3596   0.298   1.480   4.057
  319POX    C1P 3597   0.291   1.375   4.168
  319POX    C1Q 3598   0.276   1.437   4.307
  319POX    C1R 3599   0.136   1.497   4.328
  319POX     CZ 3600  -0.348   1.442   2.731
  319POX     OZ 3601  -0.455   1.425   2.824
  319POX    C2A 3602  -0.501   1.301   2.839
  319POX    O2A 3603  -0.466   1.210   2.764
  319POX    C2B 3604  -0.605   1.290   2.944
  319POX    C2C 3605  -0.548   1.290   3.086
  319POX    C2D 3606  -0.476   1.160   3.123
  319POX    C2E 3607  -0.427   1.169   3.268
  319POX    C2F 3608  -0.370   1.038   3.322
  319POX    C2G 3609  -0.236   0.999   3.258
  319POX    C2H 3610  -0.182   0.867   3.314
  319POX    C2I 3611  -0.145   0.878   3.462
  319POX    C2J 3612  -0.100   0.743   3.519
  319POX    C2K 3613  -0.070   0.757   3.668
  319POX    C2L 3614  -0.034   0.622   3.731
  319POX    C2M 3615  -0.006   0.640   3.881
  319POX    C2N 3616   0.025   0.506   3.949
  319POX    C2O 3617   0.052   0.527   4.098
  319POX    C2P 3618   0.083   0.394   4.167
  320CHL    CN1 3619   3.661   1.392   1.880
  320CHL    CN2 3620   3.719   1.434   2.104
  320CHL    CN3 3621   3.520   1.531   2.012
  320CHL    NTM 3622   3.660   1.495   1.985
  320CHL     CB 3623   3.744   1.607   1.940
  321PJ2     CA 3624   3.749   1.741   2.015
  321PJ2     OA 3625   3.632   1.822   2.002
  321PJ2      P 3626   3.652   1.966   2.070
  321PJ2     OB 3627   3.794   2.005   2.056
  321PJ2     HB 3628   3.851   1.924   2.061
  321PJ2     OG 3629   3.549   2.053   2.008
  321PJ2     HG 3630   3.467   1.999   1.990
  321PJ2     OD 3631   3.620   1.941   2.226
  322POX     CD 3632   3.483   1.956   2.266
  322POX     CE 3633   3.455   1.944   2.416
  322POX     OE 3634   3.318   1.971   2.445
  322POX    C1A 3635   3.230   1.871   2.441
  322POX    O1A 3636   3.266   1.759   2.405
  322POX    C1B 3637   3.088   1.910   2.462
  322POX    C1C 3638   3.051   1.924   2.610
  322POX    C1D 3639   2.898   1.922   2.622
  322POX    C1E 3640   2.844   1.994   2.746
  322POX    C1F 3641   2.898   1.941   2.879
  322POX    C1G 3642   2.819   2.002   2.995
  322POX    C1H 3643   2.879   1.967   3.132
  322POX    C1I 3644   3.001   2.054   3.164
  322POX    C1J 3645   3.032   2.094   3.287
  322POX    C1K 3646   2.953   2.057   3.412
  322POX    C1L 3647   2.850   2.164   3.451
  322POX    C1M 3648   2.772   2.121   3.575
  322POX    C1N 3649   2.670   2.227   3.615
  322POX    C1O 3650   2.600   2.187   3.745
  322POX    C1P 3651   2.502   2.295   3.791
  322POX    C1Q 3652   2.438   2.258   3.925
  322POX    C1R 3653   2.341   2.367   3.972
  322POX     CZ 3654   3.551   2.038   2.489
  322POX     OZ 3655   3.549   2.029   2.632
  322POX    C2A 3656   3.619   2.120   2.700
  322POX    O2A 3657   3.653   2.226   2.647
  322POX    C2B 3658   3.617   2.093   2.845
  322POX    C2C 3659   3.755   2.098   2.911
  322POX    C2D 3660   3.740   2.062   3.059
  322POX    C2E 3661   3.872   2.030   3.128
  322POX    C2F 3662   3.960   2.151   3.159
  322POX    C2G 3663   4.081   2.104   3.241
  322POX    C2H 3664   4.164   2.222   3.294
  322POX    C2I 3665   4.275   2.171   3.386
  322POX    C2J 3666   4.351   2.289   3.448
  322POX    C2K 3667   4.458   2.240   3.546
  322POX    C2L 3668   4.529   2.359   3.612
  322POX    C2M 3669   4.644   2.316   3.702
  322POX    C2N 3670   4.762   2.260   3.623
  322POX    C2O 3671   4.879   2.219   3.713
  322POX    C2P 3672   4.945   2.339   3.781
  323CHL    CN1 3673   1.721   7.519   2.097
  323CHL    CN2 3674   1.550   7.379   2.184
  323CHL    CN3 3675   1.623   7.565   2.310
  323CHL    NTM 3676   1.595   7.518   2.173
  323CHL     CB 3677   1.491   7.597   2.106
  324PJ2     CA 3678   1.510   7.746   2.077
  324PJ2     OA 3679   1.535   7.824   2.195
  324PJ2      P 3680   1.570   7.978   2.164
  324PJ2     OB 3681   1.664   7.972   2.049
  324PJ2     HB 3682   1.719   7.890   2.055
  324PJ2     OG 3683   1.440   8.046   2.144
  324PJ2     HG 3684   1.372   8.005   2.204
  324PJ2     OD 3685   1.647   8.026   2.297
  325POX     CD 3686   1.580   7.997   2.420
  325POX     CE 3687   1.673   8.009   2.541
  325POX     OE 3688   1.642   7.921   2.649
  325POX    C1A 3689   1.691   7.797   2.643
  325POX    O1A 3690   1.753   7.759   2.544
  325POX    C1B 3691   1.664   7.716   2.764
  325POX    C1C 3692   1.777   7.734   2.866
  325POX    C1D 3693   1.764   7.639   2.984
  325POX    C1E 3694   1.877   7.664   3.085
  325POX    C1F 3695   1.883   7.556   3.193
  325POX    C1G 3696   1.765   7.556   3.290
  325POX    C1H 3697   1.772   7.671   3.391
  325POX    C1I 3698   1.653   7.664   3.487
  325POX    C1J 3699   1.659   7.700   3.615
  325POX    C1K 3700   1.785   7.754   3.683
  325POX    C1L 3701   1.754   7.850   3.798
  325POX    C1M 3702   1.689   7.780   3.917
  325POX    C1N 3703   1.658   7.877   4.032
  325POX    C1O 3704   1.784   7.930   4.100
  325POX    C1P 3705   1.753   8.029   4.212
  325POX    C1Q 3706   1.695   8.160   4.158
  325POX    C1R 3707   1.660   8.256   4.272
  325POX     CZ 3708   1.692   8.157   2.572
  325POX     OZ 3709   1.580   8.233   2.620
  325POX    C2A 3710   1.590   8.365   2.613
  325POX    O2A 3711   1.684   8.419   2.555
  325POX    C2B 3712   1.480   8.437   2.681
  325POX    C2C 3713   1.353   8.443   2.596
  325POX    C2D 3714   1.244   8.530   2.658
  325POX    C2E 3715   1.194   8.476   2.793
  325POX    C2F 3716   1.078   8.560   2.846
  325POX    C2G 3717   1.037   8.510   2.985
  325POX    C2H 3718   0.916   8.587   3.039
  325POX    C2I 3719   0.883   8.537   3.180
  325POX    C2J 3720   0.754   8.599   3.235
  325POX    C2K 3721   0.733   8.551   3.379
  325POX    C2L 3722   0.598   8.596   3.435
  325POX    C2M 3723   0.585   8.562   3.584
  325POX    C2N 3724   0.589   8.411   3.611
  325POX    C2O 3725   0.586   8.382   3.761
  325POX    C2P 3726   0.593   8.232   3.787
  326CHL    CN1 3727   2.978   1.705   1.630
  326CHL    CN2 3728   3.115   1.580   1.782
  326CHL    CN3 3729   3.080   1.809   1.819
  326CHL    NTM 3730   3.014   1.686   1.771
  326CHL     CB 3731   2.896   1.662   1.855
  327PJ2     CA 3732   2.809   1.537   1.844
  327PJ2     OA 3733   2.879   1.413   1.859
  327PJ2      P 3734   2.787   1.283   1.883
  327PJ2     OB 3735   2.672   1.288   1.791
  327PJ2     HB 3736   2.643   1.383   1.778
  327PJ2     OG 3737   2.880   1.168   1.872
  327PJ2     HG 3738   2.969   1.194   1.909
  327PJ2     OD 3739   2.732   1.300   2.034
  328POX     CD 3740   2.823   1.264   2.138
  328POX     CE 3741   2.779   1.310   2.277
  328POX     OE 3742   2.885   1.304   2.372
  328POX    C1A 3743   2.912   1.418   2.435
  328POX    O1A 3744   2.856   1.523   2.402
  328POX    C1B 3745   3.015   1.408   2.540
  328POX    C1C 3746   2.954   1.359   2.671
  328POX    C1D 3747   3.052   1.367   2.788
  328POX    C1E 3748   3.065   1.507   2.848
  328POX    C1F 3749   2.936   1.555   2.916
  328POX    C1G 3750   2.899   1.477   3.042
  328POX    C1H 3751   2.984   1.515   3.163
  328POX    C1I 3752   2.947   1.426   3.282
  328POX    C1J 3753   2.933   1.468   3.407
  328POX    C1K 3754   2.952   1.613   3.452
  328POX    C1L 3755   2.986   1.616   3.602
  328POX    C1M 3756   2.996   1.759   3.655
  328POX    C1N 3757   3.026   1.758   3.805
  328POX    C1O 3758   3.029   1.899   3.866
  328POX    C1P 3759   3.146   1.983   3.815
  328POX    C1Q 3760   3.156   2.118   3.885
  328POX    C1R 3761   3.038   2.210   3.854
  328POX     CZ 3762   2.651   1.236   2.319
  328POX     OZ 3763   2.604   1.278   2.447
  328POX    C2A 3764   2.496   1.219   2.499
  328POX    O2A 3765   2.435   1.132   2.438
  328POX    C2B 3766   2.461   1.273   2.632
  328POX    C2C 3767   2.533   1.203   2.747
  328POX    C2D 3768   2.469   1.069   2.782
  328POX    C2E 3769   2.537   1.007   2.904
  328POX    C2F 3770   2.458   0.888   2.957
  328POX    C2G 3771   2.518   0.832   3.086
  328POX    C2H 3772   2.649   0.756   3.062
  328POX    C2I 3773   2.711   0.713   3.195
  328POX    C2J 3774   2.835   0.627   3.172
  328POX    C2K 3775   2.907   0.591   3.302
  328POX    C2L 3776   2.822   0.507   3.397
  328POX    C2M 3777   2.898   0.469   3.525
  328POX    C2N 3778   2.932   0.590   3.612
  328POX    C2O 3779   3.005   0.551   3.740
  328POX    C2P 3780   3.144   0.492   3.714
  329CHL    CN1 3781   7.323   6.924   2.659
  329CHL    CN2 3782   7.296   6.756   2.496
  329CHL    CN3 3783   7.105   6.861   2.590
  329CHL    NTM 3784   7.243   6.884   2.543
  329CHL     CB 3785   7.247   6.980   2.432
  330PJ2     CA 3786   7.213   7.128   2.451
  330PJ2     OA 3787   7.083   7.162   2.502
  330PJ2      P 3788   6.964   7.166   2.394
  330PJ2     OB 3789   6.899   7.299   2.397
  330PJ2     HB 3790   6.902   7.335   2.490
  330PJ2     OG 3791   7.018   7.123   2.264
  330PJ2     HG 3792   7.089   7.053   2.278
  330PJ2     OD 3793   6.860   7.057   2.451
  331POX     CD 3794   6.786   7.103   2.565
  331POX     CE 3795   6.673   7.014   2.616
  331POX     OE 3796   6.604   7.075   2.726
  331POX    C1A 3797   6.494   7.146   2.703
  331POX    O1A 3798   6.460   7.169   2.587
  331POX    C1B 3799   6.432   7.206   2.823
  331POX    C1C 3800   6.442   7.124   2.951
  331POX    C1D 3801   6.384   7.199   3.071
  331POX    C1E 3802   6.397   7.117   3.200
  331POX    C1F 3803   6.337   7.193   3.319
  331POX    C1G 3804   6.352   7.114   3.449
  331POX    C1H 3805   6.295   7.193   3.567
  331POX    C1I 3806   6.317   7.119   3.699
  331POX    C1J 3807   6.336   7.180   3.816
  331POX    C1K 3808   6.337   7.332   3.833
  331POX    C1L 3809   6.446   7.380   3.929
  331POX    C1M 3810   6.420   7.349   4.076
  331POX    C1N 3811   6.318   7.445   4.138
  331POX    C1O 3812   6.299   7.418   4.287
  331POX    C1P 3813   6.204   7.520   4.349
  331POX    C1Q 3814   6.178   7.495   4.498
  331POX    C1R 3815   6.301   7.520   4.585
  331POX     CZ 3816   6.730   6.877   2.654
  331POX     OZ 3817   6.819   6.878   2.766
  331POX    C2A 3818   6.831   6.764   2.834
  331POX    O2A 3819   6.795   6.657   2.787
  331POX    C2B 3820   6.900   6.781   2.963
  331POX    C2C 3821   6.794   6.793   3.074
  331POX    C2D 3822   6.856   6.817   3.212
  331POX    C2E 3823   6.745   6.815   3.317
  331POX    C2F 3824   6.800   6.841   3.457
  331POX    C2G 3825   6.689   6.824   3.561
  331POX    C2H 3826   6.740   6.852   3.702
  331POX    C2I 3827   6.631   6.824   3.805
  331POX    C2J 3828   6.680   6.855   3.947
  331POX    C2K 3829   6.581   6.811   4.054
  331POX    C2L 3830   6.571   6.658   4.062
  331POX    C2M 3831   6.479   6.615   4.176
  331POX    C2N 3832   6.474   6.462   4.185
  331POX    C2O 3833   6.388   6.417   4.304
  331POX    C2P 3834   6.383   6.264   4.314
  332CHL    CN1 3835   8.517   5.030   2.778
  332CHL    CN2 3836   8.431   5.240   2.710
  332CHL    CN3 3837   8.332   5.122   2.893
  332CHL    NTM 3838   8.393   5.107   2.760
  332CHL     CB 3839   8.309   5.033   2.664
  333PJ2     CA 3840   8.166   5.075   2.629
  333PJ2     OA 3841   8.148   5.213   2.595
  333PJ2      P 3842   7.997   5.250   2.556
  333PJ2     OB 3843   8.000   5.396   2.536
  333PJ2     HB 3844   8.069   5.436   2.596
  333PJ2     OG 3845   7.949   5.168   2.442
  333PJ2     HG 3846   7.989   5.076   2.448
  333PJ2     OD 3847   7.915   5.213   2.690
  334POX     CD 3848   7.917   5.309   2.796
  334POX     CE 3849   7.865   5.255   2.929
  334POX     OE 3850   7.838   5.361   3.021
  334POX    C1A 3851   7.712   5.401   3.034
  334POX    O1A 3852   7.627   5.368   2.951
  334POX    C1B 3853   7.698   5.506   3.136
  334POX    C1C 3854   7.574   5.486   3.224
  334POX    C1D 3855   7.555   5.606   3.316
  334POX    C1E 3856   7.432   5.595   3.406
  334POX    C1F 3857   7.299   5.585   3.330
  334POX    C1G 3858   7.261   5.711   3.252
  334POX    C1H 3859   7.227   5.829   3.343
  334POX    C1I 3860   7.181   5.950   3.261
  334POX    C1J 3861   7.102   6.046   3.309
  334POX    C1K 3862   7.047   6.049   3.451
  334POX    C1L 3863   7.138   6.129   3.544
  334POX    C1M 3864   7.088   6.126   3.689
  334POX    C1N 3865   7.190   6.194   3.780
  334POX    C1O 3866   7.145   6.197   3.927
  334POX    C1P 3867   7.025   6.289   3.948
  334POX    C1Q 3868   6.989   6.298   4.097
  334POX    C1R 3869   6.872   6.393   4.120
  334POX     CZ 3870   7.965   5.150   2.979
  334POX     OZ 3871   7.930   5.085   3.101
  334POX    C2A 3872   8.031   5.051   3.181
  334POX    O2A 3873   8.146   5.087   3.160
  334POX    C2B 3874   7.986   4.978   3.302
  334POX    C2C 3875   7.965   5.067   3.424
  334POX    C2D 3876   7.848   5.165   3.409
  334POX    C2E 3877   7.818   5.244   3.537
  334POX    C2F 3878   7.934   5.334   3.579
  334POX    C2G 3879   7.903   5.417   3.704
  334POX    C2H 3880   7.801   5.528   3.677
  334POX    C2I 3881   7.784   5.617   3.800
  334POX    C2J 3882   7.688   5.732   3.772
  334POX    C2K 3883   7.675   5.827   3.892
  334POX    C2L 3884   7.604   5.761   4.011
  334POX    C2M 3885   7.600   5.855   4.131
  334POX    C2N 3886   7.526   5.790   4.248
  334POX    C2O 3887   7.527   5.876   4.375
  334POX    C2P 3888   7.667   5.884   4.437
  335CHL    CN1 3889   0.299   6.575   1.931
  335CHL    CN2 3890   0.486   6.427   1.927
  335CHL    CN3 3891   0.266   6.343   1.971
  335CHL    NTM 3892   0.358   6.456   1.993
  335CHL     CB 3893   0.373   6.481   2.137
  336PJ2     CA 3894   0.467   6.395   2.222
  336PJ2     OA 3895   0.449   6.254   2.211
  336PJ2      P 3896   0.565   6.181   2.296
  336PJ2     OB 3897   0.548   6.034   2.291
  336PJ2     HB 3898   0.451   6.012   2.281
  336PJ2     OG 3899   0.693   6.240   2.251
  336PJ2     HG 3900   0.679   6.335   2.224
  336PJ2     OD 3901   0.525   6.228   2.445
  337POX     CD 3902   0.604   6.174   2.551
  337POX     CE 3903   0.565   6.227   2.690
  337POX     OE 3904   0.657   6.179   2.788
  337POX    C1A 3905   0.775   6.240   2.798
  337POX    O1A 3906   0.792   6.352   2.751
  337POX    C1B 3907   0.872   6.165   2.881
  337POX    C1C 3908   0.869   6.202   3.029
  337POX    C1D 3909   0.950   6.102   3.111
  337POX    C1E 3910   0.878   5.967   3.120
  337POX    C1F 3911   0.962   5.862   3.193
  337POX    C1G 3912   0.884   5.734   3.220
  337POX    C1H 3913   0.771   5.751   3.323
  337POX    C1I 3914   0.825   5.785   3.462
  337POX    C1J 3915   0.758   5.765   3.575
  337POX    C1K 3916   0.618   5.704   3.584
  337POX    C1L 3917   0.540   5.769   3.699
  337POX    C1M 3918   0.404   5.703   3.718
  337POX    C1N 3919   0.320   5.773   3.824
  337POX    C1O 3920   0.272   5.911   3.778
  337POX    C1P 3921   0.179   5.974   3.882
  337POX    C1Q 3922   0.121   6.106   3.831
  337POX    C1R 3923   0.025   6.168   3.933
  337POX     CZ 3924   0.419   6.186   2.713
  337POX     OZ 3925   0.353   6.241   2.827
  337POX    C2A 3926   0.233   6.193   2.857
  337POX    O2A 3927   0.183   6.098   2.796
  337POX    C2B 3928   0.171   6.264   2.971
  337POX    C2C 3929   0.087   6.173   3.060
  337POX    C2D 3930   0.018   6.255   3.170
  337POX    C2E 3931  -0.061   6.166   3.266
  337POX    C2F 3932  -0.129   6.247   3.376
  337POX    C2G 3933  -0.029   6.317   3.468
  337POX    C2H 3934  -0.100   6.405   3.570
  337POX    C2I 3935  -0.000   6.482   3.656
  337POX    C2J 3936  -0.074   6.573   3.754
  337POX    C2K 3937   0.022   6.654   3.840
  337POX    C2L 3938  -0.055   6.742   3.939
  337POX    C2M 3939   0.039   6.822   4.029
  337POX    C2N 3940  -0.042   6.907   4.127
  337POX    C2O 3941   0.046   6.987   4.223
  337POX    C2P 3942   0.124   6.899   4.320
  338CHL    CN1 3943   2.289   3.028   2.187
  338CHL    CN2 3944   2.118   2.976   2.030
  338CHL    CN3 3945   2.078   3.144   2.192
  338CHL    NTM 3946   2.144   3.014   2.169
  338CHL     CB 3947   2.087   2.907   2.253
  339PJ2     CA 3948   2.095   2.912   2.405
  339PJ2     OA 3949   2.034   3.025   2.468
  339PJ2      P 3950   2.053   3.018   2.628
  339PJ2     OB 3951   2.194   2.978   2.651
  339PJ2     HB 3952   2.225   2.919   2.577
  339PJ2     OG 3953   2.007   3.150   2.675
  339PJ2     HG 3954   1.936   3.185   2.613
  339PJ2     OD 3955   1.951   2.899   2.665
  340POX     CD 3956   1.830   2.930   2.735
  340POX     CE 3957   1.709   2.978   2.655
  340POX     OE 3958   1.623   3.049   2.745
  340POX    C1A 3959   1.520   3.121   2.701
  340POX    O1A 3960   1.479   3.109   2.586
  340POX    C1B 3961   1.457   3.199   2.811
  340POX    C1C 3962   1.403   3.333   2.761
  340POX    C1D 3963   1.356   3.422   2.876
  340POX    C1E 3964   1.470   3.481   2.960
  340POX    C1F 3965   1.558   3.577   2.879
  340POX    C1G 3966   1.662   3.647   2.966
  340POX    C1H 3967   1.765   3.551   3.027
  340POX    C1I 3968   1.858   3.626   3.122
  340POX    C1J 3969   1.902   3.575   3.237
  340POX    C1K 3970   1.866   3.435   3.286
  340POX    C1L 3971   1.830   3.436   3.435
  340POX    C1M 3972   1.801   3.295   3.488
  340POX    C1N 3973   1.679   3.231   3.422
  340POX    C1O 3974   1.658   3.088   3.472
  340POX    C1P 3975   1.545   3.017   3.397
  340POX    C1Q 3976   1.580   2.994   3.250
  340POX    C1R 3977   1.470   2.915   3.178
  340POX     CZ 3978   1.651   2.859   2.578
  340POX     OZ 3979   1.592   2.756   2.658
  340POX    C2A 3980   1.476   2.704   2.619
  340POX    O2A 3981   1.424   2.733   2.511
  340POX    C2B 3982   1.424   2.603   2.714
  340POX    C2C 3983   1.351   2.668   2.831
  340POX    C2D 3984   1.296   2.562   2.926
  340POX    C2E 3985   1.235   2.627   3.051
  340POX    C2F 3986   1.174   2.522   3.144
  340POX    C2G 3987   1.126   2.583   3.275
  340POX    C2H 3988   1.243   2.624   3.365
  340POX    C2I 3989   1.194   2.700   3.488
  340POX    C2J 3990   1.310   2.732   3.583
  340POX    C2K 3991   1.263   2.820   3.699
  340POX    C2L 3992   1.376   2.842   3.799
  340POX    C2M 3993   1.333   2.937   3.912
  340POX    C2N 3994   1.440   2.948   4.021
  340POX    C2O 3995   1.569   3.013   3.972
  340POX    C2P 3996   1.672   3.021   4.084
  341CHL    CN1 3997   4.436   8.020   2.019
  341CHL    CN2 3998   4.340   7.893   2.196
  341CHL    CN3 3999   4.431   7.783   2.004
  341CHL    NTM 4000   4.356   7.901   2.050
  341CHL     CB 4001   4.228   7.904   1.977
  342PJ2     CA 4002   4.113   7.997   2.017
  342PJ2     OA 4003   4.042   7.961   2.135
  342PJ2      P 4004   3.913   8.056   2.151
  342PJ2     OB 4005   3.958   8.195   2.179
  342PJ2     HB 4006   4.034   8.192   2.244
  342PJ2     OG 4007   3.838   8.034   2.025
  342PJ2     HG 4008   3.850   7.939   1.995
  342PJ2     OD 4009   3.821   7.991   2.265
  343POX     CD 4010   3.837   8.040   2.399
  343POX     CE 4011   3.716   8.010   2.487
  343POX     OE 4012   3.711   8.089   2.606
  343POX    C1A 4013   3.662   8.213   2.598
  343POX    O1A 4014   3.618   8.255   2.491
  343POX    C1B 4015   3.661   8.286   2.726
  343POX    C1C 4016   3.781   8.380   2.738
  343POX    C1D 4017   3.763   8.476   2.856
  343POX    C1E 4018   3.875   8.580   2.857
  343POX    C1F 4019   3.846   8.696   2.951
  343POX    C1G 4020   3.859   8.659   3.099
  343POX    C1H 4021   3.829   8.782   3.185
  343POX    C1I 4022   3.866   8.758   3.332
  343POX    C1J 4023   3.904   8.856   3.414
  343POX    C1K 4024   3.914   9.002   3.369
  343POX    C1L 4025   3.889   9.101   3.482
  343POX    C1M 4026   4.006   9.110   3.580
  343POX    C1N 4027   3.980   9.220   3.684
  343POX    C1O 4028   4.101   9.239   3.776
  343POX    C1P 4029   4.077   9.354   3.873
  343POX    C1Q 4030   4.199   9.376   3.963
  343POX    C1R 4031   4.178   9.496   4.056
  343POX     CZ 4032   3.704   7.859   2.506
  343POX     OZ 4033   3.784   7.796   2.605
  343POX    C2A 4034   3.793   7.663   2.599
  343POX    O2A 4035   3.791   7.609   2.488
  343POX    C2B 4036   3.839   7.595   2.722
  343POX    C2C 4037   3.957   7.663   2.792
  343POX    C2D 4038   4.017   7.577   2.903
  343POX    C2E 4039   4.138   7.648   2.964
  343POX    C2F 4040   4.217   7.560   3.061
  343POX    C2G 4041   4.143   7.531   3.192
  343POX    C2H 4042   4.226   7.437   3.279
  343POX    C2I 4043   4.158   7.399   3.410
  343POX    C2J 4044   4.153   7.515   3.510
  343POX    C2K 4045   4.085   7.470   3.640
  343POX    C2L 4046   4.079   7.584   3.742
  343POX    C2M 4047   4.000   7.540   3.865
  343POX    C2N 4048   3.990   7.651   3.970
  343POX    C2O 4049   4.122   7.679   4.042
  343POX    C2P 4050   4.162   7.565   4.135
  344CHL    CN1 4051   2.866   8.553   2.115
  344CHL    CN2 4052   2.889   8.334   2.211
  344CHL    CN3 4053   3.018   8.396   2.022
  344CHL    NTM 4054   2.886   8.410   2.086
  344CHL     CB 4055   2.787   8.358   1.991
  345PJ2     CA 4056   2.636   8.370   2.015
  345PJ2     OA 4057   2.588   8.327   2.142
  345PJ2      P 4058   2.545   8.172   2.149
  345PJ2     OB 4059   2.407   8.162   2.097
  345PJ2     HB 4060   2.358   8.247   2.116
  345PJ2     OG 4061   2.654   8.098   2.081
  345PJ2     HG 4062   2.739   8.149   2.090
  345PJ2     OD 4063   2.552   8.149   2.308
  346POX     CD 4064   2.451   8.216   2.385
  346POX     CE 4065   2.466   8.192   2.535
  346POX     OE 4066   2.360   8.249   2.613
  346POX    C1A 4067   2.245   8.183   2.624
  346POX    O1A 4068   2.221   8.085   2.553
  346POX    C1B 4069   2.150   8.248   2.717
  346POX    C1C 4070   2.049   8.150   2.778
  346POX    C1D 4071   1.960   8.223   2.879
  346POX    C1E 4072   1.856   8.130   2.942
  346POX    C1F 4073   1.779   8.201   3.055
  346POX    C1G 4074   1.688   8.312   3.004
  346POX    C1H 4075   1.630   8.393   3.120
  346POX    C1I 4076   1.534   8.501   3.069
  346POX    C1J 4077   1.440   8.558   3.143
  346POX    C1K 4078   1.417   8.528   3.292
  346POX    C1L 4079   1.273   8.483   3.316
  346POX    C1M 4080   1.242   8.472   3.466
  346POX    C1N 4081   1.101   8.416   3.487
  346POX    C1O 4082   1.057   8.417   3.633
  346POX    C1P 4083   1.035   8.559   3.686
  346POX    C1Q 4084   0.983   8.558   3.830
  346POX    C1R 4085   0.960   8.701   3.880
  346POX     CZ 4086   2.605   8.243   2.573
  346POX     OZ 4087   2.669   8.164   2.674
  346POX    C2A 4088   2.797   8.187   2.701
  346POX    O2A 4089   2.863   8.273   2.643
  346POX    C2B 4090   2.845   8.090   2.802
  346POX    C2C 4091   2.931   8.153   2.912
  346POX    C2D 4092   2.952   8.051   3.024
  346POX    C2E 4093   3.039   8.108   3.136
  346POX    C2F 4094   3.044   8.009   3.253
  346POX    C2G 4095   3.136   8.053   3.366
  346POX    C2H 4096   3.093   8.184   3.432
  346POX    C2I 4097   3.173   8.211   3.560
  346POX    C2J 4098   3.129   8.118   3.673
  346POX    C2K 4099   3.219   8.133   3.796
  346POX    C2L 4100   3.167   8.048   3.912
  346POX    C2M 4101   3.260   8.049   4.033
  346POX    C2N 4102   3.390   7.974   4.006
  346POX    C2O 4103   3.480   7.972   4.130
  346POX    C2P 4104   3.607   7.891   4.104
  347CHL    CN1 4105   4.306   1.091   1.993
  347CHL    CN2 4106   4.459   1.223   2.123
  347CHL    CN3 4107   4.381   1.016   2.207
  347CHL    NTM 4108   4.342   1.134   2.129
  347CHL     CB 4109   4.228   1.196   2.199
  348PJ2     CA 4110   4.148   1.311   2.138
  348PJ2     OA 4111   4.219   1.433   2.113
  348PJ2      P 4112   4.122   1.541   2.044
  348PJ2     OB 4113   4.199   1.658   1.997
  348PJ2     HB 4114   4.275   1.677   2.060
  348PJ2     OG 4115   4.037   1.470   1.947
  348PJ2     HG 4116   4.019   1.377   1.979
  348PJ2     OD 4117   4.025   1.584   2.165
  349POX     CD 4118   4.073   1.686   2.253
  349POX     CE 4119   3.994   1.701   2.383
  349POX     OE 4120   4.043   1.811   2.459
  349POX    C1A 4121   3.961   1.872   2.544
  349POX    O1A 4122   3.847   1.831   2.563
  349POX    C1B 4123   4.024   1.987   2.613
  349POX    C1C 4124   4.078   1.955   2.753
  349POX    C1D 4125   4.189   1.850   2.753
  349POX    C1E 4126   4.253   1.837   2.892
  349POX    C1F 4127   4.360   1.728   2.897
  349POX    C1G 4128   4.475   1.753   2.798
  349POX    C1H 4129   4.583   1.646   2.811
  349POX    C1I 4130   4.691   1.666   2.704
  349POX    C1J 4131   4.821   1.651   2.728
  349POX    C1K 4132   4.877   1.613   2.865
  349POX    C1L 4133   5.023   1.566   2.855
  349POX    C1M 4134   5.080   1.540   2.995
  349POX    C1N 4135   5.227   1.497   2.991
  349POX    C1O 4136   5.249   1.360   2.926
  349POX    C1P 4137   5.190   1.247   3.010
  349POX    C1Q 4138   5.206   1.113   2.938
  349POX    C1R 4139   5.144   0.999   3.020
  349POX     CZ 4140   4.004   1.565   2.453
  349POX     OZ 4141   3.949   1.546   2.583
  349POX    C2A 4142   3.818   1.529   2.596
  349POX    O2A 4143   3.752   1.493   2.499
  349POX    C2B 4144   3.768   1.520   2.735
  349POX    C2C 4145   3.850   1.595   2.840
  349POX    C2D 4146   3.792   1.573   2.980
  349POX    C2E 4147   3.884   1.636   3.085
  349POX    C2F 4148   3.825   1.626   3.226
  349POX    C2G 4149   3.917   1.697   3.325
  349POX    C2H 4150   3.854   1.709   3.464
  349POX    C2I 4151   3.942   1.798   3.553
  349POX    C2J 4152   3.877   1.822   3.689
  349POX    C2K 4153   3.961   1.920   3.771
  349POX    C2L 4154   3.897   1.953   3.906
  349POX    C2M 4155   3.763   2.025   3.890
  349POX    C2N 4156   3.705   2.067   4.025
  349POX    C2O 4157   3.565   2.128   4.011
  349POX    C2P 4158   3.564   2.257   3.929
  350CHL    CN1 4159   1.954   8.290   1.921
  350CHL    CN2 4160   1.873   8.286   2.147
  350CHL    CN3 4161   2.041   8.135   2.079
  350CHL    NTM 4162   1.993   8.273   2.062
  350CHL     CB 4163   2.101   8.365   2.100
  351PJ2     CA 4164   2.083   8.517   2.094
  351PJ2     OA 4165   1.985   8.568   2.184
  351PJ2      P 4166   1.954   8.723   2.154
  351PJ2     OB 4167   2.076   8.802   2.181
  351PJ2     HB 4168   2.125   8.763   2.258
  351PJ2     OG 4169   1.893   8.724   2.019
  351PJ2     HG 4170   1.839   8.641   2.006
  351PJ2     OD 4171   1.842   8.763   2.263
  352POX     CD 4172   1.727   8.678   2.272
  352POX     CE 4173   1.625   8.718   2.379
  352POX     OE 4174   1.533   8.817   2.334
  352POX    C1A 4175   1.404   8.791   2.353
  352POX    O1A 4176   1.365   8.674   2.356
  352POX    C1B 4177   1.317   8.909   2.336
  352POX    C1C 4178   1.202   8.915   2.437
  352POX    C1D 4179   1.251   8.940   2.580
  352POX    C1E 4180   1.132   8.942   2.676
  352POX    C1F 4181   1.178   8.974   2.819
  352POX    C1G 4182   1.058   8.981   2.913
  352POX    C1H 4183   1.096   9.024   3.055
  352POX    C1I 4184   1.180   8.920   3.130
  352POX    C1J 4185   1.170   8.900   3.261
  352POX    C1K 4186   1.071   8.976   3.350
  352POX    C1L 4187   1.035   8.896   3.475
  352POX    C1M 4188   0.924   8.962   3.557
  352POX    C1N 4189   0.789   8.957   3.484
  352POX    C1O 4190   0.677   9.016   3.569
  352POX    C1P 4191   0.543   9.006   3.496
  352POX    C1Q 4192   0.429   9.063   3.582
  352POX    C1R 4193   0.295   9.049   3.510
  352POX     CZ 4194   1.703   8.754   2.506
  352POX     OZ 4195   1.624   8.798   2.617
  352POX    C2A 4196   1.688   8.868   2.710
  352POX    O2A 4197   1.809   8.891   2.702
  352POX    C2B 4198   1.599   8.911   2.820
  352POX    C2C 4199   1.672   8.918   2.954
  352POX    C2D 4200   1.579   8.959   3.068
  352POX    C2E 4201   1.657   8.965   3.199
  352POX    C2F 4202   1.568   9.001   3.317
  352POX    C2G 4203   1.652   9.010   3.445
  352POX    C2H 4204   1.570   9.048   3.569
  352POX    C2I 4205   1.472   8.939   3.611
  352POX    C2J 4206   1.403   8.973   3.743
  352POX    C2K 4207   1.498   8.970   3.863
  352POX    C2L 4208   1.539   8.828   3.901
  352POX    C2M 4209   1.646   8.823   4.009
  352POX    C2N 4210   1.599   8.879   4.143
  352POX    C2O 4211   1.707   8.870   4.251
  352POX    C2P 4212   1.737   8.725   4.292
  353CHL    CN1 4213   2.562   6.130   2.842
  353CHL    CN2 4214   2.370   6.173   2.971
  353CHL    CN3 4215   2.512   6.353   2.910
  353CHL    NTM 4216   2.453   6.227   2.863
  353CHL     CB 4217   2.378   6.254   2.739
  354PJ2     CA 4218   2.264   6.164   2.691
  354PJ2     OA 4219   2.293   6.026   2.668
  354PJ2      P 4220   2.159   5.951   2.619
  354PJ2     OB 4221   2.094   6.036   2.517
  354PJ2     HB 4222   2.108   6.133   2.541
  354PJ2     OG 4223   2.203   5.814   2.582
  354PJ2     HG 4224   2.279   5.787   2.639
  354PJ2     OD 4225   2.068   5.944   2.752
  355POX     CD 4226   2.105   5.848   2.852
  355POX     CE 4227   2.031   5.863   2.985
  355POX     OE 4228   2.071   5.766   3.083
  355POX    C1A 4229   2.181   5.787   3.154
  355POX    O1A 4230   2.269   5.864   3.114
  355POX    C1B 4231   2.194   5.699   3.272
  355POX    C1C 4232   2.249   5.561   3.235
  355POX    C1D 4233   2.259   5.472   3.359
  355POX    C1E 4234   2.288   5.327   3.318
  355POX    C1F 4235   2.299   5.234   3.439
  355POX    C1G 4236   2.432   5.251   3.513
  355POX    C1H 4237   2.443   5.147   3.625
  355POX    C1I 4238   2.584   5.146   3.684
  355POX    C1J 4239   2.618   5.082   3.795
  355POX    C1K 4240   2.521   4.999   3.880
  355POX    C1L 4241   2.595   4.879   3.938
  355POX    C1M 4242   2.511   4.795   4.035
  355POX    C1N 4243   2.592   4.672   4.074
  355POX    C1O 4244   2.533   4.595   4.193
  355POX    C1P 4245   2.626   4.479   4.229
  355POX    C1Q 4246   2.584   4.407   4.358
  355POX    C1R 4247   2.604   4.494   4.482
  355POX     CZ 4248   1.882   5.855   2.952
  355POX     OZ 4249   1.790   5.867   3.061
  355POX    C2A 4250   1.664   5.831   3.037
  355POX    O2A 4251   1.629   5.788   2.927
  355POX    C2B 4252   1.579   5.839   3.158
  355POX    C2C 4253   1.432   5.870   3.128
  355POX    C2D 4254   1.350   5.875   3.257
  355POX    C2E 4255   1.392   5.993   3.345
  355POX    C2F 4256   1.320   5.992   3.480
  355POX    C2G 4257   1.370   6.109   3.565
  355POX    C2H 4258   1.304   6.114   3.704
  355POX    C2I 4259   1.350   6.000   3.794
  355POX    C2J 4260   1.287   6.015   3.933
  355POX    C2K 4261   1.333   5.904   4.028
  355POX    C2L 4262   1.268   5.922   4.165
  355POX    C2M 4263   1.310   5.811   4.261
  355POX    C2N 4264   1.243   5.830   4.398
  355POX    C2O 4265   1.284   5.719   4.495
  355POX    C2P 4266   1.217   5.739   4.631
  356CHL    CN1 4267   5.947   2.757   1.979
  356CHL    CN2 4268   5.769   2.610   2.028
  356CHL    CN3 4269   5.928   2.658   2.198
  356CHL    NTM 4270   5.911   2.635   2.053
  356CHL     CB 4271   5.994   2.525   2.000
  357PJ2     CA 4272   6.018   2.395   2.077
  357PJ2     OA 4273   5.900   2.330   2.125
  357PJ2      P 4274   5.920   2.170   2.131
  357PJ2     OB 4275   5.790   2.104   2.158
  357PJ2     HB 4276   5.735   2.162   2.218
  357PJ2     OG 4277   6.000   2.130   2.014
  357PJ2     HG 4278   6.063   2.203   1.989
  357PJ2     OD 4279   6.019   2.152   2.256
  358POX     CD 4280   5.959   2.144   2.386
  358POX     CE 4281   6.058   2.093   2.492
  358POX     OE 4282   5.997   2.074   2.620
  358POX    C1A 4283   6.041   1.972   2.693
  358POX    O1A 4284   6.110   1.884   2.641
  358POX    C1B 4285   5.979   1.966   2.827
  358POX    C1C 4286   6.071   1.906   2.933
  358POX    C1D 4287   5.999   1.896   3.067
  358POX    C1E 4288   6.086   1.823   3.170
  358POX    C1F 4289   6.013   1.798   3.302
  358POX    C1G 4290   5.991   1.925   3.384
  358POX    C1H 4291   5.914   1.891   3.512
  358POX    C1I 4292   5.903   2.011   3.607
  358POX    C1J 4293   5.889   1.997   3.738
  358POX    C1K 4294   5.881   1.861   3.807
  358POX    C1L 4295   5.951   1.857   3.944
  358POX    C1M 4296   5.874   1.932   4.053
  358POX    C1N 4297   5.945   1.922   4.188
  358POX    C1O 4298   6.074   2.004   4.190
  358POX    C1P 4299   6.159   1.976   4.315
  358POX    C1Q 4300   6.092   2.021   4.445
  358POX    C1R 4301   6.183   1.995   4.565
  358POX     CZ 4302   6.177   2.190   2.491
  358POX     OZ 4303   6.285   2.153   2.578
  358POX    C2A 4304   6.407   2.196   2.549
  358POX    O2A 4305   6.432   2.230   2.433
  358POX    C2B 4306   6.506   2.158   2.652
  358POX    C2C 4307   6.497   2.251   2.774
  358POX    C2D 4308   6.556   2.184   2.898
  358POX    C2E 4309   6.536   2.274   3.020
  358POX    C2F 4310   6.546   2.198   3.153
  358POX    C2G 4311   6.433   2.097   3.167
  358POX    C2H 4312   6.429   2.029   3.305
  358POX    C2I 4313   6.379   2.124   3.414
  358POX    C2J 4314   6.370   2.050   3.548
  358POX    C2K 4315   6.317   2.142   3.658
  358POX    C2L 4316   6.310   2.072   3.793
  358POX    C2M 4317   6.449   2.039   3.849
  358POX    C2N 4318   6.443   1.960   3.979
  358POX    C2O 4319   6.386   1.819   3.958
  358POX    C2P 4320   6.376   1.742   4.090
  359CHL    CN1 4321   6.668   5.107   2.363
  359CHL    CN2 4322   6.590   4.880   2.374
  359CHL    CN3 4323   6.468   5.058   2.478
  359CHL    NTM 4324   6.603   5.007   2.449
  359CHL     CB 4325   6.683   4.992   2.570
  360PJ2     CA 4326   6.638   4.901   2.685
  360PJ2     OA 4327   6.517   4.939   2.751
  360PJ2      P 4328   6.480   4.834   2.868
  360PJ2     OB 4329   6.351   4.868   2.931
  360PJ2     HB 4330   6.338   4.968   2.931
  360PJ2     OG 4331   6.503   4.698   2.816
  360PJ2     HG 4332   6.577   4.700   2.749
  360PJ2     OD 4333   6.597   4.862   2.975
  361POX     CD 4334   6.575   4.972   3.064
  361POX     CE 4335   6.626   4.943   3.205
  361POX     OE 4336   6.574   5.033   3.302
  361POX    C1A 4337   6.453   5.009   3.352
  361POX    O1A 4338   6.379   4.926   3.301
  361POX    C1B 4339   6.416   5.102   3.461
  361POX    C1C 4340   6.360   5.024   3.580
  361POX    C1D 4341   6.318   5.116   3.696
  361POX    C1E 4342   6.268   5.033   3.814
  361POX    C1F 4343   6.381   4.955   3.881
  361POX    C1G 4344   6.325   4.842   3.968
  361POX    C1H 4345   6.437   4.760   4.031
  361POX    C1I 4346   6.383   4.627   4.085
  361POX    C1J 4347   6.349   4.603   4.211
  361POX    C1K 4348   6.363   4.703   4.326
  361POX    C1L 4349   6.251   4.681   4.428
  361POX    C1M 4350   6.280   4.750   4.561
  361POX    C1N 4351   6.167   4.722   4.660
  361POX    C1O 4352   6.205   4.763   4.803
  361POX    C1P 4353   6.085   4.742   4.895
  361POX    C1Q 4354   6.118   4.762   5.044
  361POX    C1R 4355   6.202   4.648   5.099
  361POX     CZ 4356   6.778   4.932   3.197
  361POX     OZ 4357   6.844   4.875   3.310
  361POX    C2A 4358   6.977   4.875   3.308
  361POX    O2A 4359   7.040   4.922   3.214
  361POX    C2B 4360   7.038   4.812   3.427
  361POX    C2C 4361   7.079   4.668   3.397
  361POX    C2D 4362   7.161   4.608   3.512
  361POX    C2E 4363   7.077   4.581   3.637
  361POX    C2F 4364   7.163   4.540   3.756
  361POX    C2G 4365   7.240   4.409   3.735
  361POX    C2H 4366   7.150   4.286   3.735
  361POX    C2I 4367   7.234   4.161   3.706
  361POX    C2J 4368   7.156   4.030   3.722
  361POX    C2K 4369   7.116   4.006   3.868
  361POX    C2L 4370   7.078   3.859   3.889
  361POX    C2M 4371   7.038   3.834   4.035
  361POX    C2N 4372   7.036   3.684   4.068
  361POX    C2O 4373   7.178   3.627   4.072
  361POX    C2P 4374   7.177   3.479   4.112
  362CHL    CN1 4375   6.655   0.745   1.971
  362CHL    CN2 4376   6.794   0.931   2.018
  362CHL    CN3 4377   6.555   0.953   2.033
  362CHL    NTM 4378   6.669   0.863   2.057
  362CHL     CB 4379   6.676   0.819   2.197
  363PJ2     CA 4380   6.675   0.920   2.311
  363PJ2     OA 4381   6.776   1.021   2.305
  363PJ2      P 4382   6.746   1.141   2.408
  363PJ2     OB 4383   6.850   1.244   2.387
  363PJ2     HB 4384   6.935   1.200   2.356
  363PJ2     OG 4385   6.602   1.170   2.391
  363PJ2     HG 4386   6.555   1.087   2.363
  363PJ2     OD 4387   6.767   1.062   2.547
  364POX     CD 4388   6.900   1.036   2.592
  364POX     CE 4389   6.902   0.934   2.706
  364POX     OE 4390   7.013   0.955   2.795
  364POX    C1A 4391   6.991   0.932   2.924
  364POX    O1A 4392   6.876   0.918   2.967
  364POX    C1B 4393   7.112   0.950   3.007
  364POX    C1C 4394   7.079   0.999   3.148
  364POX    C1D 4395   7.205   1.033   3.227
  364POX    C1E 4396   7.166   1.084   3.366
  364POX    C1F 4397   7.286   1.145   3.439
  364POX    C1G 4398   7.242   1.203   3.574
  364POX    C1H 4399   7.355   1.280   3.642
  364POX    C1I 4400   7.307   1.329   3.779
  364POX    C1J 4401   7.342   1.445   3.834
  364POX    C1K 4402   7.435   1.548   3.769
  364POX    C1L 4403   7.388   1.689   3.805
  364POX    C1M 4404   7.486   1.798   3.761
  364POX    C1N 4405   7.503   1.813   3.610
  364POX    C1O 4406   7.376   1.864   3.540
  364POX    C1P 4407   7.401   1.893   3.392
  364POX    C1Q 4408   7.436   1.768   3.312
  364POX    C1R 4409   7.471   1.803   3.167
  364POX     CZ 4410   6.892   0.794   2.645
  364POX     OZ 4411   6.849   0.698   2.742
  364POX    C2A 4412   6.857   0.569   2.710
  364POX    O2A 4413   6.948   0.526   2.639
  364POX    C2B 4414   6.773   0.487   2.801
  364POX    C2C 4415   6.853   0.429   2.918
  364POX    C2D 4416   6.754   0.377   3.023
  364POX    C2E 4417   6.816   0.282   3.126
  364POX    C2F 4418   6.856   0.147   3.066
  364POX    C2G 4419   6.740   0.070   3.003
  364POX    C2H 4420   6.637   0.018   3.104
  364POX    C2I 4421   6.515  -0.037   3.030
  364POX    C2J 4422   6.420  -0.116   3.120
  364POX    C2K 4423   6.358  -0.032   3.232
  364POX    C2L 4424   6.269  -0.122   3.319
  364POX    C2M 4425   6.216  -0.048   3.442
  364POX    C2N 4426   6.140  -0.147   3.531
  364POX    C2O 4427   6.089  -0.079   3.658
  364POX    C2P 4428   6.013  -0.178   3.746
  365CHL    CN1 4429   2.863   7.262   2.111
  365CHL    CN2 4430   2.902   7.448   2.257
  365CHL    CN3 4431   3.084   7.345   2.142
  365CHL    NTM 4432   2.956   7.319   2.210
  365CHL     CB 4433   2.983   7.231   2.324
  366PJ2     CA 4434   2.871   7.158   2.398
  366PJ2     OA 4435   2.763   7.243   2.439
  366PJ2      P 4436   2.635   7.151   2.471
  366PJ2     OB 4437   2.661   7.065   2.588
  366PJ2     HB 4438   2.709   7.117   2.658
  366PJ2     OG 4439   2.611   7.077   2.344
  366PJ2     HG 4440   2.633   7.136   2.267
  366PJ2     OD 4441   2.510   7.251   2.493
  367POX     CD 4442   2.516   7.336   2.608
  367POX     CE 4443   2.396   7.430   2.618
  367POX     OE 4444   2.413   7.529   2.720
  367POX    C1A 4445   2.346   7.643   2.708
  367POX    O1A 4446   2.286   7.671   2.604
  367POX    C1B 4447   2.356   7.729   2.829
  367POX    C1C 4448   2.454   7.845   2.811
  367POX    C1D 4449   2.474   7.921   2.942
  367POX    C1E 4450   2.345   7.987   2.991
  367POX    C1F 4451   2.363   8.048   3.131
  367POX    C1G 4452   2.236   8.119   3.179
  367POX    C1H 4453   2.120   8.023   3.209
  367POX    C1I 4454   2.128   7.959   3.348
  367POX    C1J 4455   2.057   8.002   3.452
  367POX    C1K 4456   1.961   8.121   3.445
  367POX    C1L 4457   1.951   8.192   3.580
  367POX    C1M 4458   1.883   8.328   3.565
  367POX    C1N 4459   1.874   8.400   3.699
  367POX    C1O 4460   1.838   8.548   3.685
  367POX    C1P 4461   1.951   8.626   3.616
  367POX    C1Q 4462   1.924   8.776   3.607
  367POX    C1R 4463   1.934   8.845   3.743
  367POX     CZ 4464   2.271   7.343   2.634
  367POX     OZ 4465   2.264   7.260   2.751
  367POX    C2A 4466   2.155   7.186   2.769
  367POX    O2A 4467   2.059   7.194   2.693
  367POX    C2B 4468   2.158   7.109   2.895
  367POX    C2C 4469   2.090   7.186   3.008
  367POX    C2D 4470   2.092   7.109   3.140
  367POX    C2E 4471   2.022   7.193   3.248
  367POX    C2F 4472   2.029   7.130   3.387
  367POX    C2G 4473   1.967   7.226   3.489
  367POX    C2H 4474   1.979   7.175   3.633
  367POX    C2I 4475   1.931   7.284   3.729
  367POX    C2J 4476   1.952   7.244   3.875
  367POX    C2K 4477   1.919   7.362   3.968
  367POX    C2L 4478   1.936   7.324   4.115
  367POX    C2M 4479   1.915   7.446   4.204
  367POX    C2N 4480   1.925   7.409   4.352
  367POX    C2O 4481   1.913   7.531   4.444
  367POX    C2P 4482   1.776   7.598   4.438
  368CHL    CN1 4483   1.603   0.582   2.232
  368CHL    CN2 4484   1.608   0.411   2.066
  368CHL    CN3 4485   1.642   0.637   2.004
  368CHL    NTM 4486   1.669   0.537   2.109
  368CHL     CB 4487   1.811   0.516   2.137
  369PJ2     CA 4488   1.912   0.631   2.132
  369PJ2     OA 4489   1.867   0.751   2.195
  369PJ2      P 4490   1.969   0.874   2.182
  369PJ2     OB 4491   2.028   0.865   2.046
  369PJ2     HB 4492   2.033   0.770   2.018
  369PJ2     OG 4493   1.890   0.994   2.216
  369PJ2     HG 4494   1.820   0.969   2.284
  369PJ2     OD 4495   2.080   0.835   2.292
  370POX     CD 4496   2.048   0.880   2.425
  370POX     CE 4497   2.134   0.818   2.536
  370POX     OE 4498   2.092   0.861   2.665
  370POX    C1A 4499   1.988   0.801   2.722
  370POX    O1A 4500   1.925   0.715   2.662
  370POX    C1B 4501   1.954   0.858   2.855
  370POX    C1C 4502   1.897   0.755   2.952
  370POX    C1D 4503   1.854   0.821   3.084
  370POX    C1E 4504   1.972   0.869   3.168
  370POX    C1F 4505   1.929   0.966   3.278
  370POX    C1G 4506   1.842   0.904   3.387
  370POX    C1H 4507   1.923   0.827   3.491
  370POX    C1I 4508   1.831   0.769   3.599
  370POX    C1J 4509   1.860   0.763   3.728
  370POX    C1K 4510   1.991   0.812   3.790
  370POX    C1L 4511   2.088   0.699   3.823
  370POX    C1M 4512   2.047   0.613   3.942
  370POX    C1N 4513   2.062   0.687   4.075
  370POX    C1O 4514   2.026   0.595   4.192
  370POX    C1P 4515   2.048   0.665   4.326
  370POX    C1Q 4516   2.014   0.573   4.443
  370POX    C1R 4517   2.037   0.642   4.577
  370POX     CZ 4518   2.280   0.847   2.502
  370POX     OZ 4519   2.376   0.779   2.583
  370POX    C2A 4520   2.499   0.762   2.535
  370POX    O2A 4521   2.530   0.794   2.420
  370POX    C2B 4522   2.589   0.693   2.630
  370POX    C2C 4523   2.587   0.541   2.619
  370POX    C2D 4524   2.455   0.475   2.658
  370POX    C2E 4525   2.416   0.506   2.802
  370POX    C2F 4526   2.279   0.446   2.838
  370POX    C2G 4527   2.231   0.491   2.976
  370POX    C2H 4528   2.326   0.447   3.088
  370POX    C2I 4529   2.274   0.488   3.226
  370POX    C2J 4530   2.374   0.448   3.334
  370POX    C2K 4531   2.315   0.464   3.474
  370POX    C2L 4532   2.414   0.410   3.578
  370POX    C2M 4533   2.352   0.407   3.718
  370POX    C2N 4534   2.449   0.347   3.819
  370POX    C2O 4535   2.385   0.337   3.958
  370POX    C2P 4536   2.483   0.275   4.058
  371CHL    CN1 4537   6.770   7.973   2.146
  371CHL    CN2 4538   6.910   8.042   2.329
  371CHL    CN3 4539   6.830   8.201   2.170
  371CHL    NTM 4540   6.879   8.064   2.187
  371CHL     CB 4541   6.995   8.045   2.098
  372PJ2     CA 4542   7.090   7.926   2.114
  372PJ2     OA 4543   7.030   7.798   2.136
  372PJ2      P 4544   7.143   7.683   2.142
  372PJ2     OB 4545   7.174   7.648   2.001
  372PJ2     HB 4546   7.091   7.651   1.946
  372PJ2     OG 4547   7.252   7.740   2.224
  372PJ2     HG 4548   7.213   7.797   2.296
  372PJ2     OD 4549   7.075   7.559   2.219
  373POX     CD 4550   7.099   7.548   2.359
  373POX     CE 4551   7.019   7.638   2.453
  373POX     OE 4552   7.079   7.648   2.583
  373POX    C1A 4553   7.073   7.768   2.640
  373POX    O1A 4554   7.072   7.869   2.569
  373POX    C1B 4555   7.097   7.766   2.786
  373POX    C1C 4556   6.965   7.753   2.862
  373POX    C1D 4557   6.989   7.747   3.013
  373POX    C1E 4558   6.856   7.736   3.088
  373POX    C1F 4559   6.878   7.731   3.239
  373POX    C1G 4560   6.743   7.712   3.310
  373POX    C1H 4561   6.761   7.700   3.462
  373POX    C1I 4562   6.626   7.671   3.527
  373POX    C1J 4563   6.595   7.706   3.652
  373POX    C1K 4564   6.690   7.780   3.746
  373POX    C1L 4565   6.651   7.752   3.892
  373POX    C1M 4566   6.744   7.826   3.988
  373POX    C1N 4567   6.701   7.808   4.134
  373POX    C1O 4568   6.567   7.875   4.164
  373POX    C1P 4569   6.528   7.859   4.311
  373POX    C1Q 4570   6.395   7.929   4.338
  373POX    C1R 4571   6.358   7.919   4.487
  373POX     CZ 4572   6.874   7.591   2.452
  373POX     OZ 4573   6.792   7.646   2.556
  373POX    C2A 4574   6.665   7.608   2.564
  373POX    O2A 4575   6.609   7.555   2.469
  373POX    C2B 4576   6.600   7.657   2.688
  373POX    C2C 4577   6.456   7.702   2.666
  373POX    C2D 4578   6.401   7.779   2.786
  373POX    C2E 4579   6.475   7.912   2.805
  373POX    C2F 4580   6.419   7.997   2.919
  373POX    C2G 4581   6.435   7.932   3.056
  373POX    C2H 4582   6.380   8.026   3.164
  373POX    C2I 4583   6.387   7.964   3.304
  373POX    C2J 4584   6.336   8.065   3.406
  373POX    C2K 4585   6.341   8.014   3.550
  373POX    C2L 4586   6.235   7.907   3.577
  373POX    C2M 4587   6.238   7.867   3.725
  373POX    C2N 4588   6.127   7.766   3.757
  373POX    C2O 4589   6.129   7.731   3.905
  373POX    C2P 4590   6.014   7.635   3.939
  374CHL    CN1 4591   0.197   7.201   2.392
  374CHL    CN2 4592   0.048   7.054   2.506
  374CHL    CN3 4593  -0.004   7.125   2.285
  374CHL    NTM 4594   0.055   7.167   2.413
  374CHL     CB 4595  -0.016   7.280   2.476
  375PJ2     CA 4596  -0.061   7.401   2.394
  375PJ2     OA 4597   0.040   7.456   2.310
  375PJ2      P 4598  -0.008   7.583   2.224
  375PJ2     OB 4599  -0.155   7.574   2.208
  375PJ2     HB 4600  -0.195   7.532   2.290
  375PJ2     OG 4601   0.079   7.576   2.104
  375PJ2     HG 4602   0.166   7.535   2.129
  375PJ2     OD 4603   0.033   7.706   2.320
  376POX     CD 4604   0.174   7.722   2.336
  376POX     CE 4605   0.229   7.791   2.461
  376POX     OE 4606   0.173   7.920   2.487
  376POX    C1A 4607   0.078   7.925   2.580
  376POX    O1A 4608   0.025   7.823   2.622
  376POX    C1B 4609   0.039   8.064   2.612
  376POX    C1C 4610   0.061   8.100   2.760
  376POX    C1D 4611  -0.054   8.050   2.848
  376POX    C1E 4612  -0.026   8.078   2.996
  376POX    C1F 4613  -0.148   8.044   3.081
  376POX    C1G 4614  -0.117   8.059   3.230
  376POX    C1H 4615  -0.244   8.036   3.313
  376POX    C1I 4616  -0.214   8.045   3.463
  376POX    C1J 4617  -0.290   7.987   3.556
  376POX    C1K 4618  -0.415   7.905   3.523
  376POX    C1L 4619  -0.447   7.804   3.633
  376POX    C1M 4620  -0.568   7.717   3.597
  376POX    C1N 4621  -0.536   7.619   3.484
  376POX    C1O 4622  -0.659   7.542   3.437
  376POX    C1P 4623  -0.716   7.449   3.544
  376POX    C1Q 4624  -0.840   7.377   3.492
  376POX    C1R 4625  -0.900   7.285   3.599
  376POX     CZ 4626   0.381   7.795   2.443
  376POX     OZ 4627   0.457   7.841   2.555
  376POX    C2A 4628   0.584   7.872   2.535
  376POX    O2A 4629   0.631   7.883   2.422
  376POX    C2B 4630   0.655   7.910   2.660
  376POX    C2C 4631   0.749   7.798   2.707
  376POX    C2D 4632   0.820   7.836   2.837
  376POX    C2E 4633   0.910   7.721   2.884
  376POX    C2F 4634   0.975   7.755   3.018
  376POX    C2G 4635   1.061   7.638   3.067
  376POX    C2H 4636   1.125   7.671   3.203
  376POX    C2I 4637   1.209   7.554   3.252
  376POX    C2J 4638   1.277   7.581   3.387
  376POX    C2K 4639   1.176   7.595   3.501
  376POX    C2L 4640   1.247   7.611   3.635
  376POX    C2M 4641   1.146   7.622   3.749
  376POX    C2N 4642   1.216   7.628   3.885
  376POX    C2O 4643   1.113   7.637   3.998
  376POX    C2P 4644   1.182   7.633   4.135
  377CHL    CN1 4645   0.316   4.675   1.957
  377CHL    CN2 4646   0.130   4.528   1.948
  377CHL    CN3 4647   0.322   4.474   2.081
  377CHL    NTM 4648   0.234   4.583   2.037
  377CHL     CB 4649   0.176   4.653   2.152
  378PJ2     CA 4650   0.059   4.595   2.231
  378PJ2     OA 4651   0.080   4.467   2.293
  378PJ2      P 4652  -0.054   4.418   2.367
  378PJ2     OB 4653  -0.162   4.425   2.266
  378PJ2     HB 4654  -0.143   4.500   2.202
  378PJ2     OG 4655  -0.029   4.288   2.434
  378PJ2     HG 4656   0.066   4.284   2.463
  378PJ2     OD 4657  -0.068   4.529   2.482
  379POX     CD 4658   0.018   4.512   2.595
  379POX     CE 4659   0.012   4.619   2.704
  379POX     OE 4660   0.102   4.583   2.809
  379POX    C1A 4661   0.156   4.680   2.883
  379POX    O1A 4662   0.131   4.798   2.862
  379POX    C1B 4663   0.252   4.631   2.985
  379POX    C1C 4664   0.184   4.579   3.112
  379POX    C1D 4665   0.288   4.545   3.219
  379POX    C1E 4666   0.225   4.480   3.342
  379POX    C1F 4667   0.332   4.452   3.448
  379POX    C1G 4668   0.277   4.374   3.567
  379POX    C1H 4669   0.388   4.350   3.670
  379POX    C1I 4670   0.341   4.263   3.787
  379POX    C1J 4671   0.310   4.309   3.908
  379POX    C1K 4672   0.318   4.456   3.948
  379POX    C1L 4673   0.328   4.477   4.099
  379POX    C1M 4674   0.464   4.437   4.158
  379POX    C1N 4675   0.468   4.468   4.307
  379POX    C1O 4676   0.604   4.437   4.369
  379POX    C1P 4677   0.605   4.470   4.518
  379POX    C1Q 4678   0.741   4.445   4.584
  379POX    C1R 4679   0.777   4.296   4.591
  379POX     CZ 4680  -0.135   4.634   2.742
  379POX     OZ 4681  -0.169   4.726   2.847
  379POX    C2A 4682  -0.197   4.674   2.966
  379POX    O2A 4683  -0.201   4.553   2.985
  379POX    C2B 4684  -0.224   4.776   3.070
  379POX    C2C 4685  -0.092   4.834   3.123
  379POX    C2D 4686  -0.111   4.941   3.230
  379POX    C2E 4687  -0.147   4.884   3.367
  379POX    C2F 4688  -0.029   4.812   3.433
  379POX    C2G 4689  -0.061   4.782   3.579
  379POX    C2H 4690   0.053   4.705   3.647
  379POX    C2I 4691   0.029   4.686   3.797
  379POX    C2J 4692   0.037   4.819   3.872
  379POX    C2K 4693   0.021   4.799   4.023
  379POX    C2L 4694   0.029   4.934   4.095
  379POX    C2M 4695   0.014   4.918   4.246
  379POX    C2N 4696   0.019   5.054   4.316
  379POX    C2O 4697   0.006   5.039   4.467
  379POX    C2P 4698   0.006   5.176   4.535
  380CHL    CN1 4699   3.797   5.914   2.199
  380CHL    CN2 4700   3.605   6.057   2.198
  380CHL    CN3 4701   3.680   5.956   1.996
  380CHL    NTM 4702   3.663   5.935   2.140
  380CHL     CB 4703   3.578   5.817   2.160
  381PJ2     CA 4704   3.513   5.784   2.295
  381PJ2     OA 4705   3.600   5.768   2.407
  381PJ2      P 4706   3.515   5.736   2.539
  381PJ2     OB 4707   3.406   5.643   2.501
  381PJ2     HB 4708   3.378   5.661   2.407
  381PJ2     OG 4709   3.610   5.692   2.644
  381PJ2     HG 4710   3.697   5.740   2.632
  381PJ2     OD 4711   3.450   5.879   2.574
  382POX     CD 4712   3.504   5.948   2.687
  382POX     CE 4713   3.438   6.084   2.709
  382POX     OE 4714   3.496   6.155   2.819
  382POX    C1A 4715   3.534   6.281   2.800
  382POX    O1A 4716   3.528   6.331   2.687
  382POX    C1B 4717   3.581   6.348   2.923
  382POX    C1C 4718   3.468   6.428   2.988
  382POX    C1D 4719   3.515   6.496   3.117
  382POX    C1E 4720   3.408   6.589   3.175
  382POX    C1F 4721   3.285   6.515   3.228
  382POX    C1G 4722   3.177   6.614   3.273
  382POX    C1H 4723   3.058   6.541   3.335
  382POX    C1I 4724   2.944   6.638   3.369
  382POX    C1J 4725   2.922   6.691   3.488
  382POX    C1K 4726   3.005   6.664   3.614
  382POX    C1L 4727   2.921   6.685   3.740
  382POX    C1M 4728   3.003   6.653   3.865
  382POX    C1N 4729   2.919   6.671   3.992
  382POX    C1O 4730   3.000   6.635   4.116
  382POX    C1P 4731   2.921   6.649   4.246
  382POX    C1Q 4732   2.889   6.795   4.280
  382POX    C1R 4733   2.811   6.805   4.411
  382POX     CZ 4734   3.287   6.060   2.724
  382POX     OZ 4735   3.244   6.007   2.850
  382POX    C2A 4736   3.173   6.087   2.928
  382POX    O2A 4737   3.120   6.189   2.883
  382POX    C2B 4738   3.156   6.036   3.066
  382POX    C2C 4739   3.274   6.081   3.154
  382POX    C2D 4740   3.243   6.063   3.302
  382POX    C2E 4741   3.362   6.111   3.387
  382POX    C2F 4742   3.327   6.132   3.534
  382POX    C2G 4743   3.227   6.246   3.551
  382POX    C2H 4744   3.212   6.296   3.695
  382POX    C2I 4745   3.334   6.373   3.747
  382POX    C2J 4746   3.367   6.496   3.663
  382POX    C2K 4747   3.484   6.575   3.722
  382POX    C2L 4748   3.539   6.678   3.623
  382POX    C2M 4749   3.439   6.787   3.585
  382POX    C2N 4750   3.498   6.881   3.480
  382POX    C2O 4751   3.399   6.988   3.433
  382POX    C2P 4752   3.367   7.090   3.542
  383CHL    CN1 4753   1.034   1.363   2.128
  383CHL    CN2 4754   0.839   1.485   2.070
  383CHL    CN3 4755   1.029   1.493   1.926
  383CHL    NTM 4756   0.986   1.488   2.067
  383CHL     CB 4757   1.032   1.605   2.142
  384PJ2     CA 4758   1.178   1.651   2.142
  384PJ2     OA 4759   1.270   1.552   2.189
  384PJ2      P 4760   1.423   1.584   2.148
  384PJ2     OB 4761   1.497   1.458   2.167
  384PJ2     HB 4762   1.460   1.408   2.245
  384PJ2     OG 4763   1.418   1.646   2.013
  384PJ2     HG 4764   1.334   1.699   2.003
  384PJ2     OD 4765   1.465   1.701   2.250
  385POX     CD 4766   1.495   1.661   2.385
  385POX     CE 4767   1.496   1.776   2.486
  385POX     OE 4768   1.530   1.734   2.619
  385POX    C1A 4769   1.658   1.723   2.654
  385POX    O1A 4770   1.747   1.744   2.573
  385POX    C1B 4771   1.676   1.681   2.795
  385POX    C1C 4772   1.692   1.801   2.888
  385POX    C1D 4773   1.699   1.753   3.033
  385POX    C1E 4774   1.720   1.868   3.132
  385POX    C1F 4775   1.715   1.815   3.276
  385POX    C1G 4776   1.738   1.926   3.379
  385POX    C1H 4777   1.723   1.876   3.523
  385POX    C1I 4778   1.578   1.844   3.558
  385POX    C1J 4779   1.539   1.751   3.645
  385POX    C1K 4780   1.636   1.662   3.724
  385POX    C1L 4781   1.634   1.699   3.872
  385POX    C1M 4782   1.741   1.622   3.950
  385POX    C1N 4783   1.744   1.666   4.096
  385POX    C1O 4784   1.856   1.599   4.176
  385POX    C1P 4785   1.997   1.643   4.134
  385POX    C1Q 4786   2.025   1.790   4.168
  385POX    C1R 4787   2.166   1.830   4.127
  385POX     CZ 4788   1.359   1.843   2.481
  385POX     OZ 4789   1.247   1.761   2.516
  385POX    C2A 4790   1.129   1.821   2.531
  385POX    O2A 4791   1.107   1.933   2.483
  385POX    C2B 4792   1.024   1.731   2.583
  385POX    C2C 4793   1.032   1.712   2.734
  385POX    C2D 4794   0.910   1.634   2.783
  385POX    C2E 4795   0.911   1.615   2.935
  385POX    C2F 4796   0.775   1.571   2.988
  385POX    C2G 4797   0.730   1.435   2.934
  385POX    C2H 4798   0.590   1.400   2.984
  385POX    C2I 4799   0.543   1.267   2.927
  385POX    C2J 4800   0.403   1.231   2.977
  385POX    C2K 4801   0.357   1.097   2.921
  385POX    C2L 4802   0.212   1.068   2.963
  385POX    C2M 4803   0.166   0.932   2.909
  385POX    C2N 4804   0.017   0.906   2.937
  385POX    C2O 4805  -0.074   1.002   2.861
  385POX    C2P 4806  -0.221   0.963   2.876
  386CHL    CN1 4807   1.799   5.451   1.964
  386CHL    CN2 4808   1.630   5.550   2.100
  386CHL    CN3 4809   1.791   5.403   2.196
  386CHL    NTM 4810   1.708   5.428   2.077
  386CHL     CB 4811   1.614   5.318   2.048
  387PJ2     CA 4812   1.659   5.172   2.046
  387PJ2     OA 4813   1.778   5.145   1.972
  387PJ2      P 4814   1.793   4.988   1.938
  387PJ2     OB 4815   1.663   4.949   1.877
  387PJ2     HB 4816   1.590   5.005   1.917
  387PJ2     OG 4817   1.918   4.970   1.861
  387PJ2     HG 4818   1.987   5.035   1.894
  387PJ2     OD 4819   1.799   4.920   2.083
  388POX     CD 4820   1.925   4.905   2.149
  388POX     CE 4821   1.911   4.876   2.299
  388POX     OE 4822   2.037   4.859   2.364
  388POX    C1A 4823   2.088   4.964   2.426
  388POX    O1A 4824   2.062   5.077   2.385
  388POX    C1B 4825   2.196   4.931   2.522
  388POX    C1C 4826   2.143   4.883   2.658
  388POX    C1D 4827   2.049   4.983   2.726
  388POX    C1E 4828   2.009   4.938   2.866
  388POX    C1F 4829   2.124   4.954   2.965
  388POX    C1G 4830   2.089   4.897   3.103
  388POX    C1H 4831   2.205   4.919   3.200
  388POX    C1I 4832   2.179   4.850   3.335
  388POX    C1J 4833   2.277   4.814   3.417
  388POX    C1K 4834   2.425   4.836   3.389
  388POX    C1L 4835   2.512   4.734   3.463
  388POX    C1M 4836   2.660   4.767   3.446
  388POX    C1N 4837   2.751   4.662   3.509
  388POX    C1O 4838   2.742   4.660   3.662
  388POX    C1P 4839   2.826   4.547   3.724
  388POX    C1Q 4840   2.767   4.409   3.694
  388POX    C1R 4841   2.855   4.299   3.754
  388POX     CZ 4842   1.818   4.755   2.314
  388POX     OZ 4843   1.770   4.729   2.446
  388POX    C2A 4844   1.681   4.632   2.461
  388POX    O2A 4845   1.632   4.574   2.364
  388POX    C2B 4846   1.643   4.606   2.602
  388POX    C2C 4847   1.739   4.505   2.665
  388POX    C2D 4848   1.696   4.470   2.808
  388POX    C2E 4849   1.796   4.371   2.869
  388POX    C2F 4850   1.753   4.317   3.006
  388POX    C2G 4851   1.750   4.424   3.115
  388POX    C2H 4852   1.722   4.360   3.251
  388POX    C2I 4853   1.715   4.464   3.364
  388POX    C2J 4854   1.589   4.550   3.355
  388POX    C2K 4855   1.587   4.661   3.460
  388POX    C2L 4856   1.579   4.608   3.603
  388POX    C2M 4857   1.580   4.725   3.703
  388POX    C2N 4858   1.573   4.678   3.848
  388POX    C2O 4859   1.701   4.607   3.892
  388POX    C2P 4860   1.691   4.564   4.039
  389CHL    CN1 4861   2.516   7.747   1.665
  389CHL    CN2 4862   2.332   7.831   1.793
  389CHL    CN3 4863   2.445   7.971   1.637
  389CHL    NTM 4864   2.464   7.864   1.736
  389CHL     CB 4865   2.555   7.913   1.840
  390PJ2     CA 4866   2.615   7.816   1.941
  390PJ2     OA 4867   2.521   7.740   2.017
  390PJ2      P 4868   2.590   7.613   2.089
  390PJ2     OB 4869   2.490   7.530   2.162
  390PJ2     HB 4870   2.420   7.590   2.201
  390PJ2     OG 4871   2.673   7.551   1.983
  390PJ2     HG 4872   2.704   7.622   1.920
  390PJ2     OD 4873   2.693   7.683   2.191
  391POX     CD 4874   2.643   7.719   2.320
  391POX     CE 4875   2.755   7.774   2.409
  391POX     OE 4876   2.734   7.748   2.548
  391POX    C1A 4877   2.812   7.654   2.602
  391POX    O1A 4878   2.910   7.613   2.540
  391POX    C1B 4879   2.776   7.618   2.741
  391POX    C1C 4880   2.901   7.610   2.830
  391POX    C1D 4881   2.871   7.568   2.974
  391POX    C1E 4882   2.775   7.664   3.044
  391POX    C1F 4883   2.776   7.644   3.195
  391POX    C1G 4884   2.662   7.725   3.258
  391POX    C1H 4885   2.686   7.748   3.408
  391POX    C1I 4886   2.568   7.820   3.474
  391POX    C1J 4887   2.551   7.952   3.477
  391POX    C1K 4888   2.647   8.052   3.412
  391POX    C1L 4889   2.630   8.194   3.467
  391POX    C1M 4890   2.699   8.297   3.378
  391POX    C1N 4891   2.630   8.306   3.242
  391POX    C1O 4892   2.700   8.404   3.148
  391POX    C1P 4893   2.634   8.408   3.010
  391POX    C1Q 4894   2.494   8.469   3.013
  391POX    C1R 4895   2.435   8.477   2.872
  391POX     CZ 4896   2.791   7.915   2.363
  391POX     OZ 4897   2.896   7.984   2.432
  391POX    C2A 4898   3.023   7.951   2.409
  391POX    O2A 4899   3.058   7.866   2.327
  391POX    C2B 4900   3.119   8.029   2.490
  391POX    C2C 4901   3.163   7.949   2.612
  391POX    C2D 4902   3.283   8.016   2.680
  391POX    C2E 4903   3.315   7.945   2.812
  391POX    C2F 4904   3.444   7.999   2.873
  391POX    C2G 4905   3.466   7.940   3.012
  391POX    C2H 4906   3.598   7.984   3.075
  391POX    C2I 4907   3.720   7.922   3.005
  391POX    C2J 4908   3.850   7.953   3.079
  391POX    C2K 4909   3.850   7.888   3.218
  391POX    C2L 4910   3.973   7.928   3.300
  391POX    C2M 4911   3.960   7.884   3.446
  391POX    C2N 4912   3.846   7.958   3.517
  391POX    C2O 4913   3.827   7.908   3.660
  391POX    C2P 4914   3.708   7.978   3.726
  392CHL    CN1 4915   7.602   3.901   2.554
  392CHL    CN2 4916   7.740   3.795   2.395
  392CHL    CN3 4917   7.501   3.791   2.370
  392CHL    NTM 4918   7.612   3.784   2.466
  392CHL     CB 4919   7.615   3.665   2.552
  393PJ2     CA 4920   7.592   3.524   2.495
  393PJ2     OA 4921   7.461   3.499   2.443
  393PJ2      P 4922   7.443   3.342   2.415
  393PJ2     OB 4923   7.312   3.319   2.348
  393PJ2     HB 4924   7.249   3.394   2.372
  393PJ2     OG 4925   7.565   3.292   2.349
  393PJ2     HG 4926   7.643   3.350   2.374
  393PJ2     OD 4927   7.438   3.300   2.570
  394POX     CD 4928   7.399   3.168   2.608
  394POX     CE 4929   7.457   3.130   2.745
  394POX     OE 4930   7.413   3.002   2.793
  394POX    C1A 4931   7.482   2.895   2.755
  394POX    O1A 4932   7.551   2.898   2.654
  394POX    C1B 4933   7.447   2.773   2.832
  394POX    C1C 4934   7.568   2.681   2.848
  394POX    C1D 4935   7.537   2.558   2.933
  394POX    C1E 4936   7.659   2.466   2.933
  394POX    C1F 4937   7.639   2.335   3.011
  394POX    C1G 4938   7.648   2.355   3.162
  394POX    C1H 4939   7.653   2.223   3.239
  394POX    C1I 4940   7.781   2.144   3.211
  394POX    C1J 4941   7.843   2.065   3.298
  394POX    C1K 4942   7.797   2.040   3.442
  394POX    C1L 4943   7.877   2.124   3.542
  394POX    C1M 4944   7.835   2.094   3.685
  394POX    C1N 4945   7.901   2.188   3.787
  394POX    C1O 4946   8.051   2.165   3.800
  394POX    C1P 4947   8.116   2.267   3.895
  394POX    C1Q 4948   8.067   2.254   4.039
  394POX    C1R 4949   8.136   2.356   4.130
  394POX     CZ 4950   7.426   3.245   2.841
  394POX     OZ 4951   7.542   3.297   2.907
  394POX    C2A 4952   7.531   3.415   2.967
  394POX    O2A 4953   7.430   3.484   2.955
  394POX    C2B 4954   7.653   3.458   3.039
  394POX    C2C 4955   7.654   3.400   3.181
  394POX    C2D 4956   7.760   3.468   3.268
  394POX    C2E 4957   7.772   3.403   3.406
  394POX    C2F 4958   7.642   3.409   3.487
  394POX    C2G 4959   7.661   3.355   3.629
  394POX    C2H 4960   7.745   3.451   3.714
  394POX    C2I 4961   7.775   3.399   3.855
  394POX    C2J 4962   7.650   3.380   3.940
  394POX    C2K 4963   7.689   3.349   4.085
  394POX    C2L 4964   7.569   3.311   4.172
  394POX    C2M 4965   7.517   3.171   4.136
  394POX    C2N 4966   7.401   3.130   4.227
  394POX    C2O 4967   7.356   2.988   4.195
  394POX    C2P 4968   7.244   2.943   4.289
  395CHL    CN1 4969   8.323   5.320   2.356
  395CHL    CN2 4970   8.352   5.237   2.136
  395CHL    CN3 4971   8.378   5.468   2.179
  395CHL    NTM 4972   8.403   5.334   2.233
  395CHL     CB 4973   8.547   5.319   2.262
  396PJ2     CA 4974   8.608   5.182   2.288
  396PJ2     OA 4975   8.549   5.107   2.395
  396PJ2      P 4976   8.574   4.948   2.386
  396PJ2     OB 4977   8.446   4.886   2.429
  396PJ2     HB 4978   8.403   4.943   2.498
  396PJ2     OG 4979   8.623   4.919   2.250
  396PJ2     HG 4980   8.679   4.995   2.218
  396PJ2     OD 4981   8.689   4.920   2.495
  397POX     CD 4982   8.825   4.920   2.451
  397POX     CE 4983   8.933   4.892   2.555
  397POX     OE 4984   8.952   4.752   2.578
  397POX    C1A 4985   9.072   4.701   2.552
  397POX    O1A 4986   9.150   4.758   2.476
  397POX    C1B 4987   9.089   4.561   2.599
  397POX    C1C 4988   9.210   4.546   2.691
  397POX    C1D 4989   9.187   4.610   2.827
  397POX    C1E 4990   9.308   4.595   2.919
  397POX    C1F 4991   9.273   4.638   3.061
  397POX    C1G 4992   9.394   4.625   3.154
  397POX    C1H 4993   9.358   4.646   3.301
  397POX    C1I 4994   9.273   4.531   3.356
  397POX    C1J 4995   9.280   4.486   3.481
  397POX    C1K 4996   9.371   4.546   3.589
  397POX    C1L 4997   9.323   4.508   3.729
  397POX    C1M 4998   9.416   4.566   3.835
  397POX    C1N 4999   9.371   4.527   3.976
  397POX    C1O 5000   9.458   4.588   4.085
  397POX    C1P 5001   9.449   4.741   4.088
  397POX    C1Q 5002   9.530   4.800   4.203
  397POX    C1R 5003   9.520   4.953   4.203
  397POX     CZ 5004   8.900   4.977   2.678
  397POX     OZ 5005   8.991   4.969   2.788
  397POX    C2A 5006   8.957   5.037   2.897
  397POX    O2A 5007   8.876   5.130   2.893
  397POX    C2B 5008   9.045   5.005   3.012
  397POX    C2C 5009   8.963   4.970   3.137
  397POX    C2D 5010   9.057   4.937   3.253
  397POX    C2E 5011   8.978   4.905   3.380
  397POX    C2F 5012   9.072   4.885   3.499
  397POX    C2G 5013   8.993   4.863   3.628
  397POX    C2H 5014   9.085   4.864   3.750
  397POX    C2I 5015   9.002   4.858   3.878
  397POX    C2J 5016   9.091   4.869   4.003
  397POX    C2K 5017   9.006   4.870   4.130
  397POX    C2L 5018   9.094   4.879   4.255
  397POX    C2M 5019   9.010   4.876   4.382
  397POX    C2N 5020   9.099   4.882   4.506
  397POX    C2O 5021   9.019   4.877   4.636
  397POX    C2P 5022   8.934   5.002   4.658
  398CHL    CN1 5023   1.029   6.126   2.149
  398CHL    CN2 5024   0.905   6.022   1.975
  398CHL    CN3 5025   1.067   5.895   2.098
  398CHL    NTM 5026   0.965   6.001   2.108
  398CHL     CB 5027   0.855   5.960   2.197
  399PJ2     CA 5028   0.871   5.968   2.349
  399PJ2     OA 5029   0.985   5.901   2.402
  399PJ2      P 5030   0.994   5.919   2.561
  399PJ2     OB 5031   1.137   5.887   2.584
  399PJ2     HB 5032   1.170   5.827   2.510
  399PJ2     OG 5033   0.941   6.053   2.593
  399PJ2     HG 5034   0.873   6.079   2.525
  399PJ2     OD 5035   0.896   5.798   2.603
  400POX     CD 5036   0.825   5.816   2.726
  400POX     CE 5037   0.726   5.704   2.755
  400POX     OE 5038   0.630   5.734   2.857
  400POX    C1A 5039   0.527   5.811   2.826
  400POX    O1A 5040   0.498   5.832   2.709
  400POX    C1B 5041   0.444   5.843   2.945
  400POX    C1C 5042   0.502   5.962   3.021
  400POX    C1D 5043   0.429   5.988   3.153
  400POX    C1E 5044   0.481   6.117   3.216
  400POX    C1F 5045   0.410   6.149   3.348
  400POX    C1G 5046   0.451   6.288   3.397
  400POX    C1H 5047   0.388   6.329   3.530
  400POX    C1I 5048   0.447   6.253   3.649
  400POX    C1J 5049   0.478   6.311   3.765
  400POX    C1K 5050   0.459   6.460   3.792
  400POX    C1L 5051   0.454   6.495   3.940
  400POX    C1M 5052   0.327   6.446   4.010
  400POX    C1N 5053   0.324   6.493   4.156
  400POX    C1O 5054   0.197   6.448   4.227
  400POX    C1P 5055   0.195   6.499   4.371
  400POX    C1Q 5056   0.068   6.458   4.447
  400POX    C1R 5057   0.062   6.308   4.473
  400POX     CZ 5058   0.804   5.573   2.772
  400POX     OZ 5059   0.920   5.572   2.855
  400POX    C2A 5060   0.997   5.463   2.851
  400POX    O2A 5061   0.964   5.365   2.784
  400POX    C2B 5062   1.120   5.479   2.932
  400POX    C2C 5063   1.183   5.345   2.972
  400POX    C2D 5064   1.316   5.364   3.044
  400POX    C2E 5065   1.305   5.409   3.190
  400POX    C2F 5066   1.249   5.298   3.279
  400POX    C2G 5067   1.261   5.330   3.428
  400POX    C2H 5068   1.177   5.450   3.472
  400POX    C2I 5069   1.190   5.471   3.623
  400POX    C2J 5070   1.096   5.580   3.673
  400POX    C2K 5071   1.097   5.584   3.826
  400POX    C2L 5072   0.986   5.673   3.881
  400POX    C2M 5073   0.976   5.658   4.033
  400POX    C2N 5074   0.856   5.735   4.089
  400POX    C2O 5075   0.845   5.714   4.240
  400POX    C2P 5076   0.722   5.785   4.297
  401CHL    CN1 5077   6.944   6.095   2.282
  401CHL    CN2 5078   6.915   5.945   2.466
  401CHL    CN3 5079   6.824   5.894   2.251
  401CHL    NTM 5080   6.939   5.954   2.321
  401CHL     CB 5081   7.061   5.889   2.273
  402PJ2     CA 5082   7.130   5.772   2.345
  402PJ2     OA 5083   7.047   5.661   2.377
  402PJ2      P 5084   7.134   5.528   2.403
  402PJ2     OB 5085   7.041   5.416   2.427
  402PJ2     HB 5086   6.961   5.449   2.477
  402PJ2     OG 5087   7.234   5.516   2.294
  402PJ2     HG 5088   7.262   5.607   2.265
  402PJ2     OD 5089   7.218   5.562   2.536
  403POX     CD 5090   7.149   5.542   2.660
  403POX     CE 5091   7.238   5.549   2.785
  403POX     OE 5092   7.166   5.525   2.906
  403POX    C1A 5093   7.130   5.402   2.940
  403POX    O1A 5094   7.134   5.309   2.859
  403POX    C1B 5095   7.075   5.397   3.078
  403POX    C1C 5096   6.976   5.282   3.103
  403POX    C1D 5097   6.915   5.290   3.243
  403POX    C1E 5098   7.021   5.272   3.352
  403POX    C1F 5099   6.964   5.276   3.495
  403POX    C1G 5100   6.872   5.157   3.523
  403POX    C1H 5101   6.841   5.144   3.672
  403POX    C1I 5102   6.753   5.021   3.696
  403POX    C1J 5103   6.764   4.940   3.801
  403POX    C1K 5104   6.867   4.957   3.914
  403POX    C1L 5105   6.907   4.821   3.970
  403POX    C1M 5106   7.000   4.836   4.091
  403POX    C1N 5107   7.044   4.699   4.143
  403POX    C1O 5108   7.125   4.708   4.273
  403POX    C1P 5109   7.259   4.778   4.255
  403POX    C1Q 5110   7.335   4.785   4.388
  403POX    C1R 5111   7.469   4.856   4.372
  403POX     CZ 5112   7.309   5.684   2.778
  403POX     OZ 5113   7.385   5.731   2.890
  403POX    C2A 5114   7.511   5.767   2.870
  403POX    O2A 5115   7.576   5.720   2.777
  403POX    C2B 5116   7.568   5.845   2.982
  403POX    C2C 5117   7.550   5.995   2.959
  403POX    C2D 5118   7.610   6.082   3.070
  403POX    C2E 5119   7.539   6.063   3.204
  403POX    C2F 5120   7.590   6.157   3.314
  403POX    C2G 5121   7.735   6.131   3.357
  403POX    C2H 5122   7.752   5.995   3.425
  403POX    C2I 5123   7.899   5.969   3.461
  403POX    C2J 5124   7.945   6.048   3.584
  403POX    C2K 5125   8.097   6.039   3.599
  403POX    C2L 5126   8.147   6.091   3.733
  403POX    C2M 5127   8.120   5.990   3.846
  403POX    C2N 5128   8.176   6.037   3.980
  403POX    C2O 5129   8.093   6.147   4.046
  403POX    C2P 5130   7.960   6.093   4.100
  404CHL    CN1 5131   6.490   2.045   1.803
  404CHL    CN2 5132   6.569   1.908   1.979
  404CHL    CN3 5133   6.577   2.145   2.000
  404CHL    NTM 5134   6.594   2.033   1.906
  404CHL     CB 5135   6.725   2.031   1.840
  405PJ2     CA 5136   6.854   2.049   1.920
  405PJ2     OA 5137   6.871   1.960   2.031
  405PJ2      P 5138   6.989   2.016   2.125
  405PJ2     OB 5139   7.115   1.979   2.058
  405PJ2     HB 5140   7.103   1.894   2.008
  405PJ2     OG 5141   6.956   2.159   2.149
  405PJ2     HG 5142   6.857   2.171   2.145
  405PJ2     OD 5143   6.961   1.931   2.259
  406POX     CD 5144   7.026   1.981   2.376
  406POX     CE 5145   6.939   1.993   2.501
  406POX     OE 5146   7.014   2.045   2.611
  406POX    C1A 5147   7.006   2.175   2.639
  406POX    O1A 5148   6.936   2.251   2.572
  406POX    C1B 5149   7.084   2.214   2.758
  406POX    C1C 5150   6.992   2.242   2.877
  406POX    C1D 5151   7.066   2.302   2.996
  406POX    C1E 5152   7.152   2.202   3.073
  406POX    C1F 5153   7.070   2.098   3.149
  406POX    C1G 5154   6.989   2.158   3.264
  406POX    C1H 5155   6.900   2.051   3.328
  406POX    C1I 5156   6.820   2.107   3.446
  406POX    C1J 5157   6.773   2.031   3.544
  406POX    C1K 5158   6.793   1.880   3.549
  406POX    C1L 5159   6.801   1.829   3.693
  406POX    C1M 5160   6.840   1.681   3.696
  406POX    C1N 5161   6.857   1.632   3.840
  406POX    C1O 5162   6.910   1.488   3.842
  406POX    C1P 5163   6.933   1.436   3.984
  406POX    C1Q 5164   7.045   1.510   4.057
  406POX    C1R 5165   7.066   1.453   4.197
  406POX     CZ 5166   6.877   1.857   2.531
  406POX     OZ 5167   6.788   1.858   2.644
  406POX    C2A 5168   6.751   1.741   2.695
  406POX    O2A 5169   6.767   1.635   2.635
  406POX    C2B 5170   6.679   1.756   2.824
  406POX    C2C 5171   6.527   1.756   2.808
  406POX    C2D 5172   6.457   1.759   2.944
  406POX    C2E 5173   6.483   1.630   3.023
  406POX    C2F 5174   6.444   1.647   3.170
  406POX    C2G 5175   6.483   1.522   3.250
  406POX    C2H 5176   6.473   1.544   3.401
  406POX    C2I 5177   6.329   1.552   3.452
  406POX    C2J 5178   6.323   1.561   3.604
  406POX    C2K 5179   6.380   1.437   3.672
  406POX    C2L 5180   6.371   1.448   3.824
  406POX    C2M 5181   6.444   1.334   3.896
  406POX    C2N 5182   6.380   1.197   3.872
  406POX    C2O 5183   6.458   1.088   3.945
  406POX    C2P 5184   6.399   0.950   3.917
  407CHL    CN1 5185   8.275   6.671   2.190
  407CHL    CN2 5186   8.069   6.729   2.089
  407CHL    CN3 5187   8.240   6.626   1.961
  407CHL    NTM 5188   8.175   6.627   2.093
  407CHL     CB 5189   8.120   6.492   2.115
  408PJ2     CA 5190   8.091   6.431   2.252
  408PJ2     OA 5191   8.204   6.414   2.337
  408PJ2      P 5192   8.164   6.344   2.476
  408PJ2     OB 5193   8.081   6.227   2.442
  408PJ2     HB 5194   8.028   6.245   2.359
  408PJ2     OG 5195   8.282   6.327   2.563
  408PJ2     HG 5196   8.346   6.403   2.548
  408PJ2     OD 5197   8.069   6.455   2.544
  409POX     CD 5198   8.132   6.576   2.585
  409POX     CE 5199   8.079   6.629   2.719
  409POX     OE 5200   8.108   6.768   2.740
  409POX    C1A 5201   8.041   6.859   2.671
  409POX    O1A 5202   7.953   6.825   2.592
  409POX    C1B 5203   8.078   6.998   2.706
  409POX    C1C 5204   7.958   7.082   2.751
  409POX    C1D 5205   7.892   7.031   2.880
  409POX    C1E 5206   7.977   7.057   3.004
  409POX    C1F 5207   7.903   7.008   3.129
  409POX    C1G 5208   7.976   7.047   3.257
  409POX    C1H 5209   7.898   6.999   3.380
  409POX    C1I 5210   7.962   7.051   3.509
  409POX    C1J 5211   7.940   7.001   3.630
  409POX    C1K 5212   7.849   6.881   3.659
  409POX    C1L 5213   7.771   6.904   3.789
  409POX    C1M 5214   7.706   6.778   3.845
  409POX    C1N 5215   7.603   6.715   3.751
  409POX    C1O 5216   7.535   6.593   3.814
  409POX    C1P 5217   7.630   6.477   3.842
  409POX    C1Q 5218   7.556   6.363   3.911
  409POX    C1R 5219   7.650   6.246   3.940
  409POX     CZ 5220   8.142   6.536   2.822
  409POX     OZ 5221   8.081   6.525   2.951
  409POX    C2A 5222   8.143   6.445   3.038
  409POX    O2A 5223   8.249   6.390   3.009
  409POX    C2B 5224   8.068   6.425   3.164
  409POX    C2C 5225   8.115   6.517   3.277
  409POX    C2D 5226   8.044   6.478   3.407
  409POX    C2E 5227   8.096   6.561   3.524
  409POX    C2F 5228   8.037   6.511   3.657
  409POX    C2G 5229   8.097   6.589   3.774
  409POX    C2H 5230   8.046   6.536   3.909
  409POX    C2I 5231   8.111   6.614   4.023
  409POX    C2J 5232   8.070   6.564   4.161
  409POX    C2K 5233   7.925   6.594   4.199
  409POX    C2L 5234   7.898   6.744   4.211
  409POX    C2M 5235   7.757   6.774   4.265
  409POX    C2N 5236   7.745   6.750   4.415
  409POX    C2O 5237   7.822   6.855   4.496
  409POX    C2P 5238   7.808   6.830   4.647
  410CHL    CN1 5239   2.347   3.924   2.096
  410CHL    CN2 5240   2.394   4.006   2.315
  410CHL    CN3 5241   2.573   3.939   2.170
  410CHL    NTM 5242   2.436   3.909   2.213
  410CHL     CB 5243   2.419   3.771   2.260
  411PJ2     CA 5244   2.508   3.709   2.368
  411PJ2     OA 5245   2.518   3.782   2.490
  411PJ2      P 5246   2.560   3.691   2.616
  411PJ2     OB 5247   2.651   3.583   2.572
  411PJ2     HB 5248   2.628   3.556   2.479
  411PJ2     OG 5249   2.604   3.779   2.727
  411PJ2     HG 5250   2.552   3.865   2.723
  411PJ2     OD 5251   2.419   3.624   2.655
  412POX     CD 5252   2.324   3.710   2.719
  412POX     CE 5253   2.188   3.649   2.751
  412POX     OE 5254   2.104   3.740   2.824
  412POX    C1A 5255   2.040   3.836   2.758
  412POX    O1A 5256   2.065   3.859   2.640
  412POX    C1B 5257   1.952   3.920   2.843
  412POX    C1C 5258   2.030   4.034   2.907
  412POX    C1D 5259   2.090   3.996   3.043
  412POX    C1E 5260   1.985   4.010   3.154
  412POX    C1F 5261   2.038   3.956   3.287
  412POX    C1G 5262   1.948   4.004   3.402
  412POX    C1H 5263   1.978   3.937   3.536
  412POX    C1I 5264   2.121   3.956   3.586
  412POX    C1J 5265   2.177   3.876   3.677
  412POX    C1K 5266   2.102   3.762   3.746
  412POX    C1L 5267   2.180   3.630   3.747
  412POX    C1M 5268   2.180   3.561   3.611
  412POX    C1N 5269   2.249   3.425   3.618
  412POX    C1O 5270   2.245   3.354   3.482
  412POX    C1P 5271   2.312   3.217   3.490
  412POX    C1Q 5272   2.310   3.144   3.355
  412POX    C1R 5273   2.399   3.211   3.250
  412POX     CZ 5274   2.216   3.518   2.823
  412POX     OZ 5275   2.113   3.432   2.872
  412POX    C2A 5276   2.152   3.316   2.925
  412POX    O2A 5277   2.270   3.282   2.924
  412POX    C2B 5278   2.042   3.241   2.989
  412POX    C2C 5279   2.078   3.095   3.014
  412POX    C2D 5280   1.974   3.022   3.099
  412POX    C2E 5281   2.021   2.879   3.125
  412POX    C2F 5282   1.924   2.801   3.214
  412POX    C2G 5283   1.975   2.659   3.240
  412POX    C2H 5284   1.879   2.579   3.328
  412POX    C2I 5285   1.873   2.631   3.471
  412POX    C2J 5286   1.773   2.551   3.555
  412POX    C2K 5287   1.768   2.602   3.699
  412POX    C2L 5288   1.665   2.523   3.780
  412POX    C2M 5289   1.661   2.571   3.925
  412POX    C2N 5290   1.556   2.493   4.005
  412POX    C2O 5291   1.555   2.537   4.151
  412POX    C2P 5292   1.455   2.453   4.232
  413CHL    CN1 5293   0.874   7.205   2.202
  413CHL    CN2 5294   0.951   7.036   2.057
  413CHL    CN3 5295   1.102   7.130   2.217
  413CHL    NTM 5296   0.991   7.160   2.125
  413CHL     CB 5297   1.032   7.256   2.021
  414PJ2     CA 5298   1.048   7.405   2.053
  414PJ2     OA 5299   1.138   7.437   2.159
  414PJ2      P 5300   1.125   7.594   2.192
  414PJ2     OB 5301   1.170   7.666   2.071
  414PJ2     HB 5302   1.245   7.615   2.027
  414PJ2     OG 5303   0.986   7.617   2.238
  414PJ2     HG 5304   0.956   7.539   2.293
  414PJ2     OD 5305   1.230   7.624   2.311
  415POX     CD 5306   1.189   7.579   2.440
  415POX     CE 5307   1.267   7.643   2.555
  415POX     OE 5308   1.255   7.570   2.677
  415POX    C1A 5309   1.341   7.472   2.700
  415POX    O1A 5310   1.415   7.431   2.609
  415POX    C1B 5311   1.323   7.407   2.832
  415POX    C1C 5312   1.455   7.349   2.884
  415POX    C1D 5313   1.435   7.277   3.018
  415POX    C1E 5314   1.569   7.221   3.066
  415POX    C1F 5315   1.561   7.148   3.200
  415POX    C1G 5316   1.528   7.243   3.315
  415POX    C1H 5317   1.542   7.173   3.450
  415POX    C1I 5318   1.512   7.270   3.565
  415POX    C1J 5319   1.477   7.230   3.687
  415POX    C1K 5320   1.464   7.083   3.727
  415POX    C1L 5321   1.552   7.051   3.847
  415POX    C1M 5322   1.546   6.902   3.881
  415POX    C1N 5323   1.636   6.866   3.999
  415POX    C1O 5324   1.785   6.883   3.965
  415POX    C1P 5325   1.875   6.854   4.085
  415POX    C1Q 5326   1.877   6.707   4.127
  415POX    C1R 5327   1.948   6.619   4.024
  415POX     CZ 5328   1.231   7.792   2.557
  415POX     OZ 5329   1.291   7.868   2.662
  415POX    C2A 5330   1.286   8.000   2.653
  415POX    O2A 5331   1.284   8.055   2.543
  415POX    C2B 5332   1.323   8.066   2.780
  415POX    C2C 5333   1.203   8.077   2.875
  415POX    C2D 5334   1.245   8.128   3.013
  415POX    C2E 5335   1.332   8.026   3.087
  415POX    C2F 5336   1.382   8.084   3.220
  415POX    C2G 5337   1.474   7.985   3.292
  415POX    C2H 5338   1.537   8.048   3.416
  415POX    C2I 5339   1.435   8.079   3.525
  415POX    C2J 5340   1.498   8.160   3.638
  415POX    C2K 5341   1.393   8.198   3.742
  415POX    C2L 5342   1.449   8.298   3.843
  415POX    C2M 5343   1.339   8.344   3.940
  415POX    C2N 5344   1.391   8.450   4.037
  415POX    C2O 5345   1.279   8.494   4.132
  415POX    C2P 5346   1.329   8.601   4.229
  416CHL    CN1 5347   8.003   2.768   2.475
  416CHL    CN2 5348   8.240   2.790   2.447
  416CHL    CN3 5349   8.114   2.659   2.296
  416CHL    NTM 5350   8.111   2.782   2.377
  416CHL     CB 5351   8.088   2.896   2.287
  417PJ2     CA 5352   8.080   3.040   2.340
  417PJ2     OA 5353   8.200   3.087   2.403
  417PJ2      P 5354   8.176   3.229   2.476
  417PJ2     OB 5355   8.228   3.333   2.385
  417PJ2     HB 5356   8.306   3.296   2.333
  417PJ2     OG 5357   8.035   3.238   2.519
  417PJ2     HG 5358   8.001   3.147   2.543
  417PJ2     OD 5359   8.268   3.213   2.607
  418POX     CD 5360   8.232   3.108   2.697
  418POX     CE 5361   8.338   3.084   2.806
  418POX     OE 5362   8.328   2.955   2.866
  418POX    C1A 5363   8.443   2.890   2.882
  418POX    O1A 5364   8.539   2.917   2.810
  418POX    C1B 5365   8.435   2.775   2.974
  418POX    C1C 5366   8.514   2.807   3.102
  418POX    C1D 5367   8.498   2.696   3.207
  418POX    C1E 5368   8.585   2.721   3.330
  418POX    C1F 5369   8.548   2.849   3.405
  418POX    C1G 5370   8.633   2.863   3.531
  418POX    C1H 5371   8.602   2.994   3.604
  418POX    C1I 5372   8.678   3.003   3.737
  418POX    C1J 5373   8.623   2.981   3.855
  418POX    C1K 5374   8.474   2.950   3.873
  418POX    C1L 5375   8.427   2.980   4.016
  418POX    C1M 5376   8.275   2.975   4.029
  418POX    C1N 5377   8.216   2.838   3.999
  418POX    C1O 5378   8.063   2.842   4.011
  418POX    C1P 5379   8.000   2.709   3.969
  418POX    C1Q 5380   7.848   2.710   3.984
  418POX    C1R 5381   7.780   2.809   3.888
  418POX     CZ 5382   8.331   3.202   2.903
  418POX     OZ 5383   8.427   3.198   3.009
  418POX    C2A 5384   8.435   3.304   3.089
  418POX    O2A 5385   8.361   3.401   3.074
  418POX    C2B 5386   8.541   3.289   3.191
  418POX    C2C 5387   8.513   3.366   3.320
  418POX    C2D 5388   8.634   3.356   3.413
  418POX    C2E 5389   8.617   3.444   3.538
  418POX    C2F 5390   8.750   3.451   3.613
  418POX    C2G 5391   8.748   3.556   3.725
  418POX    C2H 5392   8.891   3.587   3.769
  418POX    C2I 5393   8.897   3.700   3.872
  418POX    C2J 5394   8.852   3.659   4.012
  418POX    C2K 5395   8.956   3.568   4.079
  418POX    C2L 5396   8.920   3.532   4.223
  418POX    C2M 5397   8.919   3.655   4.315
  418POX    C2N 5398   8.897   3.618   4.461
  418POX    C2O 5399   9.019   3.548   4.521
  418POX    C2P 5400   8.997   3.512   4.668
  419CHL    CN1 5401   2.588   5.491   3.023
  419CHL    CN2 5402   2.675   5.520   3.243
  419CHL    CN3 5403   2.752   5.657   3.062
  419CHL    NTM 5404   2.710   5.521   3.100
  419CHL     CB 5405   2.811   5.420   3.067
  420PJ2     CA 5406   2.945   5.416   3.141
  420PJ2     OA 5407   3.026   5.532   3.125
  420PJ2      P 5408   3.142   5.540   3.237
  420PJ2     OB 5409   3.191   5.404   3.267
  420PJ2     HB 5410   3.118   5.338   3.249
  420PJ2     OG 5411   3.238   5.648   3.206
  420PJ2     HG 5412   3.192   5.721   3.156
  420PJ2     OD 5413   3.049   5.583   3.361
  421POX     CD 5414   3.035   5.724   3.385
  421POX     CE 5415   2.915   5.759   3.473
  421POX     OE 5416   2.907   5.900   3.497
  421POX    C1A 5417   2.843   5.978   3.410
  421POX    O1A 5418   2.789   5.929   3.311
  421POX    C1B 5419   2.842   6.121   3.447
  421POX    C1C 5420   2.776   6.145   3.583
  421POX    C1D 5421   2.786   6.292   3.626
  421POX    C1E 5422   2.735   6.314   3.768
  421POX    C1F 5423   2.822   6.244   3.873
  421POX    C1G 5424   2.776   6.278   4.015
  421POX    C1H 5425   2.865   6.208   4.118
  421POX    C1I 5426   2.834   6.252   4.261
  421POX    C1J 5427   2.760   6.183   4.348
  421POX    C1K 5428   2.693   6.049   4.318
  421POX    C1L 5429   2.542   6.066   4.302
  421POX    C1M 5430   2.471   5.935   4.266
  421POX    C1N 5431   2.502   5.885   4.125
  421POX    C1O 5432   2.443   5.976   4.017
  421POX    C1P 5433   2.475   5.924   3.877
  421POX    C1Q 5434   2.413   6.013   3.769
  421POX    C1R 5435   2.438   5.954   3.630
  421POX     CZ 5436   2.922   5.674   3.600
  421POX     OZ 5437   2.806   5.669   3.683
  421POX    C2A 5438   2.708   5.583   3.654
  421POX    O2A 5439   2.715   5.508   3.557
  421POX    C2B 5440   2.595   5.587   3.749
  421POX    C2C 5441   2.613   5.485   3.862
  421POX    C2D 5442   2.492   5.484   3.957
  421POX    C2E 5443   2.506   5.370   4.057
  421POX    C2F 5444   2.387   5.359   4.153
  421POX    C2G 5445   2.404   5.233   4.239
  421POX    C2H 5446   2.296   5.215   4.347
  421POX    C2I 5447   2.304   5.323   4.455
  421POX    C2J 5448   2.220   5.284   4.578
  421POX    C2K 5449   2.220   5.397   4.680
  421POX    C2L 5450   2.160   5.356   4.815
  421POX    C2M 5451   2.252   5.263   4.893
  421POX    C2N 5452   2.194   5.227   5.030
  421POX    C2O 5453   2.290   5.138   5.108
  421POX    C2P 5454   2.233   5.101   5.245
  422CHL    CN1 5455   3.764   7.212   2.032
  422CHL    CN2 5456   3.756   6.978   1.985
  422CHL    CN3 5457   3.936   7.071   2.111
  422CHL    NTM 5458   3.791   7.079   2.087
  422CHL     CB 5459   3.711   7.064   2.209
  423PJ2     CA 5460   3.712   6.934   2.290
  423PJ2     OA 5461   3.843   6.900   2.336
  423PJ2      P 5462   3.855   6.758   2.411
  423PJ2     OB 5463   3.753   6.671   2.346
  423PJ2     HB 5464   3.676   6.727   2.316
  423PJ2     OG 5465   3.999   6.729   2.402
  423PJ2     HG 5466   4.051   6.814   2.403
  423PJ2     OD 5467   3.808   6.796   2.560
  424POX     CD 5468   3.824   6.693   2.658
  424POX     CE 5469   3.786   6.735   2.800
  424POX     OE 5470   3.801   6.633   2.899
  424POX    C1A 5471   3.922   6.600   2.943
  424POX    O1A 5472   4.022   6.625   2.876
  424POX    C1B 5473   3.920   6.517   3.066
  424POX    C1C 5474   3.987   6.586   3.184
  424POX    C1D 5475   3.917   6.716   3.225
  424POX    C1E 5476   3.992   6.788   3.337
  424POX    C1F 5477   3.933   6.927   3.359
  424POX    C1G 5478   4.010   7.008   3.464
  424POX    C1H 5479   3.983   6.964   3.608
  424POX    C1I 5480   3.845   7.008   3.657
  424POX    C1J 5481   3.792   6.970   3.773
  424POX    C1K 5482   3.863   6.880   3.874
  424POX    C1L 5483   3.833   6.925   4.017
  424POX    C1M 5484   3.902   6.835   4.119
  424POX    C1N 5485   3.881   6.889   4.261
  424POX    C1O 5486   3.949   6.801   4.365
  424POX    C1P 5487   3.941   6.861   4.506
  424POX    C1Q 5488   3.799   6.866   4.561
  424POX    C1R 5489   3.797   6.923   4.703
  424POX     CZ 5490   3.642   6.784   2.787
  424POX     OZ 5491   3.574   6.846   2.897
  424POX    C2A 5492   3.444   6.869   2.878
  424POX    O2A 5493   3.388   6.833   2.775
  424POX    C2B 5494   3.379   6.941   2.990
  424POX    C2C 5495   3.362   7.089   2.956
  424POX    C2D 5496   3.303   7.171   3.071
  424POX    C2E 5497   3.157   7.135   3.103
  424POX    C2F 5498   3.103   7.229   3.211
  424POX    C2G 5499   2.959   7.200   3.252
  424POX    C2H 5500   2.945   7.064   3.321
  424POX    C2I 5501   2.807   7.043   3.383
  424POX    C2J 5502   2.787   7.128   3.509
  424POX    C2K 5503   2.655   7.091   3.578
  424POX    C2L 5504   2.636   7.172   3.707
  424POX    C2M 5505   2.509   7.134   3.782
  424POX    C2N 5506   2.516   6.992   3.841
  424POX    C2O 5507   2.389   6.955   3.919
  424POX    C2P 5508   2.267   6.940   3.829
  425CHL    CN1 5509   6.021   7.201   2.209
  425CHL    CN2 5510   6.052   7.059   2.396
  425CHL    CN3 5511   6.012   7.289   2.432
  425CHL    NTM 5512   5.977   7.175   2.347
  425CHL     CB 5513   5.833   7.145   2.353
  426PJ2     CA 5514   5.730   7.239   2.288
  426PJ2     OA 5515   5.728   7.374   2.334
  426PJ2      P 5516   5.625   7.459   2.244
  426PJ2     OB 5517   5.703   7.485   2.120
  426PJ2     HB 5518   5.799   7.496   2.144
  426PJ2     OG 5519   5.502   7.378   2.232
  426PJ2     HG 5520   5.484   7.331   2.319
  426PJ2     OD 5521   5.603   7.598   2.322
  427POX     CD 5522   5.548   7.587   2.453
  427POX     CE 5523   5.505   7.722   2.511
  427POX     OE 5524   5.543   7.737   2.648
  427POX    C1A 5525   5.583   7.859   2.685
  427POX    O1A 5526   5.615   7.943   2.601
  427POX    C1B 5527   5.598   7.872   2.832
  427POX    C1C 5528   5.535   8.002   2.883
  427POX    C1D 5529   5.536   8.004   3.036
  427POX    C1E 5530   5.481   8.136   3.089
  427POX    C1F 5531   5.473   8.133   3.242
  427POX    C1G 5532   5.420   8.267   3.296
  427POX    C1H 5533   5.403   8.262   3.448
  427POX    C1I 5534   5.355   8.397   3.500
  427POX    C1J 5535   5.374   8.440   3.625
  427POX    C1K 5536   5.442   8.356   3.733
  427POX    C1L 5537   5.518   8.444   3.832
  427POX    C1M 5538   5.573   8.364   3.950
  427POX    C1N 5539   5.680   8.263   3.909
  427POX    C1O 5540   5.728   8.183   4.029
  427POX    C1P 5541   5.835   8.081   3.988
  427POX    C1Q 5542   5.884   7.997   4.107
  427POX    C1R 5543   5.776   7.903   4.160
  427POX     CZ 5544   5.357   7.743   2.478
  427POX     OZ 5545   5.298   7.860   2.536
  427POX    C2A 5546   5.170   7.884   2.512
  427POX    O2A 5547   5.103   7.813   2.436
  427POX    C2B 5548   5.117   8.001   2.585
  427POX    C2C 5549   5.057   7.959   2.719
  427POX    C2D 5550   4.990   8.078   2.788
  427POX    C2E 5551   4.935   8.045   2.927
  427POX    C2F 5552   5.046   8.016   3.028
  427POX    C2G 5553   4.989   7.998   3.169
  427POX    C2H 5554   5.103   7.972   3.268
  427POX    C2I 5555   5.056   7.962   3.413
  427POX    C2J 5556   5.004   8.095   3.469
  427POX    C2K 5557   4.977   8.087   3.619
  427POX    C2L 5558   4.862   7.993   3.654
  427POX    C2M 5559   4.851   7.973   3.805
  427POX    C2N 5560   4.735   7.879   3.839
  427POX    C2O 5561   4.730   7.842   3.987
  427POX    C2P 5562   4.846   7.750   4.027
  428CHL    CN1 5563   0.662   7.958   2.056
  428CHL    CN2 5564   0.875   8.060   2.077
  428CHL    CN3 5565   0.804   7.980   1.864
  428CHL    NTM 5566   0.801   7.953   2.008
  428CHL     CB 5567   0.866   7.825   2.041
  429PJ2     CA 5568   0.822   7.692   1.980
  429PJ2     OA 5569   0.682   7.666   1.994
  429PJ2      P 5570   0.644   7.512   2.023
  429PJ2     OB 5571   0.496   7.510   2.017
  429PJ2     HB 5572   0.461   7.596   2.053
  429PJ2     OG 5573   0.727   7.428   1.933
  429PJ2     HG 5574   0.817   7.471   1.921
  429PJ2     OD 5575   0.694   7.482   2.173
  430POX     CD 5576   0.612   7.532   2.280
  430POX     CE 5577   0.645   7.472   2.417
  430POX     OE 5578   0.556   7.520   2.518
  430POX    C1A 5579   0.529   7.436   2.618
  430POX    O1A 5580   0.569   7.320   2.614
  430POX    C1B 5581   0.449   7.496   2.728
  430POX    C1C 5582   0.536   7.511   2.853
  430POX    C1D 5583   0.462   7.583   2.966
  430POX    C1E 5584   0.554   7.604   3.087
  430POX    C1F 5585   0.586   7.473   3.158
  430POX    C1G 5586   0.696   7.492   3.262
  430POX    C1H 5587   0.719   7.364   3.342
  430POX    C1I 5588   0.836   7.377   3.440
  430POX    C1J 5589   0.824   7.412   3.568
  430POX    C1K 5590   0.691   7.443   3.637
  430POX    C1L 5591   0.696   7.566   3.728
  430POX    C1M 5592   0.658   7.697   3.659
  430POX    C1N 5593   0.765   7.755   3.566
  430POX    C1O 5594   0.718   7.884   3.500
  430POX    C1P 5595   0.825   7.939   3.406
  430POX    C1Q 5596   0.780   8.070   3.342
  430POX    C1R 5597   0.887   8.123   3.246
  430POX     CZ 5598   0.793   7.499   2.443
  430POX     OZ 5599   0.848   7.464   2.570
  430POX    C2A 5600   0.875   7.337   2.598
  430POX    O2A 5601   0.876   7.250   2.511
  430POX    C2B 5602   0.921   7.319   2.737
  430POX    C2C 5603   0.854   7.200   2.806
  430POX    C2D 5604   0.891   7.195   2.954
  430POX    C2E 5605   0.823   7.081   3.029
  430POX    C2F 5606   0.670   7.095   3.029
  430POX    C2G 5607   0.604   6.990   3.118
  430POX    C2H 5608   0.451   6.992   3.107
  430POX    C2I 5609   0.391   7.122   3.160
  430POX    C2J 5610   0.239   7.124   3.139
  430POX    C2K 5611   0.180   7.258   3.183
  430POX    C2L 5612   0.029   7.261   3.156
  430POX    C2M 5613  -0.032   7.396   3.190
  430POX    C2N 5614  -0.182   7.398   3.157
  430POX    C2O 5615  -0.247   7.533   3.185
  430POX    C2P 5616  -0.195   7.643   3.092
  431CHL    CN1 5617   7.573   0.519   1.981
  431CHL    CN2 5618   7.592   0.747   1.920
  431CHL    CN3 5619   7.772   0.638   2.033
  431CHL    NTM 5620   7.626   0.649   2.024
  431CHL     CB 5621   7.563   0.684   2.152
  432PJ2     CA 5622   7.617   0.800   2.237
  432PJ2     OA 5623   7.618   0.927   2.170
  432PJ2      P 5624   7.739   1.019   2.223
  432PJ2     OB 5625   7.859   0.934   2.227
  432PJ2     HB 5626   7.833   0.839   2.244
  432PJ2     OG 5627   7.735   1.145   2.145
  432PJ2     HG 5628   7.641   1.166   2.120
  432PJ2     OD 5629   7.693   1.047   2.375
  433POX     CD 5630   7.766   1.149   2.443
  433POX     CE 5631   7.732   1.160   2.592
  433POX     OE 5632   7.773   1.284   2.648
  433POX    C1A 5633   7.687   1.385   2.640
  433POX    O1A 5634   7.571   1.363   2.604
  433POX    C1B 5635   7.740   1.512   2.695
  433POX    C1C 5636   7.635   1.602   2.761
  433POX    C1D 5637   7.547   1.676   2.660
  433POX    C1E 5638   7.436   1.757   2.727
  433POX    C1F 5639   7.332   1.667   2.794
  433POX    C1G 5640   7.221   1.750   2.859
  433POX    C1H 5641   7.123   1.659   2.935
  433POX    C1I 5642   7.017   1.743   3.005
  433POX    C1J 5643   6.957   1.710   3.119
  433POX    C1K 5644   6.984   1.582   3.198
  433POX    C1L 5645   6.876   1.478   3.171
  433POX    C1M 5646   6.882   1.358   3.266
  433POX    C1N 5647   6.850   1.397   3.410
  433POX    C1O 5648   6.831   1.276   3.502
  433POX    C1P 5649   6.702   1.200   3.470
  433POX    C1Q 5650   6.676   1.084   3.567
  433POX    C1R 5651   6.780   0.973   3.555
  433POX     CZ 5652   7.781   1.032   2.661
  433POX     OZ 5653   7.745   1.018   2.799
  433POX    C2A 5654   7.757   0.898   2.854
  433POX    O2A 5655   7.780   0.798   2.787
  433POX    C2B 5656   7.732   0.898   3.000
  433POX    C2C 5657   7.584   0.875   3.034
  433POX    C2D 5658   7.561   0.867   3.185
  433POX    C2E 5659   7.616   0.736   3.242
  433POX    C2F 5660   7.615   0.732   3.395
  433POX    C2G 5661   7.475   0.727   3.457
  433POX    C2H 5662   7.488   0.698   3.607
  433POX    C2I 5663   7.355   0.682   3.680
  433POX    C2J 5664   7.288   0.816   3.710
  433POX    C2K 5665   7.168   0.794   3.802
  433POX    C2L 5666   7.106   0.927   3.847
  433POX    C2M 5667   6.997   0.901   3.951
  433POX    C2N 5668   6.941   1.031   4.008
  433POX    C2O 5669   6.841   1.001   4.120
  433POX    C2P 5670   6.785   1.129   4.181
  434CHL    CN1 5671   2.107   5.944   1.969
  434CHL    CN2 5672   2.318   5.962   2.074
  434CHL    CN3 5673   2.253   5.759   1.965
  434CHL    NTM 5674   2.206   5.870   2.049
  434CHL     CB 5675   2.142   5.827   2.174
  435PJ2     CA 5676   2.217   5.743   2.277
  435PJ2     OA 5677   2.256   5.612   2.235
  435PJ2      P 5678   2.368   5.548   2.331
  435PJ2     OB 5679   2.415   5.430   2.255
  435PJ2     HB 5680   2.338   5.390   2.205
  435PJ2     OG 5681   2.463   5.658   2.359
  435PJ2     HG 5682   2.414   5.745   2.362
  435PJ2     OD 5683   2.288   5.509   2.465
  436POX     CD 5684   2.289   5.371   2.501
  436POX     CE 5685   2.267   5.350   2.651
  436POX     OE 5686   2.315   5.222   2.695
  436POX    C1A 5687   2.441   5.216   2.739
  436POX    O1A 5688   2.506   5.319   2.758
  436POX    C1B 5689   2.486   5.078   2.766
  436POX    C1C 5690   2.598   5.069   2.871
  436POX    C1D 5691   2.636   4.923   2.896
  436POX    C1E 5692   2.523   4.847   2.966
  436POX    C1F 5693   2.546   4.696   2.974
  436POX    C1G 5694   2.667   4.657   3.059
  436POX    C1H 5695   2.669   4.506   3.081
  436POX    C1I 5696   2.790   4.463   3.165
  436POX    C1J 5697   2.784   4.372   3.261
  436POX    C1K 5698   2.655   4.302   3.304
  436POX    C1L 5699   2.682   4.153   3.329
  436POX    C1M 5700   2.555   4.076   3.366
  436POX    C1N 5701   2.584   3.926   3.359
  436POX    C1O 5702   2.461   3.843   3.396
  436POX    C1P 5703   2.484   3.694   3.372
  436POX    C1Q 5704   2.595   3.636   3.460
  436POX    C1R 5705   2.621   3.489   3.426
  436POX     CZ 5706   2.123   5.389   2.685
  436POX     OZ 5707   2.093   5.397   2.824
  436POX    C2A 5708   1.978   5.456   2.858
  436POX    O2A 5709   1.924   5.535   2.782
  436POX    C2B 5710   1.945   5.437   3.001
  436POX    C2C 5711   1.795   5.445   3.028
  436POX    C2D 5712   1.761   5.426   3.176
  436POX    C2E 5713   1.814   5.539   3.264
  436POX    C2F 5714   1.787   5.515   3.413
  436POX    C2G 5715   1.638   5.521   3.449
  436POX    C2H 5716   1.613   5.484   3.595
  436POX    C2I 5717   1.666   5.589   3.693
  436POX    C2J 5718   1.662   5.541   3.839
  436POX    C2K 5719   1.520   5.519   3.892
  436POX    C2L 5720   1.524   5.466   4.035
  436POX    C2M 5721   1.383   5.436   4.086
  436POX    C2N 5722   1.388   5.372   4.225
  436POX    C2O 5723   1.247   5.336   4.273
  436POX    C2P 5724   1.251   5.271   4.411
  437CHL    CN1 5725   2.001   1.742   1.926
  437CHL    CN2 5726   1.864   1.565   2.007
  437CHL    CN3 5727   1.769   1.731   1.863
  437CHL    NTM 5728   1.865   1.708   1.972
  437CHL     CB 5729   1.828   1.783   2.093
  438PJ2     CA 5730   1.814   1.935   2.092
  438PJ2     OA 5731   1.929   2.010   2.053
  438PJ2      P 5732   1.904   2.169   2.060
  438PJ2     OB 5733   1.902   2.210   1.918
  438PJ2     HB 5734   1.961   2.149   1.865
  438PJ2     OG 5735   1.785   2.196   2.144
  438PJ2     HG 5736   1.783   2.131   2.220
  438PJ2     OD 5737   2.041   2.224   2.122
  439POX     CD 5738   2.076   2.179   2.253
  439POX     CE 5739   2.216   2.221   2.296
  439POX     OE 5740   2.265   2.138   2.402
  439POX    C1A 5741   2.394   2.144   2.433
  439POX    O1A 5742   2.474   2.170   2.343
  439POX    C1B 5743   2.427   2.083   2.563
  439POX    C1C 5744   2.391   2.178   2.677
  439POX    C1D 5745   2.413   2.116   2.815
  439POX    C1E 5746   2.366   2.214   2.923
  439POX    C1F 5747   2.383   2.158   3.064
  439POX    C1G 5748   2.330   2.259   3.167
  439POX    C1H 5749   2.335   2.203   3.309
  439POX    C1I 5750   2.274   2.302   3.408
  439POX    C1J 5751   2.200   2.266   3.513
  439POX    C1K 5752   2.168   2.120   3.545
  439POX    C1L 5753   2.145   2.096   3.695
  439POX    C1M 5754   2.012   2.152   3.744
  439POX    C1N 5755   1.995   2.125   3.894
  439POX    C1O 5756   1.857   2.165   3.946
  439POX    C1P 5757   1.746   2.077   3.886
  439POX    C1Q 5758   1.608   2.107   3.944
  439POX    C1R 5759   1.594   2.065   4.090
  439POX     CZ 5760   2.214   2.371   2.322
  439POX     OZ 5761   2.131   2.413   2.431
  439POX    C2A 5762   2.137   2.541   2.467
  439POX    O2A 5763   2.213   2.621   2.413
  439POX    C2B 5764   2.042   2.573   2.576
  439POX    C2C 5765   2.096   2.541   2.715
  439POX    C2D 5766   2.209   2.636   2.759
  439POX    C2E 5767   2.250   2.602   2.902
  439POX    C2F 5768   2.356   2.699   2.955
  439POX    C2G 5769   2.386   2.667   3.101
  439POX    C2H 5770   2.484   2.768   3.162
  439POX    C2I 5771   2.515   2.737   3.308
  439POX    C2J 5772   2.393   2.755   3.398
  439POX    C2K 5773   2.429   2.728   3.545
  439POX    C2L 5774   2.308   2.756   3.634
  439POX    C2M 5775   2.343   2.736   3.782
  439POX    C2N 5776   2.226   2.770   3.874
  439POX    C2O 5777   2.190   2.919   3.872
  439POX    C2P 5778   2.075   2.949   3.968
  440CHL    CN1 5779   1.368   3.302   2.201
  440CHL    CN2 5780   1.341   3.537   2.223
  440CHL    CN3 5781   1.295   3.391   2.408
  440CHL    NTM 5782   1.285   3.407   2.262
  440CHL     CB 5783   1.148   3.391   2.213
  441PJ2     CA 5784   1.029   3.473   2.265
  441PJ2     OA 5785   1.051   3.614   2.279
  441PJ2      P 5786   0.919   3.701   2.253
  441PJ2     OB 5787   0.949   3.842   2.285
  441PJ2     HB 5788   1.014   3.846   2.361
  441PJ2     OG 5789   0.868   3.672   2.117
  441PJ2     HG 5790   0.887   3.577   2.093
  441PJ2     OD 5791   0.815   3.641   2.359
  442POX     CD 5792   0.814   3.699   2.490
  442POX     CE 5793   0.724   3.621   2.587
  442POX     OE 5794   0.692   3.700   2.702
  442POX    C1A 5795   0.570   3.682   2.752
  442POX    O1A 5796   0.483   3.626   2.685
  442POX    C1B 5797   0.546   3.752   2.880
  442POX    C1C 5798   0.471   3.660   2.976
  442POX    C1D 5799   0.432   3.731   3.105
  442POX    C1E 5800   0.365   3.632   3.201
  442POX    C1F 5801   0.313   3.699   3.329
  442POX    C1G 5802   0.196   3.792   3.301
  442POX    C1H 5803   0.125   3.838   3.428
  442POX    C1I 5804   0.208   3.932   3.515
  442POX    C1J 5805   0.162   3.987   3.627
  442POX    C1K 5806   0.021   3.961   3.681
  442POX    C1L 5807   0.015   3.979   3.833
  442POX    C1M 5808  -0.125   3.945   3.884
  442POX    C1N 5809  -0.138   3.972   4.034
  442POX    C1O 5810  -0.281   3.941   4.080
  442POX    C1P 5811  -0.302   3.977   4.227
  442POX    C1Q 5812  -0.447   3.949   4.268
  442POX    C1R 5813  -0.471   3.988   4.414
  442POX     CZ 5814   0.794   3.489   2.618
  442POX     OZ 5815   0.725   3.400   2.706
  442POX    C2A 5816   0.799   3.319   2.781
  442POX    O2A 5817   0.922   3.324   2.781
  442POX    C2B 5818   0.718   3.229   2.865
  442POX    C2C 5819   0.663   3.298   2.990
  442POX    C2D 5820   0.770   3.331   3.094
  442POX    C2E 5821   0.705   3.400   3.215
  442POX    C2F 5822   0.805   3.420   3.328
  442POX    C2G 5823   0.737   3.484   3.449
  442POX    C2H 5824   0.831   3.486   3.570
  442POX    C2I 5825   0.761   3.542   3.694
  442POX    C2J 5826   0.853   3.530   3.815
  442POX    C2K 5827   0.783   3.577   3.943
  442POX    C2L 5828   0.876   3.558   4.063
  442POX    C2M 5829   0.808   3.600   4.194
  442POX    C2N 5830   0.903   3.578   4.312
  442POX    C2O 5831   0.841   3.620   4.445
  442POX    C2P 5832   0.820   3.771   4.457
  443CHL    CN1 5833   0.901   5.340   2.458
  443CHL    CN2 5834   1.006   5.192   2.304
  443CHL    CN3 5835   0.850   5.350   2.223
  443CHL    NTM 5836   0.879   5.261   2.336
  443CHL     CB 5837   0.773   5.160   2.352
  444PJ2     CA 5838   0.636   5.197   2.409
  444PJ2     OA 5839   0.573   5.310   2.348
  444PJ2      P 5840   0.414   5.291   2.337
  444PJ2     OB 5841   0.359   5.403   2.257
  444PJ2     HB 5842   0.411   5.487   2.277
  444PJ2     OG 5843   0.390   5.152   2.291
  444PJ2     HG 5844   0.461   5.092   2.328
  444PJ2     OD 5845   0.363   5.301   2.489
  445POX     CD 5846   0.319   5.430   2.529
  445POX     CE 5847   0.272   5.443   2.675
  445POX     OE 5848   0.203   5.567   2.694
  445POX    C1A 5849   0.101   5.564   2.780
  445POX    O1A 5850   0.057   5.457   2.820
  445POX    C1B 5851   0.041   5.697   2.802
  445POX    C1C 5852   0.068   5.755   2.941
  445POX    C1D 5853  -0.020   5.691   3.047
  445POX    C1E 5854  -0.012   5.766   3.180
  445POX    C1F 5855   0.120   5.746   3.254
  445POX    C1G 5856   0.124   5.824   3.385
  445POX    C1H 5857   0.017   5.784   3.486
  445POX    C1I 5858   0.038   5.642   3.539
  445POX    C1J 5859  -0.008   5.598   3.657
  445POX    C1K 5860  -0.089   5.682   3.756
  445POX    C1L 5861  -0.180   5.589   3.836
  445POX    C1M 5862  -0.238   5.657   3.960
  445POX    C1N 5863  -0.314   5.554   4.043
  445POX    C1O 5864  -0.357   5.609   4.179
  445POX    C1P 5865  -0.421   5.500   4.266
  445POX    C1Q 5866  -0.320   5.391   4.306
  445POX    C1R 5867  -0.389   5.280   4.385
  445POX     CZ 5868   0.396   5.420   2.761
  445POX     OZ 5869   0.384   5.455   2.900
  445POX    C2A 5870   0.479   5.412   2.982
  445POX    O2A 5871   0.574   5.346   2.941
  445POX    C2B 5872   0.459   5.458   3.121
  445POX    C2C 5873   0.367   5.363   3.199
  445POX    C2D 5874   0.357   5.403   3.346
  445POX    C2E 5875   0.279   5.298   3.425
  445POX    C2F 5876   0.291   5.322   3.576
  445POX    C2G 5877   0.226   5.207   3.654
  445POX    C2H 5878   0.247   5.219   3.805
  445POX    C2I 5879   0.170   5.337   3.865
  445POX    C2J 5880   0.193   5.347   4.016
  445POX    C2K 5881   0.115   5.465   4.074
  445POX    C2L 5882   0.149   5.487   4.222
  445POX    C2M 5883   0.078   5.609   4.281
  445POX    C2N 5884   0.119   5.742   4.217
  445POX    C2O 5885   0.265   5.782   4.241
  445POX    C2P 5886   0.293   5.819   4.386
  446CHL    CN1 5887   7.147   3.511   2.086
  446CHL    CN2 5888   6.955   3.644   2.121
  446CHL    CN3 5889   6.937   3.406   2.123
  446CHL    NTM 5890   7.022   3.520   2.162
  446CHL     CB 5891   7.056   3.517   2.305
  447PJ2     CA 5892   6.947   3.521   2.413
  447PJ2     OA 5893   6.872   3.642   2.416
  447PJ2      P 5894   6.735   3.632   2.501
  447PJ2     OB 5895   6.667   3.760   2.474
  447PJ2     HB 5896   6.735   3.833   2.463
  447PJ2     OG 5897   6.671   3.505   2.460
  447PJ2     HG 5898   6.741   3.436   2.441
  447PJ2     OD 5899   6.784   3.623   2.654
  448POX     CD 5900   6.837   3.743   2.711
  448POX     CE 5901   6.877   3.736   2.859
  448POX     OE 5902   6.926   3.863   2.903
  448POX    C1A 5903   6.841   3.949   2.958
  448POX    O1A 5904   6.723   3.919   2.975
  448POX    C1B 5905   6.905   4.078   2.989
  448POX    C1C 5906   6.842   4.159   3.103
  448POX    C1D 5907   6.854   4.094   3.241
  448POX    C1E 5908   6.822   4.197   3.350
  448POX    C1F 5909   6.797   4.133   3.486
  448POX    C1G 5910   6.661   4.062   3.489
  448POX    C1H 5911   6.637   3.992   3.623
  448POX    C1I 5912   6.504   3.916   3.618
  448POX    C1J 5913   6.485   3.797   3.674
  448POX    C1K 5914   6.591   3.719   3.752
  448POX    C1L 5915   6.592   3.570   3.718
  448POX    C1M 5916   6.462   3.498   3.755
  448POX    C1N 5917   6.463   3.352   3.709
  448POX    C1O 5918   6.327   3.285   3.729
  448POX    C1P 5919   6.222   3.341   3.634
  448POX    C1Q 5920   6.084   3.277   3.653
  448POX    C1R 5921   6.021   3.311   3.788
  448POX     CZ 5922   6.976   3.621   2.875
  448POX     OZ 5923   7.022   3.592   3.008
  448POX    C2A 5924   7.095   3.483   3.028
  448POX    O2A 5925   7.097   3.393   2.944
  448POX    C2B 5926   7.152   3.480   3.164
  448POX    C2C 5927   7.163   3.344   3.235
  448POX    C2D 5928   7.280   3.261   3.182
  448POX    C2E 5929   7.313   3.138   3.267
  448POX    C2F 5930   7.427   3.063   3.199
  448POX    C2G 5931   7.481   2.941   3.275
  448POX    C2H 5932   7.555   2.980   3.403
  448POX    C2I 5933   7.655   2.872   3.446
  448POX    C2J 5934   7.590   2.740   3.488
  448POX    C2K 5935   7.698   2.633   3.506
  448POX    C2L 5936   7.642   2.499   3.555
  448POX    C2M 5937   7.603   2.504   3.703
  448POX    C2N 5938   7.553   2.367   3.750
  448POX    C2O 5939   7.525   2.369   3.901
  448POX    C2P 5940   7.480   2.231   3.949
  449CHL    CN1 5941   0.090   8.307   1.901
  449CHL    CN2 5942   0.176   8.529   1.885
  449CHL    CN3 5943   0.323   8.340   1.873
  449CHL    NTM 5944   0.202   8.394   1.938
  449CHL     CB 5945   0.214   8.397   2.085
  450PJ2     CA 5946   0.334   8.462   2.154
  450PJ2     OA 5947   0.355   8.599   2.119
  450PJ2      P 5948   0.488   8.662   2.185
  450PJ2     OB 5949   0.594   8.558   2.180
  450PJ2     HB 5950   0.552   8.467   2.186
  450PJ2     OG 5951   0.509   8.793   2.120
  450PJ2     HG 5952   0.420   8.832   2.096
  450PJ2     OD 5953   0.445   8.677   2.339
  451POX     CD 5954   0.351   8.782   2.365
  451POX     CE 5955   0.296   8.793   2.507
  451POX     OE 5956   0.378   8.870   2.595
  451POX    C1A 5957   0.342   8.997   2.613
  451POX    O1A 5958   0.255   9.047   2.542
  451POX    C1B 5959   0.417   9.068   2.718
  451POX    C1C 5960   0.356   9.038   2.856
  451POX    C1D 5961   0.408   9.129   2.967
  451POX    C1E 5962   0.558   9.114   2.996
  451POX    C1F 5963   0.595   9.205   3.114
  451POX    C1G 5964   0.746   9.212   3.137
  451POX    C1H 5965   0.774   9.306   3.254
  451POX    C1I 5966   0.922   9.341   3.268
  451POX    C1J 5967   0.965   9.457   3.315
  451POX    C1K 5968   0.870   9.568   3.362
  451POX    C1L 5969   0.867   9.581   3.514
  451POX    C1M 5970   0.741   9.653   3.562
  451POX    C1N 5971   0.619   9.560   3.551
  451POX    C1O 5972   0.488   9.633   3.582
  451POX    C1P 5973   0.368   9.538   3.585
  451POX    C1Q 5974   0.337   9.471   3.451
  451POX    C1R 5975   0.287   9.570   3.346
  451POX     CZ 5976   0.244   8.657   2.554
  451POX     OZ 5977   0.171   8.661   2.677
  451POX    C2A 5978   0.088   8.561   2.705
  451POX    O2A 5979   0.065   8.471   2.624
  451POX    C2B 5980   0.023   8.573   2.837
  451POX    C2C 5981   0.107   8.500   2.943
  451POX    C2D 5982   0.041   8.497   3.081
  451POX    C2E 5983   0.135   8.428   3.179
  451POX    C2F 5984   0.069   8.404   3.315
  451POX    C2G 5985   0.168   8.336   3.410
  451POX    C2H 5986   0.102   8.296   3.542
  451POX    C2I 5987   0.206   8.237   3.637
  451POX    C2J 5988   0.144   8.192   3.770
  451POX    C2K 5989   0.062   8.064   3.754
  451POX    C2L 5990  -0.003   8.024   3.886
  451POX    C2M 5991  -0.075   7.890   3.875
  451POX    C2N 5992  -0.147   7.852   4.004
  451POX    C2O 5993  -0.050   7.830   4.120
  451POX    C2P 5994  -0.126   7.805   4.251
  452CHL    CN1 5995   8.061   7.830   2.541
  452CHL    CN2 5996   8.299   7.842   2.517
  452CHL    CN3 5997   8.155   7.954   2.364
  452CHL    NTM 5998   8.172   7.833   2.444
  452CHL     CB 5999   8.173   7.717   2.353
  453PJ2     CA 6000   8.150   7.576   2.407
  453PJ2     OA 6001   8.229   7.541   2.520
  453PJ2      P 6002   8.182   7.402   2.587
  453PJ2     OB 6003   8.138   7.316   2.475
  453PJ2     HB 6004   8.100   7.373   2.402
  453PJ2     OG 6005   8.300   7.364   2.669
  453PJ2     HG 6006   8.347   7.447   2.700
  453PJ2     OD 6007   8.056   7.450   2.674
  454POX     CD 6008   8.087   7.519   2.795
  454POX     CE 6009   7.967   7.577   2.870
  454POX     OE 6010   8.010   7.663   2.975
  454POX    C1A 6011   7.998   7.794   2.957
  454POX    O1A 6012   7.961   7.840   2.849
  454POX    C1B 6013   8.041   7.872   3.076
  454POX    C1C 6014   7.931   7.879   3.182
  454POX    C1D 6015   7.819   7.977   3.148
  454POX    C1E 6016   7.860   8.123   3.167
  454POX    C1F 6017   7.882   8.161   3.313
  454POX    C1G 6018   7.753   8.156   3.396
  454POX    C1H 6019   7.783   8.190   3.542
  454POX    C1I 6020   7.658   8.189   3.631
  454POX    C1J 6021   7.590   8.298   3.666
  454POX    C1K 6022   7.628   8.439   3.619
  454POX    C1L 6023   7.508   8.534   3.621
  454POX    C1M 6024   7.482   8.591   3.760
  454POX    C1N 6025   7.370   8.696   3.756
  454POX    C1O 6026   7.350   8.759   3.893
  454POX    C1P 6027   7.236   8.862   3.890
  454POX    C1Q 6028   7.213   8.922   4.028
  454POX    C1R 6029   7.096   9.020   4.026
  454POX     CZ 6030   7.876   7.461   2.913
  454POX     OZ 6031   7.763   7.498   2.992
  454POX    C2A 6032   7.681   7.401   3.032
  454POX    O2A 6033   7.689   7.287   2.986
  454POX    C2B 6034   7.577   7.450   3.126
  454POX    C2C 6035   7.449   7.366   3.124
  454POX    C2D 6036   7.334   7.435   3.198
  454POX    C2E 6037   7.361   7.458   3.347
  454POX    C2F 6038   7.243   7.528   3.414
  454POX    C2G 6039   7.271   7.565   3.559
  454POX    C2H 6040   7.379   7.673   3.571
  454POX    C2I 6041   7.398   7.717   3.717
  454POX    C2J 6042   7.502   7.829   3.725
  454POX    C2K 6043   7.519   7.882   3.868
  454POX    C2L 6044   7.590   7.785   3.963
  454POX    C2M 6045   7.737   7.767   3.927
  454POX    C2N 6046   7.811   7.675   4.025
  454POX    C2O 6047   7.825   7.738   4.164
  454POX    C2P 6048   7.901   7.645   4.258
  455CHL    CN1 6049   7.263   5.322   1.961
  455CHL    CN2 6050   7.113   5.503   1.944
  455CHL    CN3 6051   7.051   5.288   1.858
  455CHL    NTM 6052   7.121   5.358   1.967
  455CHL     CB 6053   7.068   5.321   2.099
  456PJ2     CA 6054   6.919   5.334   2.132
  456PJ2     OA 6055   6.866   5.466   2.116
  456PJ2      P 6056   6.708   5.471   2.143
  456PJ2     OB 6057   6.662   5.606   2.105
  456PJ2     HB 6058   6.733   5.673   2.126
  456PJ2     OG 6059   6.647   5.355   2.074
  456PJ2     HG 6060   6.711   5.277   2.078
  456PJ2     OD 6061   6.695   5.451   2.302
  457POX     CD 6062   6.718   5.571   2.377
  457POX     CE 6063   6.675   5.565   2.524
  457POX     OE 6064   6.649   5.695   2.576
  457POX    C1A 6065   6.529   5.719   2.629
  457POX    O1A 6066   6.439   5.636   2.620
  457POX    C1B 6067   6.516   5.853   2.689
  457POX    C1C 6068   6.556   5.851   2.836
  457POX    C1D 6069   6.540   5.987   2.906
  457POX    C1E 6070   6.628   6.096   2.843
  457POX    C1F 6071   6.622   6.226   2.922
  457POX    C1G 6072   6.707   6.222   3.050
  457POX    C1H 6073   6.692   6.353   3.127
  457POX    C1I 6074   6.778   6.356   3.253
  457POX    C1J 6075   6.737   6.318   3.374
  457POX    C1K 6076   6.597   6.262   3.401
  457POX    C1L 6077   6.542   6.298   3.539
  457POX    C1M 6078   6.618   6.231   3.654
  457POX    C1N 6079   6.542   6.245   3.787
  457POX    C1O 6080   6.413   6.163   3.786
  457POX    C1P 6081   6.340   6.172   3.919
  457POX    C1Q 6082   6.210   6.090   3.919
  457POX    C1R 6083   6.235   5.940   3.911
  457POX     CZ 6084   6.776   5.477   2.598
  457POX     OZ 6085   6.748   5.444   2.734
  457POX    C2A 6086   6.661   5.347   2.761
  457POX    O2A 6087   6.599   5.289   2.673
  457POX    C2B 6088   6.643   5.325   2.906
  457POX    C2C 6089   6.544   5.426   2.964
  457POX    C2D 6090   6.524   5.405   3.115
  457POX    C2E 6091   6.427   5.510   3.169
  457POX    C2F 6092   6.389   5.483   3.315
  457POX    C2G 6093   6.287   5.587   3.361
  457POX    C2H 6094   6.231   5.558   3.500
  457POX    C2I 6095   6.335   5.572   3.611
  457POX    C2J 6096   6.270   5.554   3.748
  457POX    C2K 6097   6.370   5.561   3.864
  457POX    C2L 6098   6.464   5.441   3.866
  457POX    C2M 6099   6.557   5.445   3.988
  457POX    C2N 6100   6.644   5.320   3.993
  457POX    C2O 6101   6.739   5.319   4.113
  457POX    C2P 6102   6.847   5.426   4.104
  458CHL    CN1 6103   6.384   1.174   2.651
  458CHL    CN2 6104   6.248   1.053   2.808
  458CHL    CN3 6105   6.393   1.229   2.880
  458CHL    NTM 6106   6.379   1.117   2.786
  458CHL     CB 6107   6.488   1.022   2.811
  459PJ2     CA 6108   6.516   0.905   2.716
  459PJ2     OA 6109   6.406   0.818   2.687
  459PJ2      P 6110   6.449   0.693   2.596
  459PJ2     OB 6111   6.583   0.719   2.539
  459PJ2     HB 6112   6.638   0.770   2.604
  459PJ2     OG 6113   6.333   0.678   2.507
  459PJ2     HG 6114   6.250   0.709   2.554
  459PJ2     OD 6115   6.453   0.575   2.706
  460POX     CD 6116   6.326   0.529   2.753
  460POX     CE 6117   6.333   0.431   2.871
  460POX     OE 6118   6.209   0.363   2.892
  460POX    C1A 6119   6.202   0.234   2.860
  460POX    O1A 6120   6.292   0.179   2.798
  460POX    C1B 6121   6.071   0.174   2.893
  460POX    C1C 6122   6.079   0.024   2.924
  460POX    C1D 6123   5.942  -0.036   2.956
  460POX    C1E 6124   5.884   0.021   3.086
  460POX    C1F 6125   5.746  -0.038   3.115
  460POX    C1G 6126   5.684   0.022   3.241
  460POX    C1H 6127   5.759  -0.018   3.368
  460POX    C1I 6128   5.698   0.047   3.492
  460POX    C1J 6129   5.750   0.151   3.556
  460POX    C1K 6130   5.880   0.220   3.516
  460POX    C1L 6131   5.882   0.366   3.562
  460POX    C1M 6132   6.016   0.432   3.529
  460POX    C1N 6133   6.017   0.578   3.574
  460POX    C1O 6134   6.146   0.649   3.533
  460POX    C1P 6135   6.137   0.799   3.562
  460POX    C1Q 6136   6.264   0.871   3.515
  460POX    C1R 6137   6.251   1.022   3.537
  460POX     CZ 6138   6.382   0.509   2.993
  460POX     OZ 6139   6.399   0.428   3.109
  460POX    C2A 6140   6.364   0.479   3.227
  460POX    O2A 6141   6.341   0.599   3.240
  460POX    C2B 6142   6.373   0.380   3.336
  460POX    C2C 6143   6.505   0.392   3.412
  460POX    C2D 6144   6.531   0.277   3.508
  460POX    C2E 6145   6.429   0.267   3.623
  460POX    C2F 6146   6.474   0.159   3.721
  460POX    C2G 6147   6.372   0.128   3.831
  460POX    C2H 6148   6.343   0.247   3.923
  460POX    C2I 6149   6.263   0.204   4.047
  460POX    C2J 6150   6.120   0.159   4.018
  460POX    C2K 6151   6.027   0.276   3.986
  460POX    C2L 6152   5.882   0.227   3.974
  460POX    C2M 6153   5.787   0.345   3.952
  460POX    C2N 6154   5.641   0.302   3.941
  460POX    C2O 6155   5.586   0.248   4.073
  460POX    C2P 6156   5.438   0.209   4.059
  461CHL    CN1 6157   1.464   4.464   2.008
  461CHL    CN2 6158   1.335   4.643   1.922
  461CHL    CN3 6159   1.296   4.561   2.144
  461CHL    NTM 6160   1.399   4.590   2.043
  461CHL     CB 6161   1.502   4.682   2.094
  462PJ2     CA 6162   1.471   4.826   2.133
  462PJ2     OA 6163   1.381   4.841   2.243
  462PJ2      P 6164   1.364   4.998   2.274
  462PJ2     OB 6165   1.500   5.049   2.302
  462PJ2     HB 6166   1.555   4.976   2.344
  462PJ2     OG 6167   1.288   5.049   2.158
  462PJ2     HG 6168   1.229   4.977   2.122
  462PJ2     OD 6169   1.274   4.995   2.408
  463POX     CD 6170   1.348   4.952   2.523
  463POX     CE 6171   1.302   5.004   2.659
  463POX     OE 6172   1.394   4.964   2.761
  463POX    C1A 6173   1.499   5.041   2.786
  463POX    O1A 6174   1.518   5.143   2.719
  463POX    C1B 6175   1.590   4.987   2.889
  463POX    C1C 6176   1.559   5.045   3.028
  463POX    C1D 6177   1.655   4.988   3.133
  463POX    C1E 6178   1.638   5.062   3.266
  463POX    C1F 6179   1.741   5.015   3.370
  463POX    C1G 6180   1.741   5.112   3.488
  463POX    C1H 6181   1.844   5.073   3.595
  463POX    C1I 6182   1.867   5.191   3.689
  463POX    C1J 6183   1.891   5.182   3.820
  463POX    C1K 6184   1.896   5.051   3.898
  463POX    C1L 6185   1.855   5.075   4.043
  463POX    C1M 6186   1.856   4.947   4.128
  463POX    C1N 6187   1.997   4.893   4.151
  463POX    C1O 6188   1.993   4.768   4.240
  463POX    C1P 6189   2.132   4.710   4.266
  463POX    C1Q 6190   2.221   4.799   4.354
  463POX    C1R 6191   2.174   4.804   4.499
  463POX     CZ 6192   1.157   4.958   2.681
  463POX     OZ 6193   1.100   4.987   2.809
  463POX    C2A 6194   0.975   4.947   2.831
  463POX    O2A 6195   0.907   4.897   2.741
  463POX    C2B 6196   0.933   4.965   2.972
  463POX    C2C 6197   0.880   5.106   3.000
  463POX    C2D 6198   0.865   5.130   3.150
  463POX    C2E 6199   0.823   5.275   3.176
  463POX    C2F 6200   0.820   5.310   3.325
  463POX    C2G 6201   0.710   5.235   3.401
  463POX    C2H 6202   0.702   5.280   3.547
  463POX    C2I 6203   0.822   5.232   3.629
  463POX    C2J 6204   0.822   5.291   3.770
  463POX    C2K 6205   0.706   5.243   3.857
  463POX    C2L 6206   0.710   5.314   3.993
  463POX    C2M 6207   0.596   5.268   4.083
  463POX    C2N 6208   0.597   5.345   4.215
  463POX    C2O 6209   0.485   5.297   4.308
  463POX    C2P 6210   0.482   5.380   4.437
  464CHL    CN1 6211   1.490   2.389   2.050
  464CHL    CN2 6212   1.476   2.617   1.974
  464CHL    CN3 6213   1.466   2.438   1.820
  464CHL    NTM 6214   1.529   2.484   1.944
  464CHL     CB 6215   1.675   2.489   1.922
  465PJ2     CA 6216   1.774   2.501   2.038
  465PJ2     OA 6217   1.741   2.604   2.131
  465PJ2      P 6218   1.847   2.615   2.252
  465PJ2     OB 6219   1.983   2.614   2.193
  465PJ2     HB 6220   1.983   2.557   2.111
  465PJ2     OG 6221   1.797   2.735   2.322
  465PJ2     HG 6222   1.698   2.743   2.308
  465PJ2     OD 6223   1.815   2.480   2.334
  466POX     CD 6224   1.695   2.477   2.412
  466POX     CE 6225   1.645   2.336   2.443
  466POX     OE 6226   1.513   2.342   2.499
  466POX    C1A 6227   1.438   2.232   2.496
  466POX    O1A 6228   1.476   2.133   2.434
  466POX    C1B 6229   1.308   2.244   2.565
  466POX    C1C 6230   1.315   2.189   2.707
  466POX    C1D 6231   1.180   2.203   2.778
  466POX    C1E 6232   1.189   2.160   2.925
  466POX    C1F 6233   1.198   2.009   2.942
  466POX    C1G 6234   1.240   1.975   3.085
  466POX    C1H 6235   1.236   1.824   3.112
  466POX    C1I 6236   1.322   1.789   3.234
  466POX    C1J 6237   1.279   1.779   3.360
  466POX    C1K 6238   1.135   1.797   3.408
  466POX    C1L 6239   1.119   1.732   3.546
  466POX    C1M 6240   0.978   1.748   3.602
  466POX    C1N 6241   0.969   1.682   3.740
  466POX    C1O 6242   0.829   1.696   3.800
  466POX    C1P 6243   0.824   1.630   3.938
  466POX    C1Q 6244   0.685   1.644   4.000
  466POX    C1R 6245   0.681   1.580   4.139
  466POX     CZ 6246   1.750   2.266   2.529
  466POX     OZ 6247   1.762   2.314   2.663
  466POX    C2A 6248   1.813   2.231   2.754
  466POX    O2A 6249   1.855   2.120   2.724
  466POX    C2B 6250   1.807   2.286   2.891
  466POX    C2C 6251   1.674   2.247   2.957
  466POX    C2D 6252   1.665   2.297   3.101
  466POX    C2E 6253   1.535   2.248   3.165
  466POX    C2F 6254   1.526   2.284   3.313
  466POX    C2G 6255   1.402   2.220   3.376
  466POX    C2H 6256   1.395   2.247   3.526
  466POX    C2I 6257   1.275   2.175   3.588
  466POX    C2J 6258   1.272   2.196   3.740
  466POX    C2K 6259   1.159   2.116   3.805
  466POX    C2L 6260   1.163   2.132   3.957
  466POX    C2M 6261   1.054   2.052   4.028
  466POX    C2N 6262   0.913   2.104   3.998
  466POX    C2O 6263   0.808   2.027   4.079
  466POX    C2P 6264   0.667   2.075   4.045
  467CHL    CN1 6265   0.876   3.904   1.711
  467CHL    CN2 6266   0.758   4.094   1.795
  467CHL    CN3 6267   0.984   4.117   1.729
  467CHL    NTM 6268   0.888   4.026   1.792
  467CHL     CB 6269   0.922   3.994   1.932
  468PJ2     CA 6270   1.053   3.924   1.968
  468PJ2     OA 6271   1.170   4.002   1.944
  468PJ2      P 6272   1.305   3.923   1.984
  468PJ2     OB 6273   1.422   4.005   1.945
  468PJ2     HB 6274   1.400   4.102   1.957
  468PJ2     OG 6275   1.287   3.791   1.921
  468PJ2     HG 6276   1.190   3.769   1.916
  468PJ2     OD 6277   1.287   3.908   2.144
  469POX     CD 6278   1.297   4.027   2.223
  469POX     CE 6279   1.224   4.019   2.358
  469POX     OE 6280   1.255   4.134   2.438
  469POX    C1A 6281   1.179   4.242   2.429
  469POX    O1A 6282   1.086   4.249   2.348
  469POX    C1B 6283   1.227   4.352   2.516
  469POX    C1C 6284   1.116   4.445   2.564
  469POX    C1D 6285   1.173   4.559   2.648
  469POX    C1E 6286   1.220   4.513   2.787
  469POX    C1F 6287   1.313   4.618   2.848
  469POX    C1G 6288   1.353   4.585   2.992
  469POX    C1H 6289   1.249   4.626   3.096
  469POX    C1I 6290   1.238   4.779   3.108
  469POX    C1J 6291   1.220   4.843   3.223
  469POX    C1K 6292   1.208   4.773   3.358
  469POX    C1L 6293   1.132   4.861   3.458
  469POX    C1M 6294   1.129   4.796   3.596
  469POX    C1N 6295   1.062   4.884   3.701
  469POX    C1O 6296   1.140   5.012   3.734
  469POX    C1P 6297   1.271   4.983   3.806
  469POX    C1Q 6298   1.351   5.112   3.829
  469POX    C1R 6299   1.484   5.082   3.898
  469POX     CZ 6300   1.263   3.887   2.424
  469POX     OZ 6301   1.188   3.847   2.538
  469POX    C2A 6302   1.225   3.735   2.600
  469POX    O2A 6303   1.325   3.672   2.564
  469POX    C2B 6304   1.136   3.697   2.711
  469POX    C2C 6305   1.168   3.777   2.838
  469POX    C2D 6306   1.085   3.730   2.958
  469POX    C2E 6307   1.121   3.815   3.080
  469POX    C2F 6308   1.058   3.765   3.210
  469POX    C2G 6309   1.104   3.855   3.324
  469POX    C2H 6310   1.064   3.801   3.462
  469POX    C2I 6311   1.121   3.890   3.572
  469POX    C2J 6312   1.097   3.829   3.710
  469POX    C2K 6313   1.158   3.915   3.821
  469POX    C2L 6314   1.142   3.846   3.956
  469POX    C2M 6315   1.202   3.930   4.069
  469POX    C2N 6316   1.189   3.857   4.203
  469POX    C2O 6317   1.244   3.940   4.318
  469POX    C2P 6318   1.232   3.864   4.451
  470CHL    CN1 6319   7.783   2.403   2.038
  470CHL    CN2 6320   7.553   2.469   2.019
  470CHL    CN3 6321   7.636   2.284   1.893
  470CHL    NTM 6322   7.645   2.354   2.022
  470CHL     CB 6323   7.610   2.258   2.128
  471PJ2     CA 6324   7.598   2.304   2.273
  471PJ2     OA 6325   7.719   2.354   2.332
  471PJ2      P 6326   7.687   2.452   2.456
  471PJ2     OB 6327   7.667   2.583   2.391
  471PJ2     HB 6328   7.721   2.588   2.307
  471PJ2     OG 6329   7.575   2.389   2.528
  471PJ2     HG 6330   7.579   2.289   2.516
  471PJ2     OD 6331   7.826   2.440   2.536
  472POX     CD 6332   7.828   2.330   2.628
  472POX     CE 6333   7.963   2.273   2.671
  472POX     OE 6334   7.946   2.173   2.772
  472POX    C1A 6335   7.908   2.050   2.735
  472POX    O1A 6336   7.911   2.018   2.617
  472POX    C1B 6337   7.863   1.964   2.846
  472POX    C1C 6338   7.975   1.881   2.909
  472POX    C1D 6339   7.916   1.780   3.007
  472POX    C1E 6340   8.023   1.700   3.082
  472POX    C1F 6341   8.094   1.786   3.187
  472POX    C1G 6342   8.209   1.709   3.253
  472POX    C1H 6343   8.279   1.797   3.356
  472POX    C1I 6344   8.407   1.730   3.407
  472POX    C1J 6345   8.510   1.798   3.457
  472POX    C1K 6346   8.511   1.951   3.470
  472POX    C1L 6347   8.650   2.002   3.506
  472POX    C1M 6348   8.647   2.152   3.539
  472POX    C1N 6349   8.637   2.243   3.416
  472POX    C1O 6350   8.769   2.252   3.341
  472POX    C1P 6351   8.762   2.362   3.234
  472POX    C1Q 6352   8.895   2.383   3.161
  472POX    C1R 6353   8.930   2.267   3.068
  472POX     CZ 6354   8.056   2.388   2.709
  472POX     OZ 6355   8.013   2.478   2.811
  472POX    C2A 6356   8.075   2.595   2.820
  472POX    O2A 6357   8.159   2.630   2.737
  472POX    C2B 6358   8.028   2.676   2.935
  472POX    C2C 6359   7.978   2.814   2.893
  472POX    C2D 6360   7.936   2.900   3.012
  472POX    C2E 6361   8.054   2.936   3.102
  472POX    C2F 6362   8.010   3.022   3.221
  472POX    C2G 6363   8.130   3.056   3.309
  472POX    C2H 6364   8.088   3.141   3.429
  472POX    C2I 6365   8.208   3.175   3.516
  472POX    C2J 6366   8.168   3.260   3.637
  472POX    C2K 6367   8.290   3.294   3.722
  472POX    C2L 6368   8.253   3.377   3.845
  472POX    C2M 6369   8.378   3.408   3.928
  472POX    C2N 6370   8.342   3.487   4.054
  472POX    C2O 6371   8.468   3.514   4.137
  472POX    C2P 6372   8.433   3.591   4.265
  473CHL    CN1 6373   1.160   0.023   2.128
  473CHL    CN2 6374   1.043   0.014   2.335
  473CHL    CN3 6375   1.036  -0.171   2.189
  473CHL    NTM 6376   1.037  -0.024   2.194
  473CHL     CB 6377   0.920   0.028   2.122
  474PJ2     CA 6378   0.867   0.170   2.145
  474PJ2     OA 6379   0.969   0.269   2.163
  474PJ2      P 6380   0.928   0.414   2.107
  474PJ2     OB 6381   1.049   0.499   2.113
  474PJ2     HB 6382   1.105   0.472   2.192
  474PJ2     OG 6383   0.860   0.397   1.976
  474PJ2     HG 6384   0.808   0.312   1.976
  474PJ2     OD 6385   0.820   0.465   2.215
  475POX     CD 6386   0.871   0.534   2.330
  475POX     CE 6387   0.780   0.523   2.452
  475POX     OE 6388   0.823   0.609   2.558
  475POX    C1A 6389   0.735   0.696   2.607
  475POX    O1A 6390   0.635   0.725   2.542
  475POX    C1B 6391   0.785   0.761   2.730
  475POX    C1C 6392   0.713   0.892   2.765
  475POX    C1D 6393   0.780   0.962   2.884
  475POX    C1E 6394   0.911   1.030   2.845
  475POX    C1F 6395   0.981   1.093   2.966
  475POX    C1G 6396   1.103   1.173   2.921
  475POX    C1H 6397   1.184   1.231   3.037
  475POX    C1I 6398   1.108   1.335   3.119
  475POX    C1J 6399   1.154   1.389   3.231
  475POX    C1K 6400   1.291   1.355   3.291
  475POX    C1L 6401   1.291   1.377   3.443
  475POX    C1M 6402   1.429   1.353   3.505
  475POX    C1N 6403   1.470   1.206   3.501
  475POX    C1O 6404   1.610   1.182   3.558
  475POX    C1P 6405   1.621   1.213   3.707
  475POX    C1Q 6406   1.763   1.189   3.758
  475POX    C1R 6407   1.774   1.219   3.907
  475POX     CZ 6408   0.776   0.374   2.487
  475POX     OZ 6409   0.710   0.333   2.607
  475POX    C2A 6410   0.712   0.203   2.634
  475POX    O2A 6411   0.766   0.123   2.558
  475POX    C2B 6412   0.650   0.170   2.765
  475POX    C2C 6413   0.591   0.029   2.766
  475POX    C2D 6414   0.530  -0.001   2.903
  475POX    C2E 6415   0.472  -0.142   2.913
  475POX    C2F 6416   0.577  -0.253   2.904
  475POX    C2G 6417   0.515  -0.391   2.926
  475POX    C2H 6418   0.468  -0.411   3.070
  475POX    C2I 6419   0.397  -0.545   3.088
  475POX    C2J 6420   0.357  -0.565   3.234
  475POX    C2K 6421   0.278  -0.694   3.253
  475POX    C2L 6422   0.247  -0.717   3.401
  475POX    C2M 6423   0.162  -0.843   3.421
  475POX    C2N 6424   0.140  -0.869   3.570
  475POX    C2O 6425   0.050  -0.991   3.595
  475POX    C2P 6426  -0.095  -0.966   3.553
  476CHL    CN1 6427   7.403   1.239   2.285
  476CHL    CN2 6428   7.331   1.233   2.058
  476CHL    CN3 6429   7.294   1.427   2.191
  476CHL    NTM 6430   7.297   1.280   2.193
  476CHL     CB 6431   7.163   1.234   2.233
  477PJ2     CA 6432   7.138   1.091   2.281
  477PJ2     OA 6433   7.199   0.991   2.198
  477PJ2      P 6434   7.195   0.845   2.265
  477PJ2     OB 6435   7.058   0.823   2.319
  477PJ2     HB 6436   7.019   0.911   2.347
  477PJ2     OG 6437   7.249   0.754   2.162
  477PJ2     HG 6438   7.315   0.803   2.105
  477PJ2     OD 6439   7.298   0.862   2.388
  478POX     CD 6440   7.265   0.785   2.504
  478POX     CE 6441   7.340   0.820   2.633
  478POX     OE 6442   7.291   0.746   2.744
  478POX    C1A 6443   7.317   0.616   2.758
  478POX    O1A 6444   7.395   0.559   2.681
  478POX    C1B 6445   7.250   0.555   2.874
  478POX    C1C 6446   7.343   0.553   2.996
  478POX    C1D 6447   7.275   0.499   3.123
  478POX    C1E 6448   7.159   0.588   3.167
  478POX    C1F 6449   7.112   0.555   3.308
  478POX    C1G 6450   6.992   0.641   3.346
  478POX    C1H 6451   6.957   0.634   3.495
  478POX    C1I 6452   6.910   0.496   3.541
  478POX    C1J 6453   6.826   0.477   3.641
  478POX    C1K 6454   6.762   0.589   3.723
  478POX    C1L 6455   6.747   0.546   3.869
  478POX    C1M 6456   6.675   0.653   3.952
  478POX    C1N 6457   6.677   0.621   4.102
  478POX    C1O 6458   6.599   0.494   4.137
  478POX    C1P 6459   6.607   0.466   4.288
  478POX    C1Q 6460   6.532   0.338   4.322
  478POX    C1R 6461   6.538   0.310   4.473
  478POX     CZ 6462   7.321   0.970   2.654
  478POX     OZ 6463   7.399   1.035   2.755
  478POX    C2A 6464   7.360   1.156   2.794
  478POX    O2A 6465   7.259   1.208   2.748
  478POX    C2B 6466   7.450   1.217   2.894
  478POX    C2C 6467   7.377   1.310   2.991
  478POX    C2D 6468   7.472   1.385   3.085
  478POX    C2E 6469   7.547   1.292   3.180
  478POX    C2F 6470   7.627   1.373   3.283
  478POX    C2G 6471   7.697   1.280   3.382
  478POX    C2H 6472   7.768   1.357   3.494
  478POX    C2I 6473   7.887   1.439   3.444
  478POX    C2J 6474   7.961   1.510   3.557
  478POX    C2K 6475   7.878   1.624   3.618
  478POX    C2L 6476   7.951   1.692   3.734
  478POX    C2M 6477   7.960   1.605   3.860
  478POX    C2N 6478   7.825   1.589   3.929
  478POX    C2O 6479   7.836   1.501   4.053
  478POX    C2P 6480   7.701   1.489   4.125
  479CHL    CN1 6481   5.972   1.428   1.987
  479CHL    CN2 6482   5.753   1.419   2.081
  479CHL    CN3 6483   5.794   1.339   1.858
  479CHL    NTM 6484   5.848   1.348   1.994
  479CHL     CB 6485   5.883   1.215   2.045
  480PJ2     CA 6486   5.777   1.109   2.076
  480PJ2     OA 6487   5.687   1.078   1.969
  480PJ2      P 6488   5.602   0.945   2.000
  480PJ2     OB 6489   5.533   0.913   1.873
  480PJ2     HB 6490   5.515   0.997   1.823
  480PJ2     OG 6491   5.703   0.850   2.054
  480PJ2     HG 6492   5.774   0.901   2.102
  480PJ2     OD 6493   5.501   0.999   2.113
  481POX     CD 6494   5.400   1.092   2.073
  481POX     CE 6495   5.337   1.173   2.187
  481POX     OE 6496   5.242   1.268   2.138
  481POX    C1A 6497   5.114   1.233   2.137
  481POX    O1A 6498   5.079   1.119   2.169
  481POX    C1B 6499   5.020   1.337   2.087
  481POX    C1C 6500   4.959   1.423   2.198
  481POX    C1D 6501   5.055   1.532   2.247
  481POX    C1E 6502   4.983   1.627   2.344
  481POX    C1F 6503   5.068   1.749   2.379
  481POX    C1G 6504   5.188   1.714   2.468
  481POX    C1H 6505   5.269   1.840   2.499
  481POX    C1I 6506   5.372   1.816   2.609
  481POX    C1J 6507   5.353   1.846   2.737
  481POX    C1K 6508   5.224   1.912   2.788
  481POX    C1L 6509   5.247   1.987   2.920
  481POX    C1M 6510   5.120   2.058   2.966
  481POX    C1N 6511   5.008   1.961   3.004
  481POX    C1O 6512   4.880   2.037   3.041
  481POX    C1P 6513   4.769   1.940   3.082
  481POX    C1Q 6514   4.640   2.012   3.120
  481POX    C1R 6515   4.656   2.097   3.246
  481POX     CZ 6516   5.453   1.238   2.262
  481POX     OZ 6517   5.427   1.290   2.393
  481POX    C2A 6518   5.502   1.395   2.427
  481POX    O2A 6519   5.543   1.473   2.342
  481POX    C2B 6520   5.491   1.425   2.572
  481POX    C2C 6521   5.616   1.491   2.628
  481POX    C2D 6522   5.605   1.509   2.780
  481POX    C2E 6523   5.730   1.576   2.837
  481POX    C2F 6524   5.731   1.575   2.990
  481POX    C2G 6525   5.625   1.666   3.052
  481POX    C2H 6526   5.634   1.658   3.205
  481POX    C2I 6527   5.535   1.753   3.273
  481POX    C2J 6528   5.550   1.743   3.425
  481POX    C2K 6529   5.457   1.837   3.502
  481POX    C2L 6530   5.492   1.984   3.481
  481POX    C2M 6531   5.403   2.078   3.562
  481POX    C2N 6532   5.427   2.066   3.713
  481POX    C2O 6533   5.336   2.163   3.790
  481POX    C2P 6534   5.360   2.151   3.941
  482CHL    CN1 6535   5.898   2.083   1.489
  482CHL    CN2 6536   5.672   2.002   1.479
  482CHL    CN3 6537   5.852   1.850   1.486
  482CHL    NTM 6538   5.805   1.979   1.537
  482CHL     CB 6539   5.799   1.972   1.684
  483PJ2     CA 6540   5.781   2.098   1.769
  483PJ2     OA 6541   5.666   2.175   1.731
  483PJ2      P 6542   5.675   2.327   1.783
  483PJ2     OB 6543   5.813   2.375   1.759
  483PJ2     HB 6544   5.877   2.300   1.773
  483PJ2     OG 6545   5.566   2.396   1.710
  483PJ2     HG 6546   5.490   2.332   1.696
  483PJ2     OD 6547   5.642   2.316   1.941
  484POX     CD 6548   5.505   2.327   1.979
  484POX     CE 6549   5.468   2.281   2.120
  484POX     OE 6550   5.339   2.330   2.159
  484POX    C1A 6551   5.232   2.254   2.136
  484POX    O1A 6552   5.235   2.166   2.050
  484POX    C1B 6553   5.108   2.305   2.198
  484POX    C1C 6554   5.089   2.257   2.342
  484POX    C1D 6555   4.945   2.285   2.385
  484POX    C1E 6556   4.915   2.257   2.533
  484POX    C1F 6557   4.973   2.365   2.625
  484POX    C1G 6558   4.912   2.352   2.765
  484POX    C1H 6559   4.971   2.454   2.863
  484POX    C1I 6560   4.903   2.443   2.999
  484POX    C1J 6561   4.968   2.443   3.115
  484POX    C1K 6562   5.121   2.452   3.126
  484POX    C1L 6563   5.179   2.354   3.227
  484POX    C1M 6564   5.156   2.390   3.374
  484POX    C1N 6565   5.236   2.514   3.415
  484POX    C1O 6566   5.237   2.533   3.567
  484POX    C1P 6567   5.319   2.656   3.606
  484POX    C1Q 6568   5.338   2.668   3.757
  484POX    C1R 6569   5.207   2.693   3.832
  484POX     CZ 6570   5.575   2.330   2.218
  484POX     OZ 6571   5.558   2.283   2.352
  484POX    C2A 6572   5.641   2.327   2.446
  484POX    O2A 6573   5.721   2.418   2.427
  484POX    C2B 6574   5.616   2.259   2.576
  484POX    C2C 6575   5.596   2.357   2.691
  484POX    C2D 6576   5.555   2.284   2.820
  484POX    C2E 6577   5.667   2.194   2.872
  484POX    C2F 6578   5.621   2.104   2.987
  484POX    C2G 6579   5.591   2.178   3.118
  484POX    C2H 6580   5.718   2.233   3.183
  484POX    C2I 6581   5.685   2.295   3.319
  484POX    C2J 6582   5.810   2.352   3.386
  484POX    C2K 6583   5.776   2.407   3.524
  484POX    C2L 6584   5.899   2.470   3.590
  484POX    C2M 6585   5.872   2.519   3.732
  484POX    C2N 6586   5.849   2.403   3.829
  484POX    C2O 6587   5.826   2.454   3.971
  484POX    C2P 6588   5.805   2.338   4.068
  485CHL    CN1 6589   2.950   0.630   2.145
  485CHL    CN2 6590   3.050   0.845   2.143
  485CHL    CN3 6591   3.105   0.688   1.973
  485CHL    NTM 6592   3.075   0.703   2.116
  485CHL     CB 6593   3.183   0.657   2.205
  486PJ2     CA 6594   3.255   0.524   2.182
  486PJ2     OA 6595   3.173   0.408   2.173
  486PJ2      P 6596   3.263   0.275   2.157
  486PJ2     OB 6597   3.175   0.164   2.114
  486PJ2     HB 6598   3.083   0.178   2.151
  486PJ2     OG 6599   3.386   0.304   2.080
  486PJ2     HG 6600   3.415   0.398   2.097
  486PJ2     OD 6601   3.307   0.248   2.309
  487POX     CD 6602   3.229   0.154   2.383
  487POX     CE 6603   3.181   0.207   2.519
  487POX     OE 6604   3.147   0.103   2.610
  487POX    C1A 6605   3.230   0.092   2.713
  487POX    O1A 6606   3.339   0.149   2.713
  487POX    C1B 6607   3.188  -0.003   2.818
  487POX    C1C 6608   3.254  -0.140   2.798
  487POX    C1D 6609   3.270  -0.212   2.932
  487POX    C1E 6610   3.385  -0.152   3.014
  487POX    C1F 6611   3.400  -0.222   3.149
  487POX    C1G 6612   3.529  -0.176   3.218
  487POX    C1H 6613   3.541  -0.239   3.357
  487POX    C1I 6614   3.676  -0.203   3.421
  487POX    C1J 6615   3.691  -0.172   3.549
  487POX    C1K 6616   3.575  -0.164   3.648
  487POX    C1L 6617   3.620  -0.199   3.790
  487POX    C1M 6618   3.507  -0.181   3.892
  487POX    C1N 6619   3.474  -0.033   3.913
  487POX    C1O 6620   3.348  -0.013   3.998
  487POX    C1P 6621   3.219  -0.046   3.923
  487POX    C1Q 6622   3.190   0.053   3.810
  487POX    C1R 6623   3.060   0.017   3.738
  487POX     CZ 6624   3.077   0.316   2.492
  487POX     OZ 6625   3.052   0.400   2.605
  487POX    C2A 6626   2.987   0.514   2.583
  487POX    O2A 6627   2.924   0.534   2.480
  487POX    C2B 6628   2.980   0.594   2.708
  487POX    C2C 6629   2.983   0.745   2.687
  487POX    C2D 6630   2.987   0.812   2.824
  487POX    C2E 6631   2.964   0.963   2.817
  487POX    C2F 6632   2.966   1.024   2.958
  487POX    C2G 6633   3.108   1.040   3.012
  487POX    C2H 6634   3.107   1.073   3.162
  487POX    C2I 6635   3.080   0.947   3.244
  487POX    C2J 6636   3.062   0.972   3.393
  487POX    C2K 6637   2.930   1.042   3.424
  487POX    C2L 6638   2.897   1.040   3.573
  487POX    C2M 6639   2.993   1.126   3.657
  487POX    C2N 6640   2.963   1.107   3.806
  487POX    C2O 6641   3.047   1.199   3.895
  487POX    C2P 6642   3.007   1.346   3.881
  488CHL    CN1 6643   6.309   3.628   2.484
  488CHL    CN2 6644   6.390   3.620   2.706
  488CHL    CN3 6645   6.163   3.570   2.664
  488CHL    NTM 6646   6.299   3.555   2.611
  488CHL     CB 6647   6.341   3.415   2.595
  489PJ2     CA 6648   6.254   3.309   2.527
  489PJ2     OA 6649   6.138   3.270   2.599
  489PJ2      P 6650   6.040   3.173   2.516
  489PJ2     OB 6651   5.924   3.136   2.600
  489PJ2     HB 6652   5.953   3.130   2.696
  489PJ2     OG 6653   6.021   3.234   2.382
  489PJ2     HG 6654   6.104   3.284   2.356
  489PJ2     OD 6655   6.131   3.042   2.493
  490POX     CD 6656   6.138   2.946   2.599
  490POX     CE 6657   6.230   2.828   2.568
  490POX     OE 6658   6.218   2.722   2.663
  490POX    C1A 6659   6.167   2.606   2.623
  490POX    O1A 6660   6.118   2.596   2.510
  490POX    C1B 6661   6.172   2.499   2.725
  490POX    C1C 6662   6.044   2.496   2.809
  490POX    C1D 6663   6.038   2.375   2.903
  490POX    C1E 6664   6.143   2.378   3.015
  490POX    C1F 6665   6.117   2.487   3.119
  490POX    C1G 6666   6.217   2.474   3.234
  490POX    C1H 6667   6.190   2.573   3.348
  490POX    C1I 6668   6.233   2.716   3.317
  490POX    C1J 6669   6.265   2.804   3.412
  490POX    C1K 6670   6.261   2.769   3.561
  490POX    C1L 6671   6.179   2.872   3.639
  490POX    C1M 6672   6.144   2.819   3.778
  490POX    C1N 6673   6.050   2.916   3.850
  490POX    C1O 6674   6.000   2.857   3.982
  490POX    C1P 6675   5.903   2.951   4.054
  490POX    C1Q 6676   5.770   2.971   3.982
  490POX    C1R 6677   5.684   2.845   3.979
  490POX     CZ 6678   6.372   2.882   2.552
  490POX     OZ 6679   6.441   2.917   2.673
  490POX    C2A 6680   6.559   2.859   2.692
  490POX    O2A 6681   6.610   2.787   2.607
  490POX    C2B 6682   6.613   2.883   2.828
  490POX    C2C 6683   6.578   2.766   2.920
  490POX    C2D 6684   6.625   2.789   3.064
  490POX    C2E 6685   6.602   2.662   3.146
  490POX    C2F 6686   6.642   2.681   3.293
  490POX    C2G 6687   6.616   2.551   3.370
  490POX    C2H 6688   6.638   2.568   3.520
  490POX    C2I 6689   6.602   2.439   3.593
  490POX    C2J 6690   6.608   2.452   3.745
  490POX    C2K 6691   6.751   2.464   3.799
  490POX    C2L 6692   6.749   2.476   3.952
  490POX    C2M 6693   6.889   2.481   4.013
  490POX    C2N 6694   6.967   2.609   3.980
  490POX    C2O 6695   6.911   2.735   4.045
  490POX    C2P 6696   6.923   2.734   4.197
  491CHL    CN1 6697   7.240   4.165   2.426
  491CHL    CN2 6698   7.110   4.365   2.413
  491CHL    CN3 6699   7.152   4.258   2.624
  491CHL    NTM 6700   7.124   4.236   2.481
  491CHL     CB 6701   7.006   4.150   2.464
  492PJ2     CA 6702   6.864   4.203   2.486
  492PJ2     OA 6703   6.846   4.263   2.615
  492PJ2      P 6704   6.695   4.319   2.631
  492PJ2     OB 6705   6.688   4.427   2.530
  492PJ2     HB 6706   6.779   4.468   2.518
  492PJ2     OG 6707   6.607   4.202   2.612
  492PJ2     HG 6708   6.651   4.120   2.650
  492PJ2     OD 6709   6.700   4.382   2.779
  493POX     CD 6710   6.775   4.503   2.788
  493POX     CE 6711   6.833   4.543   2.924
  493POX     OE 6712   6.943   4.461   2.967
  493POX    C1A 6713   7.063   4.473   2.912
  493POX    O1A 6714   7.077   4.523   2.801
  493POX    C1B 6715   7.164   4.386   2.977
  493POX    C1C 6716   7.228   4.448   3.101
  493POX    C1D 6717   7.330   4.352   3.162
  493POX    C1E 6718   7.265   4.227   3.223
  493POX    C1F 6719   7.370   4.118   3.246
  493POX    C1G 6720   7.313   3.995   3.317
  493POX    C1H 6721   7.420   3.886   3.324
  493POX    C1I 6722   7.382   3.772   3.418
  493POX    C1J 6723   7.433   3.756   3.539
  493POX    C1K 6724   7.537   3.851   3.599
  493POX    C1L 6725   7.536   3.847   3.752
  493POX    C1M 6726   7.625   3.955   3.814
  493POX    C1N 6727   7.774   3.938   3.784
  493POX    C1O 6728   7.836   3.818   3.856
  493POX    C1P 6729   7.984   3.799   3.823
  493POX    C1Q 6730   8.008   3.761   3.677
  493POX    C1R 6731   8.157   3.744   3.648
  493POX     CZ 6732   6.715   4.542   3.021
  493POX     OZ 6733   6.735   4.584   3.156
  493POX    C2A 6734   6.663   4.521   3.249
  493POX    O2A 6735   6.597   4.421   3.221
  493POX    C2B 6736   6.677   4.578   3.384
  493POX    C2C 6737   6.552   4.556   3.470
  493POX    C2D 6738   6.557   4.633   3.603
  493POX    C2E 6739   6.668   4.587   3.698
  493POX    C2F 6740   6.642   4.449   3.760
  493POX    C2G 6741   6.760   4.411   3.850
  493POX    C2H 6742   6.745   4.271   3.910
  493POX    C2I 6743   6.644   4.262   4.025
  493POX    C2J 6744   6.695   4.331   4.152
  493POX    C2K 6745   6.603   4.299   4.269
  493POX    C2L 6746   6.653   4.359   4.401
  493POX    C2M 6747   6.568   4.307   4.516
  493POX    C2N 6748   6.612   4.355   4.655
  493POX    C2O 6749   6.577   4.502   4.680
  493POX    C2P 6750   6.610   4.541   4.824
  494CHL    CN1 6751   4.333   0.526   1.659
  494CHL    CN2 6752   4.175   0.533   1.483
  494CHL    CN3 6753   4.176   0.703   1.651
  494CHL    NTM 6754   4.194   0.559   1.627
  494CHL     CB 6755   4.096   0.479   1.701
  495PJ2     CA 6756   4.091   0.482   1.854
  495PJ2     OA 6757   4.214   0.441   1.915
  495PJ2      P 6758   4.196   0.317   2.016
  495PJ2     OB 6759   4.081   0.239   1.964
  495PJ2     HB 6760   4.019   0.300   1.915
  495PJ2     OG 6761   4.329   0.251   2.020
  495PJ2     HG 6762   4.400   0.320   2.005
  495PJ2     OD 6763   4.155   0.397   2.149
  496POX     CD 6764   4.263   0.455   2.222
  496POX     CE 6765   4.226   0.557   2.330
  496POX     OE 6766   4.342   0.586   2.408
  496POX    C1A 6767   4.359   0.711   2.453
  496POX    O1A 6768   4.285   0.802   2.416
  496POX    C1B 6769   4.482   0.728   2.532
  496POX    C1C 6770   4.461   0.697   2.681
  496POX    C1D 6771   4.589   0.727   2.759
  496POX    C1E 6772   4.579   0.691   2.907
  496POX    C1F 6773   4.472   0.773   2.981
  496POX    C1G 6774   4.468   0.740   3.130
  496POX    C1H 6775   4.589   0.797   3.205
  496POX    C1I 6776   4.585   0.761   3.354
  496POX    C1J 6777   4.535   0.840   3.449
  496POX    C1K 6778   4.475   0.978   3.423
  496POX    C1L 6779   4.351   1.004   3.508
  496POX    C1M 6780   4.380   1.030   3.656
  496POX    C1N 6781   4.450   1.164   3.678
  496POX    C1O 6782   4.470   1.190   3.828
  496POX    C1P 6783   4.539   1.324   3.855
  496POX    C1Q 6784   4.684   1.325   3.806
  496POX    C1R 6785   4.752   1.459   3.838
  496POX     CZ 6786   4.110   0.498   2.410
  496POX     OZ 6787   4.051   0.580   2.511
  496POX    C2A 6788   3.948   0.529   2.579
  496POX    O2A 6789   3.898   0.421   2.548
  496POX    C2B 6790   3.897   0.620   2.683
  496POX    C2C 6791   3.867   0.549   2.815
  496POX    C2D 6792   3.992   0.521   2.898
  496POX    C2E 6793   4.049   0.645   2.967
  496POX    C2F 6794   3.951   0.703   3.069
  496POX    C2G 6795   4.013   0.814   3.155
  496POX    C2H 6796   3.907   0.867   3.251
  496POX    C2I 6797   3.966   0.956   3.361
  496POX    C2J 6798   3.856   0.996   3.459
  496POX    C2K 6799   3.909   1.064   3.585
  496POX    C2L 6800   3.968   1.203   3.559
  496POX    C2M 6801   4.018   1.264   3.690
  496POX    C2N 6802   4.075   1.405   3.668
  496POX    C2O 6803   4.124   1.468   3.798
  496POX    C2P 6804   4.011   1.497   3.896
  497CHL    CN1 6805   5.552   0.553   2.382
  497CHL    CN2 6806   5.484   0.779   2.377
  497CHL    CN3 6807   5.604   0.695   2.567
  497CHL    NTM 6808   5.592   0.689   2.421
  497CHL     CB 6809   5.717   0.724   2.352
  498PJ2     CA 6810   5.800   0.845   2.395
  498PJ2     OA 6811   5.730   0.970   2.399
  498PJ2      P 6812   5.827   1.094   2.429
  498PJ2     OB 6813   5.954   1.067   2.358
  498PJ2     HB 6814   5.972   0.969   2.358
  498PJ2     OG 6815   5.752   1.216   2.393
  498PJ2     HG 6816   5.656   1.205   2.417
  498PJ2     OD 6817   5.858   1.086   2.587
  499POX     CD 6818   5.750   1.118   2.676
  499POX     CE 6819   5.787   1.105   2.823
  499POX     OE 6820   5.675   1.120   2.910
  499POX    C1A 6821   5.671   1.042   3.017
  499POX    O1A 6822   5.743   0.941   3.022
  499POX    C1B 6823   5.560   1.072   3.110
  499POX    C1C 6824   5.601   1.169   3.221
  499POX    C1D 6825   5.482   1.202   3.310
  499POX    C1E 6826   5.522   1.294   3.426
  499POX    C1F 6827   5.402   1.331   3.512
  499POX    C1G 6828   5.446   1.419   3.630
  499POX    C1H 6829   5.328   1.467   3.714
  499POX    C1I 6830   5.378   1.555   3.828
  499POX    C1J 6831   5.310   1.657   3.881
  499POX    C1K 6832   5.169   1.698   3.836
  499POX    C1L 6833   5.099   1.777   3.946
  499POX    C1M 6834   4.958   1.820   3.903
  499POX    C1N 6835   4.889   1.908   4.007
  499POX    C1O 6836   4.853   1.835   4.136
  499POX    C1P 6837   4.736   1.737   4.117
  499POX    C1Q 6838   4.704   1.665   4.247
  499POX    C1R 6839   4.587   1.568   4.229
  499POX     CZ 6840   5.899   1.205   2.852
  499POX     OZ 6841   5.948   1.203   2.986
  499POX    C2A 6842   6.039   1.292   3.024
  499POX    O2A 6843   6.098   1.360   2.940
  499POX    C2B 6844   6.073   1.282   3.167
  499POX    C2C 6845   5.979   1.366   3.255
  499POX    C2D 6846   6.003   1.335   3.403
  499POX    C2E 6847   5.912   1.417   3.494
  499POX    C2F 6848   5.929   1.375   3.640
  499POX    C2G 6849   5.835   1.453   3.732
  499POX    C2H 6850   5.837   1.397   3.875
  499POX    C2I 6851   5.967   1.429   3.950
  499POX    C2J 6852   5.976   1.344   4.077
  499POX    C2K 6853   6.100   1.380   4.159
  499POX    C2L 6854   6.138   1.270   4.259
  499POX    C2M 6855   6.035   1.244   4.369
  499POX    C2N 6856   6.028   1.358   4.472
  499POX    C2O 6857   5.933   1.321   4.586
  499POX    C2P 6858   5.927   1.432   4.691
  500CHL    CN1 6859   7.002   0.318   2.412
  500CHL    CN2 6860   7.050   0.158   2.580
  500CHL    CN3 6861   7.196   0.342   2.545
  500CHL    NTM 6862   7.110   0.243   2.477
  500CHL     CB 6863   7.190   0.174   2.375
  501PJ2     CA 6864   7.167   0.027   2.337
  501PJ2     OA 6865   7.209  -0.065   2.439
  501PJ2      P 6866   7.151  -0.212   2.409
  501PJ2     OB 6867   7.008  -0.199   2.446
  501PJ2     HB 6868   6.999  -0.132   2.520
  501PJ2     OG 6869   7.186  -0.247   2.270
  501PJ2     HG 6870   7.276  -0.208   2.247
  501PJ2     OD 6871   7.227  -0.304   2.517
  502POX     CD 6872   7.187  -0.287   2.653
  502POX     CE 6873   7.211  -0.406   2.745
  502POX     OE 6874   7.155  -0.393   2.876
  502POX    C1A 6875   7.025  -0.410   2.899
  502POX    O1A 6876   6.943  -0.406   2.807
  502POX    C1B 6877   6.998  -0.420   3.044
  502POX    C1C 6878   6.864  -0.361   3.090
  502POX    C1D 6879   6.860  -0.367   3.243
  502POX    C1E 6880   6.731  -0.308   3.300
  502POX    C1F 6881   6.740  -0.299   3.453
  502POX    C1G 6882   6.610  -0.243   3.512
  502POX    C1H 6883   6.613  -0.229   3.665
  502POX    C1I 6884   6.631  -0.362   3.738
  502POX    C1J 6885   6.566  -0.394   3.850
  502POX    C1K 6886   6.463  -0.304   3.918
  502POX    C1L 6887   6.351  -0.390   3.979
  502POX    C1M 6888   6.245  -0.307   4.052
  502POX    C1N 6889   6.298  -0.245   4.181
  502POX    C1O 6890   6.188  -0.172   4.259
  502POX    C1P 6891   6.082  -0.268   4.314
  502POX    C1Q 6892   5.968  -0.196   4.386
  502POX    C1R 6893   5.883  -0.111   4.292
  502POX     CZ 6894   7.361  -0.433   2.750
  502POX     OZ 6895   7.444  -0.322   2.785
  502POX    C2A 6896   7.568  -0.347   2.824
  502POX    O2A 6897   7.616  -0.460   2.817
  502POX    C2B 6898   7.646  -0.225   2.856
  502POX    C2C 6899   7.620  -0.175   2.999
  502POX    C2D 6900   7.731  -0.078   3.039
  502POX    C2E 6901   7.705  -0.011   3.175
  502POX    C2F 6902   7.605   0.104   3.163
  502POX    C2G 6903   7.581   0.175   3.296
  502POX    C2H 6904   7.707   0.245   3.348
  502POX    C2I 6905   7.690   0.286   3.494
  502POX    C2J 6906   7.823   0.334   3.552
  502POX    C2K 6907   7.822   0.338   3.705
  502POX    C2L 6908   7.731   0.447   3.763
  502POX    C2M 6909   7.749   0.453   3.915
  502POX    C2N 6910   7.664   0.564   3.977
  502POX    C2O 6911   7.688   0.569   4.128
  502POX    C2P 6912   7.609   0.683   4.193
  503CHL    CN1 6913   6.302   4.369   3.180
  503CHL    CN2 6914   6.401   4.347   2.965
  503CHL    CN3 6915   6.428   4.173   3.124
  503CHL    NTM 6916   6.333   4.273   3.073
  503CHL     CB 6917   6.211   4.214   3.018
  504PJ2     CA 6918   6.125   4.116   3.100
  504PJ2     OA 6919   6.080   4.163   3.227
  504PJ2      P 6920   5.946   4.085   3.271
  504PJ2     OB 6921   5.891   4.144   3.395
  504PJ2     HB 6922   5.966   4.175   3.453
  504PJ2     OG 6923   5.861   4.084   3.150
  504PJ2     HG 6924   5.919   4.081   3.068
  504PJ2     OD 6925   6.000   3.936   3.301
  505POX     CD 6926   6.075   3.921   3.422
  505POX     CE 6927   6.093   3.778   3.473
  505POX     OE 6928   6.148   3.780   3.605
  505POX    C1A 6929   6.090   3.704   3.697
  505POX    O1A 6930   5.992   3.635   3.668
  505POX    C1B 6931   6.152   3.714   3.831
  505POX    C1C 6932   6.084   3.820   3.918
  505POX    C1D 6933   6.163   3.841   4.048
  505POX    C1E 6934   6.294   3.915   4.022
  505POX    C1F 6935   6.390   3.908   4.142
  505POX    C1G 6936   6.455   3.769   4.151
  505POX    C1H 6937   6.545   3.759   4.274
  505POX    C1I 6938   6.617   3.624   4.277
  505POX    C1J 6939   6.728   3.603   4.348
  505POX    C1K 6940   6.793   3.709   4.437
  505POX    C1L 6941   6.942   3.680   4.456
  505POX    C1M 6942   7.002   3.775   4.561
  505POX    C1N 6943   7.149   3.742   4.585
  505POX    C1O 6944   7.208   3.820   4.702
  505POX    C1P 6945   7.149   3.777   4.836
  505POX    C1Q 6946   7.216   3.851   4.952
  505POX    C1R 6947   7.155   3.809   5.086
  505POX     CZ 6948   6.171   3.696   3.370
  505POX     OZ 6949   6.301   3.744   3.334
  505POX    C2A 6950   6.375   3.667   3.253
  505POX    O2A 6951   6.335   3.559   3.211
  505POX    C2B 6952   6.506   3.726   3.221
  505POX    C2C 6953   6.617   3.666   3.308
  505POX    C2D 6954   6.754   3.713   3.256
  505POX    C2E 6955   6.871   3.655   3.336
  505POX    C2F 6956   6.886   3.719   3.474
  505POX    C2G 6957   7.011   3.669   3.547
  505POX    C2H 6958   7.001   3.522   3.587
  505POX    C2I 6959   7.131   3.476   3.653
  505POX    C2J 6960   7.120   3.330   3.697
  505POX    C2K 6961   7.252   3.282   3.760
  505POX    C2L 6962   7.243   3.138   3.811
  505POX    C2M 6963   7.228   3.037   3.697
  505POX    C2N 6964   7.216   2.894   3.751
  505POX    C2O 6965   7.345   2.846   3.817
  505POX    C2P 6966   7.326   2.707   3.879
  506CHL    CN1 6967   3.675   2.615   2.050
  506CHL    CN2 6968   3.562   2.460   2.196
  506CHL    CN3 6969   3.707   2.381   2.025
  506CHL    NTM 6970   3.687   2.488   2.124
  506CHL     CB 6971   3.802   2.490   2.215
  507PJ2     CA 6972   3.820   2.603   2.316
  507PJ2     OA 6973   3.722   2.615   2.420
  507PJ2      P 6974   3.736   2.763   2.483
  507PJ2     OB 6975   3.880   2.778   2.511
  507PJ2     HB 6976   3.919   2.691   2.539
  507PJ2     OG 6977   3.667   2.846   2.381
  507PJ2     HG 6978   3.593   2.793   2.340
  507PJ2     OD 6979   3.648   2.758   2.617
  508POX     CD 6980   3.704   2.686   2.727
  508POX     CE 6981   3.643   2.714   2.864
  508POX     OE 6982   3.696   2.621   2.958
  508POX    C1A 6983   3.701   2.653   3.087
  508POX    O1A 6984   3.657   2.761   3.128
  508POX    C1B 6985   3.765   2.551   3.172
  508POX    C1C 6986   3.905   2.595   3.215
  508POX    C1D 6987   3.928   2.562   3.362
  508POX    C1E 6988   4.061   2.618   3.412
  508POX    C1F 6989   4.073   2.617   3.565
  508POX    C1G 6990   4.068   2.476   3.624
  508POX    C1H 6991   4.093   2.480   3.775
  508POX    C1I 6992   4.097   2.339   3.835
  508POX    C1J 6993   4.178   2.304   3.934
  508POX    C1K 6994   4.277   2.401   4.000
  508POX    C1L 6995   4.403   2.332   4.052
  508POX    C1M 6996   4.378   2.250   4.179
  508POX    C1N 6997   4.508   2.189   4.231
  508POX    C1O 6998   4.486   2.116   4.363
  508POX    C1P 6999   4.617   2.059   4.417
  508POX    C1Q 7000   4.601   1.992   4.554
  508POX    C1R 7001   4.515   1.865   4.548
  508POX     CZ 7002   3.491   2.711   2.846
  508POX     OZ 7003   3.413   2.765   2.953
  508POX    C2A 7004   3.295   2.818   2.923
  508POX    O2A 7005   3.250   2.818   2.808
  508POX    C2B 7006   3.228   2.878   3.041
  508POX    C2C 7007   3.077   2.892   3.026
  508POX    C2D 7008   3.017   2.963   3.147
  508POX    C2E 7009   2.866   2.983   3.131
  508POX    C2F 7010   2.805   3.067   3.243
  508POX    C2G 7011   2.814   2.999   3.380
  508POX    C2H 7012   2.742   3.082   3.487
  508POX    C2I 7013   2.745   3.009   3.621
  508POX    C2J 7014   2.662   3.082   3.727
  508POX    C2K 7015   2.658   3.001   3.856
  508POX    C2L 7016   2.572   3.069   3.963
  508POX    C2M 7017   2.567   2.984   4.090
  508POX    C2N 7018   2.484   3.052   4.199
  508POX    C2O 7019   2.484   2.969   4.327
  508POX    C2P 7020   2.404   3.038   4.438
  509CHL    CN1 7021   6.790   6.871   2.164
  509CHL    CN2 7022   6.627   6.863   1.989
  509CHL    CN3 7023   6.651   7.056   2.127
  509CHL    NTM 7024   6.654   6.909   2.126
  509CHL     CB 7025   6.551   6.861   2.219
  510PJ2     CA 7026   6.534   6.711   2.246
  510PJ2     OA 7027   6.648   6.651   2.308
  510PJ2      P 7028   6.638   6.491   2.318
  510PJ2     OB 7029   6.585   6.440   2.190
  510PJ2     HB 7030   6.523   6.507   2.151
  510PJ2     OG 7031   6.769   6.443   2.368
  510PJ2     HG 7032   6.808   6.511   2.431
  510PJ2     OD 7033   6.523   6.470   2.429
  511POX     CD 7034   6.549   6.511   2.563
  511POX     CE 7035   6.423   6.506   2.650
  511POX     OE 7036   6.442   6.574   2.774
  511POX    C1A 7037   6.358   6.672   2.803
  511POX    O1A 7038   6.285   6.720   2.716
  511POX    C1B 7039   6.380   6.730   2.937
  511POX    C1C 7040   6.325   6.641   3.049
  511POX    C1D 7041   6.348   6.706   3.185
  511POX    C1E 7042   6.308   6.611   3.299
  511POX    C1F 7043   6.319   6.681   3.434
  511POX    C1G 7044   6.286   6.585   3.548
  511POX    C1H 7045   6.281   6.657   3.683
  511POX    C1I 7046   6.265   6.558   3.799
  511POX    C1J 7047   6.150   6.525   3.857
  511POX    C1K 7048   6.012   6.580   3.821
  511POX    C1L 7049   5.931   6.489   3.728
  511POX    C1M 7050   5.892   6.356   3.792
  511POX    C1N 7051   5.815   6.266   3.696
  511POX    C1O 7052   5.671   6.311   3.671
  511POX    C1P 7053   5.578   6.288   3.791
  511POX    C1Q 7054   5.544   6.141   3.815
  511POX    C1R 7055   5.454   6.084   3.705
  511POX     CZ 7056   6.382   6.359   2.659
  511POX     OZ 7057   6.262   6.329   2.731
  511POX    C2A 7058   6.217   6.204   2.723
  511POX    O2A 7059   6.276   6.117   2.659
  511POX    C2B 7060   6.089   6.184   2.794
  511POX    C2C 7061   6.099   6.090   2.914
  511POX    C2D 7062   6.170   6.152   3.035
  511POX    C2E 7063   6.161   6.056   3.153
  511POX    C2F 7064   6.222   6.115   3.281
  511POX    C2G 7065   6.199   6.023   3.401
  511POX    C2H 7066   6.051   6.015   3.439
  511POX    C2I 7067   6.027   5.912   3.549
  511POX    C2J 7068   5.878   5.906   3.584
  511POX    C2K 7069   5.844   5.798   3.687
  511POX    C2L 7070   5.861   5.658   3.628
  511POX    C2M 7071   5.821   5.549   3.727
  511POX    C2N 7072   5.846   5.411   3.667
  511POX    C2O 7073   5.801   5.300   3.762
  511POX    C2P 7074   5.833   5.163   3.702
  512CHL    CN1 7075   5.298   6.378   2.571
  512CHL    CN2 7076   5.197   6.471   2.379
  512CHL    CN3 7077   5.414   6.545   2.447
  512CHL    NTM 7078   5.282   6.503   2.495
  512CHL     CB 7079   5.214   6.612   2.565
  513PJ2     CA 7080   5.212   6.630   2.717
  513PJ2     OA 7081   5.157   6.528   2.800
  513PJ2      P 7082   4.997   6.512   2.803
  513PJ2     OB 7083   4.949   6.514   2.663
  513PJ2     HB 7084   5.009   6.572   2.608
  513PJ2     OG 7085   4.960   6.402   2.894
  513PJ2     HG 7086   5.023   6.400   2.972
  513PJ2     OD 7087   4.944   6.651   2.864
  514POX     CD 7088   4.977   6.686   3.000
  514POX     CE 7089   4.898   6.811   3.040
  514POX     OE 7090   4.973   6.902   3.121
  514POX    C1A 7091   4.937   7.030   3.117
  514POX    O1A 7092   4.846   7.067   3.041
  514POX    C1B 7093   5.021   7.120   3.199
  514POX    C1C 7094   4.961   7.155   3.335
  514POX    C1D 7095   4.954   7.035   3.430
  514POX    C1E 7096   4.896   7.075   3.565
  514POX    C1F 7097   4.880   6.954   3.657
  514POX    C1G 7098   5.014   6.896   3.702
  514POX    C1H 7099   4.994   6.767   3.782
  514POX    C1I 7100   5.128   6.714   3.833
  514POX    C1J 7101   5.157   6.584   3.844
  514POX    C1K 7102   5.062   6.471   3.804
  514POX    C1L 7103   5.076   6.353   3.899
  514POX    C1M 7104   4.988   6.235   3.858
  514POX    C1N 7105   4.991   6.122   3.960
  514POX    C1O 7106   5.130   6.057   3.972
  514POX    C1P 7107   5.130   5.949   4.080
  514POX    C1Q 7108   5.265   5.879   4.091
  514POX    C1R 7109   5.297   5.793   3.968
  514POX     CZ 7110   4.757   6.767   3.081
  514POX     OZ 7111   4.745   6.666   3.181
  514POX    C2A 7112   4.626   6.606   3.191
  514POX    O2A 7113   4.541   6.618   3.103
  514POX    C2B 7114   4.618   6.512   3.305
  514POX    C2C 7115   4.490   6.532   3.386
  514POX    C2D 7116   4.490   6.660   3.470
  514POX    C2E 7117   4.583   6.652   3.591
  514POX    C2F 7118   4.531   6.553   3.696
  514POX    C2G 7119   4.623   6.543   3.817
  514POX    C2H 7120   4.571   6.435   3.912
  514POX    C2I 7121   4.663   6.415   4.033
  514POX    C2J 7122   4.615   6.295   4.115
  514POX    C2K 7123   4.706   6.262   4.233
  514POX    C2L 7124   4.700   6.365   4.345
  514POX    C2M 7125   4.783   6.319   4.465
  514POX    C2N 7126   4.775   6.418   4.581
  514POX    C2O 7127   4.856   6.368   4.700
  514POX    C2P 7128   4.852   6.468   4.816
  515CHL    CN1 7129   8.489   3.704   2.517
  515CHL    CN2 7130   8.314   3.827   2.615
  515CHL    CN3 7131   8.479   3.723   2.753
  515CHL    NTM 7132   8.398   3.707   2.632
  515CHL     CB 7133   8.324   3.580   2.633
  516PJ2     CA 7134   8.214   3.551   2.735
  516PJ2     OA 7135   8.103   3.640   2.726
  516PJ2      P 7136   7.982   3.603   2.825
  516PJ2     OB 7137   7.868   3.682   2.774
  516PJ2     HB 7138   7.902   3.764   2.729
  516PJ2     OG 7139   7.976   3.456   2.844
  516PJ2     HG 7140   8.068   3.418   2.834
  516PJ2     OD 7141   8.039   3.668   2.961
  517POX     CD 7142   8.010   3.806   2.983
  517POX     CE 7143   8.022   3.848   3.130
  517POX     OE 7144   7.958   3.972   3.160
  517POX    C1A 7145   7.825   3.982   3.161
  517POX    O1A 7146   7.753   3.891   3.122
  517POX    C1B 7147   7.780   4.118   3.198
  517POX    C1C 7148   7.760   4.134   3.348
  517POX    C1D 7149   7.733   4.281   3.381
  517POX    C1E 7150   7.694   4.299   3.527
  517POX    C1F 7151   7.683   4.447   3.565
  517POX    C1G 7152   7.576   4.523   3.487
  517POX    C1H 7153   7.554   4.664   3.542
  517POX    C1I 7154   7.673   4.758   3.522
  517POX    C1J 7155   7.719   4.837   3.618
  517POX    C1K 7156   7.661   4.840   3.760
  517POX    C1L 7157   7.678   4.976   3.827
  517POX    C1M 7158   7.621   4.970   3.969
  517POX    C1N 7159   7.636   5.101   4.047
  517POX    C1O 7160   7.782   5.140   4.068
  517POX    C1P 7161   7.799   5.244   4.180
  517POX    C1Q 7162   7.734   5.379   4.148
  517POX    C1R 7163   7.750   5.474   4.266
  517POX     CZ 7164   8.172   3.848   3.164
  517POX     OZ 7165   8.248   3.947   3.096
  517POX    C2A 7166   8.379   3.954   3.122
  517POX    O2A 7167   8.439   3.855   3.162
  517POX    C2B 7168   8.441   4.077   3.066
  517POX    C2C 7169   8.557   4.130   3.150
  517POX    C2D 7170   8.517   4.172   3.292
  517POX    C2E 7171   8.425   4.294   3.295
  517POX    C2F 7172   8.382   4.330   3.437
  517POX    C2G 7173   8.287   4.226   3.497
  517POX    C2H 7174   8.240   4.269   3.636
  517POX    C2I 7175   8.147   4.164   3.697
  517POX    C2J 7176   8.099   4.203   3.837
  517POX    C2K 7177   7.990   4.310   3.834
  517POX    C2L 7178   7.952   4.351   3.977
  517POX    C2M 7179   7.834   4.449   3.980
  517POX    C2N 7180   7.701   4.380   3.950
  517POX    C2O 7181   7.582   4.476   3.952
  517POX    C2P 7182   7.553   4.530   4.092
  518CHL    CN1 7183   6.307   0.244   2.503
  518CHL    CN2 7184   6.416   0.218   2.294
  518CHL    CN3 7185   6.230   0.364   2.312
  518CHL    NTM 7186   6.285   0.236   2.358
  518CHL     CB 7187   6.200   0.122   2.321
  519PJ2     CA 7188   6.063   0.097   2.385
  519PJ2     OA 7189   5.978   0.212   2.385
  519PJ2      P 7190   5.820   0.181   2.390
  519PJ2     OB 7191   5.777   0.179   2.248
  519PJ2     HB 7192   5.828   0.248   2.197
  519PJ2     OG 7193   5.795   0.060   2.471
  519PJ2     HG 7194   5.862   0.054   2.545
  519PJ2     OD 7195   5.760   0.301   2.479
  520POX     CD 7196   5.820   0.312   2.609
  520POX     CE 7197   5.730   0.357   2.723
  520POX     OE 7198   5.805   0.381   2.843
  520POX    C1A 7199   5.757   0.471   2.927
  520POX    O1A 7200   5.654   0.532   2.899
  520POX    C1B 7201   5.839   0.487   3.050
  520POX    C1C 7202   5.791   0.596   3.145
  520POX    C1D 7203   5.663   0.558   3.220
  520POX    C1E 7204   5.604   0.675   3.298
  520POX    C1F 7205   5.693   0.720   3.414
  520POX    C1G 7206   5.632   0.838   3.490
  520POX    C1H 7207   5.725   0.880   3.604
  520POX    C1I 7208   5.670   1.001   3.680
  520POX    C1J 7209   5.694   1.026   3.808
  520POX    C1K 7210   5.778   0.938   3.900
  520POX    C1L 7211   5.924   0.985   3.906
  520POX    C1M 7212   6.010   0.905   4.005
  520POX    C1N 7213   6.021   0.757   3.968
  520POX    C1O 7214   6.125   0.683   4.053
  520POX    C1P 7215   6.092   0.681   4.202
  520POX    C1Q 7216   6.202   0.610   4.281
  520POX    C1R 7217   6.175   0.614   4.431
  520POX     CZ 7218   5.622   0.249   2.740
  520POX     OZ 7219   5.513   0.272   2.830
  520POX    C2A 7220   5.417   0.357   2.795
  520POX    O2A 7221   5.406   0.397   2.679
  520POX    C2B 7222   5.310   0.372   2.897
  520POX    C2C 7223   5.330   0.496   2.984
  520POX    C2D 7224   5.206   0.519   3.070
  520POX    C2E 7225   5.227   0.635   3.168
  520POX    C2F 7226   5.099   0.660   3.249
  520POX    C2G 7227   5.122   0.766   3.357
  520POX    C2H 7228   4.993   0.791   3.434
  520POX    C2I 7229   5.019   0.877   3.558
  520POX    C2J 7230   4.890   0.890   3.640
  520POX    C2K 7231   4.921   0.938   3.782
  520POX    C2L 7232   4.796   0.929   3.869
  520POX    C2M 7233   4.827   0.944   4.018
  520POX    C2N 7234   4.914   0.829   4.070
  520POX    C2O 7235   4.934   0.833   4.221
  520POX    C2P 7236   4.806   0.797   4.297
  521CHL    CN1 7237   3.744   0.231   2.041
  521CHL    CN2 7238   3.677   0.114   2.235
  521CHL    CN3 7239   3.874   0.246   2.242
  521CHL    NTM 7240   3.738   0.239   2.187
  521CHL     CB 7241   3.654   0.350   2.234
  522PJ2     CA 7242   3.678   0.494   2.189
  522PJ2     OA 7243   3.801   0.554   2.230
  522PJ2      P 7244   3.810   0.708   2.185
  522PJ2     OB 7245   3.941   0.769   2.217
  522PJ2     HB 7246   3.974   0.733   2.304
  522PJ2     OG 7247   3.760   0.724   2.047
  522PJ2     HG 7248   3.688   0.656   2.029
  522PJ2     OD 7249   3.695   0.780   2.272
  523POX     CD 7250   3.725   0.818   2.406
  523POX     CE 7251   3.605   0.876   2.482
  523POX     OE 7252   3.643   0.922   2.612
  523POX    C1A 7253   3.608   1.046   2.647
  523POX    O1A 7254   3.560   1.122   2.563
  523POX    C1B 7255   3.642   1.080   2.787
  523POX    C1C 7256   3.543   1.183   2.844
  523POX    C1D 7257   3.575   1.224   2.987
  523POX    C1E 7258   3.548   1.112   3.088
  523POX    C1F 7259   3.558   1.162   3.233
  523POX    C1G 7260   3.449   1.265   3.264
  523POX    C1H 7261   3.454   1.312   3.409
  523POX    C1I 7262   3.348   1.419   3.432
  523POX    C1J 7263   3.353   1.512   3.528
  523POX    C1K 7264   3.464   1.524   3.632
  523POX    C1L 7265   3.422   1.455   3.762
  523POX    C1M 7266   3.523   1.478   3.875
  523POX    C1N 7267   3.484   1.399   4.000
  523POX    C1O 7268   3.352   1.446   4.060
  523POX    C1P 7269   3.302   1.352   4.169
  523POX    C1Q 7270   3.384   1.358   4.298
  523POX    C1R 7271   3.358   1.487   4.376
  523POX     CZ 7272   3.494   0.771   2.483
  523POX     OZ 7273   3.531   0.646   2.542
  523POX    C2A 7274   3.436   0.554   2.557
  523POX    O2A 7275   3.330   0.561   2.496
  523POX    C2B 7276   3.484   0.438   2.636
  523POX    C2C 7277   3.480   0.465   2.786
  523POX    C2D 7278   3.338   0.478   2.842
  523POX    C2E 7279   3.339   0.532   2.985
  523POX    C2F 7280   3.382   0.679   2.988
  523POX    C2G 7281   3.397   0.733   3.131
  523POX    C2H 7282   3.516   0.670   3.204
  523POX    C2I 7283   3.534   0.727   3.345
  523POX    C2J 7284   3.418   0.690   3.438
  523POX    C2K 7285   3.441   0.742   3.580
  523POX    C2L 7286   3.429   0.894   3.591
  523POX    C2M 7287   3.454   0.943   3.734
  523POX    C2N 7288   3.349   0.891   3.832
  523POX    C2O 7289   3.380   0.936   3.975
  523POX    C2P 7290   3.278   0.879   4.073
  524CHL    CN1 7291   4.308   1.715   1.500
  524CHL    CN2 7292   4.267   1.530   1.645
  524CHL    CN3 7293   4.474   1.547   1.523
  524CHL    NTM 7294   4.370   1.623   1.596
  524CHL     CB 7295   4.434   1.702   1.702
  525PJ2     CA 7296   4.475   1.640   1.835
  525PJ2     OA 7297   4.542   1.515   1.828
  525PJ2      P 7298   4.664   1.504   1.933
  525PJ2     OB 7299   4.714   1.367   1.913
  525PJ2     HB 7300   4.638   1.308   1.884
  525PJ2     OG 7301   4.751   1.620   1.905
  525PJ2     HG 7302   4.696   1.697   1.872
  525PJ2     OD 7303   4.588   1.514   2.075
  526POX     CD 7304   4.625   1.622   2.161
  526POX     CE 7305   4.527   1.649   2.275
  526POX     OE 7306   4.566   1.762   2.353
  526POX    C1A 7307   4.544   1.884   2.307
  526POX    O1A 7308   4.493   1.902   2.196
  526POX    C1B 7309   4.592   1.990   2.398
  526POX    C1C 7310   4.482   2.038   2.493
  526POX    C1D 7311   4.542   2.124   2.604
  526POX    C1E 7312   4.434   2.181   2.696
  526POX    C1F 7313   4.496   2.254   2.815
  526POX    C1G 7314   4.389   2.328   2.895
  526POX    C1H 7315   4.452   2.395   3.018
  526POX    C1I 7316   4.354   2.492   3.083
  526POX    C1J 7317   4.392   2.591   3.164
  526POX    C1K 7318   4.538   2.616   3.202
  526POX    C1L 7319   4.548   2.674   3.343
  526POX    C1M 7320   4.694   2.689   3.387
  526POX    C1N 7321   4.702   2.749   3.527
  526POX    C1O 7322   4.847   2.764   3.574
  526POX    C1P 7323   4.857   2.836   3.709
  526POX    C1Q 7324   4.797   2.755   3.824
  526POX    C1R 7325   4.811   2.830   3.956
  526POX     CZ 7326   4.519   1.519   2.355
  526POX     OZ 7327   4.412   1.504   2.450
  526POX    C2A 7328   4.386   1.380   2.490
  526POX    O2A 7329   4.432   1.283   2.431
  526POX    C2B 7330   4.281   1.373   2.594
  526POX    C2C 7331   4.338   1.339   2.733
  526POX    C2D 7332   4.227   1.346   2.838
  526POX    C2E 7333   4.281   1.308   2.976
  526POX    C2F 7334   4.174   1.327   3.084
  526POX    C2G 7335   4.222   1.281   3.221
  526POX    C2H 7336   4.334   1.367   3.280
  526POX    C2I 7337   4.287   1.505   3.324
  526POX    C2J 7338   4.403   1.585   3.384
  526POX    C2K 7339   4.355   1.720   3.437
  526POX    C2L 7340   4.470   1.803   3.496
  526POX    C2M 7341   4.530   1.743   3.624
  526POX    C2N 7342   4.440   1.755   3.747
  526POX    C2O 7343   4.429   1.899   3.796
  526POX    C2P 7344   4.342   1.908   3.922
  527CHL    CN1 7345   5.197   0.450   1.579
  527CHL    CN2 7346   5.347   0.543   1.735
  527CHL    CN3 7347   5.173   0.679   1.648
  527CHL    NTM 7348   5.207   0.543   1.692
  527CHL     CB 7349   5.124   0.502   1.806
  528PJ2     CA 7350   4.973   0.483   1.795
  528PJ2     OA 7351   4.899   0.597   1.750
  528PJ2      P 7352   4.751   0.604   1.813
  528PJ2     OB 7353   4.683   0.717   1.746
  528PJ2     HB 7354   4.751   0.785   1.717
  528PJ2     OG 7355   4.697   0.467   1.799
  528PJ2     HG 7356   4.773   0.401   1.800
  528PJ2     OD 7357   4.790   0.640   1.965
  529POX     CD 7358   4.729   0.567   2.072
  529POX     CE 7359   4.770   0.620   2.209
  529POX     OE 7360   4.713   0.543   2.315
  529POX    C1A 7361   4.795   0.475   2.395
  529POX    O1A 7362   4.916   0.495   2.391
  529POX    C1B 7363   4.723   0.397   2.498
  529POX    C1C 7364   4.799   0.276   2.553
  529POX    C1D 7365   4.906   0.311   2.656
  529POX    C1E 7366   4.849   0.363   2.788
  529POX    C1F 7367   4.778   0.254   2.869
  529POX    C1G 7368   4.715   0.309   2.997
  529POX    C1H 7369   4.820   0.358   3.098
  529POX    C1I 7370   4.756   0.431   3.216
  529POX    C1J 7371   4.744   0.381   3.339
  529POX    C1K 7372   4.794   0.243   3.381
  529POX    C1L 7373   4.845   0.245   3.525
  529POX    C1M 7374   4.898   0.108   3.566
  529POX    C1N 7375   4.959   0.112   3.707
  529POX    C1O 7376   5.013  -0.026   3.746
  529POX    C1P 7377   5.084  -0.024   3.882
  529POX    C1Q 7378   4.988   0.003   3.999
  529POX    C1R 7379   5.064   0.004   4.131
  529POX     CZ 7380   4.732   0.769   2.209
  529POX     OZ 7381   4.777   0.850   2.318
  529POX    C2A 7382   4.767   0.982   2.301
  529POX    O2A 7383   4.716   1.031   2.201
  529POX    C2B 7384   4.808   1.059   2.421
  529POX    C2C 7385   4.685   1.083   2.508
  529POX    C2D 7386   4.712   1.172   2.630
  529POX    C2E 7387   4.806   1.107   2.731
  529POX    C2F 7388   4.812   1.190   2.860
  529POX    C2G 7389   4.684   1.177   2.943
  529POX    C2H 7390   4.680   1.275   3.060
  529POX    C2I 7391   4.792   1.251   3.162
  529POX    C2J 7392   4.787   1.359   3.270
  529POX    C2K 7393   4.908   1.348   3.364
  529POX    C2L 7394   4.910   1.460   3.468
  529POX    C2M 7395   4.927   1.598   3.406
  529POX    C2N 7396   4.923   1.707   3.513
  529POX    C2O 7397   4.936   1.848   3.456
  529POX    C2P 7398   5.075   1.874   3.395
  530CHL    CN1 7399   2.238   1.442   1.448
  530CHL    CN2 7400   2.457   1.401   1.360
  530CHL    CN3 7401   2.312   1.219   1.404
  530CHL    NTM 7402   2.354   1.352   1.452
  530CHL     CB 7403   2.406   1.337   1.589
  531PJ2     CA 7404   2.462   1.457   1.666
  531PJ2     OA 7405   2.373   1.565   1.692
  531PJ2      P 7406   2.443   1.679   1.782
  531PJ2     OB 7407   2.347   1.789   1.806
  531PJ2     HB 7408   2.255   1.751   1.812
  531PJ2     OG 7409   2.575   1.706   1.721
  531PJ2     HG 7410   2.610   1.622   1.678
  531PJ2     OD 7411   2.469   1.602   1.921
  532POX     CD 7412   2.352   1.577   2.000
  532POX     CE 7413   2.380   1.508   2.133
  532POX     OE 7414   2.261   1.459   2.196
  532POX    C1A 7415   2.212   1.341   2.160
  532POX    O1A 7416   2.238   1.297   2.048
  532POX    C1B 7417   2.103   1.290   2.246
  532POX    C1C 7418   2.127   1.311   2.396
  532POX    C1D 7419   2.007   1.269   2.480
  532POX    C1E 7420   2.025   1.302   2.628
  532POX    C1F 7421   2.029   1.453   2.653
  532POX    C1G 7422   2.032   1.489   2.802
  532POX    C1H 7423   2.161   1.444   2.872
  532POX    C1I 7424   2.159   1.483   3.020
  532POX    C1J 7425   2.225   1.415   3.114
  532POX    C1K 7426   2.307   1.290   3.084
  532POX    C1L 7427   2.324   1.196   3.203
  532POX    C1M 7428   2.420   1.250   3.309
  532POX    C1N 7429   2.463   1.141   3.408
  532POX    C1O 7430   2.351   1.091   3.500
  532POX    C1P 7431   2.315   1.194   3.607
  532POX    C1Q 7432   2.207   1.140   3.701
  532POX    C1R 7433   2.175   1.240   3.812
  532POX     CZ 7434   2.458   1.611   2.215
  532POX     OZ 7435   2.498   1.577   2.348
  532POX    C2A 7436   2.559   1.673   2.417
  532POX    O2A 7437   2.574   1.785   2.370
  532POX    C2B 7438   2.598   1.632   2.554
  532POX    C2C 7439   2.507   1.691   2.662
  532POX    C2D 7440   2.559   1.650   2.800
  532POX    C2E 7441   2.482   1.719   2.913
  532POX    C2F 7442   2.541   1.679   3.048
  532POX    C2G 7443   2.475   1.755   3.163
  532POX    C2H 7444   2.541   1.719   3.296
  532POX    C2I 7445   2.482   1.802   3.411
  532POX    C2J 7446   2.548   1.771   3.545
  532POX    C2K 7447   2.513   1.631   3.597
  532POX    C2L 7448   2.582   1.605   3.731
  532POX    C2M 7449   2.539   1.470   3.790
  532POX    C2N 7450   2.608   1.444   3.924
  532POX    C2O 7451   2.559   1.316   3.992
  532POX    C2P 7452   2.595   1.189   3.914
  533CHL    CN1 7453   6.895   2.759   2.454
  533CHL    CN2 7454   6.966   2.810   2.231
  533CHL    CN3 7455   6.968   2.586   2.310
  533CHL    NTM 7456   6.893   2.713   2.314
  533CHL     CB 7457   6.757   2.692   2.264
  534PJ2     CA 7458   6.651   2.801   2.281
  534PJ2     OA 7459   6.686   2.930   2.230
  534PJ2      P 7460   6.581   3.043   2.274
  534PJ2     OB 7461   6.602   3.164   2.192
  534PJ2     HB 7462   6.699   3.173   2.169
  534PJ2     OG 7463   6.446   2.982   2.275
  534PJ2     HG 7464   6.454   2.885   2.302
  534PJ2     OD 7465   6.627   3.076   2.425
  535POX     CD 7466   6.750   3.147   2.439
  535POX     CE 7467   6.804   3.171   2.580
  535POX     OE 7468   6.854   3.054   2.644
  535POX    C1A 7469   6.986   3.037   2.645
  535POX    O1A 7470   7.048   3.057   2.540
  535POX    C1B 7471   7.032   2.945   2.751
  535POX    C1C 7472   7.052   3.017   2.884
  535POX    C1D 7473   7.109   2.924   2.992
  535POX    C1E 7474   7.013   2.811   3.029
  535POX    C1F 7475   7.068   2.721   3.140
  535POX    C1G 7476   7.084   2.797   3.272
  535POX    C1H 7477   7.132   2.708   3.387
  535POX    C1I 7478   7.023   2.612   3.436
  535POX    C1J 7479   7.048   2.501   3.504
  535POX    C1K 7480   7.189   2.454   3.541
  535POX    C1L 7481   7.194   2.307   3.581
  535POX    C1M 7482   7.121   2.281   3.713
  535POX    C1N 7483   7.137   2.135   3.759
  535POX    C1O 7484   7.060   2.113   3.889
  535POX    C1P 7485   7.084   1.973   3.945
  535POX    C1Q 7486   7.003   1.946   4.072
  535POX    C1R 7487   7.045   2.035   4.189
  535POX     CZ 7488   6.697   3.246   2.661
  535POX     OZ 7489   6.739   3.280   2.793
  535POX    C2A 7490   6.651   3.329   2.880
  535POX    O2A 7491   6.536   3.356   2.848
  535POX    C2B 7492   6.710   3.349   3.014
  535POX    C2C 7493   6.692   3.225   3.102
  535POX    C2D 7494   6.777   3.236   3.228
  535POX    C2E 7495   6.757   3.115   3.320
  535POX    C2F 7496   6.859   3.117   3.433
  535POX    C2G 7497   6.835   3.005   3.535
  535POX    C2H 7498   6.714   3.035   3.623
  535POX    C2I 7499   6.692   2.924   3.727
  535POX    C2J 7500   6.579   2.963   3.823
  535POX    C2K 7501   6.554   2.854   3.927
  535POX    C2L 7502   6.450   2.897   4.031
  535POX    C2M 7503   6.503   3.009   4.122
  535POX    C2N 7504   6.398   3.056   4.223
  535POX    C2O 7505   6.283   3.132   4.155
  535POX    C2P 7506   6.178   3.175   4.258
  536CHL    CN1 7507   1.584   6.104   2.452
  536CHL    CN2 7508   1.654   5.973   2.639
  536CHL    CN3 7509   1.548   6.186   2.670
  536CHL    NTM 7510   1.642   6.110   2.586
  536CHL     CB 7511   1.771   6.179   2.575
  537PJ2     CA 7512   1.868   6.191   2.693
  537PJ2     OA 7513   1.809   6.235   2.816
  537PJ2      P 7514   1.920   6.303   2.910
  537PJ2     OB 7515   2.019   6.198   2.942
  537PJ2     HB 7516   1.974   6.109   2.944
  537PJ2     OG 7517   1.965   6.422   2.836
  537PJ2     HG 7518   1.889   6.459   2.782
  537PJ2     OD 7519   1.835   6.336   3.043
  538POX     CD 7520   1.797   6.220   3.118
  538POX     CE 7521   1.750   6.246   3.261
  538POX     OE 7522   1.739   6.124   3.335
  538POX    C1A 7523   1.849   6.067   3.384
  538POX    O1A 7524   1.959   6.118   3.367
  538POX    C1B 7525   1.823   5.937   3.449
  538POX    C1C 7526   1.842   5.936   3.601
  538POX    C1D 7527   1.989   5.946   3.642
  538POX    C1E 7528   2.011   5.942   3.793
  538POX    C1F 7529   1.993   5.801   3.850
  538POX    C1G 7530   2.031   5.796   3.998
  538POX    C1H 7531   2.022   5.653   4.052
  538POX    C1I 7532   2.068   5.646   4.197
  538POX    C1J 7533   2.024   5.555   4.284
  538POX    C1K 7534   1.920   5.448   4.249
  538POX    C1L 7535   1.855   5.384   4.371
  538POX    C1M 7536   1.766   5.480   4.451
  538POX    C1N 7537   1.700   5.405   4.567
  538POX    C1O 7538   1.606   5.492   4.650
  538POX    C1P 7539   1.681   5.594   4.736
  538POX    C1Q 7540   1.583   5.672   4.823
  538POX    C1R 7541   1.656   5.770   4.915
  538POX     CZ 7542   1.619   6.324   3.248
  538POX     OZ 7543   1.582   6.406   3.359
  538POX    C2A 7544   1.468   6.473   3.347
  538POX    O2A 7545   1.389   6.452   3.254
  538POX    C2B 7546   1.443   6.567   3.459
  538POX    C2C 7547   1.351   6.504   3.564
  538POX    C2D 7548   1.329   6.600   3.681
  538POX    C2E 7549   1.238   6.535   3.786
  538POX    C2F 7550   1.219   6.627   3.906
  538POX    C2G 7551   1.133   6.559   4.013
  538POX    C2H 7552   1.121   6.646   4.138
  538POX    C2I 7553   1.050   6.568   4.249
  538POX    C2J 7554   1.053   6.645   4.381
  538POX    C2K 7555   1.004   6.556   4.495
  538POX    C2L 7556   1.015   6.627   4.630
  538POX    C2M 7557   0.981   6.530   4.744
  538POX    C2N 7558   0.988   6.600   4.880
  538POX    C2O 7559   0.963   6.504   4.996
  538POX    C2P 7560   0.822   6.446   4.997
  539CHL    CN1 7561   2.558   2.432   1.772
  539CHL    CN2 7562   2.505   2.199   1.785
  539CHL    CN3 7563   2.338   2.363   1.826
  539CHL    NTM 7564   2.480   2.331   1.845
  539CHL     CB 7565   2.509   2.334   1.989
  540PJ2     CA 7566   2.643   2.288   2.046
  540PJ2     OA 7567   2.757   2.353   1.991
  540PJ2      P 7568   2.895   2.303   2.057
  540PJ2     OB 7569   3.004   2.371   1.982
  540PJ2     HB 7570   2.973   2.461   1.954
  540PJ2     OG 7571   2.892   2.155   2.057
  540PJ2     HG 7572   2.798   2.124   2.073
  540PJ2     OD 7573   2.890   2.362   2.206
  541POX     CD 7574   2.973   2.296   2.302
  541POX     CE 7575   2.943   2.333   2.448
  541POX     OE 7576   3.041   2.278   2.537
  541POX    C1A 7577   3.128   2.361   2.592
  541POX    O1A 7578   3.126   2.481   2.566
  541POX    C1B 7579   3.220   2.297   2.689
  541POX    C1C 7580   3.155   2.288   2.826
  541POX    C1D 7581   3.254   2.252   2.937
  541POX    C1E 7582   3.347   2.370   2.968
  541POX    C1F 7583   3.441   2.341   3.085
  541POX    C1G 7584   3.367   2.329   3.218
  541POX    C1H 7585   3.463   2.298   3.333
  541POX    C1I 7586   3.387   2.284   3.465
  541POX    C1J 7587   3.414   2.191   3.556
  541POX    C1K 7588   3.525   2.086   3.538
  541POX    C1L 7589   3.475   1.943   3.563
  541POX    C1M 7590   3.379   1.892   3.455
  541POX    C1N 7591   3.448   1.872   3.321
  541POX    C1O 7592   3.347   1.833   3.212
  541POX    C1P 7593   3.417   1.815   3.078
  541POX    C1Q 7594   3.315   1.788   2.966
  541POX    C1R 7595   3.385   1.768   2.832
  541POX     CZ 7596   2.799   2.290   2.478
  541POX     OZ 7597   2.754   2.308   2.612
  541POX    C2A 7598   2.702   2.425   2.648
  541POX    O2A 7599   2.667   2.509   2.565
  541POX    C2B 7600   2.669   2.431   2.793
  541POX    C2C 7601   2.782   2.490   2.878
  541POX    C2D 7602   2.741   2.484   3.025
  541POX    C2E 7603   2.835   2.557   3.120
  541POX    C2F 7604   2.972   2.488   3.134
  541POX    C2G 7605   3.055   2.551   3.246
  541POX    C2H 7606   2.992   2.526   3.383
  541POX    C2I 7607   3.075   2.584   3.498
  541POX    C2J 7608   3.007   2.557   3.632
  541POX    C2K 7609   2.878   2.639   3.648
  541POX    C2L 7610   2.788   2.587   3.761
  541POX    C2M 7611   2.849   2.601   3.900
  541POX    C2N 7612   2.758   2.534   4.003
  541POX    C2O 7613   2.812   2.542   4.146
  541POX    C2P 7614   2.806   2.685   4.201
  542CHL    CN1 7615   3.530   7.786   1.924
  542CHL    CN2 7616   3.633   7.573   1.902
  542CHL    CN3 7617   3.746   7.770   1.828
  542CHL    NTM 7618   3.658   7.715   1.932
  542CHL     CB 7619   3.711   7.733   2.068
  543PJ2     CA 7620   3.853   7.689   2.104
  543PJ2     OA 7621   3.885   7.551   2.087
  543PJ2      P 7622   4.039   7.534   2.044
  543PJ2     OB 7623   4.061   7.392   2.010
  543PJ2     HB 7624   4.007   7.334   2.071
  543PJ2     OG 7625   4.063   7.636   1.940
  543PJ2     HG 7626   4.007   7.717   1.958
  543PJ2     OD 7627   4.123   7.579   2.174
  544POX     CD 7628   4.132   7.491   2.287
  544POX     CE 7629   4.207   7.555   2.404
  544POX     OE 7630   4.226   7.468   2.516
  544POX    C1A 7631   4.332   7.387   2.516
  544POX    O1A 7632   4.399   7.368   2.415
  544POX    C1B 7633   4.353   7.321   2.647
  544POX    C1C 7634   4.285   7.183   2.651
  544POX    C1D 7635   4.303   7.114   2.786
  544POX    C1E 7636   4.222   7.181   2.898
  544POX    C1F 7637   4.230   7.104   3.030
  544POX    C1G 7638   4.372   7.103   3.087
  544POX    C1H 7639   4.374   7.036   3.225
  544POX    C1I 7640   4.515   7.041   3.285
  544POX    C1J 7641   4.539   7.065   3.414
  544POX    C1K 7642   4.429   7.092   3.517
  544POX    C1L 7643   4.473   7.043   3.655
  544POX    C1M 7644   4.367   7.069   3.762
  544POX    C1N 7645   4.415   7.017   3.898
  544POX    C1O 7646   4.314   7.050   4.008
  544POX    C1P 7647   4.368   7.003   4.144
  544POX    C1Q 7648   4.273   7.042   4.257
  544POX    C1R 7649   4.327   6.994   4.392
  544POX     CZ 7650   4.132   7.684   2.438
  544POX     OZ 7651   4.177   7.764   2.548
  544POX    C2A 7652   4.152   7.894   2.539
  544POX    O2A 7653   4.133   7.945   2.428
  544POX    C2B 7654   4.161   7.967   2.667
  544POX    C2C 7655   4.214   8.109   2.652
  544POX    C2D 7656   4.157   8.204   2.758
  544POX    C2E 7657   4.200   8.170   2.901
  544POX    C2F 7658   4.123   8.260   2.998
  544POX    C2G 7659   4.167   8.241   3.143
  544POX    C2H 7660   4.084   8.334   3.233
  544POX    C2I 7661   4.136   8.337   3.377
  544POX    C2J 7662   4.061   8.447   3.453
  544POX    C2K 7663   4.117   8.468   3.594
  544POX    C2L 7664   4.048   8.588   3.660
  544POX    C2M 7665   4.114   8.624   3.793
  544POX    C2N 7666   4.048   8.749   3.853
  544POX    C2O 7667   4.114   8.789   3.985
  544POX    C2P 7668   4.049   8.914   4.043
  545CHL    CN1 7669   7.686   4.995   2.598
  545CHL    CN2 7670   7.580   4.798   2.679
  545CHL    CN3 7671   7.545   4.871   2.453
  545CHL    NTM 7672   7.644   4.859   2.561
  545CHL     CB 7673   7.758   4.782   2.509
  546PJ2     CA 7674   7.869   4.730   2.600
  546PJ2     OA 7675   7.927   4.828   2.687
  546PJ2      P 7676   8.038   4.762   2.784
  546PJ2     OB 7677   8.118   4.675   2.695
  546PJ2     HB 7678   8.061   4.642   2.620
  546PJ2     OG 7679   8.099   4.876   2.856
  546PJ2     HG 7680   8.032   4.949   2.866
  546PJ2     OD 7681   7.943   4.676   2.881
  547POX     CD 7682   7.868   4.750   2.978
  547POX     CE 7683   7.777   4.660   3.062
  547POX     OE 7684   7.678   4.732   3.137
  547POX    C1A 7685   7.555   4.736   3.087
  547POX    O1A 7686   7.526   4.671   2.987
  547POX    C1B 7687   7.461   4.813   3.172
  547POX    C1C 7688   7.457   4.960   3.131
  547POX    C1D 7689   7.374   5.043   3.229
  547POX    C1E 7690   7.449   5.068   3.360
  547POX    C1F 7691   7.356   5.137   3.460
  547POX    C1G 7692   7.433   5.199   3.577
  547POX    C1H 7693   7.336   5.268   3.673
  547POX    C1I 7694   7.410   5.363   3.767
  547POX    C1J 7695   7.355   5.476   3.813
  547POX    C1K 7696   7.212   5.520   3.778
  547POX    C1L 7697   7.197   5.672   3.764
  547POX    C1M 7698   7.219   5.750   3.893
  547POX    C1N 7699   7.114   5.718   4.000
  547POX    C1O 7700   7.149   5.788   4.132
  547POX    C1P 7701   7.051   5.751   4.243
  547POX    C1Q 7702   7.090   5.811   4.378
  547POX    C1R 7703   7.083   5.964   4.379
  547POX     CZ 7704   7.864   4.563   3.142
  547POX     OZ 7705   7.956   4.621   3.235
  547POX    C2A 7706   8.042   4.537   3.293
  547POX    O2A 7707   8.054   4.420   3.256
  547POX    C2B 7708   8.125   4.607   3.393
  547POX    C2C 7709   8.061   4.607   3.532
  547POX    C2D 7710   8.136   4.706   3.621
  547POX    C2E 7711   8.098   4.697   3.769
  547POX    C2F 7712   8.176   4.805   3.845
  547POX    C2G 7713   8.173   4.792   3.997
  547POX    C2H 7714   8.034   4.811   4.058
  547POX    C2I 7715   8.047   4.833   4.209
  547POX    C2J 7716   7.913   4.832   4.282
  547POX    C2K 7717   7.857   4.690   4.297
  547POX    C2L 7718   7.937   4.608   4.397
  547POX    C2M 7719   7.896   4.461   4.402
  547POX    C2N 7720   7.751   4.441   4.448
  547POX    C2O 7721   7.712   4.294   4.455
  547POX    C2P 7722   7.712   4.226   4.317
  548CHL    CN1 7723   4.981   7.240   2.092
  548CHL    CN2 7724   4.945   7.209   2.327
  548CHL    CN3 7725   4.936   7.425   2.231
  548CHL    NTM 7726   5.006   7.296   2.226
  548CHL     CB 7727   5.149   7.319   2.253
  549PJ2     CA 7728   5.251   7.209   2.225
  549PJ2     OA 7729   5.219   7.081   2.280
  549PJ2      P 7730   5.344   6.980   2.278
  549PJ2     OB 7731   5.286   6.846   2.307
  549PJ2     HB 7732   5.206   6.857   2.366
  549PJ2     OG 7733   5.416   6.998   2.150
  549PJ2     HG 7734   5.407   7.093   2.120
  549PJ2     OD 7735   5.429   7.037   2.401
  550POX     CD 7736   5.380   7.005   2.532
  550POX     CE 7737   5.443   7.090   2.643
  550POX     OE 7738   5.415   7.037   2.772
  550POX    C1A 7739   5.505   7.060   2.868
  550POX    O1A 7740   5.603   7.131   2.846
  550POX    C1B 7741   5.467   7.001   2.998
  550POX    C1C 7742   5.508   7.089   3.116
  550POX    C1D 7743   5.439   7.044   3.245
  550POX    C1E 7744   5.476   7.136   3.362
  550POX    C1F 7745   5.394   7.102   3.486
  550POX    C1G 7746   5.435   7.189   3.605
  550POX    C1H 7747   5.349   7.156   3.727
  550POX    C1I 7748   5.396   7.230   3.852
  550POX    C1J 7749   5.375   7.186   3.976
  550POX    C1K 7750   5.300   7.056   4.005
  550POX    C1L 7751   5.335   6.997   4.142
  550POX    C1M 7752   5.262   6.864   4.160
  550POX    C1N 7753   5.291   6.795   4.294
  550POX    C1O 7754   5.226   6.867   4.413
  550POX    C1P 7755   5.249   6.786   4.541
  550POX    C1Q 7756   5.187   6.856   4.662
  550POX    C1R 7757   5.208   6.772   4.788
  550POX     CZ 7758   5.394   7.234   2.621
  550POX     OZ 7759   5.259   7.256   2.661
  550POX    C2A 7760   5.203   7.373   2.631
  550POX    O2A 7761   5.251   7.445   2.542
  550POX    C2B 7762   5.074   7.394   2.700
  550POX    C2C 7763   5.052   7.541   2.738
  550POX    C2D 7764   4.947   7.555   2.849
  550POX    C2E 7765   4.807   7.512   2.806
  550POX    C2F 7766   4.711   7.506   2.925
  550POX    C2G 7767   4.745   7.389   3.018
  550POX    C2H 7768   4.659   7.387   3.145
  550POX    C2I 7769   4.692   7.503   3.239
  550POX    C2J 7770   4.612   7.493   3.369
  550POX    C2K 7771   4.642   7.612   3.460
  550POX    C2L 7772   4.561   7.607   3.590
  550POX    C2M 7773   4.607   7.496   3.684
  550POX    C2N 7774   4.530   7.502   3.816
  550POX    C2O 7775   4.583   7.399   3.915
  550POX    C2P 7776   4.512   7.410   4.050
  551CHL    CN1 7777   5.607   8.415   2.236
  551CHL    CN2 7778   5.455   8.449   2.053
  551CHL    CN3 7779   5.373   8.416   2.275
  551CHL    NTM 7780   5.480   8.477   2.195
  551CHL     CB 7781   5.487   8.621   2.228
  552PJ2     CA 7782   5.400   8.725   2.156
  552PJ2     OA 7783   5.261   8.692   2.150
  552PJ2      P 7784   5.191   8.785   2.038
  552PJ2     OB 7785   5.185   8.921   2.095
  552PJ2     HB 7786   5.173   8.916   2.194
  552PJ2     OG 7787   5.269   8.767   1.914
  552PJ2     HG 7788   5.304   8.673   1.910
  552PJ2     OD 7789   5.044   8.720   2.025
  553POX     CD 7790   4.950   8.759   2.126
  553POX     CE 7791   4.843   8.653   2.157
  553POX     OE 7792   4.729   8.711   2.221
  553POX    C1A 7793   4.614   8.644   2.220
  553POX    O1A 7794   4.605   8.539   2.156
  553POX    C1B 7795   4.505   8.711   2.295
  553POX    C1C 7796   4.430   8.613   2.385
  553POX    C1D 7797   4.329   8.683   2.476
  553POX    C1E 7798   4.398   8.775   2.577
  553POX    C1F 7799   4.301   8.847   2.670
  553POX    C1G 7800   4.238   8.756   2.775
  553POX    C1H 7801   4.341   8.707   2.877
  553POX    C1I 7802   4.275   8.617   2.982
  553POX    C1J 7803   4.249   8.654   3.107
  553POX    C1K 7804   4.285   8.790   3.166
  553POX    C1L 7805   4.306   8.777   3.317
  553POX    C1M 7806   4.350   8.910   3.378
  553POX    C1N 7807   4.374   8.895   3.529
  553POX    C1O 7808   4.434   9.023   3.587
  553POX    C1P 7809   4.463   9.006   3.737
  553POX    C1Q 7810   4.538   9.126   3.794
  553POX    C1R 7811   4.681   9.136   3.740
  553POX     CZ 7812   4.913   8.539   2.231
  553POX     OZ 7813   4.976   8.576   2.354
  553POX    C2A 7814   5.044   8.483   2.421
  553POX    O2A 7815   5.063   8.371   2.375
  553POX    C2B 7816   5.109   8.540   2.541
  553POX    C2C 7817   5.116   8.443   2.659
  553POX    C2D 7818   5.216   8.496   2.763
  553POX    C2E 7819   5.228   8.402   2.883
  553POX    C2F 7820   5.139   8.442   3.000
  553POX    C2G 7821   5.191   8.571   3.064
  553POX    C2H 7822   5.116   8.605   3.194
  553POX    C2I 7823   5.169   8.732   3.259
  553POX    C2J 7824   5.315   8.719   3.304
  553POX    C2K 7825   5.367   8.845   3.373
  553POX    C2L 7826   5.301   8.868   3.510
  553POX    C2M 7827   5.357   8.993   3.577
  553POX    C2N 7828   5.293   9.020   3.713
  553POX    C2O 7829   5.145   9.057   3.702
  553POX    C2P 7830   5.083   9.080   3.840
  554CHL    CN1 7831   4.953   8.169   1.581
  554CHL    CN2 7832   4.912   8.400   1.541
  554CHL    CN3 7833   5.058   8.338   1.716
  554CHL    NTM 7834   4.934   8.300   1.646
  554CHL     CB 7835   4.817   8.305   1.735
  555PJ2     CA 7836   4.792   8.199   1.842
  555PJ2     OA 7837   4.893   8.189   1.943
  555PJ2      P 7838   4.884   8.049   2.023
  555PJ2     OB 7839   4.833   7.947   1.929
  555PJ2     HB 7840   4.766   7.988   1.868
  555PJ2     OG 7841   5.022   8.040   2.075
  555PJ2     HG 7842   5.055   8.131   2.099
  555PJ2     OD 7843   4.774   8.074   2.138
  556POX     CD 7844   4.817   8.141   2.257
  556POX     CE 7845   4.720   8.128   2.374
  556POX     OE 7846   4.758   8.214   2.482
  556POX    C1A 7847   4.660   8.266   2.556
  556POX    O1A 7848   4.543   8.260   2.517
  556POX    C1B 7849   4.709   8.340   2.674
  556POX    C1C 7850   4.615   8.323   2.794
  556POX    C1D 7851   4.678   8.380   2.921
  556POX    C1E 7852   4.581   8.366   3.039
  556POX    C1F 7853   4.646   8.409   3.171
  556POX    C1G 7854   4.541   8.408   3.283
  556POX    C1H 7855   4.603   8.440   3.419
  556POX    C1I 7856   4.492   8.457   3.523
  556POX    C1J 7857   4.501   8.423   3.651
  556POX    C1K 7858   4.625   8.361   3.716
  556POX    C1L 7859   4.628   8.384   3.867
  556POX    C1M 7860   4.520   8.304   3.941
  556POX    C1N 7861   4.518   8.338   4.090
  556POX    C1O 7862   4.412   8.259   4.166
  556POX    C1P 7863   4.446   8.110   4.174
  556POX    C1Q 7864   4.340   8.033   4.253
  556POX    C1R 7865   4.380   7.886   4.269
  556POX     CZ 7866   4.714   7.980   2.411
  556POX     OZ 7867   4.621   7.946   2.514
  556POX    C2A 7868   4.618   7.821   2.560
  556POX    O2A 7869   4.674   7.729   2.501
  556POX    C2B 7870   4.524   7.805   2.674
  556POX    C2C 7871   4.581   7.867   2.802
  556POX    C2D 7872   4.481   7.857   2.917
  556POX    C2E 7873   4.536   7.923   3.044
  556POX    C2F 7874   4.437   7.914   3.159
  556POX    C2G 7875   4.495   7.978   3.285
  556POX    C2H 7876   4.401   7.963   3.405
  556POX    C2I 7877   4.470   8.014   3.531
  556POX    C2J 7878   4.392   7.984   3.659
  556POX    C2K 7879   4.270   8.075   3.680
  556POX    C2L 7880   4.204   8.042   3.814
  556POX    C2M 7881   4.093   8.142   3.847
  556POX    C2N 7882   4.028   8.106   3.981
  556POX    C2O 7883   3.919   8.205   4.022
  556POX    C2P 7884   3.975   8.343   4.057
  557CHL    CN1 7885   7.399   6.306   1.867
  557CHL    CN2 7886   7.369   6.527   1.945
  557CHL    CN3 7887   7.182   6.383   1.925
  557CHL    NTM 7888   7.324   6.388   1.963
  557CHL     CB 7889   7.334   6.341   2.101
  558PJ2     CA 7890   7.469   6.323   2.172
  558PJ2     OA 7891   7.548   6.440   2.190
  558PJ2      P 7892   7.694   6.401   2.247
  558PJ2     OB 7893   7.742   6.282   2.173
  558PJ2     HB 7894   7.665   6.224   2.149
  558PJ2     OG 7895   7.772   6.526   2.242
  558PJ2     HG 7896   7.711   6.604   2.256
  558PJ2     OD 7897   7.662   6.358   2.399
  559POX     CD 7898   7.679   6.457   2.500
  559POX     CE 7899   7.610   6.425   2.633
  559POX     OE 7900   7.628   6.530   2.728
  559POX    C1A 7901   7.522   6.566   2.800
  559POX    O1A 7902   7.410   6.552   2.751
  559POX    C1B 7903   7.550   6.648   2.920
  559POX    C1C 7904   7.672   6.603   3.000
  559POX    C1D 7905   7.683   6.679   3.133
  559POX    C1E 7906   7.574   6.635   3.231
  559POX    C1F 7907   7.577   6.714   3.362
  559POX    C1G 7908   7.529   6.859   3.348
  559POX    C1H 7909   7.379   6.868   3.318
  559POX    C1I 7910   7.332   7.013   3.313
  559POX    C1J 7911   7.254   7.069   3.406
  559POX    C1K 7912   7.200   6.995   3.528
  559POX    C1L 7913   7.178   7.087   3.648
  559POX    C1M 7914   7.309   7.137   3.710
  559POX    C1N 7915   7.280   7.237   3.822
  559POX    C1O 7916   7.408   7.290   3.885
  559POX    C1P 7917   7.381   7.399   3.990
  559POX    C1Q 7918   7.307   7.345   4.112
  559POX    C1R 7919   7.274   7.458   4.210
  559POX     CZ 7920   7.657   6.287   2.679
  559POX     OZ 7921   7.796   6.275   2.712
  559POX    C2A 7922   7.848   6.152   2.716
  559POX    O2A 7923   7.778   6.051   2.703
  559POX    C2B 7924   7.990   6.149   2.756
  559POX    C2C 7925   8.003   6.097   2.899
  559POX    C2D 7926   8.150   6.082   2.938
  559POX    C2E 7927   8.168   6.024   3.079
  559POX    C2F 7928   8.130   5.876   3.084
  559POX    C2G 7929   8.164   5.816   3.221
  559POX    C2H 7930   8.154   5.664   3.217
  559POX    C2I 7931   8.208   5.606   3.348
  559POX    C2J 7932   8.230   5.455   3.337
  559POX    C2K 7933   8.297   5.405   3.465
  559POX    C2L 7934   8.328   5.255   3.460
  559POX    C2M 7935   8.395   5.206   3.588
  559POX    C2N 7936   8.301   5.211   3.709
  559POX    C2O 7937   8.373   5.166   3.836
  559POX    C2P 7938   8.281   5.174   3.958
  560CHL    CN1 7939   5.679   8.035   2.083
  560CHL    CN2 7940   5.770   7.937   2.279
  560CHL    CN3 7941   5.912   8.042   2.117
  560CHL    NTM 7942   5.793   7.959   2.136
  560CHL     CB 7943   5.802   7.832   2.061
  561PJ2     CA 7944   5.897   7.722   2.108
  561PJ2     OA 7945   6.032   7.766   2.129
  561PJ2      P 7946   6.123   7.651   2.197
  561PJ2     OB 7947   6.099   7.527   2.119
  561PJ2     HB 7948   6.007   7.528   2.082
  561PJ2     OG 7949   6.258   7.710   2.200
  561PJ2     HG 7950   6.251   7.810   2.206
  561PJ2     OD 7951   6.056   7.648   2.344
  562POX     CD 7952   6.100   7.747   2.437
  562POX     CE 7953   6.008   7.767   2.557
  562POX     OE 7954   6.061   7.864   2.648
  562POX    C1A 7955   6.000   7.982   2.655
  562POX    O1A 7956   5.921   8.017   2.567
  562POX    C1B 7957   6.047   8.066   2.767
  562POX    C1C 7958   5.961   8.040   2.892
  562POX    C1D 7959   6.008   8.122   3.012
  562POX    C1E 7960   5.916   8.094   3.132
  562POX    C1F 7961   5.962   8.168   3.258
  562POX    C1G 7962   5.869   8.143   3.377
  562POX    C1H 7963   5.866   7.997   3.419
  562POX    C1I 7964   5.772   7.975   3.539
  562POX    C1J 7965   5.698   7.867   3.556
  562POX    C1K 7966   5.694   7.748   3.459
  562POX    C1L 7967   5.780   7.632   3.507
  562POX    C1M 7968   5.776   7.516   3.407
  562POX    C1N 7969   5.863   7.399   3.455
  562POX    C1O 7970   5.859   7.280   3.359
  562POX    C1P 7971   5.930   7.308   3.226
  562POX    C1Q 7972   5.919   7.186   3.134
  562POX    C1R 7973   5.995   7.207   3.003
  562POX     CZ 7974   5.984   7.631   2.622
  562POX     OZ 7975   5.892   7.628   2.731
  562POX    C2A 7976   5.865   7.508   2.783
  562POX    O2A 7977   5.904   7.405   2.728
  562POX    C2B 7978   5.779   7.512   2.903
  562POX    C2C 7979   5.632   7.489   2.868
  562POX    C2D 7980   5.546   7.478   2.994
  562POX    C2E 7981   5.398   7.474   2.956
  562POX    C2F 7982   5.306   7.434   3.072
  562POX    C2G 7983   5.308   7.533   3.188
  562POX    C2H 7984   5.212   7.486   3.298
  562POX    C2I 7985   5.216   7.577   3.421
  562POX    C2J 7986   5.118   7.528   3.527
  562POX    C2K 7987   5.120   7.613   3.654
  562POX    C2L 7988   5.252   7.600   3.730
  562POX    C2M 7989   5.254   7.682   3.859
  562POX    C2N 7990   5.254   7.833   3.833
  562POX    C2O 7991   5.255   7.910   3.965
  562POX    C2P 7992   5.253   8.061   3.940
  563CHL    CN1 7993   7.529   5.674   2.447
  563CHL    CN2 7994   7.764   5.651   2.442
  563CHL    CN3 7995   7.653   5.743   2.254
  563CHL    NTM 7996   7.653   5.738   2.400
  563CHL     CB 7997   7.677   5.871   2.458
  564PJ2     CA 7998   7.575   5.985   2.447
  564PJ2     OA 7999   7.453   5.961   2.519
  564PJ2      P 8000   7.344   6.073   2.479
  564PJ2     OB 8001   7.399   6.208   2.504
  564PJ2     HB 8002   7.460   6.204   2.584
  564PJ2     OG 8003   7.312   6.034   2.339
  564PJ2     HG 8004   7.322   5.936   2.329
  564PJ2     OD 8005   7.225   6.040   2.582
  565POX     CD 8006   7.259   6.072   2.717
  565POX     CE 8007   7.161   6.162   2.792
  565POX     OE 8008   7.222   6.214   2.911
  565POX    C1A 8009   7.172   6.325   2.965
  565POX    O1A 8010   7.086   6.389   2.905
  565POX    C1B 8011   7.241   6.367   3.089
  565POX    C1C 8012   7.144   6.432   3.187
  565POX    C1D 8013   7.214   6.473   3.316
  565POX    C1E 8014   7.113   6.529   3.417
  565POX    C1F 8015   7.183   6.570   3.547
  565POX    C1G 8016   7.080   6.613   3.652
  565POX    C1H 8017   7.150   6.654   3.782
  565POX    C1I 8018   7.048   6.682   3.893
  565POX    C1J 8019   7.073   6.754   4.001
  565POX    C1K 8020   7.205   6.824   4.034
  565POX    C1L 8021   7.307   6.736   4.108
  565POX    C1M 8022   7.257   6.681   4.242
  565POX    C1N 8023   7.366   6.596   4.308
  565POX    C1O 8024   7.315   6.526   4.435
  565POX    C1P 8025   7.220   6.411   4.402
  565POX    C1Q 8026   7.165   6.343   4.528
  565POX    C1R 8027   7.069   6.434   4.605
  565POX     CZ 8028   7.031   6.083   2.809
  565POX     OZ 8029   7.037   5.969   2.895
  565POX    C2A 8030   6.948   5.873   2.872
  565POX    O2A 8031   6.900   5.858   2.760
  565POX    C2B 8032   6.944   5.771   2.980
  565POX    C2C 8033   6.849   5.808   3.093
  565POX    C2D 8034   6.856   5.700   3.201
  565POX    C2E 8035   6.775   5.734   3.327
  565POX    C2F 8036   6.806   5.627   3.432
  565POX    C2G 8037   6.732   5.644   3.565
  565POX    C2H 8038   6.770   5.773   3.638
  565POX    C2I 8039   6.727   5.763   3.784
  565POX    C2J 8040   6.741   5.897   3.857
  565POX    C2K 8041   6.720   5.877   4.007
  565POX    C2L 8042   6.705   6.011   4.079
  565POX    C2M 8043   6.717   5.998   4.231
  565POX    C2N 8044   6.613   5.904   4.293
  565POX    C2O 8045   6.639   5.888   4.443
  565POX    C2P 8046   6.545   5.783   4.503
  566CHL    CN1 8047   8.342   3.813   1.766
  566CHL    CN2 8048   8.406   3.675   1.949
  566CHL    CN3 8049   8.520   3.658   1.738
  566CHL    NTM 8050   8.457   3.751   1.833
  566CHL     CB 8051   8.548   3.857   1.877
  567PJ2     CA 8052   8.691   3.827   1.923
  567PJ2     OA 8053   8.701   3.733   2.030
  567PJ2      P 8054   8.852   3.688   2.064
  567PJ2     OB 8055   8.848   3.542   2.037
  567PJ2     HB 8056   8.758   3.506   2.062
  567PJ2     OG 8057   8.948   3.766   1.984
  567PJ2     HG 8058   8.917   3.861   1.978
  567PJ2     OD 8059   8.873   3.718   2.220
  568POX     CD 8060   8.844   3.850   2.267
  568POX     CE 8061   8.916   3.888   2.397
  568POX     OE 8062   8.856   3.999   2.464
  568POX    C1A 8063   8.771   3.975   2.564
  568POX    O1A 8064   8.739   3.859   2.593
  568POX    C1B 8065   8.738   4.095   2.643
  568POX    C1C 8066   8.847   4.115   2.748
  568POX    C1D 8067   8.833   4.249   2.821
  568POX    C1E 8068   8.960   4.283   2.899
  568POX    C1F 8069   8.981   4.196   3.023
  568POX    C1G 8070   9.106   4.245   3.098
  568POX    C1H 8071   9.120   4.184   3.237
  568POX    C1I 8072   9.168   4.039   3.236
  568POX    C1J 8073   9.235   3.984   3.337
  568POX    C1K 8074   9.271   4.062   3.464
  568POX    C1L 8075   9.254   3.978   3.590
  568POX    C1M 8076   9.282   4.063   3.714
  568POX    C1N 8077   9.262   3.983   3.842
  568POX    C1O 8078   9.286   4.072   3.964
  568POX    C1P 8079   9.269   3.993   4.094
  568POX    C1Q 8080   9.292   4.080   4.218
  568POX    C1R 8081   9.437   4.128   4.230
  568POX     CZ 8082   9.063   3.913   2.362
  568POX     OZ 8083   9.149   3.947   2.470
  568POX    C2A 8084   9.161   4.073   2.510
  568POX    O2A 8085   9.111   4.167   2.447
  568POX    C2B 8086   9.244   4.086   2.631
  568POX    C2C 8087   9.389   4.120   2.596
  568POX    C2D 8088   9.485   4.102   2.713
  568POX    C2E 8089   9.457   4.195   2.831
  568POX    C2F 8090   9.563   4.174   2.940
  568POX    C2G 8091   9.535   4.257   3.065
  568POX    C2H 8092   9.645   4.233   3.168
  568POX    C2I 8093   9.619   4.308   3.299
  568POX    C2J 8094   9.731   4.279   3.400
  568POX    C2K 8095   9.702   4.347   3.534
  568POX    C2L 8096   9.808   4.311   3.638
  568POX    C2M 8097   9.772   4.371   3.774
  568POX    C2N 8098   9.872   4.329   3.881
  568POX    C2O 8099   9.833   4.385   4.018
  568POX    C2P 8100   9.932   4.340   4.126
  569CHL    CN1 8101   5.765   6.403   1.866
  569CHL    CN2 8102   5.978   6.492   1.917
  569CHL    CN3 8103   5.918   6.272   1.991
  569CHL    NTM 8104   5.869   6.409   1.969
  569CHL     CB 8105   5.809   6.466   2.090
  570PJ2     CA 8106   5.892   6.500   2.214
  570PJ2     OA 8107   5.959   6.390   2.275
  570PJ2      P 8108   6.045   6.439   2.402
  570PJ2     OB 8109   6.116   6.321   2.457
  570PJ2     HB 8110   6.061   6.239   2.441
  570PJ2     OG 8111   6.120   6.558   2.356
  570PJ2     HG 8112   6.066   6.606   2.287
  570PJ2     OD 8113   5.929   6.481   2.505
  571POX     CD 8114   5.976   6.535   2.629
  571POX     CE 8115   5.867   6.556   2.734
  571POX     OE 8116   5.919   6.620   2.851
  571POX    C1A 8117   5.860   6.732   2.892
  571POX    O1A 8118   5.766   6.779   2.828
  571POX    C1B 8119   5.924   6.796   3.009
  571POX    C1C 8120   5.875   6.736   3.141
  571POX    C1D 8121   5.929   6.816   3.259
  571POX    C1E 8122   5.903   6.744   3.391
  571POX    C1F 8123   5.951   6.825   3.512
  571POX    C1G 8124   5.851   6.933   3.553
  571POX    C1H 8125   5.894   6.999   3.684
  571POX    C1I 8126   5.777   7.078   3.744
  571POX    C1J 8127   5.790   7.177   3.832
  571POX    C1K 8128   5.924   7.229   3.884
  571POX    C1L 8129   5.930   7.245   4.036
  571POX    C1M 8130   5.823   7.338   4.093
  571POX    C1N 8131   5.850   7.376   4.239
  571POX    C1O 8132   5.846   7.260   4.338
  571POX    C1P 8133   5.704   7.207   4.362
  571POX    C1Q 8134   5.706   7.096   4.468
  571POX    C1R 8135   5.565   7.045   4.497
  571POX     CZ 8136   5.800   6.420   2.758
  571POX     OZ 8137   5.709   6.406   2.867
  571POX    C2A 8138   5.581   6.441   2.853
  571POX    O2A 8139   5.537   6.489   2.748
  571POX    C2B 8140   5.504   6.425   2.978
  571POX    C2C 8141   5.517   6.550   3.065
  571POX    C2D 8142   5.470   6.521   3.208
  571POX    C2E 8143   5.494   6.641   3.300
  571POX    C2F 8144   5.464   6.603   3.445
  571POX    C2G 8145   5.503   6.716   3.541
  571POX    C2H 8146   5.496   6.666   3.685
  571POX    C2I 8147   5.559   6.767   3.781
  571POX    C2J 8148   5.583   6.704   3.919
  571POX    C2K 8149   5.671   6.795   4.004
  571POX    C2L 8150   5.712   6.726   4.134
  571POX    C2M 8151   5.815   6.808   4.213
  571POX    C2N 8152   5.947   6.823   4.138
  571POX    C2O 8153   6.050   6.900   4.221
  571POX    C2P 8154   6.181   6.917   4.142
  572CHL    CN1 8155   8.175   0.332   2.180
  572CHL    CN2 8156   8.178   0.470   1.990
  572CHL    CN3 8157   8.178   0.234   1.962
  572CHL    NTM 8158   8.230   0.343   2.044
  572CHL     CB 8159   8.377   0.350   2.039
  573PJ2     CA 8160   8.464   0.270   2.136
  573PJ2     OA 8161   8.434   0.130   2.146
  573PJ2      P 8162   8.468   0.077   2.294
  573PJ2     OB 8163   8.464  -0.071   2.286
  573PJ2     HB 8164   8.398  -0.099   2.216
  573PJ2     OG 8165   8.590   0.147   2.340
  573PJ2     HG 8166   8.594   0.238   2.299
  573PJ2     OD 8167   8.341   0.132   2.376
  574POX     CD 8168   8.366   0.183   2.507
  574POX     CE 8169   8.243   0.239   2.578
  574POX     OE 8170   8.274   0.318   2.693
  574POX    C1A 8171   8.289   0.450   2.681
  574POX    O1A 8172   8.257   0.507   2.577
  574POX    C1B 8173   8.327   0.519   2.807
  574POX    C1C 8174   8.445   0.456   2.881
  574POX    C1D 8175   8.474   0.535   3.009
  574POX    C1E 8176   8.598   0.484   3.082
  574POX    C1F 8177   8.577   0.352   3.157
  574POX    C1G 8178   8.495   0.373   3.284
  574POX    C1H 8179   8.493   0.246   3.370
  574POX    C1I 8180   8.422   0.272   3.503
  574POX    C1J 8181   8.462   0.220   3.618
  574POX    C1K 8182   8.583   0.127   3.633
  574POX    C1L 8183   8.656   0.154   3.765
  574POX    C1M 8184   8.775   0.059   3.782
  574POX    C1N 8185   8.858   0.090   3.907
  574POX    C1O 8186   8.934   0.222   3.893
  574POX    C1P 8187   9.018   0.250   4.018
  574POX    C1Q 8188   9.093   0.383   4.003
  574POX    C1R 8189   9.176   0.413   4.127
  574POX     CZ 8190   8.148   0.122   2.608
  574POX     OZ 8191   8.195   0.024   2.702
  574POX    C2A 8192   8.109  -0.070   2.739
  574POX    O2A 8193   7.995  -0.074   2.693
  574POX    C2B 8194   8.163  -0.164   2.840
  574POX    C2C 8195   8.128  -0.121   2.983
  574POX    C2D 8196   8.219  -0.008   3.034
  574POX    C2E 8197   8.167   0.057   3.162
  574POX    C2F 8198   8.155  -0.041   3.280
  574POX    C2G 8199   8.095   0.031   3.401
  574POX    C2H 8200   8.063  -0.067   3.514
  574POX    C2I 8201   8.188  -0.125   3.581
  574POX    C2J 8202   8.153  -0.236   3.680
  574POX    C2K 8203   8.072  -0.186   3.799
  574POX    C2L 8204   8.020  -0.301   3.886
  574POX    C2M 8205   8.129  -0.377   3.961
  574POX    C2N 8206   8.191  -0.293   4.073
  574POX    C2O 8207   8.289  -0.377   4.156
  574POX    C2P 8208   8.344  -0.297   4.274
  575CHL    CN1 8209   0.363   3.357   2.540
  575CHL    CN2 8210   0.234   3.210   2.401
  575CHL    CN3 8211   0.172   3.437   2.427
  575CHL    NTM 8212   0.287   3.347   2.415
  575CHL     CB 8213   0.363   3.387   2.295
  576PJ2     CA 8214   0.491   3.316   2.252
  576PJ2     OA 8215   0.597   3.327   2.347
  576PJ2      P 8216   0.717   3.224   2.321
  576PJ2     OB 8217   0.737   3.206   2.176
  576PJ2     HB 8218   0.650   3.220   2.128
  576PJ2     OG 8219   0.833   3.258   2.407
  576PJ2     HG 8220   0.801   3.297   2.493
  576PJ2     OD 8221   0.649   3.086   2.370
  577POX     CD 8222   0.621   3.073   2.510
  577POX     CE 8223   0.595   2.928   2.552
  577POX     OE 8224   0.537   2.912   2.682
  577POX    C1A 8225   0.408   2.940   2.703
  577POX    O1A 8226   0.344   3.008   2.624
  577POX    C1B 8227   0.362   2.899   2.837
  577POX    C1C 8228   0.380   3.012   2.938
  577POX    C1D 8229   0.356   2.965   3.082
  577POX    C1E 8230   0.391   3.079   3.178
  577POX    C1F 8231   0.391   3.033   3.325
  577POX    C1G 8232   0.439   3.148   3.414
  577POX    C1H 8233   0.444   3.108   3.561
  577POX    C1I 8234   0.489   3.228   3.645
  577POX    C1J 8235   0.540   3.219   3.768
  577POX    C1K 8236   0.561   3.088   3.844
  577POX    C1L 8237   0.667   3.104   3.954
  577POX    C1M 8238   0.810   3.105   3.901
  577POX    C1N 8239   0.909   3.159   4.004
  577POX    C1O 8240   0.915   3.077   4.133
  577POX    C1P 8241   1.003   3.148   4.236
  577POX    C1Q 8242   1.006   3.072   4.369
  577POX    C1R 8243   1.090   3.147   4.473
  577POX     CZ 8244   0.729   2.855   2.540
  577POX     OZ 8245   0.835   2.918   2.612
  577POX    C2A 8246   0.945   2.847   2.639
  577POX    O2A 8247   0.949   2.726   2.623
  577POX    C2B 8248   1.048   2.929   2.707
  577POX    C2C 8249   1.022   2.935   2.858
  577POX    C2D 8250   1.112   3.040   2.924
  577POX    C2E 8251   1.086   3.051   3.074
  577POX    C2F 8252   1.167   3.168   3.131
  577POX    C2G 8253   1.149   3.183   3.282
  577POX    C2H 8254   1.228   3.305   3.331
  577POX    C2I 8255   1.219   3.322   3.483
  577POX    C2J 8256   1.297   3.446   3.525
  577POX    C2K 8257   1.298   3.468   3.677
  577POX    C2L 8258   1.376   3.359   3.751
  577POX    C2M 8259   1.395   3.391   3.899
  577POX    C2N 8260   1.263   3.392   3.978
  577POX    C2O 8261   1.285   3.428   4.125
  577POX    C2P 8262   1.364   3.322   4.200
  578CHL    CN1 8263   4.663   5.779   2.182
  578CHL    CN2 8264   4.604   5.551   2.182
  578CHL    CN3 8265   4.431   5.714   2.187
  578CHL    NTM 8266   4.566   5.683   2.236
  578CHL     CB 8267   4.571   5.675   2.383
  579PJ2     CA 8268   4.559   5.800   2.470
  579PJ2     OA 8269   4.441   5.878   2.451
  579PJ2      P 8270   4.441   6.011   2.541
  579PJ2     OB 8271   4.582   6.053   2.552
  579PJ2     HB 8272   4.641   5.973   2.561
  579PJ2     OG 8273   4.348   6.101   2.468
  579PJ2     HG 8274   4.273   6.047   2.430
  579PJ2     OD 8275   4.380   5.972   2.685
  580POX     CD 8276   4.238   5.972   2.697
  580POX     CE 8277   4.185   5.944   2.838
  580POX     OE 8278   4.042   5.934   2.839
  580POX    C1A 8279   3.988   5.852   2.928
  580POX    O1A 8280   4.056   5.764   2.982
  580POX    C1B 8281   3.841   5.860   2.936
  580POX    C1C 8282   3.791   5.978   3.019
  580POX    C1D 8283   3.833   5.969   3.165
  580POX    C1E 8284   3.779   6.087   3.246
  580POX    C1F 8285   3.821   6.072   3.393
  580POX    C1G 8286   3.759   6.182   3.481
  580POX    C1H 8287   3.797   6.156   3.627
  580POX    C1I 8288   3.727   6.256   3.720
  580POX    C1J 8289   3.689   6.225   3.843
  580POX    C1K 8290   3.712   6.088   3.907
  580POX    C1L 8291   3.597   6.045   3.998
  580POX    C1M 8292   3.470   6.012   3.920
  580POX    C1N 8293   3.360   5.959   4.012
  580POX    C1O 8294   3.232   5.928   3.934
  580POX    C1P 8295   3.124   5.873   4.026
  580POX    C1Q 8296   2.995   5.844   3.948
  580POX    C1R 8297   2.887   5.786   4.039
  580POX     CZ 8298   4.244   6.052   2.929
  580POX     OZ 8299   4.211   6.046   3.068
  580POX    C2A 8300   4.262   6.139   3.147
  580POX    O2A 8301   4.317   6.239   3.101
  580POX    C2B 8302   4.228   6.120   3.290
  580POX    C2C 8303   4.344   6.161   3.381
  580POX    C2D 8304   4.307   6.167   3.529
  580POX    C2E 8305   4.210   6.281   3.559
  580POX    C2F 8306   4.195   6.306   3.709
  580POX    C2G 8307   4.102   6.425   3.732
  580POX    C2H 8308   4.092   6.470   3.878
  580POX    C2I 8309   4.034   6.364   3.971
  580POX    C2J 8310   3.989   6.428   4.103
  580POX    C2K 8311   3.933   6.324   4.201
  580POX    C2L 8312   3.860   6.394   4.316
  580POX    C2M 8313   3.817   6.294   4.423
  580POX    C2N 8314   3.723   6.357   4.527
  580POX    C2O 8315   3.784   6.472   4.608
  580POX    C2P 8316   3.894   6.426   4.704
  581CHL    CN1 8317   2.443   0.533   2.248
  581CHL    CN2 8318   2.536   0.608   2.041
  581CHL    CN3 8319   2.357   0.726   2.142
  581CHL    NTM 8320   2.412   0.592   2.117
  581CHL     CB 8321   2.312   0.515   2.041
  582PJ2     CA 8322   2.310   0.362   2.040
  582PJ2     OA 8323   2.437   0.302   2.017
  582PJ2      P 8324   2.426   0.141   2.007
  582PJ2     OB 8325   2.324   0.109   1.905
  582PJ2     HB 8326   2.252   0.179   1.907
  582PJ2     OG 8327   2.567   0.104   1.985
  582PJ2     HG 8328   2.627   0.172   2.028
  582PJ2     OD 8329   2.380   0.100   2.156
  583POX     CD 8330   2.480   0.066   2.252
  583POX     CE 8331   2.451   0.106   2.396
  583POX     OE 8332   2.544   0.047   2.488
  583POX    C1A 8333   2.655   0.114   2.516
  583POX    O1A 8334   2.699   0.197   2.435
  583POX    C1B 8335   2.725   0.066   2.636
  583POX    C1C 8336   2.774   0.184   2.720
  583POX    C1D 8337   2.819   0.141   2.860
  583POX    C1E 8338   2.859   0.263   2.942
  583POX    C1F 8339   2.870   0.233   3.092
  583POX    C1G 8340   2.986   0.140   3.128
  583POX    C1H 8341   2.993   0.123   3.280
  583POX    C1I 8342   3.107   0.032   3.325
  583POX    C1J 8343   3.226   0.076   3.367
  583POX    C1K 8344   3.265   0.223   3.376
  583POX    C1L 8345   3.415   0.242   3.350
  583POX    C1M 8346   3.503   0.204   3.469
  583POX    C1N 8347   3.508   0.315   3.573
  583POX    C1O 8348   3.603   0.279   3.688
  583POX    C1P 8349   3.635   0.399   3.777
  583POX    C1Q 8350   3.516   0.452   3.858
  583POX    C1R 8351   3.476   0.358   3.972
  583POX     CZ 8352   2.305   0.070   2.427
  583POX     OZ 8353   2.257   0.111   2.555
  583POX    C2A 8354   2.131   0.079   2.585
  583POX    O2A 8355   2.065   0.005   2.511
  583POX    C2B 8356   2.091   0.123   2.720
  583POX    C2C 8357   1.979   0.036   2.778
  583POX    C2D 8358   1.949   0.063   2.926
  583POX    C2E 8359   2.063   0.018   3.017
  583POX    C2F 8360   2.017   0.006   3.162
  583POX    C2G 8361   2.131  -0.037   3.255
  583POX    C2H 8362   2.229   0.078   3.279
  583POX    C2I 8363   2.353   0.038   3.359
  583POX    C2J 8364   2.322  -0.007   3.502
  583POX    C2K 8365   2.452  -0.023   3.580
  583POX    C2L 8366   2.430  -0.080   3.720
  583POX    C2M 8367   2.563  -0.087   3.795
  583POX    C2N 8368   2.548  -0.155   3.931
  583POX    C2O 8369   2.678  -0.155   4.011
  583POX    C2P 8370   2.789  -0.238   3.944
  584CHL    CN1 8371   7.540   7.320   1.886
  584CHL    CN2 8372   7.327   7.226   1.839
  584CHL    CN3 8373   7.453   7.138   2.017
  584CHL    NTM 8374   7.419   7.263   1.947
  584CHL     CB 8375   7.350   7.357   2.036
  585PJ2     CA 8376   7.424   7.432   2.147
  585PJ2     OA 8377   7.498   7.347   2.235
  585PJ2      P 8378   7.575   7.424   2.353
  585PJ2     OB 8379   7.685   7.331   2.389
  585PJ2     HB 8380   7.654   7.237   2.377
  585PJ2     OG 8381   7.618   7.556   2.302
  585PJ2     HG 8382   7.549   7.592   2.239
  585PJ2     OD 8383   7.464   7.438   2.469
  586POX     CD 8384   7.514   7.485   2.594
  586POX     CE 8385   7.407   7.514   2.699
  586POX     OE 8386   7.460   7.576   2.817
  586POX    C1A 8387   7.470   7.708   2.818
  586POX    O1A 8388   7.429   7.774   2.722
  586POX    C1B 8389   7.518   7.768   2.944
  586POX    C1C 8390   7.397   7.816   3.026
  586POX    C1D 8391   7.437   7.889   3.155
  586POX    C1E 8392   7.309   7.937   3.224
  586POX    C1F 8393   7.339   8.014   3.353
  586POX    C1G 8394   7.207   8.057   3.418
  586POX    C1H 8395   7.230   8.134   3.548
  586POX    C1I 8396   7.097   8.180   3.607
  586POX    C1J 8397   7.074   8.196   3.737
  586POX    C1K 8398   7.178   8.171   3.845
  586POX    C1L 8399   7.217   8.301   3.916
  586POX    C1M 8400   7.323   8.274   4.023
  586POX    C1N 8401   7.362   8.400   4.100
  586POX    C1O 8402   7.248   8.452   4.188
  586POX    C1P 8403   7.289   8.575   4.270
  586POX    C1Q 8404   7.395   8.543   4.375
  586POX    C1R 8405   7.434   8.667   4.455
  586POX     CZ 8406   7.331   7.383   2.723
  586POX     OZ 8407   7.204   7.394   2.788
  586POX    C2A 8408   7.135   7.281   2.807
  586POX    O2A 8409   7.190   7.172   2.802
  586POX    C2B 8410   7.003   7.304   2.870
  586POX    C2C 8411   7.017   7.285   3.021
  586POX    C2D 8412   6.886   7.300   3.098
  586POX    C2E 8413   6.917   7.283   3.247
  586POX    C2F 8414   6.793   7.291   3.336
  586POX    C2G 8415   6.836   7.274   3.482
  586POX    C2H 8416   6.717   7.272   3.578
  586POX    C2I 8417   6.764   7.241   3.720
  586POX    C2J 8418   6.833   7.360   3.787
  586POX    C2K 8419   6.913   7.318   3.911
  586POX    C2L 8420   6.829   7.251   4.020
  586POX    C2M 8421   6.920   7.198   4.131
  586POX    C2N 8422   6.840   7.119   4.235
  586POX    C2O 8423   6.934   7.060   4.341
  586POX    C2P 8424   6.857   6.976   4.443
  587CHL    CN1 8425   2.605   4.205   1.494
  587CHL    CN2 8426   2.704   3.999   1.572
  587CHL    CN3 8427   2.813   4.205   1.602
  587CHL    NTM 8428   2.681   4.141   1.602
  587CHL     CB 8429   2.620   4.156   1.735
  588PJ2     CA 8430   2.471   4.134   1.761
  588PJ2     OA 8431   2.388   4.234   1.702
  588PJ2      P 8432   2.231   4.203   1.710
  588PJ2     OB 8433   2.161   4.314   1.643
  588PJ2     HB 8434   2.212   4.399   1.656
  588PJ2     OG 8435   2.209   4.061   1.674
  588PJ2     HG 8436   2.288   4.007   1.703
  588PJ2     OD 8437   2.199   4.212   1.868
  589POX     CD 8438   2.061   4.196   1.901
  589POX     CE 8439   2.037   4.149   2.044
  589POX     OE 8440   1.900   4.115   2.067
  589POX    C1A 8441   1.875   4.014   2.150
  589POX    O1A 8442   1.967   3.953   2.204
  589POX    C1B 8443   1.730   3.987   2.167
  589POX    C1C 8444   1.668   4.069   2.280
  589POX    C1D 8445   1.689   4.005   2.418
  589POX    C1E 8446   1.616   4.088   2.524
  589POX    C1F 8447   1.601   4.010   2.654
  589POX    C1G 8448   1.519   4.091   2.755
  589POX    C1H 8449   1.495   4.012   2.883
  589POX    C1I 8450   1.420   4.098   2.986
  589POX    C1J 8451   1.421   4.073   3.116
  589POX    C1K 8452   1.494   3.954   3.180
  589POX    C1L 8453   1.497   3.968   3.332
  589POX    C1M 8454   1.560   3.844   3.397
  589POX    C1N 8455   1.559   3.857   3.549
  589POX    C1O 8456   1.628   3.736   3.614
  589POX    C1P 8457   1.632   3.752   3.766
  589POX    C1Q 8458   1.711   3.638   3.831
  589POX    C1R 8459   1.719   3.656   3.982
  589POX     CZ 8460   2.096   4.257   2.136
  589POX     OZ 8461   2.126   4.217   2.270
  589POX    C2A 8462   2.030   4.229   2.361
  589POX    O2A 8463   1.927   4.292   2.337
  589POX    C2B 8464   2.066   4.172   2.493
  589POX    C2C 8465   2.081   4.280   2.601
  589POX    C2D 8466   2.212   4.357   2.593
  589POX    C2E 8467   2.218   4.468   2.698
  589POX    C2F 8468   2.208   4.414   2.841
  589POX    C2G 8469   2.193   4.528   2.942
  589POX    C2H 8470   2.157   4.476   3.082
  589POX    C2I 8471   2.271   4.398   3.148
  589POX    C2J 8472   2.228   4.334   3.279
  589POX    C2K 8473   2.190   4.435   3.387
  589POX    C2L 8474   2.138   4.365   3.512
  589POX    C2M 8475   2.097   4.462   3.623
  589POX    C2N 8476   2.217   4.533   3.686
  589POX    C2O 8477   2.178   4.625   3.801
  589POX    C2P 8478   2.094   4.745   3.755
  590CHL    CN1 8479   4.452   0.310   6.478
  590CHL    CN2 8480   4.548   0.505   6.390
  590CHL    CN3 8481   4.546   0.307   6.257
  590CHL    NTM 8482   4.469   0.386   6.354
  590CHL     CB 8483   4.345   0.433   6.290
  591PJ2     CA 8484   4.220   0.346   6.292
  591PJ2     OA 8485   4.232   0.212   6.243
  591PJ2      P 8486   4.116   0.120   6.307
  591PJ2     OB 8487   4.126  -0.023   6.272
  591PJ2     HB 8488   4.156  -0.032   6.177
  591PJ2     OG 8489   4.112   0.154   6.451
  591PJ2     HG 8490   4.140   0.249   6.464
  591PJ2     OD 8491   3.982   0.186   6.246
  592POX     CD 8492   3.944   0.152   6.112
  592POX     CE 8493   3.827   0.238   6.064
  592POX     OE 8494   3.766   0.183   5.948
  592POX    C1A 8495   3.640   0.215   5.919
  592POX    O1A 8496   3.579   0.298   5.986
  592POX    C1B 8497   3.590   0.139   5.802
  592POX    C1C 8498   3.492   0.216   5.713
  592POX    C1D 8499   3.478   0.142   5.580
  592POX    C1E 8500   3.373   0.206   5.488
  592POX    C1F 8501   3.230   0.176   5.534
  592POX    C1G 8502   3.188   0.031   5.512
  592POX    C1H 8503   3.166  -0.001   5.364
  592POX    C1I 8504   3.132  -0.149   5.347
  592POX    C1J 8505   3.122  -0.211   5.230
  592POX    C1K 8506   3.140  -0.142   5.094
  592POX    C1L 8507   3.192  -0.241   4.990
  592POX    C1M 8508   3.206  -0.173   4.853
  592POX    C1N 8509   3.261  -0.271   4.750
  592POX    C1O 8510   3.273  -0.204   4.613
  592POX    C1P 8511   3.331  -0.300   4.509
  592POX    C1Q 8512   3.340  -0.238   4.370
  592POX    C1R 8513   3.202  -0.211   4.310
  592POX     CZ 8514   3.877   0.382   6.057
  592POX     OZ 8515   3.975   0.413   5.958
  592POX    C2A 8516   4.046   0.525   5.976
  592POX    O2A 8517   4.057   0.573   6.089
  592POX    C2B 8518   4.128   0.562   5.859
  592POX    C2C 8519   4.050   0.653   5.764
  592POX    C2D 8520   4.129   0.678   5.635
  592POX    C2E 8521   4.049   0.768   5.540
  592POX    C2F 8522   4.118   0.785   5.404
  592POX    C2G 8523   4.124   0.653   5.327
  592POX    C2H 8524   4.194   0.669   5.192
  592POX    C2I 8525   4.207   0.536   5.118
  592POX    C2J 8526   4.296   0.436   5.193
  592POX    C2K 8527   4.318   0.306   5.114
  592POX    C2L 8528   4.190   0.224   5.098
  592POX    C2M 8529   4.218   0.098   5.015
  592POX    C2N 8530   4.090   0.018   4.992
  592POX    C2O 8531   4.114  -0.106   4.905
  592POX    C2P 8532   4.154  -0.070   4.762
  593CHL    CN1 8533   0.572   7.301   6.273
  593CHL    CN2 8534   0.552   7.462   6.096
  593CHL    CN3 8535   0.368   7.417   6.238
  593CHL    NTM 8536   0.514   7.431   6.234
  593CHL     CB 8537   0.553   7.541   6.324
  594PJ2     CA 8538   0.698   7.559   6.368
  594PJ2     OA 8539   0.794   7.564   6.263
  594PJ2      P 8540   0.938   7.611   6.320
  594PJ2     OB 8541   0.931   7.748   6.376
  594PJ2     HB 8542   0.870   7.803   6.320
  594PJ2     OG 8543   0.980   7.501   6.410
  594PJ2     HG 8544   0.942   7.415   6.377
  594PJ2     OD 8545   1.033   7.602   6.191
  595POX     CD 8546   0.995   7.676   6.075
  595POX     CE 8547   1.082   7.646   5.952
  595POX     OE 8548   1.045   7.724   5.838
  595POX    C1A 8549   1.112   7.836   5.814
  595POX    O1A 8550   1.200   7.876   5.891
  595POX    C1B 8551   1.073   7.901   5.687
  595POX    C1C 8552   1.193   7.965   5.616
  595POX    C1D 8553   1.152   8.034   5.486
  595POX    C1E 8554   1.275   8.098   5.421
  595POX    C1F 8555   1.236   8.176   5.295
  595POX    C1G 8556   1.358   8.244   5.233
  595POX    C1H 8557   1.322   8.328   5.110
  595POX    C1I 8558   1.278   8.244   4.990
  595POX    C1J 8559   1.291   8.284   4.864
  595POX    C1K 8560   1.351   8.419   4.823
  595POX    C1L 8561   1.405   8.414   4.680
  595POX    C1M 8562   1.472   8.545   4.639
  595POX    C1N 8563   1.374   8.663   4.633
  595POX    C1O 8564   1.441   8.793   4.591
  595POX    C1P 8565   1.544   8.843   4.693
  595POX    C1Q 8566   1.611   8.971   4.645
  595POX    C1R 8567   1.717   9.018   4.745
  595POX     CZ 8568   1.074   7.495   5.926
  595POX     OZ 8569   1.180   7.445   5.845
  595POX    C2A 8570   1.170   7.319   5.803
  595POX    O2A 8571   1.061   7.262   5.801
  595POX    C2B 8572   1.291   7.272   5.732
  595POX    C2C 8573   1.275   7.283   5.581
  595POX    C2D 8574   1.398   7.233   5.505
  595POX    C2E 8575   1.368   7.231   5.355
  595POX    C2F 8576   1.493   7.205   5.271
  595POX    C2G 8577   1.455   7.203   5.123
  595POX    C2H 8578   1.579   7.204   5.033
  595POX    C2I 8579   1.537   7.199   4.886
  595POX    C2J 8580   1.656   7.225   4.793
  595POX    C2K 8581   1.619   7.213   4.645
  595POX    C2L 8582   1.515   7.316   4.601
  595POX    C2M 8583   1.482   7.305   4.452
  595POX    C2N 8584   1.415   7.172   4.417
  595POX    C2O 8585   1.391   7.160   4.266
  595POX    C2P 8586   1.331   7.024   4.231
  596CHL    CN1 8587   7.283   0.190   6.805
  596CHL    CN2 8588   7.121   0.148   6.633
  596CHL    CN3 8589   7.078   0.310   6.802
  596CHL    NTM 8590   7.183   0.252   6.717
  596CHL     CB 8591   7.241   0.361   6.637
  597PJ2     CA 8592   7.359   0.338   6.543
  597PJ2     OA 8593   7.332   0.244   6.438
  597PJ2      P 8594   7.455   0.222   6.337
  597PJ2     OB 8595   7.546   0.339   6.347
  597PJ2     HB 8596   7.493   0.420   6.370
  597PJ2     OG 8597   7.509   0.087   6.366
  597PJ2     HG 8598   7.435   0.028   6.399
  597PJ2     OD 8599   7.378   0.216   6.196
  598POX     CD 8600   7.290   0.104   6.181
  598POX     CE 8601   7.242   0.079   6.038
  598POX     OE 8602   7.138  -0.019   6.034
  598POX    C1A 8603   7.050  -0.005   5.935
  598POX    O1A 8604   7.020   0.109   5.901
  598POX    C1B 8605   6.964  -0.124   5.918
  598POX    C1C 8606   6.940  -0.164   5.772
  598POX    C1D 8607   7.059  -0.237   5.710
  598POX    C1E 8608   7.018  -0.295   5.575
  598POX    C1F 8609   7.130  -0.377   5.510
  598POX    C1G 8610   7.075  -0.446   5.385
  598POX    C1H 8611   7.176  -0.536   5.314
  598POX    C1I 8612   7.285  -0.458   5.239
  598POX    C1J 8613   7.333  -0.497   5.121
  598POX    C1K 8614   7.282  -0.622   5.048
  598POX    C1L 8615   7.390  -0.687   4.961
  598POX    C1M 8616   7.334  -0.814   4.897
  598POX    C1N 8617   7.438  -0.886   4.810
  598POX    C1O 8618   7.379  -1.016   4.755
  598POX    C1P 8619   7.477  -1.093   4.667
  598POX    C1Q 8620   7.507  -1.020   4.536
  598POX    C1R 8621   7.600  -1.103   4.446
  598POX     CZ 8622   7.368   0.050   5.956
  598POX     OZ 8623   7.351   0.006   5.821
  598POX    C2A 8624   7.459   0.002   5.745
  598POX    O2A 8625   7.560   0.066   5.774
  598POX    C2B 8626   7.434  -0.062   5.614
  598POX    C2C 8627   7.560  -0.127   5.555
  598POX    C2D 8628   7.538  -0.174   5.411
  598POX    C2E 8629   7.518  -0.057   5.315
  598POX    C2F 8630   7.504  -0.107   5.171
  598POX    C2G 8631   7.481   0.008   5.073
  598POX    C2H 8632   7.469  -0.040   4.928
  598POX    C2I 8633   7.349  -0.133   4.908
  598POX    C2J 8634   7.338  -0.179   4.762
  598POX    C2K 8635   7.223  -0.279   4.748
  598POX    C2L 8636   7.204  -0.328   4.604
  598POX    C2M 8637   7.325  -0.408   4.554
  598POX    C2N 8638   7.302  -0.459   4.412
  598POX    C2O 8639   7.427  -0.526   4.353
  598POX    C2P 8640   7.466  -0.654   4.426
  599CHL    CN1 8641   5.256   3.675   5.907
  599CHL    CN2 8642   5.116   3.485   5.861
  599CHL    CN3 8643   5.022   3.690   5.932
  599CHL    NTM 8644   5.137   3.601   5.950
  599CHL     CB 8645   5.145   3.560   6.091
  600PJ2     CA 8646   5.246   3.455   6.139
  600PJ2     OA 8647   5.382   3.490   6.111
  600PJ2      P 8648   5.493   3.388   6.168
  600PJ2     OB 8649   5.619   3.465   6.162
  600PJ2     HB 8650   5.617   3.527   6.084
  600PJ2     OG 8651   5.447   3.342   6.301
  600PJ2     HG 8652   5.347   3.334   6.301
  600PJ2     OD 8653   5.493   3.269   6.060
  601POX     CD 8654   5.540   3.306   5.930
  601POX     CE 8655   5.599   3.192   5.847
  601POX     OE 8656   5.652   3.239   5.722
  601POX    C1A 8657   5.777   3.285   5.721
  601POX    O1A 8658   5.844   3.284   5.824
  601POX    C1B 8659   5.825   3.324   5.586
  601POX    C1C 8660   5.906   3.208   5.526
  601POX    C1D 8661   5.950   3.236   5.382
  601POX    C1E 8662   6.024   3.114   5.328
  601POX    C1F 8663   6.058   3.129   5.179
  601POX    C1G 8664   6.123   3.000   5.128
  601POX    C1H 8665   6.153   3.009   4.978
  601POX    C1I 8666   6.211   2.878   4.925
  601POX    C1J 8667   6.187   2.831   4.803
  601POX    C1K 8668   6.098   2.903   4.702
  601POX    C1L 8669   6.022   2.807   4.609
  601POX    C1M 8670   6.113   2.737   4.509
  601POX    C1N 8671   6.031   2.644   4.418
  601POX    C1O 8672   6.119   2.571   4.315
  601POX    C1P 8673   6.214   2.471   4.381
  601POX    C1Q 8674   6.301   2.402   4.275
  601POX    C1R 8675   6.399   2.305   4.341
  601POX     CZ 8676   5.496   3.080   5.833
  601POX     OZ 8677   5.530   2.972   5.746
  601POX    C2A 8678   5.618   2.880   5.785
  601POX    O2A 8679   5.650   2.866   5.903
  601POX    C2B 8680   5.662   2.792   5.674
  601POX    C2C 8681   5.800   2.836   5.625
  601POX    C2D 8682   5.841   2.769   5.493
  601POX    C2E 8683   5.754   2.819   5.377
  601POX    C2F 8684   5.794   2.758   5.243
  601POX    C2G 8685   5.699   2.809   5.134
  601POX    C2H 8686   5.726   2.742   4.999
  601POX    C2I 8687   5.617   2.781   4.899
  601POX    C2J 8688   5.626   2.701   4.769
  601POX    C2K 8689   5.501   2.726   4.684
  601POX    C2L 8690   5.499   2.640   4.558
  601POX    C2M 8691   5.368   2.662   4.482
  601POX    C2N 8692   5.355   2.572   4.359
  601POX    C2O 8693   5.456   2.606   4.250
  601POX    C2P 8694   5.439   2.513   4.129
  602CHL    CN1 8695   3.960   1.523   6.405
  602CHL    CN2 8696   4.093   1.389   6.258
  602CHL    CN3 8697   3.945   1.285   6.409
  602CHL    NTM 8698   4.038   1.398   6.394
  602CHL     CB 8699   4.142   1.386   6.496
  603PJ2     CA 8700   4.253   1.490   6.513
  603PJ2     OA 8701   4.339   1.508   6.400
  603PJ2      P 8702   4.420   1.647   6.412
  603PJ2     OB 8703   4.314   1.750   6.402
  603PJ2     HB 8704   4.240   1.717   6.342
  603PJ2     OG 8705   4.500   1.642   6.536
  603PJ2     HG 8706   4.532   1.549   6.551
  603PJ2     OD 8707   4.511   1.648   6.279
  604POX     CD 8708   4.438   1.652   6.157
  604POX     CE 8709   4.507   1.725   6.042
  604POX     OE 8710   4.415   1.760   5.939
  604POX    C1A 8711   4.367   1.884   5.941
  604POX    O1A 8712   4.417   1.968   6.015
  604POX    C1B 8713   4.259   1.907   5.842
  604POX    C1C 8714   4.272   2.044   5.774
  604POX    C1D 8715   4.157   2.071   5.677
  604POX    C1E 8716   4.157   1.978   5.556
  604POX    C1F 8717   4.035   2.007   5.468
  604POX    C1G 8718   4.029   1.914   5.347
  604POX    C1H 8719   3.902   1.942   5.266
  604POX    C1I 8720   3.894   1.852   5.142
  604POX    C1J 8721   3.827   1.884   5.032
  604POX    C1K 8722   3.750   2.016   5.015
  604POX    C1L 8723   3.740   2.053   4.867
  604POX    C1M 8724   3.664   2.184   4.846
  604POX    C1N 8725   3.646   2.217   4.697
  604POX    C1O 8726   3.780   2.242   4.626
  604POX    C1P 8727   3.758   2.268   4.477
  604POX    C1Q 8728   3.890   2.287   4.401
  604POX    C1R 8729   3.972   2.158   4.393
  604POX     CZ 8730   4.632   1.647   5.998
  604POX     OZ 8731   4.611   1.528   5.921
  604POX    C2A 8732   4.719   1.463   5.880
  604POX    O2A 8733   4.831   1.487   5.927
  604POX    C2B 8734   4.690   1.358   5.780
  604POX    C2C 8735   4.719   1.410   5.639
  604POX    C2D 8736   4.684   1.307   5.532
  604POX    C2E 8737   4.730   1.354   5.394
  604POX    C2F 8738   4.695   1.250   5.288
  604POX    C2G 8739   4.754   1.279   5.150
  604POX    C2H 8740   4.696   1.404   5.083
  604POX    C2I 8741   4.750   1.417   4.940
  604POX    C2J 8742   4.691   1.538   4.867
  604POX    C2K 8743   4.749   1.672   4.913
  604POX    C2L 8744   4.892   1.697   4.863
  604POX    C2M 8745   4.897   1.716   4.711
  604POX    C2N 8746   5.040   1.740   4.663
  604POX    C2O 8747   5.044   1.757   4.511
  604POX    C2P 8748   5.186   1.780   4.461
  605CHL    CN1 8749   2.743   1.389   6.586
  605CHL    CN2 8750   2.702   1.190   6.716
  605CHL    CN3 8751   2.547   1.263   6.550
  605CHL    NTM 8752   2.689   1.252   6.583
  605CHL     CB 8753   2.751   1.169   6.479
  606PJ2     CA 8754   2.902   1.145   6.472
  606PJ2     OA 8755   2.981   1.263   6.453
  606PJ2      P 8756   3.139   1.236   6.475
  606PJ2     OB 8757   3.205   1.367   6.495
  606PJ2     HB 8758   3.162   1.435   6.436
  606PJ2     OG 8759   3.153   1.132   6.579
  606PJ2     HG 8760   3.077   1.067   6.572
  606PJ2     OD 8761   3.190   1.169   6.338
  607POX     CD 8762   3.195   1.253   6.222
  607POX     CE 8763   3.218   1.177   6.092
  607POX     OE 8764   3.272   1.262   5.990
  607POX    C1A 8765   3.394   1.237   5.944
  607POX    O1A 8766   3.467   1.154   5.997
  607POX    C1B 8767   3.432   1.320   5.828
  607POX    C1C 8768   3.380   1.261   5.697
  607POX    C1D 8769   3.422   1.348   5.579
  607POX    C1E 8770   3.351   1.312   5.448
  607POX    C1F 8771   3.201   1.337   5.456
  607POX    C1G 8772   3.135   1.347   5.318
  607POX    C1H 8773   3.141   1.216   5.239
  607POX    C1I 8774   3.078   1.235   5.100
  607POX    C1J 8775   3.147   1.236   4.987
  607POX    C1K 8776   3.298   1.213   4.979
  607POX    C1L 8777   3.365   1.293   4.867
  607POX    C1M 8778   3.322   1.254   4.726
  607POX    C1N 8779   3.360   1.111   4.690
  607POX    C1O 8780   3.314   1.071   4.550
  607POX    C1P 8781   3.161   1.067   4.537
  607POX    C1Q 8782   3.121   1.031   4.394
  607POX    C1R 8783   2.969   1.024   4.379
  607POX     CZ 8784   3.087   1.109   6.051
  607POX     OZ 8785   3.102   1.012   5.947
  607POX    C2A 8786   2.999   0.992   5.865
  607POX    O2A 8787   2.898   1.061   5.867
  607POX    C2B 8788   3.025   0.883   5.767
  607POX    C2C 8789   3.101   0.934   5.644
  607POX    C2D 8790   3.135   0.819   5.550
  607POX    C2E 8791   3.208   0.871   5.426
  607POX    C2F 8792   3.244   0.757   5.330
  607POX    C2G 8793   3.303   0.815   5.201
  607POX    C2H 8794   3.340   0.705   5.102
  607POX    C2I 8795   3.389   0.768   4.971
  607POX    C2J 8796   3.432   0.664   4.868
  607POX    C2K 8797   3.476   0.734   4.740
  607POX    C2L 8798   3.525   0.637   4.633
  607POX    C2M 8799   3.566   0.714   4.507
  607POX    C2N 8800   3.623   0.621   4.400
  607POX    C2O 8801   3.664   0.701   4.276
  607POX    C2P 8802   3.726   0.610   4.170
  608CHL    CN1 8803   8.331   8.274   6.085
  608CHL    CN2 8804   8.122   8.390   6.110
  608CHL    CN3 8805   8.317   8.469   6.220
  608CHL    NTM 8806   8.245   8.348   6.178
  608CHL     CB 8807   8.219   8.268   6.299
  609PJ2     CA 8808   8.145   8.134   6.292
  609PJ2     OA 8809   8.008   8.142   6.249
  609PJ2      P 8810   7.937   7.998   6.250
  609PJ2     OB 8811   7.988   7.924   6.367
  609PJ2     HB 8812   8.082   7.950   6.385
  609PJ2     OG 8813   7.792   8.030   6.242
  609PJ2     HG 8814   7.780   8.115   6.191
  609PJ2     OD 8815   7.989   7.935   6.111
  610POX     CD 8816   7.934   7.990   5.991
  610POX     CE 8817   8.030   7.999   5.872
  610POX     OE 8818   7.964   8.053   5.758
  610POX    C1A 8819   7.991   8.179   5.722
  610POX    O1A 8820   8.058   8.253   5.794
  610POX    C1B 8821   7.925   8.217   5.595
  610POX    C1C 8822   8.018   8.301   5.507
  610POX    C1D 8823   7.953   8.341   5.375
  610POX    C1E 8824   7.927   8.220   5.284
  610POX    C1F 8825   7.853   8.263   5.157
  610POX    C1G 8826   7.822   8.143   5.067
  610POX    C1H 8827   7.741   8.187   4.945
  610POX    C1I 8828   7.717   8.070   4.850
  610POX    C1J 8829   7.705   8.085   4.718
  610POX    C1K 8830   7.710   8.220   4.647
  610POX    C1L 8831   7.791   8.211   4.518
  610POX    C1M 8832   7.787   8.344   4.442
  610POX    C1N 8833   7.885   8.341   4.324
  610POX    C1O 8834   7.879   8.470   4.241
  610POX    C1P 8835   7.752   8.477   4.156
  610POX    C1Q 8836   7.743   8.607   4.076
  610POX    C1R 8837   7.717   8.728   4.166
  610POX     CZ 8838   8.089   7.861   5.844
  610POX     OZ 8839   8.178   7.857   5.732
  610POX    C2A 8840   8.201   7.740   5.674
  610POX    O2A 8841   8.169   7.634   5.728
  610POX    C2B 8842   8.283   7.752   5.551
  610POX    C2C 8843   8.197   7.781   5.427
  610POX    C2D 8844   8.143   7.655   5.359
  610POX    C2E 8845   8.252   7.585   5.277
  610POX    C2F 8846   8.193   7.469   5.196
  610POX    C2G 8847   8.297   7.409   5.101
  610POX    C2H 8848   8.235   7.297   5.017
  610POX    C2I 8849   8.336   7.230   4.924
  610POX    C2J 8850   8.379   7.320   4.808
  610POX    C2K 8851   8.489   7.250   4.727
  610POX    C2L 8852   8.538   7.331   4.607
  610POX    C2M 8853   8.439   7.325   4.490
  610POX    C2N 8854   8.491   7.402   4.369
  610POX    C2O 8855   8.397   7.389   4.248
  610POX    C2P 8856   8.262   7.457   4.270
  611CHL    CN1 8857   4.937   1.477   6.529
  611CHL    CN2 8858   4.799   1.448   6.337
  611CHL    CN3 8859   4.901   1.259   6.443
  611CHL    NTM 8860   4.837   1.389   6.466
  611CHL     CB 8861   4.720   1.381   6.555
  612PJ2     CA 8862   4.612   1.276   6.530
  612PJ2     OA 8863   4.558   1.278   6.397
  612PJ2      P 8864   4.444   1.166   6.381
  612PJ2     OB 8865   4.519   1.041   6.358
  612PJ2     HB 8866   4.604   1.061   6.309
  612PJ2     OG 8867   4.360   1.174   6.503
  612PJ2     HG 8868   4.353   1.269   6.532
  612PJ2     OD 8869   4.368   1.209   6.246
  613POX     CD 8870   4.441   1.184   6.125
  613POX     CE 8871   4.358   1.118   6.015
  613POX     OE 8872   4.440   1.056   5.916
  613POX    C1A 8873   4.387   0.957   5.846
  613POX    O1A 8874   4.273   0.917   5.870
  613POX    C1B 8875   4.477   0.904   5.741
  613POX    C1C 8876   4.443   0.960   5.603
  613POX    C1D 8877   4.540   0.912   5.495
  613POX    C1E 8878   4.540   0.760   5.480
  613POX    C1F 8879   4.638   0.711   5.373
  613POX    C1G 8880   4.587   0.735   5.231
  613POX    C1H 8881   4.679   0.680   5.123
  613POX    C1I 8882   4.700   0.529   5.132
  613POX    C1J 8883   4.684   0.444   5.031
  613POX    C1K 8884   4.637   0.484   4.891
  613POX    C1L 8885   4.707   0.400   4.784
  613POX    C1M 8886   4.654   0.427   4.643
  613POX    C1N 8887   4.514   0.368   4.622
  613POX    C1O 8888   4.464   0.397   4.480
[truncated: 1,750,127 more chars]
