# Supplementary material for: Novel US-CpHMD Protocol to Study the Protonation-Dependent Mechanism of the ATP/ADP Carrier
Source: J Chem Inf Model. 2022 Apr 20;62(10):2550–60. doi: 10.1021/acs.jcim.2c00233 (PMC9775199; doi:10.1021/acs.jcim.2c00233)
Supplement: Supplementary file 2 — ci2c00233_si_002.zip [file ci2c00233_si_002.zip › US-CpHMD-Code_and_Data/CpH-MD_v2.1_US_verlet/St-54a7_Fit_DelPHi/ASPtau2.st]

3.4644
ASP CB    0.000  0.000
ASP CG    0.330  0.270
ASP OD1  -0.450 -0.635
ASP OD2  -0.288 -0.635
ASP HD11  0.000  0.000
ASP HD21  0.408  0.000
ASP HD12  0.000  0.000
ASP HD22  0.000  0.000
