# Supplementary material for: Novel US-CpHMD Protocol to Study the Protonation-Dependent Mechanism of the ATP/ADP Carrier
Source: J Chem Inf Model. 2022 Apr 20;62(10):2550–60. doi: 10.1021/acs.jcim.2c00233 (PMC9775199; doi:10.1021/acs.jcim.2c00233)
Supplement: Supplementary file 2 — ci2c00233_si_002.zip [file ci2c00233_si_002.zip › US-CpHMD-Code_and_Data/CpH-MD_v2.1_US_verlet/St-54a7_Fit_DelPHi/ATXtau3.st]

0.05288
AT  O3A  -0.375   -0.375
AT   PB   0.705    0.705
AT  O1B  -0.665   -0.665
AT  O2B  -0.665   -0.665
AT  O3B  -0.050   -0.520
AT   PG   0.870    1.130
AT  O1G  -0.870   -0.870
AT  H1G   0.000    0.000
AT  O2G	 -0.870   -0.870
AT  H2G	  0.000    0.000
AT  O3G	 -0.310   -0.870
AT  H3G	  0.230    0.000
