# Supplementary material for: Novel US-CpHMD Protocol to Study the Protonation-Dependent Mechanism of the ATP/ADP Carrier
Source: J Chem Inf Model. 2022 Apr 20;62(10):2550–60. doi: 10.1021/acs.jcim.2c00233 (PMC9775199; doi:10.1021/acs.jcim.2c00233)
Supplement: Supplementary file 2 — ci2c00233_si_002.zip [file ci2c00233_si_002.zip › US-CpHMD-Code_and_Data/CpH-MD_v2.1_US_verlet/St-54a7_Fit_DelPHi/HIStau1.st]

7.2629
HIS CB    0.00  0.00
HIS CG   -0.05  0.00
HIS ND1   0.38 -0.05
HIS HD1   0.30  0.31
HIS CD2  -0.10  0.00
HIS HD2   0.10  0.14
HIS CE1  -0.34  0.00
HIS HE1   0.10  0.14
HIS NE2   0.31 -0.54
HIS HE2   0.30  0.00
