# Supplementary material for: Novel US-CpHMD Protocol to Study the Protonation-Dependent Mechanism of the ATP/ADP Carrier
Source: J Chem Inf Model. 2022 Apr 20;62(10):2550–60. doi: 10.1021/acs.jcim.2c00233 (PMC9775199; doi:10.1021/acs.jcim.2c00233)
Supplement: Supplementary file 2 — ci2c00233_si_002.zip [file ci2c00233_si_002.zip › US-CpHMD-Code_and_Data/CpH-MD_v2.1_US_verlet/St-54a7_Fit_DelPHi/LYStau3.st]

10.9371
LYS CB   0.000  0.000
LYS CG   0.000  0.000
LYS CD   0.000  0.000
LYS CE   0.127 -0.240
LYS NZ   0.129 -0.640
LYS HZ1  0.248  0.440
LYS HZ2  0.248  0.440
LYS HZ3  0.248  0.000
