# Supplementary material for: Novel US-CpHMD Protocol to Study the Protonation-Dependent Mechanism of the ATP/ADP Carrier
Source: J Chem Inf Model. 2022 Apr 20;62(10):2550–60. doi: 10.1021/acs.jcim.2c00233 (PMC9775199; doi:10.1021/acs.jcim.2c00233)
Supplement: Supplementary file 2 — ci2c00233_si_002.zip [file ci2c00233_si_002.zip › US-CpHMD-Code_and_Data/CpH-MD_v2.1_US_verlet/St-54a7_Fit_DelPHi/NTRtau2.st]

8.4671
NTR N    0.129 -0.660
NTR H1   0.248  0.440
NTR H2   0.248  0.000
NTR H3   0.248  0.440
NTR CA   0.127 -0.220
NTR C    0.450  0.450
NTR O   -0.450 -0.450
