# Supplementary material for: Novel US-CpHMD Protocol to Study the Protonation-Dependent Mechanism of the ATP/ADP Carrier
Source: J Chem Inf Model. 2022 Apr 20;62(10):2550–60. doi: 10.1021/acs.jcim.2c00233 (PMC9775199; doi:10.1021/acs.jcim.2c00233)
Supplement: Supplementary file 2 — ci2c00233_si_002.zip [file ci2c00233_si_002.zip › US-CpHMD-Code_and_Data/CpH-MD_v2.1_US_verlet/St-54a7_Fit_DelPHi/PJXtau2.st]

0.98897
PJ  CA    0.55   0.39
PJ  OA   -0.74  -0.69
PJ  P     1.71   1.71
PJ  OB   -0.83  -0.90
PJ  HB    0.00   0.00
PJ  OG   -0.68  -0.90
PJ  HG    0.44   0.00
PJ  OD   -0.45  -0.61
