# Supplementary material for: Novel US-CpHMD Protocol to Study the Protonation-Dependent Mechanism of the ATP/ADP Carrier
Source: J Chem Inf Model. 2022 Apr 20;62(10):2550–60. doi: 10.1021/acs.jcim.2c00233 (PMC9775199; doi:10.1021/acs.jcim.2c00233)
Supplement: Supplementary file 2 — ci2c00233_si_002.zip [file ci2c00233_si_002.zip › US-CpHMD-Code_and_Data/CpH-MD_v2.1_US_verlet/St-54a7_Fit_DelPHi/README]

Change pkmod values according to what is writen in LOGBOOK:
/user01/machuque/gromacs/Constant_pH_MD/St-54a7_Fit/LOGBOOK ,

Calibration made with DelPhi with a convergence criteria of
maxc = 0.01. Data fitted to a Henderson-Hasselbalch


log10(2) = 0.301029995663981
log10(3) = 0.477121254719662
log10(4) = 0.602059991327962

Philips, Roger: https://doi.org/10.1021/cr60243a002
res  pKa
ATP  6.50 
ADP  6.26 

Observed shifts of the sites considering an initial pKmod of 0.000

Res    Shift  Exp.  pKmod  pKmod+entropic(-0.47712)
ATP    5.97   6.50   0.53  0.05288
ADP    1.48   6.26   4.78  4.30288

Observed shifts of the sites considering an initial pKmod of 0.000

               Shift                            Shift(.2f)
ARG          0.103207   0.066430   8.448030      0.10
ASP          0.154323   0.097320  10.762300      0.15
GLU          0.052750   0.035290   4.826750      0.05
HIS         -0.196955   0.043890   4.544980     -0.20
CYS         -0.116505   0.178300  13.123000     -0.12
LYS         -0.061291   0.022430   3.508880     -0.06
TYR          0.251335   0.021250   2.538620      0.25
NTR          0.007610   0.038220   6.188950      0.01
CTR          0.772740   0.045690   5.619550      0.77

############################################################


Thurlkill_2006_PS_15_1214.pdf
Asp	  3.94*
Glu	  4.25
His	  6.54
Cys	  8.55
Lys	 10.40
Tyr	  9.84
NTR	  8.00
CTR	  3.67
*Grimsley_2009_PS_18_247.pdf


############################################################

Nozaki and Tanford (1967)
Arginine     12.0
Aspartate     4.0
Glutamate     4.4
Histidine     6.3
Lysine       10.4
Tyrosine      9.6
N-terminus    7.5
C-terminus    3.8
