# Supplementary material for: Novel US-CpHMD Protocol to Study the Protonation-Dependent Mechanism of the ATP/ADP Carrier
Source: J Chem Inf Model. 2022 Apr 20;62(10):2550–60. doi: 10.1021/acs.jcim.2c00233 (PMC9775199; doi:10.1021/acs.jcim.2c00233)
Supplement: Supplementary file 2 — ci2c00233_si_002.zip [file ci2c00233_si_002.zip › US-CpHMD-Code_and_Data/CpH-MD_v2.1_US_verlet/St-54a7_Fit_DelPHi/SUNtau1.st]

9.10
SUN C38     0.310  0.310
SUN  N4    -0.150 -0.750
SUN H18     0.300  0.000
SUN C40     0.270  0.220
SUN C41     0.000  0.000
SUN C39     0.270  0.220
SUN C42     0.000  0.000
