# Supplementary material for: Novel US-CpHMD Protocol to Study the Protonation-Dependent Mechanism of the ATP/ADP Carrier
Source: J Chem Inf Model. 2022 Apr 20;62(10):2550–60. doi: 10.1021/acs.jcim.2c00233 (PMC9775199; doi:10.1021/acs.jcim.2c00233)
Supplement: Supplementary file 2 — ci2c00233_si_002.zip [file ci2c00233_si_002.zip › US-CpHMD-Code_and_Data/CpH-MD_v2.1_US_verlet/St-54a7_Fit_DelPHi/TYRtau2.st]

9.2890
TYR CB   0.000  0.000
TYR CG   0.000  0.000
TYR CD1 -0.140 -0.140
TYR HD1  0.140  0.140
TYR CD2 -0.140 -0.140
TYR HD2  0.140  0.140
TYR CE1 -0.140 -0.140
TYR HE1  0.140  0.140
TYR CE2 -0.140 -0.140
TYR HE2  0.140  0.140
TYR CZ   0.203 -0.200
TYR OH  -0.611 -0.800
TYR HH1  0.000  0.000
TYR HH2  0.408  0.000
