# Supplementary material for: Novel US-CpHMD Protocol to Study the Protonation-Dependent Mechanism of the ATP/ADP Carrier
Source: J Chem Inf Model. 2022 Apr 20;62(10):2550–60. doi: 10.1021/acs.jcim.2c00233 (PMC9775199; doi:10.1021/acs.jcim.2c00233)
Supplement: Supplementary file 2 — ci2c00233_si_002.zip [file ci2c00233_si_002.zip › US-CpHMD-Code_and_Data/CpH-MD_v2.1_US_verlet/St-54a7_Fit_DelPHi/teixeira_Log]

	Using pkmod values from Thurlkill(2006) and Grimsley(2009)

ARG: Tautomeric forms are equivalent - cationic

pKmodTaut = pKmod + log10(4)
          = XXX
	  = XX


Carboxilic acids: Tautomeric forms unequivalent - anionic
2+2 tautomers - the backwards protons have an occupancy of 5.5%

ASP value from Grimsley(2009): 3.94 with shift of 0.15*
ASP: pKmodTaut(front) = (pkmod - shift) - log10(2/(1-0.055))
     		      = 3.79 - 0.325598187154718
		      = 3.46440181284528 ~ 3.4644
ASP: pKmodTaut(back) = (pKmod - shift) - log10(2/(0.055))
     		     = 3.79 - 1.56066730616974
		     = 2.22933269383026 ~ 2.2293

GLU value from Thurlkill(2006): 4.25 with shift of 0.05*
GLU: pKmodTaut(front) = pkmod - log10(2/(1-0.055))
     		      = 4.20 - 0.325598187154718
		      = 3.87440181284528 ~ 3.8744
GLU: pKmodTaut(back) = pKmod - log10(2/(0.055))
     		     = 4.20 - 1.56066730616974
		     = 2.63933269383026 ~ 2.6393

CTR value from Thurlkill(2006): 3.67 with shift of 0.77*
CTR: pKmodTaut(front) = pkmod - log10(2/(1-0.055))
     		      = 2.90 - 0.325598187154718
		      = 2.57440181284528 ~ 2.5744
CTR: pKmodTaut(back) = pKmod - log10(2/(0.055))
     		     = 2.90 - 1.56066730616974
		     = 1.33933269383026 ~ 1.3393


CYS: Tautomeric forms equivalent - anionic

CYS value from Thurlkill(2006): 8.55 with shift of -0.12*
pKmodTaut = pKmod - log10(3)
	  = 8.67 - 0.477121254719662
	  = 8.19287874528034 ~ 8.1929


TYR: Tautomeric forms equivalent - anionic

TYR value from Thurlkill(2006): 9.84 with shift of 0.25*
pKmodTaut = pKmod - log10(2)
	  = 9.59 - 0.301029995663981
	  = 9.28897000433602 ~ 9.2890


LYS and NTR: Tautomeric forms equivalent - cationic

LYS value from Thurlkill(2006): 10.40 with shift of -0.06*
LYS: pKmodTaut = pKmod + log10(3)
     	       = 10.46 + 0.477121254719662
	       = 10.9371212547197 ~ 10.9371

NTR value from Thurlkill(2006): 8.00 with shift of 0.01*
NTR: pKmodTaut = pKmod + log10(3)
     	       = 7.99 + 0.477121254719662
	       = 8.46712125471966 ~ 8.4671


HIS: Tautomeric forms unequivalent - cationic
A partition of 30%/70% can be used.

HIS value from Thurlkill(2006): 6.54 with shift of -0.20*
HIS: pKmodTaut(Ndelta) = pKmod + log10(1/(0.3))
     		       = 6.74 + 0.522878745280338
		       = 7.26287874528034 ~ 7.2629
HIS: pKmodTaut(Nepsilon) = pKmod + log10(1/(1-0.3))
     			 = 6.74 + 0.154901959985743
			 = 6.89490195998574 ~ 6.8949


* Shift of DelPhi
