# Supplementary material for: Novel US-CpHMD Protocol to Study the Protonation-Dependent Mechanism of the ATP/ADP Carrier
Source: J Chem Inf Model. 2022 Apr 20;62(10):2550–60. doi: 10.1021/acs.jcim.2c00233 (PMC9775199; doi:10.1021/acs.jcim.2c00233)
Supplement: Supplementary file 2 — ci2c00233_si_002.zip [file ci2c00233_si_002.zip › US-CpHMD-Code_and_Data/CpH-MD_v2.1_US_verlet/scripts/CpHMD.sh]

#!/bin/bash -e 
#
prog=`basename $0` 
usage="Usage: $prog <MyProtein_001>.pHmdp\n
       <MyProtein_001>.pHmdp  : Constant-pH MD parameter file"
#
# This allows to use extended pattern matching features
# E.g.: $PDBin == *(" ")
shopt -s extglob #SC 14-12-2011
#
message ()
{
    case "$1" in
        E ) shift; echo -e "$prog: Error: $*" >&2; exit 1;;
        U ) shift; echo -e "$prog: Warning: $*\n$usage" >&2; exit 1;;
        W ) shift; echo -e "$prog: Warning: $*" >&2;;
        * ) message E "Wrong use of 'message' function.";;
    esac
}
#
# Parse arguments
if [ $# != 1 ]; then message U "Wrong number of arguments."; fi
#
# Read Simulation Parameters
source $1
#
# Name of your simulation segment (the output files will
# be generated with this name)
export blockname=${1%.*}
export runname=${blockname%_*}
#
#
# Define variable for groswitch
# Currently, CpHMD only works with tautomers.
export gstaut=1
#
# Check some parameters
if [[ $CpHModule != protein && $CpHModule != redox && $CpHModule != dendrimer && $CpHModule != delphi ]]
    then message E "CpHModule = $CpHModule is not valid. Check $1."
fi
if [[ $ffID != G54a7pH ]]; then
    message E "ffID = $ffID is not valid. Check $1."
fi
#
# Check if FF choice is possible:
if [[ $CpHModule == dendrimer && $ffID != G54a7pH ]]; then
    message E "It is not possible to use the $ffID forcefield
               within the $CpHModule module. Check $1."
fi
if [[ $CpHModule == delphi && $ffID != G54a7pH ]]; then
    message E "It is not possible to use the $ffID forcefield
               within the $CpHModule module. Check $1."
fi
#
# Call all functions stored in the "functions" file:
functions=$CpHDIR/scripts/functions.sh
if [[ -f $functions ]]; then
    source $functions            
else
    message E "File $functions is missing. Check CpHDIR parameter in $1."
fi
#
correct_variables #SC 17/3/2010
#
# Let's keep track of the simulation place and time:
echo -e "Simulation run by $USER  @  $HOSTNAME\nInitial time: `date`" \
    > ${blockname}.info
#
# Do some housekeeping
clean_up
#
# Build ff links needed for simulations
build_forcefield
#
# Check if all files are present:
check_files
#
# Check the number of chains #SC 15-11-2011
check_nchains #SC 15-11-2011
# Set termini states if they are not titrating
set_termini
#
# Get .st files
"$MToolsDIR"/getst ${runname}.sites "$StDIR"
#
# Make auxiliary files
make_auxiliary_files
#
#Commented by SC 30-11-2011
# Make files that remain static when not using the Reduced Titration routine
#if [ $RTThreshold == 0 ]; then
#    echo "Protein" | "$GroDIR"/trjconv -f $GROin -s TMP_CpHMD.tpr \
#        -o TMP_CpHMD_red.gro -n TMP_CpHMD.ndx -quiet
#fi
#
#### Starts the constant-pH MD cycle ####
#
TimeStep=`awk '/^dt *=/{print $3}' ${runname}.mdp`
#time step 0.001 ps is the default value in gromacs; SC 25-11-2011
if [[ $TimeStep == "" ]]; then TimeStep=0.001; fi #SC 25-11-2011
WriteStep=`awk '/^nstxout-compressed *=/{print $3}' ${runname}.mdp`
WriteTime=`echo "$WriteStep*$TimeStep" | bc -l`
#
for (( Cycle=$InitCycle ; Cycle <=$EndCycle ; Cycle++ )); do
    #
    # This section is just an index to keep track of the simulation
    sim_time=`echo "$EffectiveSteps*$TimeStep*($Cycle-1)+$WriteTime" | bc -l`
    echo -e "\nCycle = $Cycle; time = $sim_time ps; Date: `date "+%D %T"`" \
        >> ${blockname}.info
    #
    ################### PB/MC PART #####################
    #
    # Call the Reduced Titration function when needed
    if [ $((Cycle % RTFrequency)) -eq 1 -a $RTThreshold != 0 ]; then
        echo -n "PB/MC (All) -  Cycle = $Cycle; Date: `date "+%D %T"` - " \
            >> ${blockname}.info
        run_PBMC red
        echo "`date "+%D %T"`" >> ${blockname}.info
    fi
    #
    # Make sure the sites file is not empty...
    sitenumb=$(($(wc -l < ${runname}.sites)))
    if [ $sitenumb -ne 0 ]; then
        # ... and call the PB/MC function,...
        echo -n "PB/MC -        Cycle = $Cycle; Date: `date "+%D %T"` - " \
            >> ${blockname}.info
        run_PBMC std
        echo "`date "+%D %T"`" >> ${blockname}.info
        #
        # ...write fractions to files and build a new topology.
        write_fractions
        build_topology
    #
    # Otherwise...
    else
        # ... skip the PB/MC and write fractions to files 
        #(when RTThreshold = 0 there are no fractions to write;
        # usefull for tests without PB/MC).
        message W "File ${runname}.sites is empty. PB/MC step is not performed in cycle $Cycle."
        if [ $RTThreshold != 0 ]; then 
            if [ $((Cycle % RTFrequency)) -eq 1 ]; then
            #Use the output from the Reduced Titration routine
                mv -f TMP_MCarlo_mod.out TMP_MCarlo_std.out
                write_fractions
                build_topology 
            else  
                write_fractions
            fi
        fi
    fi
    #
    #### MD PART ####
    # Call dynamics with solvent relaxation 
    if [ $RelaxSteps != 0 ]; then
        echo -n "MD relax     - Cycle = $Cycle; Date: `date "+%D %T"` - " \
            >> ${blockname}.info
        #run_dynamics relax effective
	run_relaxation #SC 28-11-2011
        echo "`date "+%D %T"`" >> ${blockname}.info
        #
        #This was passed to functions; SC 28-11-2011
        # Prepare input GRO for dynamics
	#awk -v s=$SOL1st '$1 ~ s {exit};{print $0}' TMP_effective.gro > TMP_aux.gro
        #awk -v s=$SOL1st '$1 ~ s {a=1};a'  TMP_relax.gro >> TMP_aux.gro
	
        #mv -f TMP_aux.gro TMP_relax.gro
    else
        mv TMP_effective.gro TMP_relax.gro
    fi
    #
    # Call effective (full) dynamics
    echo -n "MD effective - Cycle = $Cycle; Date: `date "+%D %T"` - " \
        >> ${blockname}.info
    run_dynamics effective relax
    echo "`date "+%D %T"`" >> ${blockname}.info
    #
    # Call Append data function
    data_append
done
#### Ends the constant-pH MD cycle ####
#
# Rename original .sites file
mv -f ${runname}-all.sites ${runname}.sites
#
# Store Segment Outputs with unambigous Name
for e in gro tpr edr log xtc; do  mv -f TMP_CpHMD.$e ${blockname}.$e; done
#
if [ $RTThreshold != 0 ]; then
    for e in sites occ_red{,_mod} mocc_red ; do 
        mv -f TMP_CpHMD.$e ${blockname}.$e; done
fi
#
if [ -f TMP_CpHMD.occ ]; then
    for e in occ mocc ; do mv -f TMP_CpHMD.$e ${blockname}.$e; done
fi
# For pull code
if [ -f TMP_CpHMD_pullx.xvg ]; then
    for e in x f ; do mv -f TMP_CpHMD_pull$e.xvg ${blockname}_pull$e.xvg; done
fi
#
# Let's keep track of the simulation end time:
echo -e "\nEnd time:     `date`" >> ${blockname}.info
#
# Clean up function
clean_up
#
exit 0
