# Supplementary material for: Novel US-CpHMD Protocol to Study the Protonation-Dependent Mechanism of the ATP/ADP Carrier
Source: J Chem Inf Model. 2022 Apr 20;62(10):2550–60. doi: 10.1021/acs.jcim.2c00233 (PMC9775199; doi:10.1021/acs.jcim.2c00233)
Supplement: Supplementary file 2 — ci2c00233_si_002.zip [file ci2c00233_si_002.zip › US-CpHMD-Code_and_Data/CpH-MD_v2.1_US_verlet/scripts/fix_topology]

#!/usr/bin/awk -f

# fix_topology - a program to fix GROMACS topologies.
# See the accompanying README file for further details.

BEGIN{
  # Define name and version:
  cmd = "fix_topology" ;
  version = "1.5" ;

  # Parse arguments:
  if (ARGC < 3) message("U", "Wrong number of arguments.") ;
  filecheck(top_file = ARGV[1]) ;
  for (f = 1 ; f <= (nfiles=ARGC-2) ; f++)
    filecheck(rule_file[f] = ARGV[f+1]) ;

  # Make some initializations:
  SUBSEP = " " ;
  natm["bonds"] = 2 ;
  natm["angles"] = 3 ;
  natm["dihedrals"] = 4 ;
  treat_pairs = 0 ; # 20111220 - jmdamas: treat pairs turned off by default
  nimprop = 0 ;
  macrofmt = "\\(:[a-zA-Z0-9_]+:\\)" ;  # Double \\ is required due to use of ""
  macroname[++nmacro] = "(:aa:)" ;
  macrodef[nmacro] = "(ALA|ASP|ASN|ARG|CYS|GLU|GLN|GLY|HIS|ISO|LEU|LYS|MET|PHE|PRO|SER|THR|TRP|TYR|VAL)" ;

  # Read the rules:
  read_rules() ;

  # Read and write corrected topology:
  process_topology() ;

  # Normal exit:
  exit 0 ;
}

function read_rules(\
                    k, m)
{
  for (k = 1 ; k <= nfiles ; k++)
  {
    while (getline < rule_file[k])
    {
      if ($0 !~ /^(define|bond|angle|dihedral|pair)/) continue ; # 20111220 - jmdamas: pair
      for (m = 1 ; m <= nmacro ; m++)
	gsub(macroname[m], macrodef[m], $0) ;
      if ($1 == "define")
      {
	if($2 !~  ("^" macrofmt "$"))
	  message("E", "Invalid macro name. Valid format is " macrofmt) ;
	macroname[++nmacro] = $2 ;
	macrodef[nmacro] = substr($0,index($0,$3)) ;
      }
      # 20111004 - jmdamas
      ### nrules counts the number of rules for a given entry (type of bonded interact., function type, set of atoms)
      ### each rule will then have a index number associated in the param and iparam array
      # 20111114 - jmdamas
      ### entries for the inversely-ordered parameters are defined only when the inversely-ordered index is different from
      ### the ordered index
      else if ($1 == "bond")
      {
	param[$1,$2,$3,$4,++nrules[$1,$2,$3,$4]] = get_param(5) ;
	if (($3 SUBSEP $4) != ($4 SUBSEP $3))
	  param[$1,$2,$4,$3,++nrules[$1,$2,$4,$3]] = param[$1,$2,$3,$4,nrules[$1,$2,$3,$4]] ;
      }
      else if ($1 == "angle")
      {
	param[$1,$2,$3,$4,$5,++nrules[$1,$2,$3,$4,$5]] = get_param(6) ;
	if (($3 SUBSEP $4 SUBSEP $5) != ($5 SUBSEP $4 SUBSEP $3))
	  param[$1,$2,$5,$4,$3,++nrules[$1,$2,$5,$4,$3]] = param[$1,$2,$3,$4,$5,nrules[$1,$2,$3,$4,$5]] ;
      }
      else if ($1 == "dihedral" && $2 == 1)
      {
	param[$1,$2,$3,$4,$5,$6,++nrules[$1,$2,$3,$4,$5,$6]] = get_param(7) ;
	if (($3 SUBSEP $4 SUBSEP $5 SUBSEP $6) != ($6 SUBSEP $5 SUBSEP $4 SUBSEP $3))
	  param[$1,$2,$6,$5,$4,$3,++nrules[$1,$2,$6,$5,$4,$3]] = param[$1,$2,$3,$4,$5,$6,nrules[$1,$2,$3,$4,$5,$6]] ;
      }
      else if ($1 == "dihedral" && $2 == 2)
	iparam[$3,$4,$5,$6,++nrules[$3,$4,$5,$6]] = get_param(7) ;
      else if ($1 == "dihedral" && $2 != 1 && $2 != 2)
	message("E", "Unknown dihedral type: " $0) ;
      else if ($1 == "pair")  # 20111220 - jmdamas : extract pairs from rules
      {
	treat_pairs = 1 ; # if there is any pair rule, turn on treat_pairs
	pparam[$1,$2,$3,$4,++nrules[$1,$2,$3,$4]] = get_param(5) ;
	if (($3 SUBSEP $4) != ($4 SUBSEP $3))
	  pparam[$1,$2,$4,$3,++nrules[$1,$2,$4,$3]] = pparam[$1,$2,$3,$4,nrules[$1,$2,$3,$4]] ;
      }
    }
    close(rule_file[k]) ;
  }
}

function get_param(position, \
		   i, p)
{
  p = $(position) ;
  for (i = position+1 ; i <= NF ; i++) p = p " " $i ;
  return p ;
}

function process_topology(\
                          block, entry, rule, r, i, rrule, rr, n, a)
# 20111004 - jmdamas
# rr and rrule are truncated versions of r and rule, without the rule index
# n and a are auxiliary variables for the construction of rr from r
{
  write_procinfo_header() ;
  block = "" ;
  while (getline < top_file)
  {
    # Detect block headers:
    if ($0 ~ /^\[ .+ \]/) block = $2 ;

    # Detect block separators:
    if ($0 ~ /^$/)
    {
      # Write new improper dihedrals right after angles block:
      if (block == "angles") write_impropers() ;
      block = "" ;
    }

    # Mark all bond entries:
    if (block == "bonds" && $0 !~ /^[;[]/)
    {
      bond[$1,$2] = atomid[$1] SUBSEP atomid[$2] ;
      bond[$2,$1] = atomid[$2] SUBSEP atomid[$1] ;
    }

    # Write lines, doing other stuff if needed:
    if ($0 ~ /^[;[]/)   # write comments and block headers
    {
      printf("%s\n", $0) ;
    }
    else if (block == "atoms")   # read atom info
    {
      atomid[$1] = $4 "_" $5 ;
      printf("%s\n", $0) ;
    }
    else if ((block in natm) && (NF == 1+natm[block]))   # fill empty entries
    {
      entry = substr(block,1,length(block)-1) SUBSEP $(1+natm[block]) ;
      for (i = 1 ; i <= natm[block] ; i++) entry = entry SUBSEP atomid[$i] ;
      rule = "" ;
      for (r in param)
      {
        # 20111004 - jmdamas
        # construct rr from r
	n = split(r, a, SUBSEP) ;
        rr = a[1] ;
	for (i = 2 ; i <= n-1 ; i++) rr = rr SUBSEP a[i] ;
	if (entry ~ ("^" rr "$"))
	{
	  if (rule == "")
	  {
	    rule = r ;
            rrule = rr ;
	  }
	  else
            message("W", "More than one match for '"entry"' :\n  "rrule"   "param[rule]"\n  "rr"   "param[r]"\n" \
		    "Maybe you defined more than one rule for the same parameter on purpose or\n" \
		    "maybe there are ambiguous regular expressions.") ;
	}
      }
      if (rule == "")
      {
	message("W", "Unassigned: " entry "  (" entry_numbers ")") ;
	printf("%s            ; left unassigned by %s\n", $0, cmd) ;
      }
      else if (param[rule] == "delete")
	printf("; %s          ; line deleted (commented) by %s\n", $0, cmd) ;
      else
      {
	for (i = 1 ; i <= nrules[rrule] ; i++) # cycle all rules for this parameter and print them
	  printf("%s   %s     ; empty entry filled by %s\n", $0, param[rrule SUBSEP i], cmd) ;
      }
    }
    else if ( block == "pairs" && (treat_pairs))       # 20111220 - jmdamas: special treatment of pairs
    {
      entry = "pair" SUBSEP $3 SUBSEP atomid[$1] SUBSEP atomid[$2] ;
      rule = "" ;
      for (r in pparam)
      {
        # construct rr from r
	n = split(r, a, SUBSEP) ;
        rr = a[1] ;
	for (i = 2 ; i <= n-1 ; i++) rr = rr SUBSEP a[i] ;
	if (entry ~ ("^" rr "$"))
	{
	  if (rule == "")
	  {
	    rule = r ;
            rrule = rr ;
	  }
	  else
            message("W", "More than one match for '"entry"' :\n  "rrule"   "pparam[rule]"\n  "rr"   "pparam[r]"\n" \
		    "Maybe you defined more than one rule for the same parameter on purpose or\n" \
		    "maybe there are ambiguous regular expressions.") ;
	}
      }
      if (rule == "")
      {
	print $0 ; # if there is no rule, print the pair normally. it does not issue a warning.
      }
      else if (pparam[rule] == "delete")
	printf("; %s          ; line deleted (commented) by %s\n", $0, cmd) ;
      else
      {
	# in general there are no rules for pairs, but if there are, they are filled here
	for (i = 1 ; i <= nrules[rrule] ; i++) # cycle all rules for this parameter and print them
	  printf("%s   %s     ; empty entry filled by %s\n", $0, pparam[rrule SUBSEP i], cmd) ;
      }
    }
    else   # write other lines
    {
      printf("%s\n", $0) ;
    }
  }
  close(top_file) ;
}

function write_procinfo_header(\
			       pipe, user, host, date)
{
  (pipe = "echo $USERNAME \\($UID\\)") | getline user ; close(pipe) ;
  (pipe = "echo $HOSTNAME") | getline host ; close(pipe) ;
  (pipe = "date") | getline date ; close(pipe) ;
  printf(";;; This topology was changed by the program %s, version %s.\n", cmd, version) ;
  printf(";;;   User: %s\n", user) ;
  printf(";;;   Host: %s\n", host) ;
  printf(";;;   Date: %s\n;\n", date) ;
}

function write_impropers(\
                         rule, i, iatoms, n, a)
# 20111004 - jmdamas
# n and a are auxiliary variables for the construction of iatoms from rule
{
  # Write header for improper dihedrals:
  printf("\n[ dihedrals ]     ; new header added by %s\n", cmd) ;
  # Run over all improper types defined in the parameter file:
  for (rule in iparam)
  {
    n = split(rule, a, SUBSEP) ;
    for (i = 1 ; i <= n-1 ; i++) iatoms[i] = a[i] ;
    if (iparam[rule] ~ /^gi_(1c|2|3)$/)
      write_central_impropers(iatoms, iparam[rule]) ;
    else if (iparam[rule] ~ /^gi_1s$/)
      write_sequential_impropers(iatoms, iparam[rule]) ;
    else
      message("E", "Improper type " iparam[rule] " not supported.\n" \
	      "Supported : gi_1c (gi_1 centered)\n" \
	      "            gi_1s (gi_1 sequential)\n" \
	      "            gi_2\n" \
	      "            gi_3\n") ;
  }
}

# Assumes that atoms 1, 2, 3 and 4 are bonded as 1-2, 1-3, 1-4:
function write_central_impropers(iat, ipar, \
				 pair1,pair2,pair3,single1,single2,single3)
{
  # Look for 1st bond:
  for (pair1 in bond)
  {
    if (bond[pair1] ~ ("^" iat[1] SUBSEP iat[2] "$"))
    {
      split(pair1, single1, SUBSEP) ;
      # Look for 2nd bond:
      for (pair2 in bond)
      {
	if (bond[pair2] ~ ("^" iat[1] SUBSEP iat[3] "$"))
	{
	  split(pair2, single2, SUBSEP) ;
	  if (single2[1] == single1[1])
	  {
            # Look for 3rd bond:
	    for (pair3 in bond)
	    {
	      if (bond[pair3] ~ ("^" iat[1] SUBSEP iat[4] "$"))
	      {
		split(pair3, single3, SUBSEP) ;
		if (single3[1] == single1[1])
		{
		  printf("%5d %5d %5d %5d    2   %s     ; new entry added by %s\n",
			 single1[1], single1[2], single2[2], single3[2],
			 (ipar == "gi_1c" ? "gi_1" : ipar), cmd) ;
		}
	      }
	    }
	  }
	}
      }
    }
  }
}

# Assumes that atoms 1, 2, 3 and 4 are bonded as 1-2, 2-3, 3-4:
function write_sequential_impropers(iat, ipar, \
				    pair1,pair2,pair3,single1,single2,single3)
{
  # Look for 1st bond:
  for (pair1 in bond)
  {
    if (bond[pair1] ~ ("^" iat[1] SUBSEP iat[2] "$"))
    {
      split(pair1, single1, SUBSEP) ;
      # Look for 2nd bond:
      for (pair2 in bond)
      {
	if (bond[pair2] ~ ("^" iat[2] SUBSEP iat[3] "$"))
	{
	  split(pair2, single2, SUBSEP) ;
	  if (single2[1] == single1[2])
	  {
            # Look for 3rd bond:
	    for (pair3 in bond)
	    {
	      if (bond[pair3] ~ ("^" iat[3] SUBSEP iat[4] "$"))
	      {
		split(pair3, single3, SUBSEP) ;
		if (single3[1] == single2[2])
		{
		  printf("%5d %5d %5d %5d    2   %s     ; new entry added by %s\n",
			 single1[1], single1[2], single2[2], single3[2],
			 (ipar == "gi_1s" ? "gi_1" : ipar), cmd) ;
		}
	      }
	    }
	  }
	}
      }
    }
  }
}

function filecheck(file)
{
  if (system("test -f "file))
    message("E", "File "file" does not exist.") ;
  if (system("test -r "file))
    message("E", "File "file" exists but is not readable.") ;
}

function message(mt, msg, \
		 usage)
{
  usage = "Usage: "cmd" topology_file rules_file(s)\n" \
          "Supported forcefields: ffG43a1, ffG53a6, ffG54a7." ;

  if (mt !~ "^(W|E|U)$") message("E", "Wrong use of message().") ;
  printf "%s: %s: %s\n%s", cmd, (mt=="W"?"WARNING":"ERROR"), msg,
         (mt == "U" ? usage"\n" : "") | "cat 1>&2" ;
  close ("cat 1>&2") ;
  if (mt != "W") exit 1 ;
}
