# Supplementary material for: Novel US-CpHMD Protocol to Study the Protonation-Dependent Mechanism of the ATP/ADP Carrier
Source: J Chem Inf Model. 2022 Apr 20;62(10):2550–60. doi: 10.1021/acs.jcim.2c00233 (PMC9775199; doi:10.1021/acs.jcim.2c00233)
Supplement: Supplementary file 2 — ci2c00233_si_002.zip [file ci2c00233_si_002.zip › US-CpHMD-Code_and_Data/CpH-MD_v2.1_US_verlet/scripts/groswitch]

#!/usr/bin/awk -f

BEGIN{
  cmd = "groswitch" ;
  if (ARGV[1] !~ /^(0|1)/)
    error("First argument must be 1 (tautomers) or 0 (no tautomers)") ;
  taut    = ARGV[1] ;
  mcrpout = ARGV[2] ;
  grofile = ARGV[3] ;
  define_states() ;
  nsites = 0 ;
  while (getline < mcrpout)
  {
    if ($0 ~ /^>/ && $2 !~/(NT|CT)/)
    {
      numb[$3] = substr($2,index($2,"-")+1) ;
      type[numb[$3]] = substr($2,1,2) ;
      if(taut == 0 && type[numb[$3]] == "HI")
	error("HIS not supported in non-tautomer mode.") ;
    }
    if ($0 ~ /^f/)
    {
      for (i = 2 ; i <= NF ; i++)
	if (type[numb[i-2]] != "") state[numb[i-2]] = $i ;
    }
  }
  getline < grofile ; # read title
  print $0
  getline natoms < grofile ; # read total atom numbers
  print natoms
  for (i = 1 ; i<= natoms ; i++)
  {
    getline < grofile ;
    t = substr($0,1,5) + 0 ;
    if (type[t] != "")
      print substr($0,1,5) s[type[t],state[t]] substr($0,10) ;
    else print $0 ;
  }
  getline < grofile ; # read box
  print $0
}

function define_states()
{
  if (taut)
  {
    # Set of states to use when *only* HIS has tautomers (ie, petit use):
    s["TY",0] = "TY0 " ;  s["TY",1] = "TY1 " ;  s["TY",2] = "TY2 " ;
    s["AR",0] = "AR0 " ;  s["AR",1] = "AR1 " ;  s["AR",2] = "AR2 " ;  s["AR",3] = "AR3 " ;  s["AR",4] = "AR4 " ;
    s["AS",0] = "AS0 " ;  s["AS",1] = "AS1 " ;  s["AS",2] = "AS2 " ;  s["AS",3] = "AS3 " ;  s["AS",4] = "AS4 " ;
    s["GL",0] = "GL0 " ;  s["GL",1] = "GL1 " ;  s["GL",2] = "GL2 " ;  s["GL",3] = "GL3 " ;  s["GL",4] = "GL4 " ;
    s["LY",0] = "LY0 " ;  s["LY",1] = "LY1 " ;  s["LY",2] = "LY2 " ;  s["LY",3] = "LY3 " ;
    s["CY",0] = "CY0 " ;  s["CY",1] = "CY1 " ;  s["CY",2] = "CY2 " ;  s["CY",3] = "CY3 " ;
    s["HI",0] = "HI0 " ;  s["HI",1] = "HI1 " ;  s["HI",2] = "HI2 " ;
    s["PA",0] = "PA0 " ;  s["PA",1] = "PA1 " ;  s["PA",2] = "PA2 " ;  s["PA",3] = "PA3 " ;  s["PA",4] = "PA4 " ;
    s["PD",0] = "PD0 " ;  s["PD",1] = "PD1 " ;  s["PD",2] = "PD2 " ;  s["PD",3] = "PD3 " ;  s["PD",4] = "PD4 " ;
    s["HE",0] = "HMCR" ;  s["HE",1] = "HMCO" ;
    s["CL",0] = "DMC0" ;  s["CL",1] = "DMC1" ;  s["CL",2] = "DMC2" ;  s["CL",3] = "DMC3" ;  s["CL",4] = "DMC4" ;  s["CL",5] = "DMC5" ;  s["CL",6] = "DMC6"  ;
    s["GD",0] = "GD0 " ;  s["GD",1] = "GD1 " ;  s["GD",2] = "GD2 " ;  s["GD",3] = "GD3 " ;  s["GD",4] = "GD4 " ;
    s["AC",0] = "AC0 " ;  s["AC",1] = "AC1 " ;  s["AC",2] = "AC2 " ;  s["AC",3] = "AC3 " ;  s["AC",4] = "AC4 " ;
    s["OL",0] = "OL0 " ;  s["OL",1] = "OL1 " ;  s["OL",2] = "OL2 " ;  s["OL",3] = "OL3 " ;  s["OL",4] = "OL4 " ;
    s["Ol",0] = "OL0 " ;  s["Ol",1] = "OL1 " ;  s["Ol",2] = "OL2 " ;  s["Ol",3] = "OL3 " ;  s["Ol",4] = "OL4 " ;
    s["BA",0] = "BA0 " ;  s["BA",1] = "BA1 " ;  s["BA",2] = "BA2 " ;  s["BA",3] = "BA3 " ;
    s["DA",0] = "DA0 " ;  s["DA",1] = "DA1 " ;  s["DA",2] = "DA2 " ;
    s["DX",0] = "DA0 " ;  s["DX",1] = "DA1 " ;  s["DX",2] = "DA2 " ;
    s["PJ",0] = "PJ0 " ;  s["PJ",1] = "PJ1 " ;  s["PJ",2] = "PJ2 " ;
    s["PI",0] = "PI0 " ;  s["PI",1] = "PI1 " ;  s["PI",2] = "PI2 " ;  s["PI",3] = "PI3 " ;  s["PI",4] = "PI4 " ;  s["PI",5] = "PI5 " ;  s["PI",6] = "PI6 " ;
    s["IP",0] = "IP0 " ;  s["IP",1] = "IP1 " ;  s["IP",2] = "IP2 " ;  s["IP",3] = "IP3 " ;
    s["IS",0] = "IS0 " ;  s["IS",1] = "IS1 " ;  s["IS",2] = "IS2 " ;
    s["IT",0] = "IT0 " ;  s["IT",1] = "IT1 " ;
    s["MT",0] = "MT0 " ;  s["MT",1] = "MT1 " ;  s["MT",2] = "MT2 " ;
    s["MA",0] = "MA0 " ;  s["MA",1] = "MA1 " ;  s["MA",2] = "MA2 " ;  s["MA",3] = "MA3 " ;  s["MA",4] = "MA4 " ;
    s["DO",0] = "DO0 " ;  s["DO",1] = "DO1 " ;
    s["GA",0] = "GA0 " ;  s["GA",1] = "GA1 " ;
    s["AT",0] = "AT0 " ;  s["AT",1] = "AT1 " ;  s["AT",2] = "AT2 " ;  s["AT",3] = "AT3 " ;
    s["AD",0] = "AD0 " ;  s["AD",1] = "AD1 " ;  s["AD",2] = "AD2 " ;  s["AD",3] = "AD3 " ;  
  }
  else
  {
    # Set of states to use without tautomers (ie, mcrp use):
    s["TY",0] = "TY0 " ;  s["TY",1] = "TY1 " ;
    s["AR",0] = "AR0 " ;  s["AR",1] = "AR1 " ;
    s["AS",0] = "AS0 " ;  s["AS",1] = "AS1 " ;
    s["GL",0] = "GL0 " ;  s["GL",1] = "GL1 " ;
    s["LY",0] = "LY0 " ;  s["LY",1] = "LY1 " ;
    s["CY",0] = "CY0 " ;  s["CY",1] = "CY1 " ;
#    s["PA",0] = "PA0 " ;  s["PA",1] = "PA1 " ;
#    s["PD",0] = "PD0 " ;  s["PD",1] = "PD1 " ;
#    s["HE",0] = "HMCR" ;  s["HE",1] = "HMCO" ;
  }
}

function warning(msg)
{
  print cmd ": Warning: " msg | "cat 1>&2" ;
}

function error(msg)
{
  print cmd ": Error: " msg | "cat 1>&2" ;
  exit 1 ;
}
