# Supplementary material for: Novel US-CpHMD Protocol to Study the Protonation-Dependent Mechanism of the ATP/ADP Carrier
Source: J Chem Inf Model. 2022 Apr 20;62(10):2550–60. doi: 10.1021/acs.jcim.2c00233 (PMC9775199; doi:10.1021/acs.jcim.2c00233)
Supplement: Supplementary file 2 — ci2c00233_si_002.zip [file ci2c00233_si_002.zip › US-CpHMD-Code_and_Data/CpH-MD_v2.1_US_verlet/scripts/lipids_54A7.rules]

##################################################################
#
# Rule file for fix_topology.
#
# Any line not starting with "bond", "angle" or "dihedral" is ignored,
# but the best practice is to leave non-readable lines blank or start
# them with a typical comment character, like #.
#
# The columns in the readable lines are:
#   1 : type of term (bond, angle or dihedral)
#   2 : function type used by Gromacs.
#   3 to last-1 : residuename_atomname, which may include regular expressions
#   last : Parameters, usually a Gromacs macro (eg, gb_15) or "delete"
#
# The columns must be separated by one or more spaces and/or tabs, as
# the default field separator (FS) in AWK.
#
# Equivalent definitions for bonds, angles and torsions are done
# automatically: eg, if the bond AA-BB is defined, the bond BB-AA
# doesn't need to be defined.
#
##################################################################

# Define macros:
define   (:pi:)   (PI0|PI1|PI2|PI3|PI4|PI5|PI6)
define   (:pj:)   (PJ0|PJ1|PJ2)
define   (:phos:)   ((:pi:)|(:pj:))
define   (:tails:)   (DMX|POX)
define   (:heads:)   (CHL|ETA)
#
# Bonds:
bond      2    (:tails:)_CD     (:phos:)_OD   gb_18
bond      2    (:heads:)_CB     (:pj:)_CA     gb_27
#
# Pair delete:
# pair      1    PYR_CG    (:ss:)_CA1 delete
#
# Bond angles:
angle     2   (:tails:)_CD    (:phos:)_OD   (:phos:)_P   ga_26
angle     2   (:tails:)_CE    (:tails:)_CD        (:phos:)_OD  ga_15
angle     2   (:heads:)_CB    (:pj:)_CA     (:pj:)_OA    ga_15
angle     2   (:heads:)_NTM    (:heads:)_CB       (:pj:)_CA    ga_15

# Proper dihedrals (torsions):
dihedral  1   (:tails:)_CD    (:phos:)_OD   (:phos:)_P   (:phos:)_OA gd_20
dihedral  1   (:tails:)_CD    (:phos:)_OD   (:phos:)_P   (:phos:)_OA gd_27
dihedral  1   (:tails:)_CE    (:tails:)_CD        (:phos:)_OD  (:phos:)_P  gd_29
dihedral  1   (:tails:)_CZ    (:tails:)_CE         (:tails:)_CD      (:phos:)_OD gd_34
dihedral  1   (:heads:)_CB    (:pj:)_CA       (:pj:)_OA    (:pj:)_P    gd_29
dihedral  1   (:heads:)_NTM   (:heads:)_CB    (:pj:)_CA    (:pj:)_OA   gd_4
dihedral  1   (:heads:)_NTM   (:heads:)_CB    (:pj:)_CA    (:pj:)_OA   gd_36
dihedral  1   (:heads:)_CN1   (:heads:)_NTM   (:heads:)_CB (:pj:)_CA   gd_29

# Improper dihedrals:
# dihedral  2   TPB_CB     TPB_CA1    TPB_CG1    (:ss:)_CA1   gi_1c
