# Supplementary material for: Novel US-CpHMD Protocol to Study the Protonation-Dependent Mechanism of the ATP/ADP Carrier
Source: J Chem Inf Model. 2022 Apr 20;62(10):2550–60. doi: 10.1021/acs.jcim.2c00233 (PMC9775199; doi:10.1021/acs.jcim.2c00233)
Supplement: Supplementary file 2 — ci2c00233_si_002.zip [file ci2c00233_si_002.zip › US-CpHMD-Code_and_Data/CpH-MD_v2.1_US_verlet/scripts/usertypes.dat]

;The ";@#" characters can be used to insert comments.
;This file only works for: Lipid, Organic, Carbohydrate, Other. As the group 'Other' means "everything" this script always works, as long as the user puts the unaccounted residues in the 'Other' group.
;Protein, DNA, RNA, Ion, Water groups should be in the residuetypes.dat file.
;The correct usage is - residue(1st column) group(2nd column). Example:
POPC 	Lipid
DOPC 	Lipid
DLPC 	Lipid
DMC6 	Lipid     
;DPPC	Lipid
DMC0	Lipid
DMC2	Lipid
COHX	Lipid
ETH	Organic
GALA	Carbohydrate
SOM	Other
DMPC	Lipid
DPPC	Lipid
H05O	Other	 
H07O 	Other
H53O 	Other	
H55O 	Other
H19O 	Other
H22O 	Other
H24O 	Other
H91O 	Other
C92O 	Other
H93O 	Other
H97O 	Other
M02O 	Other
CU1O 	Other
TCO 	Other
BWO 	Other
ABT	Other
GD0     Protein
GD1     Protein
GD2     Protein
GD3     Protein
GD4     Protein
MC0	Lipid
MC1	Lipid
MC2	Lipid
MC3	Lipid
MC4	Lipid
MC5	Lipid
MC6	Lipid
AC0     Protein
AC1     Protein
AC2     Protein
AC3     Protein
AC4     Protein
OL0     Protein
OL1     Protein
OL2     Protein
OL3     Protein
OL4     Protein
BA0     Protein
BA1     Protein
BA2     Protein
BA3     Protein
TPB     Protein
PYR     Protein
BUX     Protein
DA0     Protein
DA1     Protein
DA2     Protein
DX0     Protein
DX1     Protein
DX2     Protein
