# Supplementary material for: Novel US-CpHMD Protocol to Study the Protonation-Dependent Mechanism of the ATP/ADP Carrier
Source: J Chem Inf Model. 2022 Apr 20;62(10):2550–60. doi: 10.1021/acs.jcim.2c00233 (PMC9775199; doi:10.1021/acs.jcim.2c00233)
Supplement: Supplementary file 2 — ci2c00233_si_002.zip [file ci2c00233_si_002.zip › US-CpHMD-Code_and_Data/CpH-MD_v2.1_US_verlet/templates/MyProtein.sites]

1 NTLYStau1 NTLYStau2 NTLYStau3
7 GLUtau1 GLUtau2 GLUtau3 GLUtau4
15 HIStau1 HIStau2
35 GLUtau1 GLUtau2 GLUtau3 GLUtau4
