# Supplementary material for: Novel US-CpHMD Protocol to Study the Protonation-Dependent Mechanism of the ATP/ADP Carrier
Source: J Chem Inf Model. 2022 Apr 20;62(10):2550–60. doi: 10.1021/acs.jcim.2c00233 (PMC9775199; doi:10.1021/acs.jcim.2c00233)
Supplement: Supplementary file 2 — ci2c00233_si_002.zip [file ci2c00233_si_002.zip › US-CpHMD-Code_and_Data/CpH-MD_v2.1_US_verlet/top/ADP.pdb]

COMPND    C10P3N5H12O13 
AUTHOR    GENERATED BY OPEN BABEL 2.3.2
ATOM      5  PB  AD3     1      -4.932   0.147  -0.539  1.00  0.00
ATOM      6  O1B AD3     1      -5.112  -0.824  -1.683  1.00  0.00
ATOM      7  O2B AD3     1      -4.985   1.633  -0.820  1.00  0.00
ATOM      8  O3B AD3     1      -5.804  -0.253   0.758  1.00  0.00
ATOM      9  PA  AD3     1      -2.004   0.370  -0.347  1.00  0.00
ATOM     10  O1A AD3     1      -1.700   1.695   0.341  1.00  0.00
ATOM     11  O2A AD3     1      -1.876   0.283  -1.847  1.00  0.00
ATOM     12  O3A AD3     1      -3.440  -0.186   0.193  1.00  0.00
ATOM     13  O5S AD3     1      -1.112  -0.826   0.375  1.00  0.00
ATOM     14  C5S AD3     1       0.203  -1.146  -0.095  1.00  0.00
ATOM     15  C4S AD3     1       1.238  -0.135   0.395  1.00  0.00
ATOM     16  O4S AD3     1       2.539  -0.747   0.288  1.00  0.00
ATOM     17  C3S AD3     1       1.322   1.207  -0.386  1.00  0.00
ATOM     18  O3S AD3     1       0.907   2.314   0.394  1.00  0.00
ATOM     19  C2S AD3     1       2.835   1.365  -0.697  1.00  0.00
ATOM     20  O2S AD3     1       3.312   2.676  -0.494  1.00  0.00
ATOM     21  C1S AD3     1       3.481   0.316   0.237  1.00  0.00
ATOM     22  N9  AD3     1       4.750  -0.216  -0.209  1.00  0.00
ATOM     23  C8  AD3     1       5.002  -0.918  -1.371  1.00  0.00
ATOM     24  N7  AD3     1       6.254  -1.295  -1.500  1.00  0.00
ATOM     25  C5  AD3     1       6.871  -0.816  -0.353  1.00  0.00
ATOM     26  C6  AD3     1       8.200  -0.884   0.120  1.00  0.00
ATOM     27  N6  AD3     1       9.204  -1.458  -0.586  1.00  0.00
ATOM     28  N1  AD3     1       8.487  -0.315   1.313  1.00  0.00
ATOM     29  C2  AD3     1       7.498   0.292   1.989  1.00  0.00
ATOM     30  N3  AD3     1       6.212   0.427   1.649  1.00  0.00
ATOM     31  C4  AD3     1       5.954  -0.149   0.465  1.00  0.00
END
