# Supplementary material for: Novel US-CpHMD Protocol to Study the Protonation-Dependent Mechanism of the ATP/ADP Carrier
Source: J Chem Inf Model. 2022 Apr 20;62(10):2550–60. doi: 10.1021/acs.jcim.2c00233 (PMC9775199; doi:10.1021/acs.jcim.2c00233)
Supplement: Supplementary file 2 — ci2c00233_si_002.zip [file ci2c00233_si_002.zip › US-CpHMD-Code_and_Data/CpH-MD_v2.1_US_verlet/top/ATP.gro]

C10P3N5H12O13 
   38
    1AT3     N9    1   0.475  -0.022  -0.021
    1AT3     C4    2   0.595  -0.015   0.047
    1AT3     N3    3   0.621   0.043   0.165
    1AT3     C2    4   0.750   0.029   0.199
    1AT3     N1    5   0.849  -0.032   0.131
    1AT3     C6    6   0.820  -0.088   0.012
    1AT3     N6    7   0.920  -0.146  -0.059
    1AT3    H61    8   0.902  -0.186  -0.148
    1AT3    H62    9   1.013  -0.148  -0.021
    1AT3     C5   10   0.687  -0.082  -0.035
    1AT3     N7   11   0.625  -0.130  -0.150
    1AT3     C8   12   0.500  -0.092  -0.137
    1AT3    C1S   13   0.348   0.032   0.024
    1AT3    O4S   14   0.254  -0.075   0.029
    1AT3    C4S   15   0.124  -0.014   0.040
    1AT3    C2S   16   0.283   0.137  -0.070
    1AT3    O2S   17   0.331   0.268  -0.049
    1AT3    H2S   18   0.429   0.271  -0.071
    1AT3    C3S   19   0.132   0.121  -0.039
    1AT3    O3S   20   0.091   0.231   0.039
    1AT3    H3S   21  -0.007   0.223   0.060
    1AT3    C5S   22   0.020  -0.115  -0.009
    1AT3    O5S   23  -0.111  -0.083   0.038
    1AT3     PA   24  -0.200   0.037  -0.035
    1AT3    O1A   25  -0.170   0.169   0.034
    1AT3    O2A   26  -0.188   0.028  -0.185
    1AT3    O3A   27  -0.344  -0.019   0.019
    1AT3     PB   28  -0.493   0.015  -0.054
    1AT3    O1B   29  -0.511  -0.082  -0.168
    1AT3    O2B   30  -0.498   0.163  -0.082
    1AT3    O3B   31  -0.580  -0.025   0.076
    1AT3     PG   32  -0.750  -0.071   0.072
    1AT3    O1G   33  -0.748  -0.219   0.032
    1AT3    H1G   34  -0.842  -0.253   0.028
    1AT3    O2G   35  -0.789  -0.043   0.217
    1AT3    H2G   36  -0.788   0.056   0.233
    1AT3    O3G   37  -0.812   0.023  -0.032
    1AT3    H3G   38  -0.780  -0.003  -0.124
   1.85479   0.52470   0.41798
