# Supplementary material for: Novel US-CpHMD Protocol to Study the Protonation-Dependent Mechanism of the ATP/ADP Carrier
Source: J Chem Inf Model. 2022 Apr 20;62(10):2550–60. doi: 10.1021/acs.jcim.2c00233 (PMC9775199; doi:10.1021/acs.jcim.2c00233)
Supplement: Supplementary file 2 — ci2c00233_si_002.zip [file ci2c00233_si_002.zip › US-CpHMD-Code_and_Data/CpH-MD_v2.1_US_verlet/top/G54a7pH.ff/aminoacids.hdb]

ABU     1       
1	1	H	N	-C	CA
ACEH    1       
3	4	HA	CA	C	O
AIB     1       
1	1	H	N	-C	CA
ALA     1       
1	1	H	N	-C	CA
ARG     4       
1	1	H	N	-C	CA
1	1	HE	NE	CD	CZ
2	3	HH1	NH1	CZ	NE
2	3	HH2	NH2	CZ	NE
ARGN    4       
1	1	H	N	-C	CA
1	1	HE	NE	CD	CZ
1	2	HH1	NH1	CZ	NE
2	3	HH2	NH2	CZ	NE
ASN     2       
1	1	H	N	-C	CA
2	3	HD2	ND2	CG	CB
ASP     1       
1	1	H	N	-C	CA
ASP1    2       
1	1	H	N	-C	CA
1	2	HD1	OD1	CG	CB
ASPH    2       
1	1	H	N	-C	CA
1	2	HD2	OD2	CG	CB
ATP    4
2      3       AH6     AN6     AC6     AC5
1      2       AH2*    AO2*    AC2*    AC3*
1      2       AH3*    AO3*    AC3*    AC2*
1      2       AH3G    AO3G    APG     AO2G
BEN     7       
1	1	H2	C2	C1	C3
1	1	H3	C3	C2	C4
1	1	H4	C4	C3	C5
1	1	H5	C5	C4	C6
1	1	H6	C6	C5	C1
2	3	H1	N1	C7	C1
2	3	H2	N2	C7	C1
CYS2    1       
1	1	H	N	-C	CA
CYSH    2       
1	1	H	N	-C	CA
1	2	HG	SG	CB	CA
DADE   3
1      1       H2      C2      N1      N3
1      1       H8      C8      N7      N9
2      3       H6      N6      C6      C5
DTHY   2
1      1       H3      N3      C2      C4
1      1       H6      C6      C5      N1
FAD     7       
2	3	HN6	AN6	AC6	AC5
1	2	HO2*	AO2*	AC2*	AC1*
1	2	HO3*	AO3*	AC3*	AC2*
1	2	H4*	O4*	C4*	C5*
1	2	H3*	O3*	C3*	C4*
1	2	H2*	O2*	C2*	C3*
1	2	H3	N3	C4	C4A
GLN     2       
1	1	H	N	-C	CA
2	3	HE2	NE2	CD	CG
GLU     1       
1	1	H	N	-C	CA
GLUH    2       
1	1	H	N	-C	CA
1	2	HE2	OE2	CD	CG
GLY     1       
1	1	H	N	-C	CA
HEME    4       
1	1	HHA	CHA	C1A	C4D
1	1	HHB	CHB	C1B	C4A
1	1	HHC	CHC	C1C	C4B
1	1	HHD	CHD	C1D	C4C
HIS1    4       
1	1	H	N	-C	CA
1	1	HD1	ND1	CG	CE1
1	1	HD2	CD2	CG	NE2
1	1	HE1	CE1	ND1	NE2
HIS2    4       
1	1	H	N	-C	CA
1	1	HD1	ND1	CG	CE1
1	1	HD2	CD2	CG	NE2
1	1	HE1	CE1	ND1	NE2
HISA    4       
1	1	H	N	-C	CA
1	1	HD1	ND1	CG	CE1
1	1	HD2	CD2	CG	NE2
1	1	HE1	CE1	ND1	NE2
HISB    4       
1	1	H	N	-C	CA
1	1	HD2	CD2	CG	NE2
1	1	HE1	CE1	ND1	NE2
1	1	HE2	NE2	CE1	CD2
HISH    5       
1	1	H	N	-C	CA
1	1	HD1	ND1	CG	CE1
1	1	HD2	CD2	CG	NE2
1	1	HE1	CE1	ND1	NE2
1	1	HE2	NE2	CE1	CD2
HOH     1       
2	7	HW	OW
HYP     1       
1	2	HD1	OD1	CG	CB
ILE     1       
1	1	H	N	-C	CA
LEU     1       
1	1	H	N	-C	CA
LYS     2       
1	1	H	N	-C	CA
2	4	HZ	NZ	CE	CD
LYSH    2       
1	1	H	N	-C	CA
3	4	HZ	NZ	CE	CD
MET     1       
1	1	H	N	-C	CA
NAC     1       
1	1	H	N	-C	CA
NACH    2       
1	1	H	N	-C	CA
3	4	HA	CA	N	NH
NH2     1       
2	3	H	N	-C	-CA
PHE     6       
1	1	H	N	-C	CA
1	1	HD1	CD1	CG	CE1
1	1	HD2	CD2	CG	CE2
1	1	HE1	CE1	CD1	CZ
1	1	HE2	CE2	CD2	CZ
1	1	HZ	CZ	CE1	CE2
PHEU    1       
1	1	H	N	-C	CA
PHL     7       
1	1	H	N	-C	CA
1	1	HD1	CD1	CG	CE1
1	1	HD2	CD2	CG	CE2
1	1	HE1	CE1	CD1	CZ
1	1	HE2	CE2	CD2	CZ
1	1	HZ	CZ	CE1	CE2
1	2	HY	OY	CX	CA
SER     2       
1	1	H	N	-C	CA
1	2	HG	OG	CB	CA
TFE     1       
1	2	H	O	CH2	C
THR     2       
1	1	H	N	-C	CA
1	2	HG1	OG1	CB	CA
TRP     7       
1	1	H	N	-C	CA
1	1	HD1	CD1	CG	NE1
1	1	HE1	NE1	CD1	CE2
1	1	HE3	CE3	CD2	CZ3
1	1	HZ3	CZ3	CE3	CH2
1	1	HH2	CH2	CZ3	CZ2
1	1	HZ2	CZ2	CE2	CH2
TRPU    2       
1	1	H	N	-C	CA
1	1	HE1	NE1	CD1	CE2
TYR     6       
1	1	H	N	-C	CA
1	1	HD1	CD1	CG	CE1
1	1	HD2	CD2	CG	CE2
1	1	HE1	CE1	CD1	CZ
1	1	HE2	CE2	CD2	CZ
1	2	HH	OH	CZ	CE1
TYRU    2       
1	1	H	N	-C	CA
1	2	HH	OH	CZ	CE1
VAL     1       
1	1	H	N	-C	CA
AR0     4       
1       1       H       N       -C      CA
1       1       HE      NE      CD      CZ
2       3       HH1     NH1     CZ      NE
2       3       HH2     NH2     CZ      NE
AR1     4       
1       1       H       N       -C      CA
1       1       HE      NE      CD      CZ
2       3       HH1     NH1     CZ      NE
2       3       HH2     NH2     CZ      NE
AR2     4       
1       1       H       N       -C      CA
1       1       HE      NE      CD      CZ
2       3       HH1     NH1     CZ      NE
2       3       HH2     NH2     CZ      NE
AR3     4       
1       1       H       N       -C      CA
1       1       HE      NE      CD      CZ
2       3       HH1     NH1     CZ      NE
2       3       HH2     NH2     CZ      NE
AR4     4       
1       1       H       N       -C      CA
1       1       HE      NE      CD      CZ
2       3       HH1     NH1     CZ      NE
2       3       HH2     NH2     CZ      NE
AS0     3       
1       1       H       N       -C      CA
2       3       HD1     OD1     CG     OD2
2       3       HD2     OD2     CG     OD1
AS1     3       
1       1       H       N       -C      CA
2       3       HD1     OD1     CG     OD2
2       3       HD2     OD2     CG     OD1
AS2     3       
1       1       H       N       -C      CA
2       3       HD1     OD1     CG     OD2
2       3       HD2     OD2     CG     OD1
AS3     3       
1       1       H       N       -C      CA
2       3       HD1     OD1     CG     OD2
2       3       HD2     OD2     CG     OD1
AS4     3       
1       1       H       N       -C      CA
2       3       HD1     OD1     CG     OD2
2       3       HD2     OD2     CG     OD1
CY0     2       
1       1       H       N       -C      CA
3       4       HG      SG      CB      CA
CY1     2       
1       1       H       N       -C      CA
3       4       HG      SG      CB      CA
CY2     2       
1       1       H       N       -C      CA
3       4       HG      SG      CB      CA
CY3     2       
1       1       H       N       -C      CA
3       4       HG      SG      CB      CA
GL0     3       
1       1       H       N       -C      CA
2       3       HE1     OE1     CD     OE2
2       3       HE2     OE2     CD     OE1
GL1     3       
1       1       H       N       -C      CA
2       3       HE1     OE1     CD     OE2
2       3       HE2     OE2     CD     OE1
GL2     3       
1       1       H       N       -C      CA
2       3       HE1     OE1     CD     OE2
2       3       HE2     OE2     CD     OE1
GL3     3       
1       1       H       N       -C      CA
2       3       HE1     OE1     CD     OE2
2       3       HE2     OE2     CD     OE1
GL4     3       
1       1       H       N       -C      CA
2       3       HE1     OE1     CD     OE2
2       3       HE2     OE2     CD     OE1
HI0     5       
1       1       H       N       -C      CA
1       1       HD1     ND1     CG      CE1
1       1       HD2     CD2     CG      NE2
1       1       HE1     CE1     ND1     NE2
1       1       HE2     NE2     CE1     CD2
HI1     5       
1       1       H       N       -C      CA
1       1       HD1     ND1     CG      CE1
1       1       HD2     CD2     CG      NE2
1       1       HE1     CE1     ND1     NE2
1       1       HE2     NE2     CE1     CD2
HI2     5       
1       1       H       N       -C      CA
1       1       HD1     ND1     CG      CE1
1       1       HD2     CD2     CG      NE2
1       1       HE1     CE1     ND1     NE2
1       1       HE2     NE2     CE1     CD2
LY0     2       
1       1       H       N       -C      CA
3       4       HZ      NZ      CE      CD
LY1     2       
1       1       H       N       -C      CA
3       4       HZ      NZ      CE      CD
LY2     2       
1       1       H       N       -C      CA
3       4       HZ      NZ      CE      CD
LY3     2       
1       1       H       N       -C      CA
3       4       HZ      NZ      CE      CD
TY0     6       
1       1       H       N       -C      CA
1       1       HD1     CD1     CG      CE1
1       1       HD2     CD2     CG      CE2
1       1       HE1     CE1     CD1     CZ
1       1       HE2     CE2     CD2     CZ
2       3       HH      OH      CZ      CE1
TY1     6       
1       1       H       N       -C      CA
1       1       HD1     CD1     CG      CE1
1       1       HD2     CD2     CG      CE2
1       1       HE1     CE1     CD1     CZ
1       1       HE2     CE2     CD2     CZ
2       3       HH      OH      CZ      CE1
TY2     6       
1       1       H       N       -C      CA
1       1       HD1     CD1     CG      CE1
1       1       HD2     CD2     CG      CE2
1       1       HE1     CE1     CD1     CZ
1       1       HE2     CE2     CD2     CZ
2       3       HH      OH      CZ      CE1
HMCO    10
1       1       HHA     CHA     C1A     C4D
1       1       HHB     CHB     C1B     C4A
1       1       HHC     CHC     C1C     C4B
1       1       HHD     CHD     C1D     C4C
1       1       HD11    ND11    CG01    CE11
1       1       HD12    ND12    CG02    CE12
1       1       HD21    CD21    CG01    NE21
1       1       HE11    CE11    ND11    NE21
1       1       HD22    CD22    CG02    NE22
1       1       HE12    CE12    ND12    NE22
HMCR    10
1       1       HHA     CHA     C1A     C4D
1       1       HHB     CHB     C1B     C4A
1       1       HHC     CHC     C1C     C4B
1       1       HHD     CHD     C1D     C4C
1       1       HD11    ND11    CG01    CE11
1       1       HD12    ND12    CG02    CE12
1       1       HD21    CD21    CG01    NE21
1       1       HE11    CE11    ND11    NE21
1       1       HD22    CD22    CG02    NE22
1       1       HE12    CE12    ND12    NE22
HSX     1
1       1       H       N       -C      CA 
CYX     1
1       1       H       N       -C      CA
PA0     2
2       3       H1A     O1A     CGA     O2A
2       3       H2A     O2A     CGA     O1A
PA1     2
2       3       H1A     O1A     CGA     O2A
2       3       H2A     O2A     CGA     O1A
PA2     2
2       3       H1A     O1A     CGA     O2A
2       3       H2A     O2A     CGA     O1A
PA3     2
2       3       H1A     O1A     CGA     O2A
2       3       H2A     O2A     CGA     O1A
PA4     2
2       3       H1A     O1A     CGA     O2A
2       3       H2A     O2A     CGA     O1A
PD0     2
2       3       H1D     O1D     CGD     O2D
2       3       H2D     O2D     CGD     O1D
PD1     2
2       3       H1D     O1D     CGD     O2D
2       3       H2D     O2D     CGD     O1D
PD2     2
2       3       H1D     O1D     CGD     O2D
2       3       H2D     O2D     CGD     O1D
PD3     2
2       3       H1D     O1D     CGD     O2D
2       3       H2D     O2D     CGD     O1D
PD4     2
2       3       H1D     O1D     CGD     O2D
2       3       H2D     O2D     CGD     O1D
DAP     2
1       1       H     N       -C      CA
1       1       HG     NG      CB      CA
AMB     5
1       1       H       N       -C      CA 
1       1       HG1     CG1     CB      CD1     
1       1       HG2     CG2     CB      CD2
1       1       HD1     CD1     CG1     CE
1       1       HD2     CD2     CG2     CE
LYR     2
1       1       H       N       -C      CA
1       1       HZ      NZ      CE      CD
ORN     2
1       1       H       N       -C      CA
1       1       HE      NE      CD      CG
DAB     2
1       1       H       N       -C      CA
1       1       HD      ND      CG      CB
MC0     2
3       4       HB      OB      P       OG
3       4       HG      OG      P       OB
MC1     2
3       4       HB      OB      P       OG
3       4       HG      OG      P       OB
MC2     2
3       4       HB      OB      P       OG
3       4       HG      OG      P       OB
MC3     2
3       4       HB      OB      P       OG
3       4       HG      OG      P       OB
MC4     2
3       4       HB      OB      P       OG
3       4       HG      OG      P       OB
MC5     2
3       4       HB      OB      P       OG
3       4       HG      OG      P       OB
MC6     2
3       4       HB      OB      P       OG
3       4       HG      OG      P       OB
GD0     3       
1       1       H       N       -C      CA
2       3       HE1     OE1     CD     OE2
2       3       HE2     OE2     CD     OE1
GD1     3       
1       1       H       N       -C      CA
2       3       HE1     OE1     CD     OE2
2       3       HE2     OE2     CD     OE1
GD2     3       
1       1       H       N       -C      CA
2       3       HE1     OE1     CD     OE2
2       3       HE2     OE2     CD     OE1
GD3     3       
1       1       H       N       -C      CA
2       3       HE1     OE1     CD     OE2
2       3       HE2     OE2     CD     OE1
GD4     3       
1       1       H       N       -C      CA
2       3       HE1     OE1     CD     OE2
2       3       HE2     OE2     CD     OE1
PH0    2
3       4       HB      OB      P       OG
3       4       HG      OG      P       OB
PH1    2
3       4       HB      OB      P       OG
3       4       HG      OG      P       OB
PH2    2
3       4       HB      OB      P       OG
3       4       HG      OG      P       OB
PH3    2
3       4       HB      OB      P       OG
3       4       HG      OG      P       OB
PH4    2
3       4       HB      OB      P       OG
3       4       HG      OG      P       OB
PH5    2
3       4       HB      OB      P       OG
3       4       HG      OG      P       OB
PH6    2
3       4       HB      OB      P       OG
3       4       HG      OG      P       OB
GOX     2       
1       2       HG      OG      CG      CB
1       2       HB      OB      CB      CG
OL0     2       
2       3       HA1     OA1     CA     OA2
2       3       HA2     OA2     CA     OA1
OL1     2       
2       3       HA1     OA1     CA     OA2
2       3       HA2     OA2     CA     OA1
OL2     2       
2       3       HA1     OA1     CA     OA2
2       3       HA2     OA2     CA     OA1
OL3     2       
2       3       HA1     OA1     CA     OA2
2       3       HA2     OA2     CA     OA1
OL4     2       
2       3       HA1     OA1     CA     OA2
2       3       HA2     OA2     CA     OA1
AC0     2       
2       3       HA1     OA1     CA     OA2
2       3       HA2     OA2     CA     OA1
AC1     2       
2       3       HA1     OA1     CA     OA2
2       3       HA2     OA2     CA     OA1
AC2     2       
2       3       HA1     OA1     CA     OA2
2       3       HA2     OA2     CA     OA1
AC3     2       
2       3       HA1     OA1     CA     OA2
2       3       HA2     OA2     CA     OA1
AC4     2       
2       3       HA1     OA1     CA     OA2
2       3       HA2     OA2     CA     OA1
CS0     2       
2       3       HE1     OE1     CD     OE2
2       3       HE2     OE2     CD     OE1
CS1     2       
2       3       HE1     OE1     CD     OE2
2       3       HE2     OE2     CD     OE1
CS2     2       
2       3       HE1     OE1     CD     OE2
2       3       HE2     OE2     CD     OE1
CS3     2       
2       3       HE1     OE1     CD     OE2
2       3       HE2     OE2     CD     OE1
CS4     2
2       3       HE1     OE1     CD     OE2
2       3       HE2     OE2     CD     OE1
NS0     1       
3       4       HG      NG      CB     +CA
NS1     1       
3       4       HG      NG      CB     +CA
NS2     1       
3       4       HG      NG      CB     +CA
NS3     1       
3       4       HG      NG      CB     +CA
EA0     1       
3       4       HG      NG      CB     +CA
EA1     1       
3       4       HG      NG      CB     +CA
EA2     1       
3       4       HG      NG      CB     +CA
EA3     1       
3       4       HG      NG      CB     +CA
COX     1       
1       2       H       O       C      +CA
FDO     7       
1       2       H3      N3      C4     C5 
1       2       H18     O18     C18    C17 
1       2       H19     O19     C19    C18 
1       2       H20     O20     C20    C19 
1       2       H30     O30     C30    C31 
1       2       H29     O29     C29    C28 
2       3       H37     N37     C37    C38 
FDR     9  
1       2       H3      N3      C4     C5 
1       2       H1      N1      C16    C5 
1       2       H6      N6      C5     C16 
1       2       H18     O18     C18    C17 
1       2       H19     O19     C19    C18 
1       2       H20     O20     C20    C19 
1       2       H30     O30     C30    C31 
1       2       H29     O29     C29    C28 
2       3       H37     N37     C37    C38 
BA0     1
3       4       HG      NG      CB      CA
BA1     1
3       4       HG      NG      CB      CA
BA2     1
3       4       HG      NG      CB      CA
BA3     1
3       4       HG      NG      CB      CA
PI0     3
1       2       HA      OA      P       OD
1       2       HB      OB      P       OG
1       2       HG      OG      P       OB
PI1     3
1       2       HA      OA      P       OD
1       2       HB      OB      P       OG
1       2       HG      OG      P       OB
PI2     3
1       2       HA      OA      P       OD
1       2       HB      OB      P       OG
1       2       HG      OG      P       OB
PI3     3
1       2       HA      OA      P       OD
1       2       HB      OB      P       OG
1       2       HG      OG      P       OB
PI4     3
1       2       HA      OA      P       OD
1       2       HB      OB      P       OG
1       2       HG      OG      P       OB
PI5     3
1       2       HA      OA      P       OD
1       2       HB      OB      P       OG
1       2       HG      OG      P       OB
PI6     3
1       2       HA      OA      P       OD
1       2       HB      OB      P       OG
1       2       HG      OG      P       OB
PJ0     2
1       2       HB      OB      P       OG
1       2       HG      OG      P       OB
PJ1     2
1       2       HB      OB      P       OG
1       2       HG      OG      P       OB
PJ2     2
1       2       HB      OB      P       OG
1       2       HG      OG      P       OB
IP0     1       
3       4        H       N      CA     -CA
IP1     1       
3       4        H       N      CA     -CA
IP2     1       
3       4        H       N      CA     -CA
IP3     1       
3       4        H       N      CA     -CA
IS0     1       
2       4        H       N      CA      CB
IS1     1       
2       4        H       N      CA      CB
IS2     1       
2       4        H       N      CA      CB
IT0     1       
1       4       H1       N      CA      CB
IT1     1       
1       4       H1       N      CA      CB
PAM     1       
1       1        H       N      C       CB
MT0     6       
1       1       H       N       -C      CA
1       1       HD1     CD1     CG      CE1
1       1       HD2     CD2     CG      CE2
1       1       HE1     CE1     CD1     CZ
1       1       HE2     CE2     CD2     CZ
2       3       HH      OH      CZ      CE1
MT1     6       
1       1       H       N       -C      CA
1       1       HD1     CD1     CG      CE1
1       1       HD2     CD2     CG      CE2
1       1       HE1     CE1     CD1     CZ
1       1       HE2     CE2     CD2     CZ
2       3       HH      OH      CZ      CE1
MT2     6       
1       1       H       N       -C      CA
1       1       HD1     CD1     CG      CE1
1       1       HD2     CD2     CG      CE2
1       1       HE1     CE1     CD1     CZ
1       1       HE2     CE2     CD2     CZ
2       3       HH      OH      CZ      CE1
MA0     4       
1       1       H       N       -C      CA
1       1       HE      NE      CD      CZ
2       3       HH1     NH1     CZ      NE
2       3       HH2     NH2     CZ      NE
MA1     4       
1       1       H       N       -C      CA
1       1       HE      NE      CD      CZ
2       3       HH1     NH1     CZ      NE
2       3       HH2     NH2     CZ      NE
MA2     4       
1       1       H       N       -C      CA
1       1       HE      NE      CD      CZ
2       3       HH1     NH1     CZ      NE
2       3       HH2     NH2     CZ      NE
MA3     4       
1       1       H       N       -C      CA
1       1       HE      NE      CD      CZ
2       3       HH1     NH1     CZ      NE
2       3       HH2     NH2     CZ      NE
MA4     4       
1       1       H       N       -C      CA
1       1       HE      NE      CD      CZ
2       3       HH1     NH1     CZ      NE
2       3       HH2     NH2     CZ      NE
DO0     8
1       1       H06     C05     C07     C03
1       1       H11     C10     C04     C12
1       1       H29     C28     C30     C25
1       1       H31     C30     C32     C28
1       1       H33     C32     C34     C30
1       1       H35     C34     C26     C32
1       1       H27     C26     C25     C34
1       4       H23     N22     C13     C15
DO1     8
1       1       H06     C05     C07     C03
1       1       H11     C10     C04     C12
1       1       H29     C28     C30     C25
1       1       H31     C30     C32     C28
1       1       H33     C32     C34     C30
1       1       H35     C34     C26     C32
1       1       H27     C26     C25     C34
1       4       H23     N22     C13     C15
GA0     8
1       1       H05     C04     C28     C03
1       1       H29     C28     C27     C04
1       1       H13     C12     C11     C14
1       1       H15     C14     C12     C16
1       1       H17     C16     C20     C14
1       1       H09     C08     C20     C11
1       2       H19     O18     C16     C20
1       4       H24     N23     C25     C22
GA1     8
1       1       H05     C04     C28     C03
1       1       H29     C28     C27     C04
1       1       H13     C12     C11     C14
1       1       H15     C14     C12     C16
1       1       H17     C16     C20     C14
1       1       H09     C08     C20     C11
1       2       H19     O18     C16     C20
1       4       H24     N23     C25     C22
AT0     6
2       3       H6      N6      C6      C5
1       2       H2S     O2S     C2S     C3S
1       2       H3S     O3S     C3S     C2S
1       2       H1G     O1G     PG      O3B
1       2       H2G     O2G     PG      O1G
1       2       H3G     O3G     PG      O2G
AT1     6	                        
2       3       H6      N6      C6      C5
1       2       H2S     O2S     C2S     C3S
1       2       H3S     O3S     C3S     C2S
1       2       H1G     O1G     PG      O3B
1       2       H2G     O2G     PG      O1G
1       2       H3G     O3G     PG      O2G
AT2     6	                        
2       3       H6      N6      C6      C5
1       2       H2S     O2S     C2S     C3S
1       2       H3S     O3S     C3S     C2S
1       2       H1G     O1G     PG      O3B
1       2       H2G     O2G     PG      O1G
1       2       H3G     O3G     PG      O2G
AT3     6	                        
2       3       H6      N6      C6      C5
1       2       H2S     O2S     C2S     C3S
1       2       H3S     O3S     C3S     C2S
1       2       H1G     O1G     PG      O3B
1       2       H2G     O2G     PG      O1G
1       2       H3G     O3G     PG      O2G
AD0     6
2       3       H6      N6      C6      C5
1       2       H2S     O2S     C2S     C3S
1       2       H3S     O3S     C3S     C2S
1       2       H1B     O1B     PB      O3A
1       2       H2B     O2B     PB      O1B
1       2       H3B     O3B     PB      O2B
AD1     6
2       3       H6      N6      C6      C5
1       2       H2S     O2S     C2S     C3S
1       2       H3S     O3S     C3S     C2S
1       2       H1B     O1B     PB      O3A
1       2       H2B     O2B     PB      O1B
1       2       H3B     O3B     PB      O2B
AD2     6
2       3       H6      N6      C6      C5
1       2       H2S     O2S     C2S     C3S
1       2       H3S     O3S     C3S     C2S
1       2       H1B     O1B     PB      O3A
1       2       H2B     O2B     PB      O1B
1       2       H3B     O3B     PB      O2B
AD3     6
2       3       H6      N6      C6      C5
1       2       H2S     O2S     C2S     C3S
1       2       H3S     O3S     C3S     C2S
1       2       H1B     O1B     PB      O3A
1       2       H2B     O2B     PB      O1B
1       2       H3B     O3B     PB      O2B
