# Supplementary material for: Novel US-CpHMD Protocol to Study the Protonation-Dependent Mechanism of the ATP/ADP Carrier
Source: J Chem Inf Model. 2022 Apr 20;62(10):2550–60. doi: 10.1021/acs.jcim.2c00233 (PMC9775199; doi:10.1021/acs.jcim.2c00233)
Supplement: Supplementary file 2 — ci2c00233_si_002.zip [file ci2c00233_si_002.zip › US-CpHMD-Code_and_Data/CpH-MD_v2.1_US_verlet/top/G54a7pH.ff/aminoacids.n.tdb]

[ None ]

[ NH2_0 ]
[ replace ]
N		NT	14.0067	-0.66
CA		CH1	13.019	-0.22	0
[ add ]
1	4	H1	N	CA	C
	H	1.008	0.00
1	4	H2	N	CA	CB
	H	1.008	0.44
1	4	H3	N	H1	C
	H	1.008	0.44
[ delete ]
H
[ bonds ]
N	H1	gb_2
N	H2	gb_2
N	H3	gb_2
[ angles ]
H1	N	H2	ga_10
H2	N	H3	ga_10
H3	N	H1	ga_10
CA	N	H1	ga_11
CA	N	H2	ga_11
CA	N	H3	ga_11
[ dihedrals ]
H1	N	CA	C	gd_39

[ NH2_1 ]
[ replace ]
N		NT	14.0067	-0.66
CA		CH1	13.019	-0.22	0
[ add ]
1	4	H1	N	CA	C
	H	1.008	0.44
1	4	H2	N	CA	CB
	H	1.008	0.00
1	4	H3	N	H1	C
	H	1.008	0.44
[ delete ]
H
[ bonds ]
N	H1	gb_2
N	H2	gb_2
N	H3	gb_2
[ angles ]
H1	N	H2	ga_10
H2	N	H3	ga_10
H3	N	H1	ga_10
CA	N	H1	ga_11
CA	N	H2	ga_11
CA	N	H3	ga_11
[ dihedrals ]
H1	N	CA	C	gd_39

[ NH2_2 ]
[ replace ]
N		NT	14.0067	-0.66
CA		CH1	13.019	-0.22	0
[ add ]
1	4	H1	N	CA	C
	H	1.008	0.44
1	4	H2	N	CA	CB
	H	1.008	0.44
1	4	H3	N	H1	C
	H	1.008	0.00
[ delete ]
H
[ bonds ]
N	H1	gb_2
N	H2	gb_2
N	H3	gb_2
[ angles ]
H1	N	H2	ga_10
H2	N	H3	ga_10
H3	N	H1	ga_10
CA	N	H1	ga_11
CA	N	H2	ga_11
CA	N	H3	ga_11
[ dihedrals ]
H1	N	CA	C	gd_39

[ NH3+ ]
[ replace ]
N		NL	14.0067	0.129
CA		CH1	13.019	0.127	0
[ add ]
3	4	H	N	CA	C
	H	1.008	0.248
[ delete ]
H
[ bonds ]
N	H1	gb_2
N	H2	gb_2
N	H3	gb_2
[ angles ]
H1	N	H2	ga_10
H2	N	H3	ga_10
H3	N	H1	ga_10
CA	N	H1	ga_11
CA	N	H2	ga_11
CA	N	H3	ga_11
[ dihedrals ]
H1	N	CA	C	gd_39

[ NH3+_regular ]
[ replace ]
N		NL	14.0067	0.129
CA		CH1	13.019	0.127	0
[ add ]
3	4	H	N	CA	C
	H	1.008	0.248
[ delete ]
H
[ bonds ]
N	H1	gb_2
N	H2	gb_2
N	H3	gb_2
[ angles ]
H1	N	H2	ga_10
H2	N	H3	ga_10
H3	N	H1	ga_10
CA	N	H1	ga_11
CA	N	H2	ga_11
CA	N	H3	ga_11
[ dihedrals ]
H1	N	CA	C	gd_39

[ NH2_regular ]
[ replace ]
N		NL	14.0067	-0.66
CA		CH1	13.019	-0.22   0
[ add ]
2	4	H	N	CA	C
	H	1.008	0.44
[ delete ]
H
[ bonds ]
N	H1	gb_2
N	H2	gb_2
[ angles ]
H1	N	H2	ga_10
CA	N	H1	ga_11
CA	N	H2	ga_11
[ dihedrals ]
H1	N	CA	C	gd_39

[ GLY-NH2_0 ]
[ replace ]
N		NT	14.0067	-0.66
CA		CH2	14.027	-0.22
[ add ]
1	4	H1	N	CA	C
	H	1.008	0.00
1	4	H2	N	C	CA
	H	1.008	0.44
1	4	H3	N	C	H2
	H	1.008	0.44
[ delete ]
H
[ bonds ]
N	H1	gb_2
N	H2	gb_2
N	H3	gb_2
[ angles ]
H1	N	H2	ga_10
H2	N	H3	ga_10
H3	N	H1	ga_10
CA	N	H1	ga_11
CA	N	H2	ga_11
CA	N	H3	ga_11
[ dihedrals ]
H1	N	CA	C	gd_39

[ GLY-NH2_1 ]
[ replace ]
N		NT	14.0067	-0.66
CA		CH2	14.0270	-0.22
[ add ]
1	4	H1	N	CA	C
	H	1.008	0.44
1	4	H2	N	C	CA
	H	1.008	0.00
1	4	H3	N	C	H2
	H	1.008	0.44
[ delete ]
H
[ bonds ]
N	H1	gb_2
N	H2	gb_2
N	H3	gb_2
[ angles ]
H1	N	H2	ga_10
H2	N	H3	ga_10
H3	N	H1	ga_10
CA	N	H1	ga_11
CA	N	H2	ga_11
CA	N	H3	ga_11
[ dihedrals ]
H1	N	CA	C	gd_39

[ GLY-NH2_2 ]
[ replace ]
N		NT	14.0067	-0.66
CA		CH2	14.0270	-0.22
[ add ]
1	4	H1	N	CA	C
	H	1.008	0.44
1	4	H2	N	C	CA
	H	1.008	0.44
1	4	H3	N	C	H2
	H	1.008	0.00
[ delete ]
H
[ bonds ]
N	H1	gb_2
N	H2	gb_2
N	H3	gb_2
[ angles ]
H1	N	H2	ga_10
H2	N	H3	ga_10
H3	N	H1	ga_10
CA	N	H1	ga_11
CA	N	H2	ga_11
CA	N	H3	ga_11
[ dihedrals ]
H1	N	CA	C	gd_39

[ GLY-NH3+ ]
[ replace ]
N		NL	14.0067	0.129
CA		CH2	14.027	0.127	0
[ add ]
3	4	H	N	CA	C
	H	1.008	0.248
[ delete ]
H
[ bonds ]
N	H1	gb_2
N	H2	gb_2
N	H3	gb_2
[ angles ]
H1	N	H2	ga_10
H2	N	H3	ga_10
H3	N	H1	ga_10
CA	N	H1	ga_11
CA	N	H2	ga_11
CA	N	H3	ga_11
[ dihedrals ]
H1	N	CA	C	gd_39

[ PRO-NH_0 ]
[ replace ]
N		N	14.0067	-0.31
[ add ]
1	4	H1	N	CA	C
	H	1.008	0.00
1	4	H2	N	C	CA
	H	1.008	0.31
[ bonds ]
N	H1	gb_2
N	H2	gb_2
[ angles ]
H1	N	H2	ga_10
CA	N	H1	ga_11
CA	N	H2	ga_11
CD	N	H1	ga_11
CD	N	H2	ga_11
[ dihedrals ]
H1	N	CA	C	gd_39

[ PRO-NH_1 ]
[ replace ]
N		N	14.0067	-0.31
[ add ]
1	4	H1	N	CA	C
	H	1.008	0.31
1	4	H2	N	C	CA
	H	1.008	0.00
[ bonds ]
N	H1	gb_2
N	H2	gb_2
[ angles ]
H1	N	H2	ga_10
CA	N	H1	ga_11
CA	N	H2	ga_11
CD	N	H1	ga_11
CD	N	H2	ga_11
[ dihedrals ]
H1	N	CA	C	gd_39

[ PRO-NH2+ ]
[ replace ]
N		NT	14.0067	0.128
CA		CH1	13.019	0.188
CD		CH2r	14.027	0.188
[ add ]
2	4	H	N	CA	C
	H	1.008	0.248
[ bonds ]
N	H1	gb_2
N	H2	gb_2
[ angles ]
H1	N	H2	ga_10
CA	N	H1	ga_11
CA	N	H2	ga_11
CD	N	H1	ga_11
CD	N	H2	ga_11
[ dihedrals ]
H1	N	CA	C	gd_39

[ CYX-NH2_0 ]
[ replace ]
N		NT	14.0067	-0.66
CA		CH2	14.0270	-0.22
[ add ]
1	4	H1	N	CA	C
	H	1.008	0.00
1	4	H2	N	C	CA
	H	1.008	0.44
1	4	H3	N	C	H2
	H	1.008	0.44
[ delete ]
H
[ bonds ]
N	H1	gb_2
N	H2	gb_2
N	H3	gb_2
[ angles ]
H1	N	H2	ga_10
H2	N	H3	ga_10
H3	N	H1	ga_10
CA	N	H1	ga_11
CA	N	H2	ga_11
CA	N	H3	ga_11
[ dihedrals ]
H1	N	CA	C	gd_39

[ CYX-NH2_1 ]
[ replace ]
N		NT	14.0067	-0.66
CA		CH2	14.0270	-0.22
[ add ]
1	4	H1	N	CA	C
	H	1.008	0.44
1	4	H2	N	C	CA
	H	1.008	0.00
1	4	H3	N	C	H2
	H	1.008	0.44
[ delete ]
H
[ bonds ]
N	H1	gb_2
N	H2	gb_2
N	H3	gb_2
[ angles ]
H1	N	H2	ga_10
H2	N	H3	ga_10
H3	N	H1	ga_10
CA	N	H1	ga_11
CA	N	H2	ga_11
CA	N	H3	ga_11
[ dihedrals ]
H1	N	CA	C	gd_39

[ CYX-NH2_2 ]
[ replace ]
N		NT	14.0067	-0.66
CA		CH2	14.0270	-0.22
[ add ]
1	4	H1	N	CA	C
	H	1.008	0.44
1	4	H2	N	C	CA
	H	1.008	0.44
1	4	H3	N	C	H2
	H	1.008	0.00
[ delete ]
H
[ bonds ]
N	H1	gb_2
N	H2	gb_2
N	H3	gb_2
[ angles ]
H1	N	H2	ga_10
H2	N	H3	ga_10
H3	N	H1	ga_10
CA	N	H1	ga_11
CA	N	H2	ga_11
CA	N	H3	ga_11
[ dihedrals ]
H1	N	CA	C	gd_39

[ CYX-NH3+ ]
[ replace ]
N		NL	14.0067	0.129
CA		CH2	14.0270	0.127
[ add ]
3	4	H	N	CA	C
	H	1.008	0.248
[ delete ]
H
[ bonds ]
N	H1	gb_2
N	H2	gb_2
N	H3	gb_2
[ angles ]
H1	N	H2	ga_10
H2	N	H3	ga_10
H3	N	H1	ga_10
CA	N	H1	ga_11
CA	N	H2	ga_11
CA	N	H3	ga_11
[ dihedrals ]
H1	N	CA	C	gd_39

[ HSX-NH2_0 ]
[ replace ]
N		NT	14.0067	-0.66
CA		CH2	14.0270	-0.22
[ add ]
1	4	H1	N	CA	C
	H	1.008	0.00
1	4	H2	N	C	CA
	H	1.008	0.44
1	4	H3	N	C	H2
	H	1.008	0.44
[ delete ]
H
[ bonds ]
N	H1	gb_2
N	H2	gb_2
N	H3	gb_2
[ angles ]
H1	N	H2	ga_10
H2	N	H3	ga_10
H3	N	H1	ga_10
CA	N	H1	ga_11
CA	N	H2	ga_11
CA	N	H3	ga_11
[ dihedrals ]
H1	N	CA	C	gd_39

[ HSX-NH2_1 ]
[ replace ]
N		NT	14.0067	-0.66
CA		CH2	14.0270	-0.22
[ add ]
1	4	H1	N	CA	C
	H	1.008	0.44
1	4	H2	N	C	CA
	H	1.008	0.00
1	4	H3	N	C	H2
	H	1.008	0.44
[ delete ]
H
[ bonds ]
N	H1	gb_2
N	H2	gb_2
N	H3	gb_2
[ angles ]
H1	N	H2	ga_10
H2	N	H3	ga_10
H3	N	H1	ga_10
CA	N	H1	ga_11
CA	N	H2	ga_11
CA	N	H3	ga_11
[ dihedrals ]
H1	N	CA	C	gd_39

[ HSX-NH2_2 ]
[ replace ]
N		NT	14.0067	-0.66
CA		CH2	14.0270	-0.22
[ add ]
1	4	H1	N	CA	C
	H	1.008	0.44
1	4	H2	N	C	CA
	H	1.008	0.44
1	4	H3	N	C	H2
	H	1.008	0.00
[ delete ]
H
[ bonds ]
N	H1	gb_2
N	H2	gb_2
N	H3	gb_2
[ angles ]
H1	N	H2	ga_10
H2	N	H3	ga_10
H3	N	H1	ga_10
CA	N	H1	ga_11
CA	N	H2	ga_11
CA	N	H3	ga_11
[ dihedrals ]
H1	N	CA	C	gd_39

[ HSX-NH3+ ]
[ replace ]
N		NL	14.0067	0.129
CA		CH2	14.0270	0.127
[ add ]
3	4	H	N	CA	C
	H	1.008	0.248
[ delete ]
H
[ bonds ]
N	H1	gb_2
N	H2	gb_2
N	H3	gb_2
[ angles ]
H1	N	H2	ga_10
H2	N	H3	ga_10
H3	N	H1	ga_10
CA	N	H1	ga_11
CA	N	H2	ga_11
CA	N	H3	ga_11
[ dihedrals ]
H1	N	CA	C	gd_39

[ PRO-NH2+_regular ]
[ replace ]
N		NT	14.0067	0.128
CA		CH1	13.019	0.188
CD		CH2r	14.027	0.188
[ add ]
2	4	H	N	CA	C
	H	1.008	0.248
[ bonds ]
N	H1	gb_2
N	H2	gb_2
[ angles ]
H1	N	H2	ga_10
CA	N	H1	ga_11
CA	N	H2	ga_11
CD	N	H1	ga_11
CD	N	H2	ga_11
[ dihedrals ]
CD	N	CA	C	gd_39

[ PRO-NH_regular ]
[ replace ]
N		N	14.0067	-0.31
[ add ]
1	4	H	N	CA	C
	H	1.008	0.31
[ bonds ]
N	H	gb_2
[ angles ]
CA	N	H	ga_11
CD	N	H	ga_11
[ dihedrals ]
CD      N       CA      C       gd_39
