# Supplementary material for: Novel US-CpHMD Protocol to Study the Protonation-Dependent Mechanism of the ATP/ADP Carrier
Source: J Chem Inf Model. 2022 Apr 20;62(10):2550–60. doi: 10.1021/acs.jcim.2c00233 (PMC9775199; doi:10.1021/acs.jcim.2c00233)
Supplement: Supplementary file 2 — ci2c00233_si_002.zip [file ci2c00233_si_002.zip › US-CpHMD-Code_and_Data/CpH-MD_v2.1_US_verlet/top/G54a7pH.ff/atomtypes.atp]

O 15.99940	carbonyl oxygen (C=O)
OM 15.99940	carboxyl oxygen (CO-)
OA 15.99940	hydroxyl, sugar or ester oxygen
OE 15.99940	ether or ester oxygen
OW 15.99940	water oxygen
N 14.00670	peptide nitrogen (N or NH)
NT 14.00670	terminal nitrogen (NH2)
NL 14.00670	terminal nitrogen (NH3)
NR 14.00670	aromatic nitrogen
NZ 14.00670	Arg NH (NH2)
NE 14.00670	Arg NE (NH)
C 12.01100	bare carbon
CH0 12.0110	bare sp3 carbon, 4 bound heavy atoms
CH1 13.01900	aliphatic or sugar CH-group
CH2 14.02700	aliphatic or sugar CH2-group
CH3 15.03500	aliphatic CH3-group
CH4 16.04300	methane
CH2r 14.02700	CH2-group in a ring
CR1 13.01900	aromatic CH-group
HC 1.00800	hydrogen bound to carbon
H 1.00800	hydrogen not bound to carbon
DUM 0.00000	dummy atom, no idea what the mass should be. PT3-99
S 32.06000	sulfur
CU1+ 63.54600	copper (charge 1+)
CU2+ 63.54600	copper (charge 2+)
FE 55.84700	iron (heme)
ZN2+ 65.37000	zinc (charge 2+)
MG2+ 24.30500	magnesium (charge 2+)
CA2+ 40.08000	calcium (charge 2+)
P 30.97380	phosphor
AR 39.94800	argon
F 18.99840	fluor (non-ionic)
CL 35.45300	chlorine (non-ionic)
BR 79.90400	bromine (non-ionic)
CMET 15.035	CH3-group in methanol (solvent)
OMET 15.9994	oxygen in methanol (solvent)
NA+ 22.9898	sodium (charge 1+)
CL- 35.45300	chlorine (charge 1-)
CCHL 12.011	carbon in chloroform (solvent)
CLCHL 35.453	chloride in chloroform (solvent)
HCHL 1.008	hydrogen in chloroform (solvent)
SDMSO 32.06000	DMSO Sulphur (solvent)
CDMSO 15.03500	DMSO Carbon (solvent)
ODMSO 15.99940	DMSO Oxygen (solvent)
CCL4 12.011	carbon in carbontetrachloride (solvent)
CLCL4 35.453	chloride in carbontetrachloride (solvent)
FTFE 18.99840	fluor in trifluoroethanol
CTFE 12.01100	carbon in trifluoroethanol
CHTFE 14.0270	CH2-group in trifluoroethanol
OTFE 15.99940	oxygen in trifluoroethanol
CUREA 12.01100	carbon in urea
OUREA 15.99940	oxygen in urea
NUREA 14.00670	nitrogen in urea
SI 28.08	silicon
MNH3 0	Dummy mass in rigid tetraedrical NH3 group
MW 0	Dummy mass in rigid tyrosine rings
CH3p 15.03500	Polar aliphatic CH3-group
CH3L 15.03500	Positively charged methyl (modded for lipids)
OAL 15.99940	carbonyl oxygen (C=O) (modded for lipids)
OML 15.99940	carboxyl oxygen (CO-) (modded for lipids)
OL 15.99940	hydroxyl, sugar or ester oxygen (modded for lipids)
