# Supplementary material for: Novel US-CpHMD Protocol to Study the Protonation-Dependent Mechanism of the ATP/ADP Carrier
Source: J Chem Inf Model. 2022 Apr 20;62(10):2550–60. doi: 10.1021/acs.jcim.2c00233 (PMC9775199; doi:10.1021/acs.jcim.2c00233)
Supplement: Supplementary file 2 — ci2c00233_si_002.zip [file ci2c00233_si_002.zip › US-CpHMD-Code_and_Data/CpH-MD_v2.1_US_verlet/top/G54a7pH.ff/ions.itp]

[ moleculetype ]
; molname	nrexcl
CU1		1

[ atoms ]
; id	at type	res nr 	residu name	at name  cg nr	charge   mass
1	CU1+	1	CU1		CU	 1	1	 63.54600

[ moleculetype ]
; molname	nrexcl
CU		1

[ atoms ]
; id	at type	res nr 	residu name	at name  cg nr	charge   mass
1	CU2+	1	CU		CU	 1	2	 63.54600

[ moleculetype ]
; molname	nrexcl
ZN		1

[ atoms ]
; id	at type	res nr 	residu name	at name  cg nr	charge   mass
1	ZN2+	1	ZN		ZN	 1	2	 65.37000

[ moleculetype ]
; molname	nrexcl
MG		1

[ atoms ]
; id	at type	res nr 	residu name	at name  cg nr	charge   mass
1	MG2+	1	MG		MG	 1	2	 24.30500

[ moleculetype ]
; molname	nrexcl
CA		1

[ atoms ]
; id	at type	res nr 	residu name	at name  cg nr	charge   mass
1	CA2+	1	CA		CA	 1	2	 40.08000

[ moleculetype ]
; molname	nrexcl
NA		1

[ atoms ]
; id	at type	res nr 	residu name	at name  cg nr	charge   mass
1	NA+	1	NA		NA	 1	1	 22.9898

[ moleculetype ]
; molname	nrexcl
CL		1

[ atoms ]
; id	at type	res nr 	residu name	at name  cg nr	charge   mass
1	CL-	1	CL		CL	 1	-1	 35.45300
