# Supplementary material for: Novel US-CpHMD Protocol to Study the Protonation-Dependent Mechanism of the ATP/ADP Carrier
Source: J Chem Inf Model. 2022 Apr 20;62(10):2550–60. doi: 10.1021/acs.jcim.2c00233 (PMC9775199; doi:10.1021/acs.jcim.2c00233)
Supplement: Supplementary file 2 — ci2c00233_si_002.zip [file ci2c00233_si_002.zip › US-CpHMD-Code_and_Data/CpH-MD_v2.1_US_verlet/top/G54a7pH.ff/tmcl.itp]

; Parameters for TMCL (1,1',2,'2-tetramyristoylcardiolipin)
; 1,3-di(1,2-dimyristoyl-sn-glycero-3-phospho)-sn-glycerol
; Topology generated by analogy with DMPC (1,2-dimyristoyl-sn-glycero-3-phosphocholine).
; The parameters of 2-sn-hydroxyl in the glycerol headgroup are based on threonine.
; The topology is compatible with the HEAVY_H routine.

[ moleculetype ]
; Name   nrexcl
TMCL     3

[ atoms ]
;  nr  type  resnr  resid  atom  cgnr  charge    mass    total_charge
    1	CH1    1    TMCL     C2    1    0.266  13.0190
#ifdef HEAVY_H
    2    OA    1    TMCL     O2    1   -0.674  12.9754
    3     H    1    TMCL     HO2   1    0.408   4.0320      ;  0.000
#else
    2    OA    1    TMCL     O2    1   -0.674  15.9994
    3     H    1    TMCL     HO2   1    0.408   1.0080      ;  0.000
#endif
    4   CH2    1    TMCL     C1    2    0.400  14.0270 
    5    OA    1    TMCL     O1A   2   -0.800  15.9994 
    6     P    1    TMCL     P1    2    1.700  30.9738 
    7    OM    1    TMCL     O1B   2   -0.800  15.9994 
    8    OM    1    TMCL     O1C   2   -0.800  15.9994 
    9    OA    1    TMCL     O1D   2   -0.700  15.9994      ; -1.000
   10   CH2    1    TMCL     C11   3    0.400  14.0270 
   11   CH1    1    TMCL     C12   3    0.300  13.0190 
   12    OE    1    TMCL     O12   3   -0.700  15.9994 
   13     C    1    TMCL     C12A  3    0.700  12.0110 
   14     O    1    TMCL     O12A  3   -0.700  15.9994      ;  0.000
   15   CH2    1    TMCL     C12B  4    0.000  14.0270      ;  0.000
   16   CH2    1    TMCL     C12C  5    0.000  14.0270      ;  0.000
   17   CH2    1    TMCL     C12D  6    0.000  14.0270      ;  0.000
   18   CH2    1    TMCL     C12E  7    0.000  14.0270      ;  0.000
   19   CH2    1    TMCL     C12F  8    0.000  14.0270      ;  0.000
   20   CH2    1    TMCL     C12G  9    0.000  14.0270      ;  0.000
   21   CH2    1    TMCL     C12H 10    0.000  14.0270      ;  0.000
   22   CH2    1    TMCL     C12I 11    0.000  14.0270      ;  0.000
   23   CH2    1    TMCL     C12J 12    0.000  14.0270      ;  0.000
   24   CH2    1    TMCL     C12K 13    0.000  14.0270      ;  0.000
   25   CH2    1    TMCL     C12L 14    0.000  14.0270      ;  0.000
   26   CH2    1    TMCL     C12M 15    0.000  14.0270      ;  0.000
   27   CH3    1    TMCL     C12N 16    0.000  15.0350      ;  0.000
   28   CH2    1    TMCL     C13  17    0.500  14.0270 
   29    OE    1    TMCL     O13  17   -0.700  15.9994 
   30     C    1    TMCL     C13A 17    0.800  12.0110 
   31     O    1    TMCL     O13A 17   -0.600  15.9994      ;  0.000
   32   CH2    1    TMCL     C13B 18    0.000  14.0270      ;  0.000
   33   CH2    1    TMCL     C13C 19    0.000  14.0270      ;  0.000
   34   CH2    1    TMCL     C13D 20    0.000  14.0270      ;  0.000
   35   CH2    1    TMCL     C13E 21    0.000  14.0270      ;  0.000
   36   CH2    1    TMCL     C13F 22    0.000  14.0270      ;  0.000
   37   CH2    1    TMCL     C13G 23    0.000  14.0270      ;  0.000
   38   CH2    1    TMCL     C13H 24    0.000  14.0270      ;  0.000
   39   CH2    1    TMCL     C13I 25    0.000  14.0270      ;  0.000
   40   CH2    1    TMCL     C13J 26    0.000  14.0270      ;  0.000
   41   CH2    1    TMCL     C13K 27    0.000  14.0270      ;  0.000
   42   CH2    1    TMCL     C13L 28    0.000  14.0270      ;  0.000
   43   CH2    1    TMCL     C13M 29    0.000  14.0270      ;  0.000
   44   CH3    1    TMCL     C13N 30    0.000  15.0350      ;  0.000
   45   CH2    1    TMCL     C3   31    0.400  14.0270 
   46    OA    1    TMCL     O3A  31   -0.800  15.9994 
   47     P    1    TMCL     P3   31    1.700  30.9738 
   48    OM    1    TMCL     O3B  31   -0.800  15.9994 
   49    OM    1    TMCL     O3C  31   -0.800  15.9994 
   50    OA    1    TMCL     O3D  31   -0.700  15.9994      ; -1.000
   51   CH2    1    TMCL     C31  32    0.400  14.0270 
   52   CH1    1    TMCL     C32  32    0.300  13.0190 
   53    OE    1    TMCL     O32  32   -0.700  15.9994 
   54     C    1    TMCL     C32A 32    0.700  12.0110 
   55     O    1    TMCL     O32A 32   -0.700  15.9994      ;  0.000
   56   CH2    1    TMCL     C32B 33    0.000  14.0270      ;  0.000
   57   CH2    1    TMCL     C32C 34    0.000  14.0270      ;  0.000
   58   CH2    1    TMCL     C32D 35    0.000  14.0270      ;  0.000
   59   CH2    1    TMCL     C32E 36    0.000  14.0270      ;  0.000
   60   CH2    1    TMCL     C32F 37    0.000  14.0270      ;  0.000
   61   CH2    1    TMCL     C32G 38    0.000  14.0270      ;  0.000
   62   CH2    1    TMCL     C32H 39    0.000  14.0270      ;  0.000
   63   CH2    1    TMCL     C32I 40    0.000  14.0270      ;  0.000
   64   CH2    1    TMCL     C32J 41    0.000  14.0270      ;  0.000
   65   CH2    1    TMCL     C32K 42    0.000  14.0270      ;  0.000
   66   CH2    1    TMCL     C32L 43    0.000  14.0270      ;  0.000
   67   CH2    1    TMCL     C32M 44    0.000  14.0270      ;  0.000
   68   CH3    1    TMCL     C32N 45    0.000  15.0350      ;  0.000
   69   CH2    1    TMCL     C33  46    0.500  14.0270 
   70    OE    1    TMCL     O33  46   -0.700  15.9994 
   71     C    1    TMCL     C33A 46    0.800  12.0110 
   72     O    1    TMCL     O33A 46   -0.600  15.9994      ;  0.000
   73   CH2    1    TMCL     C33B 47    0.000  14.0270      ;  0.000
   74   CH2    1    TMCL     C33C 48    0.000  14.0270      ;  0.000
   75   CH2    1    TMCL     C33D 49    0.000  14.0270      ;  0.000
   76   CH2    1    TMCL     C33E 50    0.000  14.0270      ;  0.000
   77   CH2    1    TMCL     C33F 51    0.000  14.0270      ;  0.000
   78   CH2    1    TMCL     C33G 52    0.000  14.0270      ;  0.000
   79   CH2    1    TMCL     C33H 53    0.000  14.0270      ;  0.000
   80   CH2    1    TMCL     C33I 54    0.000  14.0270      ;  0.000
   81   CH2    1    TMCL     C33J 55    0.000  14.0270      ;  0.000
   82   CH2    1    TMCL     C33K 56    0.000  14.0270      ;  0.000
   83   CH2    1    TMCL     C33L 57    0.000  14.0270      ;  0.000
   84   CH2    1    TMCL     C33M 58    0.000  14.0270      ;  0.000
   85   CH3    1    TMCL     C33N 59    0.000  15.0350      ;  0.000
; total charge of the molecule:  -2.000

[ bonds ]									
;  ai   aj  funct   c0         c1
    1    2    2   gb_18   ; 0.1430   8.1800e+06
    1    4    2   gb_27   ; 0.1530   7.1500e+06
    1   45    2   gb_27   ; 0.1530   7.1500e+06
    2    3    2   gb_1    ; 0.1000   15.700e+06
    4    5    2   gb_18   ; 0.1430   8.1800e+06
    5    6    2   gb_28   ; 0.1610   4.8400e+06
    6    7    2   gb_24   ; 0.1480   8.6000e+06
    6    8    2   gb_24   ; 0.1480   8.6000e+06
    6    9    2   gb_28   ; 0.1610   4.8400e+06
    9   10    2   gb_18   ; 0.1430   8.1800e+06
   10   11    2   gb_27   ; 0.1530   7.1500e+06
   11   12    2   gb_18   ; 0.1430   8.1800e+06
   11   28    2   gb_27   ; 0.1530   7.1500e+06
   12   13    2   gb_10   ; 0.1330   1.1800e+07
   13   14    2   gb_5    ; 0.1230   1.6600e+07
   13   15    2   gb_23   ; 0.1480   7.6400e+06
   15   16    2   gb_27   ; 0.1530   7.1500e+06
   16   17    2   gb_27   ; 0.1530   7.1500e+06
   17   18    2   gb_27   ; 0.1530   7.1500e+06
   18   19    2   gb_27   ; 0.1530   7.1500e+06
   19   20    2   gb_27   ; 0.1530   7.1500e+06
   20   21    2   gb_27   ; 0.1530   7.1500e+06
   21   22    2   gb_27   ; 0.1530   7.1500e+06
   22   23    2   gb_27   ; 0.1530   7.1500e+06
   23   24    2   gb_27   ; 0.1530   7.1500e+06
   24   25    2   gb_27   ; 0.1530   7.1500e+06
   25   26    2   gb_27   ; 0.1530   7.1500e+06
   26   27    2   gb_27   ; 0.1530   7.1500e+06
   28   29    2   gb_18   ; 0.1430   8.1800e+06
   29   30    2   gb_10   ; 0.1330   1.1800e+07
   30   31    2   gb_5    ; 0.1230   1.6600e+07
   30   32    2   gb_23   ; 0.1480   7.6400e+06
   32   33    2   gb_27   ; 0.1530   7.1500e+06
   33   34    2   gb_27   ; 0.1530   7.1500e+06
   34   35    2   gb_27   ; 0.1530   7.1500e+06
   35   36    2   gb_27   ; 0.1530   7.1500e+06
   36   37    2   gb_27   ; 0.1530   7.1500e+06
   37   38    2   gb_27   ; 0.1530   7.1500e+06
   38   39    2   gb_27   ; 0.1530   7.1500e+06
   39   40    2   gb_27   ; 0.1530   7.1500e+06
   40   41    2   gb_27   ; 0.1530   7.1500e+06
   41   42    2   gb_27   ; 0.1530   7.1500e+06
   42   43    2   gb_27   ; 0.1530   7.1500e+06
   43   44    2   gb_27   ; 0.1530   7.1500e+06
   45   46    2   gb_18   ; 0.1430   8.1800e+06
   46   47    2   gb_28   ; 0.1610   4.8400e+06
   47   48    2   gb_24   ; 0.1480   8.6000e+06
   47   49    2   gb_24   ; 0.1480   8.6000e+06
   47   50    2   gb_28   ; 0.1610   4.8400e+06
   50   51    2   gb_18   ; 0.1430   8.1800e+06
   51   52    2   gb_27   ; 0.1530   7.1500e+06
   52   53    2   gb_18   ; 0.1430   8.1800e+06
   52   69    2   gb_27   ; 0.1530   7.1500e+06
   53   54    2   gb_10   ; 0.1330   1.1800e+07
   54   55    2   gb_5    ; 0.1230   1.6600e+07
   54   56    2   gb_23   ; 0.1480   7.6400e+06
   56   57    2   gb_27   ; 0.1530   7.1500e+06
   57   58    2   gb_27   ; 0.1530   7.1500e+06
   58   59    2   gb_27   ; 0.1530   7.1500e+06
   59   60    2   gb_27   ; 0.1530   7.1500e+06
   60   61    2   gb_27   ; 0.1530   7.1500e+06
   61   62    2   gb_27   ; 0.1530   7.1500e+06
   62   63    2   gb_27   ; 0.1530   7.1500e+06
   63   64    2   gb_27   ; 0.1530   7.1500e+06
   64   65    2   gb_27   ; 0.1530   7.1500e+06
   65   66    2   gb_27   ; 0.1530   7.1500e+06
   66   67    2   gb_27   ; 0.1530   7.1500e+06
   67   68    2   gb_27   ; 0.1530   7.1500e+06
   69   70    2   gb_18   ; 0.1430   8.1800e+06
   70   71    2   gb_10   ; 0.1330   1.1800e+07
   71   72    2   gb_5    ; 0.1230   1.6600e+07
   71   73    2   gb_23   ; 0.1480   7.6400e+06
   73   74    2   gb_27   ; 0.1530   7.1500e+06
   74   75    2   gb_27   ; 0.1530   7.1500e+06
   75   76    2   gb_27   ; 0.1530   7.1500e+06
   76   77    2   gb_27   ; 0.1530   7.1500e+06
   77   78    2   gb_27   ; 0.1530   7.1500e+06
   78   79    2   gb_27   ; 0.1530   7.1500e+06
   79   80    2   gb_27   ; 0.1530   7.1500e+06
   80   81    2   gb_27   ; 0.1530   7.1500e+06
   81   82    2   gb_27   ; 0.1530   7.1500e+06
   82   83    2   gb_27   ; 0.1530   7.1500e+06
   83   84    2   gb_27   ; 0.1530   7.1500e+06
   84   85    2   gb_27   ; 0.1530   7.1500e+06

[ pairs ]
;  ai   aj  funct  ;  all 1-4 pairs but the ones excluded in GROMOS itp
    1    6    1
    1   47    1
    2    5    1
    2   46    1
    3    4    1
    3   45    1
    4    7    1
    4    8    1
    4    9    1
    4   46    1
    5   10    1
    5   45    1
    6   11    1
    7   10    1
    8   10    1
    9   12    1
    9   28    1
   10   13    1
   10   29    1
   11   14    1
   11   15    1
   11   30    1
   12   16    1
   12   29    1
   13   17    1
   13   28    1
   14   16    1
   15   18    1
   16   19    1
   17   20    1
   18   21    1
   19   22    1
   20   23    1
   21   24    1
   22   25    1
   23   26    1
   24   27    1
   28   31    1
   28   32    1
   29   33    1
   30   34    1
   31   33    1
   32   35    1
   33   36    1
   34   37    1
   35   38    1
   36   39    1
   37   40    1
   38   41    1
   39   42    1
   40   43    1
   41   44    1
   45   48    1
   45   49    1
   45   50    1
   46   51    1
   47   52    1
   48   51    1
   49   51    1
   50   53    1
   50   69    1
   51   54    1
   51   70    1
   52   55    1
   52   56    1
   52   71    1
   53   57    1
   53   70    1
   54   58    1
   54   69    1
   55   57    1
   56   59    1
   57   60    1
   58   61    1
   59   62    1
   60   63    1
   61   64    1
   62   65    1
   63   66    1
   64   67    1
   65   68    1
   69   72    1
   69   73    1
   70   74    1
   71   75    1
   72   74    1
   73   76    1
   74   77    1
   75   78    1
   76   79    1
   77   80    1
   78   81    1
   79   82    1
   80   83    1
   81   84    1
   82   85    1

[ angles ]
;  ai   aj   ak  funct   angle     fc
    1    2    3    2    ga_12   ; 109.50   450.00
    1    4    5    2    ga_15   ; 111.00   530.00
    1    45   46   2    ga_15   ; 111.00   530.00
    2    1    4    2    ga_15   ; 111.00   530.00
    2    1    45   2    ga_15   ; 111.00   530.00
    4    5    6    2    ga_26   ; 120.00   530.00
    5    6    7    2    ga_14   ; 109.60   450.00
    5    6    8    2    ga_14   ; 109.60   450.00
    5    6    9    2    ga_5    ; 103.00   420.00
    6    9   10    2    ga_26   ; 120.00   530.00
    7    6    8    2    ga_29   ; 120.00   780.00
    7    6    9    2    ga_14   ; 109.60   450.00
    8    6    9    2    ga_14   ; 109.60   450.00
    9   10   11    2    ga_15   ; 111.00   530.00
   10   11   12    2    ga_13   ; 109.50   520.00
   10   11   28    2    ga_13   ; 109.50   520.00
   11   12   13    2    ga_22   ; 117.00   635.00
   11   28   29    2    ga_15   ; 111.00   530.00
   12   11   28    2    ga_13   ; 109.50   520.00
   12   13   14    2    ga_31   ; 122.00   700.00
   12   13   15    2    ga_16   ; 113.00   545.00
   13   15   16    2    ga_15   ; 111.00   530.00
   14   13   15    2    ga_35   ; 125.00   750.00
   15   16   17    2    ga_15   ; 111.00   530.00
   16   17   18    2    ga_15   ; 111.00   530.00
   17   18   19    2    ga_15   ; 111.00   530.00
   18   19   20    2    ga_15   ; 111.00   530.00
   19   20   21    2    ga_15   ; 111.00   530.00
   20   21   22    2    ga_15   ; 111.00   530.00
   21   22   23    2    ga_15   ; 111.00   530.00
   22   23   24    2    ga_15   ; 111.00   530.00
   23   24   25    2    ga_15   ; 111.00   530.00
   24   25   26    2    ga_15   ; 111.00   530.00
   25   26   27    2    ga_15   ; 111.00   530.00
   28   29   30    2    ga_22   ; 117.00   635.00
   29   30   31    2    ga_31   ; 122.00   700.00
   29   30   32    2    ga_16   ; 113.00   545.00
   30   32   33    2    ga_15   ; 111.00   530.00
   31   30   32    2    ga_35   ; 125.00   750.00
   32   33   34    2    ga_15   ; 111.00   530.00
   33   34   35    2    ga_15   ; 111.00   530.00
   34   35   36    2    ga_15   ; 111.00   530.00
   35   36   37    2    ga_15   ; 111.00   530.00
   36   37   38    2    ga_15   ; 111.00   530.00
   37   38   39    2    ga_15   ; 111.00   530.00
   38   39   40    2    ga_15   ; 111.00   530.00
   39   40   41    2    ga_15   ; 111.00   530.00
   40   41   42    2    ga_15   ; 111.00   530.00
   41   42   43    2    ga_15   ; 111.00   530.00
   42   43   44    2    ga_15   ; 111.00   530.00
   45   46   47    2    ga_26   ; 120.00   530.00
   46   47   48    2    ga_14   ; 109.60   450.00
   46   47   49    2    ga_14   ; 109.60   450.00
   46   47   50    2    ga_5    ; 103.00   420.00
   47   50   51    2    ga_26   ; 120.00   530.00
   48   47   49    2    ga_29   ; 120.00   780.00
   48   47   50    2    ga_14   ; 109.60   450.00
   49   47   50    2    ga_14   ; 109.60   450.00
   50   51   52    2    ga_15   ; 111.00   530.00
   51   52   53    2    ga_13   ; 109.50   520.00
   51   52   69    2    ga_13   ; 109.50   520.00
   52   53   54    2    ga_22   ; 117.00   635.00
   52   69   70    2    ga_15   ; 111.00   530.00
   53   52   69    2    ga_13   ; 109.50   520.00
   53   54   55    2    ga_31   ; 122.00   700.00
   53   54   56    2    ga_16   ; 113.00   545.00
   54   56   57    2    ga_15   ; 111.00   530.00
   55   54   56    2    ga_35   ; 125.00   750.00
   56   57   58    2    ga_15   ; 111.00   530.00
   57   58   59    2    ga_15   ; 111.00   530.00
   58   59   60    2    ga_15   ; 111.00   530.00
   59   60   61    2    ga_15   ; 111.00   530.00
   60   61   62    2    ga_15   ; 111.00   530.00
   61   62   63    2    ga_15   ; 111.00   530.00
   62   63   64    2    ga_15   ; 111.00   530.00
   63   64   65    2    ga_15   ; 111.00   530.00
   64   65   66    2    ga_15   ; 111.00   530.00
   65   66   67    2    ga_15   ; 111.00   530.00
   66   67   68    2    ga_15   ; 111.00   530.00
   69   70   71    2    ga_22   ; 117.00   635.00
   70   71   72    2    ga_31   ; 122.00   700.00
   70   71   73    2    ga_16   ; 113.00   545.00
   71   73   74    2    ga_15   ; 111.00   530.00
   72   71   73    2    ga_35   ; 125.00   750.00
   73   74   75    2    ga_15   ; 111.00   530.00
   74   75   76    2    ga_15   ; 111.00   530.00
   75   76   77    2    ga_15   ; 111.00   530.00
   76   77   78    2    ga_15   ; 111.00   530.00
   77   78   79    2    ga_15   ; 111.00   530.00
   78   79   80    2    ga_15   ; 111.00   530.00
   79   80   81    2    ga_15   ; 111.00   530.00
   80   81   82    2    ga_15   ; 111.00   530.00
   80   82   83    2    ga_15   ; 111.00   530.00
   82   83   84    2    ga_15   ; 111.00   530.00
   83   84   85    2    ga_15   ; 111.00   530.00

[ dihedrals ]
; GROMOS improper dihedrals
;  ai   aj   ak   al  funct   angle     fc
   11   12   28   10    2    gi_2   ; 35.26   334.72
   13   12   14   15    2    gi_1   ;  0.00   167.36
   30   29   31   32    2    gi_1   ;  0.00   167.36
   52   53   69   51    2    gi_2   ; 35.26   334.72
   54   53   55   56    2    gi_1   ;  0.00   167.36
   71   70   72   73    2    gi_1   ;  0.00   167.36

[ dihedrals ]
;  ai   aj   ak   al  funct    ph0      cp     mult
    1    4    5    6    1    gd_29   ;   0.00     3.77    3
    1   45   46   47    1    gd_29   ;   0.00     3.77    3
    4    1    2    3    1    gd_23   ;   0.00     1.26    3
    4    1   45   46    1    gd_34   ;   0.00     5.92    3
    4    5    6    9    1    gd_20   ;   0.00     5.09    2
    4    5    6    9    1    gd_27   ;   0.00     3.19    3
    5    4    1   45    1    gd_34   ;   0.00     5.92    3
    5    6    9   10    1    gd_20   ;   0.00     5.09    2
    5    6    9   10    1    gd_27   ;   0.00     3.19    3
    6    9   10   11    1    gd_29   ;   0.00     3.77    3
    9   10   11   28    1    gd_34   ;   0.00     5.92    3
   10   11   12   13    1    gd_29   ;   0.00     3.77    3
   10   11   28   29    1    gd_34   ;   0.00     5.92    3
   11   12   13   15    1    gd_13   ; 180.00    24.00    2
   11   28   29   30    1    gd_29   ;   0.00     3.77    3
   12   13   15   16    1    gd_40   ;   0.00     1.00    6
   13   15   16   17    1    gd_34   ;   0.00     5.92    3
   15   16   17   18    1    gd_34   ;   0.00     5.92    3
   16   17   18   19    1    gd_34   ;   0.00     5.92    3
   17   18   19   20    1    gd_34   ;   0.00     5.92    3
   18   19   20   21    1    gd_34   ;   0.00     5.92    3
   19   20   21   22    1    gd_34   ;   0.00     5.92    3
   20   21   22   23    1    gd_34   ;   0.00     5.92    3
   21   22   23   24    1    gd_34   ;   0.00     5.92    3
   22   23   24   25    1    gd_34   ;   0.00     5.92    3
   23   24   25   26    1    gd_34   ;   0.00     5.92    3
   24   25   26   27    1    gd_34   ;   0.00     5.92    3
   28   29   30   32    1    gd_13   ; 180.00    24.00    2
   29   30   32   33    1    gd_40   ;   0.00     1.00    6
   30   32   33   34    1    gd_34   ;   0.00     5.92    3
   32   33   34   35    1    gd_34   ;   0.00     5.92    3
   33   34   35   36    1    gd_34   ;   0.00     5.92    3
   34   35   36   37    1    gd_34   ;   0.00     5.92    3
   35   36   37   38    1    gd_34   ;   0.00     5.92    3
   36   37   38   39    1    gd_34   ;   0.00     5.92    3
   37   38   39   40    1    gd_34   ;   0.00     5.92    3
   38   39   40   41    1    gd_34   ;   0.00     5.92    3
   39   40   41   42    1    gd_34   ;   0.00     5.92    3
   40   41   42   43    1    gd_34   ;   0.00     5.92    3
   41   42   43   44    1    gd_34   ;   0.00     5.92    3
   45   46   47   50    1    gd_20   ;   0.00     5.09    2
   45   46   47   50    1    gd_27   ;   0.00     3.19    3
   46   47   50   51    1    gd_20   ;   0.00     5.09    2
   46   47   50   52    1    gd_27   ;   0.00     3.19    3
   47   50   51   52    1    gd_29   ;   0.00     3.77    3
   50   51   52   69    1    gd_34   ;   0.00     5.92    3
   51   52   53   54    1    gd_29   ;   0.00     3.77    3
   51   52   69   70    1    gd_34   ;   0.00     5.92    3
   52   53   54   56    1    gd_13   ; 180.00    24.00    2
   52   69   70   71    1    gd_29   ;   0.00     3.77    3
   53   54   56   57    1    gd_40   ;   0.00     1.00    6
   54   56   57   58    1    gd_34   ;   0.00     5.92    3
   56   57   58   59    1    gd_34   ;   0.00     5.92    3
   57   58   59   60    1    gd_34   ;   0.00     5.92    3
   58   59   60   61    1    gd_34   ;   0.00     5.92    3
   59   60   61   62    1    gd_34   ;   0.00     5.92    3
   60   61   62   63    1    gd_34   ;   0.00     5.92    3
   61   62   63   64    1    gd_34   ;   0.00     5.92    3
   62   63   64   65    1    gd_34   ;   0.00     5.92    3
   63   64   65   66    1    gd_34   ;   0.00     5.92    3
   64   65   66   67    1    gd_34   ;   0.00     5.92    3
   65   66   67   68    1    gd_34   ;   0.00     5.92    3
   69   70   71   73    1    gd_13   ; 180.00    24.00    2
   70   71   73   74    1    gd_40   ;   0.00     1.00    6
   71   73   74   75    1    gd_34   ;   0.00     5.92    3
   73   74   75   76    1    gd_34   ;   0.00     5.92    3
   74   75   76   77    1    gd_34   ;   0.00     5.92    3
   75   76   77   78    1    gd_34   ;   0.00     5.92    3
   76   77   78   79    1    gd_34   ;   0.00     5.92    3
   77   78   79   80    1    gd_34   ;   0.00     5.92    3
   78   79   80   81    1    gd_34   ;   0.00     5.92    3
   79   80   81   82    1    gd_34   ;   0.00     5.92    3
   80   81   82   83    1    gd_34   ;   0.00     5.92    3
   81   82   83   85    1    gd_34   ;   0.00     5.92    3
   82   83   84   85    1    gd_34   ;   0.00     5.92    3

#ifdef HEAVY_H
[ constraints ]
;  ai    aj funct            c0            c1
    1     3     2
#endif
