# Supplementary material for: Novel US-CpHMD Protocol to Study the Protonation-Dependent Mechanism of the ATP/ADP Carrier
Source: J Chem Inf Model. 2022 Apr 20;62(10):2550–60. doi: 10.1021/acs.jcim.2c00233 (PMC9775199; doi:10.1021/acs.jcim.2c00233)
Supplement: Supplementary file 2 — ci2c00233_si_002.zip [file ci2c00233_si_002.zip › US-CpHMD-Code_and_Data/CpH-MD_v2.1_US_verlet/top/specbond.dat]

543
CYS	SG	1	CYS	SG	1	0.2	CYS2	CYS2
CYS	SG	1	HEM	FE	2	0.25	CYS2	HEME
CYS	SG	1	HEM	CAB	1	0.18	CYS2	HEME
CYS	SG	1	HEM	CAC	1	0.18	CYS2	HEME
HIS	NE2	1	HEM	FE	1	0.2	HIS1	HEME
MET	SD	1	HEM	FE	1	0.24	MET	HEME
CO C 1 HEME FE 1 0.19 CO HEME
CYM SG 1 CYM SG 1 0.2 CYS2 CYS2
CYX	CA	1	HMCO	CBS1	1	0.153	CYX	HMCO
CYX	CA	1	HMCO	CBS2	1	0.153	CYX	HMCO
CYX	CA	1	HMCR	CBS1	1	0.153	CYX	HMCR
CYX	CA	1	HMCR	CBS2	1	0.153	CYX	HMCR
HSX	CA	1	HMCO	CB01	1	0.153	HSX	HMCO
HSX	CA	1	HMCO	CB02	1	0.153	HSX	HMCO
HSX	CA	1	HMCR	CB01	1	0.153	HSX	HMCR
HSX	CA	1	HMCR	CB02	1	0.153	HSX	HMCR
PA0	CBA	1	HMCO	CAA	1	0.153	PA0	HMCO
PA1	CBA	1	HMCO	CAA	1	0.153	PA1	HMCO
PA2	CBA	1	HMCO	CAA	1	0.153	PA2	HMCO
PA3	CBA	1	HMCO	CAA	1	0.153	PA3	HMCO
PA4	CBA	1	HMCO	CAA	1	0.153	PA4	HMCO
PD0	CBD	1	HMCO	CAD	1	0.153	PD0	HMCO
PD1	CBD	1	HMCO	CAD	1	0.153	PD1	HMCO
PD2	CBD	1	HMCO	CAD	1	0.153	PD2	HMCO
PD3	CBD	1	HMCO	CAD	1	0.153	PD3	HMCO
PD4	CBD	1	HMCO	CAD	1	0.153	PD4	HMCO
PA0	CBA	1	HMCR	CAA	1	0.153	PA0	HMCR
PA1	CBA	1	HMCR	CAA	1	0.153	PA1	HMCR
PA2	CBA	1	HMCR	CAA	1	0.153	PA2	HMCR
PA3	CBA	1	HMCR	CAA	1	0.153	PA3	HMCR
PA4	CBA	1	HMCR	CAA	1	0.153	PA4	HMCR
PD0	CBD	1	HMCR	CAD	1	0.153	PD0	HMCR
PD1	CBD	1	HMCR	CAD	1	0.153	PD1	HMCR
PD2	CBD	1	HMCR	CAD	1	0.153	PD2	HMCR
PD3	CBD	1	HMCR	CAD	1	0.153	PD3	HMCR
PD4	CBD	1	HMCR	CAD	1	0.153	PD4	HMCR
DAP	NG	1	GLY	C	1	0.140	DAP	GLY
DAP	NG	1	THR	C	1	0.140	DAP	THR
DAP	NG	1	TYR	C	1	0.140	DAP	TYR
DAP	NG	1	ALA	C	1	0.140	DAP	ALA
DAP	NG	1	VAL	C	1	0.140	DAP	VAL
DAP	NG	1	LEU	C	1	0.140	DAP	LEU
DAP	NG	1	ILE	C	1	0.140	DAP	ILE
DAP	NG	1	PRO	C	1	0.140	DAP	PRO
DAP	NG	1	TRP	C	1	0.140	DAP	TRP
DAP	NG	1	PHE	C	1	0.140	DAP	PHE
DAP	NG	1	MET	C	1	0.140	DAP	MET
DAP	NG	1	SER	C	1	0.140	DAP	SER
DAP	NG	1	CYS	C	1	0.140	DAP	CYS
DAP	NG	1	GLN	C	1	0.140	DAP	GLN
DAP	NG	1	ASN	C	1	0.140	DAP	ASN
DAP	NG	1	LYS	C	1	0.140	DAP	LYS
DAP	NG	1	ARG	C	1	0.140	DAP	ARG
DAP	NG	1	HIS	C	1	0.140	DAP	HIS
DAP	NG	1	ASP	C	1	0.140	DAP	ASP
DAP	NG	1	GLU	C	1	0.140	DAP	GLU
DAP	NG	1	AMB	C	1	0.140	DAP	AMB
DAP	NG	1	PHEU	C	1	0.140	DAP	PHEU
DAP	NG	1	TRPU	C	1	0.140	DAP	TRPU
DAP	NG	1	TYRU	C	1	0.140	DAP	TYRU
DAP	NG	1	PHEU	C	1	0.140	DAP	PHEU
DAP	NG	1	TYRH	C	1	0.140	DAP	TYRH
DAP	NG	1	TYRC	C	1	0.140	DAP	TYRC
DAP	NG	1	GLUH	C	1	0.140	DAP	GLUH
DAP	NG	1	CYSH	C	1	0.140	DAP	CYSH
DAP	NG	1	CYS1	C	1	0.140	DAP	CYS1
DAP	NG	1	CYS2	C	1	0.140	DAP	CYS2
DAP	NG	1	HIS1	C	1	0.140	DAP	HIS1
DAP	NG	1	HISA	C	1	0.140	DAP	HISA
DAP	NG	1	HISB	C	1	0.140	DAP	HISB
DAP	NG	1	HISH	C	1	0.140	DAP	HISH
DAP	NG	1	LYSH	C	1	0.140	DAP	LYSH
DAP	NG	1	CY0	C	1	0.140	DAP	CY0
DAP	NG	1	CY1	C	1	0.140	DAP	CY1
DAP	NG	1	CY2	C	1	0.140	DAP	CY2
DAP	NG	1	CY3	C	1	0.140	DAP	CY3
DAP	NG	1	LY0	C	1	0.140	DAP	LY0
DAP	NG	1	LY1	C	1	0.140	DAP	LY1
DAP	NG	1	LY2	C	1	0.140	DAP	LY2
DAP	NG	1	LY3	C	1	0.140	DAP	LY3
DAP	NG	1	TY0	C	1	0.140	DAP	TY0
DAP	NG	1	TY1	C	1	0.140	DAP	TY1
DAP	NG	1	TY2	C	1	0.140	DAP	TY2
DAP	NG	1	AR0	C	1	0.140	DAP	AR0
DAP	NG	1	AR1	C	1	0.140	DAP	AR1
DAP	NG	1	AR2	C	1	0.140	DAP	AR2
DAP	NG	1	AR3	C	1	0.140	DAP	AR3
DAP	NG	1	AR4	C	1	0.140	DAP	AR4
DAP	NG	1	HI0	C	1	0.140	DAP	HI0
DAP	NG	1	HI1	C	1	0.140	DAP	HI1
DAP	NG	1	HI2	C	1	0.140	DAP	HI2
DAP	NG	1	AS0	C	1	0.140	DAP	AS0
DAP	NG	1	AS1	C	1	0.140	DAP	AS1
DAP	NG	1	AS2	C	1	0.140	DAP	AS2
DAP	NG	1	AS3	C	1	0.140	DAP	AS3
DAP	NG	1	AS4	C	1	0.140	DAP	AS4
DAP	NG	1	GL0	C	1	0.140	DAP	GL0
DAP	NG	1	GL1	C	1	0.140	DAP	GL1
DAP	NG	1	GL2	C	1	0.140	DAP	GL2
DAP	NG	1	GL3	C	1	0.140	DAP	GL3
DAP	NG	1	GL4	C	1	0.140	DAP	GL4
DAP	NG	1	CYX	C	1	0.140	DAP	CYX
DAP	NG	1	HSX	C	1	0.140	DAP	HSX
DAP	NG	1	HYP	C	1	0.140	DAP	HYP
DAP	NG	1	DAP	C	1	0.140	DAP	DAP
DAP	NG	1	DAB	C	1	0.140	DAP	DAB
DAP	NG	1	LYR	C	1	0.140	DAP	ORN
DAP	NG	1	ORN	C	1	0.140	DAP	LYR
DAB	ND	1	GLY	C	1	0.140	DAB	GLY
DAB	ND	1	THR	C	1	0.140	DAB	THR
DAB	ND	1	TYR	C	1	0.140	DAB	TYR
DAB	ND	1	ALA	C	1	0.140	DAB	ALA
DAB	ND	1	VAL	C	1	0.140	DAB	VAL
DAB	ND	1	LEU	C	1	0.140	DAB	LEU
DAB	ND	1	ILE	C	1	0.140	DAB	ILE
DAB	ND	1	PRO	C	1	0.140	DAB	PRO
DAB	ND	1	TRP	C	1	0.140	DAB	TRP
DAB	ND	1	PHE	C	1	0.140	DAB	PHE
DAB	ND	1	MET	C	1	0.140	DAB	MET
DAB	ND	1	SER	C	1	0.140	DAB	SER
DAB	ND	1	CYS	C	1	0.140	DAB	CYS
DAB	ND	1	GLN	C	1	0.140	DAB	GLN
DAB	ND	1	ASN	C	1	0.140	DAB	ASN
DAB	ND	1	LYS	C	1	0.140	DAB	LYS
DAB	ND	1	ARG	C	1	0.140	DAB	ARG
DAB	ND	1	HIS	C	1	0.140	DAB	HIS
DAB	ND	1	ASP	C	1	0.140	DAB	ASP
DAB	ND	1	GLU	C	1	0.140	DAB	GLU
DAB	ND	1	AMB	C	1	0.140	DAB	AMB
DAB	ND	1	PHEU	C	1	0.140	DAB	PHEU
DAB	ND	1	TRPU	C	1	0.140	DAB	TRPU
DAB	ND	1	TYRU	C	1	0.140	DAB	TYRU
DAB	ND	1	PHEU	C	1	0.140	DAB	PHEU
DAB	ND	1	TYRH	C	1	0.140	DAB	TYRH
DAB	ND	1	TYRC	C	1	0.140	DAB	TYRC
DAB	ND	1	GLUH	C	1	0.140	DAB	GLUH
DAB	ND	1	CYSH	C	1	0.140	DAB	CYSH
DAB	ND	1	CYS1	C	1	0.140	DAB	CYS1
DAB	ND	1	CYS2	C	1	0.140	DAB	CYS2
DAB	ND	1	HIS1	C	1	0.140	DAB	HIS1
DAB	ND	1	HISA	C	1	0.140	DAB	HISA
DAB	ND	1	HISB	C	1	0.140	DAB	HISB
DAB	ND	1	HISH	C	1	0.140	DAB	HISH
DAB	ND	1	LYSH	C	1	0.140	DAB	LYSH
DAB	ND	1	CY0	C	1	0.140	DAB	CY0
DAB	ND	1	CY1	C	1	0.140	DAB	CY1
DAB	ND	1	CY2	C	1	0.140	DAB	CY2
DAB	ND	1	CY3	C	1	0.140	DAB	CY3
DAB	ND	1	LY0	C	1	0.140	DAB	LY0
DAB	ND	1	LY1	C	1	0.140	DAB	LY1
DAB	ND	1	LY2	C	1	0.140	DAB	LY2
DAB	ND	1	LY3	C	1	0.140	DAB	LY3
DAB	ND	1	TY0	C	1	0.140	DAB	TY0
DAB	ND	1	TY1	C	1	0.140	DAB	TY1
DAB	ND	1	TY2	C	1	0.140	DAB	TY2
DAB	ND	1	AR0	C	1	0.140	DAB	AR0
DAB	ND	1	AR1	C	1	0.140	DAB	AR1
DAB	ND	1	AR2	C	1	0.140	DAB	AR2
DAB	ND	1	AR3	C	1	0.140	DAB	AR3
DAB	ND	1	AR4	C	1	0.140	DAB	AR4
DAB	ND	1	HI0	C	1	0.140	DAB	HI0
DAB	ND	1	HI1	C	1	0.140	DAB	HI1
DAB	ND	1	HI2	C	1	0.140	DAB	HI2
DAB	ND	1	AS0	C	1	0.140	DAB	AS0
DAB	ND	1	AS1	C	1	0.140	DAB	AS1
DAB	ND	1	AS2	C	1	0.140	DAB	AS2
DAB	ND	1	AS3	C	1	0.140	DAB	AS3
DAB	ND	1	AS4	C	1	0.140	DAB	AS4
DAB	ND	1	GL0	C	1	0.140	DAB	GL0
DAB	ND	1	GL1	C	1	0.140	DAB	GL1
DAB	ND	1	GL2	C	1	0.140	DAB	GL2
DAB	ND	1	GL3	C	1	0.140	DAB	GL3
DAB	ND	1	GL4	C	1	0.140	DAB	GL4
DAB	ND	1	CYX	C	1	0.140	DAB	CYX
DAB	ND	1	HSX	C	1	0.140	DAB	HSX
DAB	ND	1	HYP	C	1	0.140	DAB	HYP
DAB	ND	1	DAP	C	1	0.140	DAB	DAP
DAB	ND	1	DAB	C	1	0.140	DAB	DAB
DAB	ND	1	LYR	C	1	0.140	DAB	ORN
DAB	ND	1	ORN	C	1	0.140	DAB	LYR
ORN	NE	1	GLY	C	1	0.140	ORN	GLY
ORN	NE	1	THR	C	1	0.140	ORN	THR
ORN	NE	1	TYR	C	1	0.140	ORN	TYR
ORN	NE	1	ALA	C	1	0.140	ORN	ALA
ORN	NE	1	VAL	C	1	0.140	ORN	VAL
ORN	NE	1	LEU	C	1	0.140	ORN	LEU
ORN	NE	1	ILE	C	1	0.140	ORN	ILE
ORN	NE	1	PRO	C	1	0.140	ORN	PRO
ORN	NE	1	TRP	C	1	0.140	ORN	TRP
ORN	NE	1	PHE	C	1	0.140	ORN	PHE
ORN	NE	1	MET	C	1	0.140	ORN	MET
ORN	NE	1	SER	C	1	0.140	ORN	SER
ORN	NE	1	CYS	C	1	0.140	ORN	CYS
ORN	NE	1	GLN	C	1	0.140	ORN	GLN
ORN	NE	1	ASN	C	1	0.140	ORN	ASN
ORN	NE	1	LYS	C	1	0.140	ORN	LYS
ORN	NE	1	ARG	C	1	0.140	ORN	ARG
ORN	NE	1	HIS	C	1	0.140	ORN	HIS
ORN	NE	1	ASP	C	1	0.140	ORN	ASP
ORN	NE	1	GLU	C	1	0.140	ORN	GLU
ORN	NE	1	AMB	C	1	0.140	ORN	AMB
ORN	NE	1	PHEU	C	1	0.140	ORN	PHEU
ORN	NE	1	TRPU	C	1	0.140	ORN	TRPU
ORN	NE	1	TYRU	C	1	0.140	ORN	TYRU
ORN	NE	1	PHEU	C	1	0.140	ORN	PHEU
ORN	NE	1	TYRH	C	1	0.140	ORN	TYRH
ORN	NE	1	TYRC	C	1	0.140	ORN	TYRC
ORN	NE	1	GLUH	C	1	0.140	ORN	GLUH
ORN	NE	1	CYSH	C	1	0.140	ORN	CYSH
ORN	NE	1	CYS1	C	1	0.140	ORN	CYS1
ORN	NE	1	CYS2	C	1	0.140	ORN	CYS2
ORN	NE	1	HIS1	C	1	0.140	ORN	HIS1
ORN	NE	1	HISA	C	1	0.140	ORN	HISA
ORN	NE	1	HISB	C	1	0.140	ORN	HISB
ORN	NE	1	HISH	C	1	0.140	ORN	HISH
ORN	NE	1	LYSH	C	1	0.140	ORN	LYSH
ORN	NE	1	CY0	C	1	0.140	ORN	CY0
ORN	NE	1	CY1	C	1	0.140	ORN	CY1
ORN	NE	1	CY2	C	1	0.140	ORN	CY2
ORN	NE	1	CY3	C	1	0.140	ORN	CY3
ORN	NE	1	LY0	C	1	0.140	ORN	LY0
ORN	NE	1	LY1	C	1	0.140	ORN	LY1
ORN	NE	1	LY2	C	1	0.140	ORN	LY2
ORN	NE	1	LY3	C	1	0.140	ORN	LY3
ORN	NE	1	TY0	C	1	0.140	ORN	TY0
ORN	NE	1	TY1	C	1	0.140	ORN	TY1
ORN	NE	1	TY2	C	1	0.140	ORN	TY2
ORN	NE	1	AR0	C	1	0.140	ORN	AR0
ORN	NE	1	AR1	C	1	0.140	ORN	AR1
ORN	NE	1	AR2	C	1	0.140	ORN	AR2
ORN	NE	1	AR3	C	1	0.140	ORN	AR3
ORN	NE	1	AR4	C	1	0.140	ORN	AR4
ORN	NE	1	HI0	C	1	0.140	ORN	HI0
ORN	NE	1	HI1	C	1	0.140	ORN	HI1
ORN	NE	1	HI2	C	1	0.140	ORN	HI2
ORN	NE	1	AS0	C	1	0.140	ORN	AS0
ORN	NE	1	AS1	C	1	0.140	ORN	AS1
ORN	NE	1	AS2	C	1	0.140	ORN	AS2
ORN	NE	1	AS3	C	1	0.140	ORN	AS3
ORN	NE	1	AS4	C	1	0.140	ORN	AS4
ORN	NE	1	GL0	C	1	0.140	ORN	GL0
ORN	NE	1	GL1	C	1	0.140	ORN	GL1
ORN	NE	1	GL2	C	1	0.140	ORN	GL2
ORN	NE	1	GL3	C	1	0.140	ORN	GL3
ORN	NE	1	GL4	C	1	0.140	ORN	GL4
ORN	NE	1	CYX	C	1	0.140	ORN	CYX
ORN	NE	1	HSX	C	1	0.140	ORN	HSX
ORN	NE	1	HYP	C	1	0.140	ORN	HYP
ORN	NE	1	DAP	C	1	0.140	ORN	DAP
ORN	NE	1	DAB	C	1	0.140	ORN	DAB
ORN	NE	1	LYR	C	1	0.140	ORN	ORN
ORN	NE	1	ORN	C	1	0.140	ORN	LYR
LYR	NZ	1	GLY	C	1	0.140	LYR	GLY
LYR	NZ	1	THR	C	1	0.140	LYR	THR
LYR	NZ	1	TYR	C	1	0.140	LYR	TYR
LYR	NZ	1	ALA	C	1	0.140	LYR	ALA
LYR	NZ	1	VAL	C	1	0.140	LYR	VAL
LYR	NZ	1	LEU	C	1	0.140	LYR	LEU
LYR	NZ	1	ILE	C	1	0.140	LYR	ILE
LYR	NZ	1	PRO	C	1	0.140	LYR	PRO
LYR	NZ	1	TRP	C	1	0.140	LYR	TRP
LYR	NZ	1	PHE	C	1	0.140	LYR	PHE
LYR	NZ	1	MET	C	1	0.140	LYR	MET
LYR	NZ	1	SER	C	1	0.140	LYR	SER
LYR	NZ	1	CYS	C	1	0.140	LYR	CYS
LYR	NZ	1	GLN	C	1	0.140	LYR	GLN
LYR	NZ	1	ASN	C	1	0.140	LYR	ASN
LYR	NZ	1	LYS	C	1	0.140	LYR	LYS
LYR	NZ	1	ARG	C	1	0.140	LYR	ARG
LYR	NZ	1	HIS	C	1	0.140	LYR	HIS
LYR	NZ	1	ASP	C	1	0.140	LYR	ASP
LYR	NZ	1	GLU	C	1	0.140	LYR	GLU
LYR	NZ	1	AMB	C	1	0.140	LYR	AMB
LYR	NZ	1	PHEU	C	1	0.140	LYR	PHEU
LYR	NZ	1	TRPU	C	1	0.140	LYR	TRPU
LYR	NZ	1	TYRU	C	1	0.140	LYR	TYRU
LYR	NZ	1	PHEU	C	1	0.140	LYR	PHEU
LYR	NZ	1	TYRH	C	1	0.140	LYR	TYRH
LYR	NZ	1	TYRC	C	1	0.140	LYR	TYRC
LYR	NZ	1	GLUH	C	1	0.140	LYR	GLUH
LYR	NZ	1	CYSH	C	1	0.140	LYR	CYSH
LYR	NZ	1	CYS1	C	1	0.140	LYR	CYS1
LYR	NZ	1	CYS2	C	1	0.140	LYR	CYS2
LYR	NZ	1	HIS1	C	1	0.140	LYR	HIS1
LYR	NZ	1	HISA	C	1	0.140	LYR	HISA
LYR	NZ	1	HISB	C	1	0.140	LYR	HISB
LYR	NZ	1	HISH	C	1	0.140	LYR	HISH
LYR	NZ	1	LYSH	C	1	0.140	LYR	LYSH
LYR	NZ	1	CY0	C	1	0.140	LYR	CY0
LYR	NZ	1	CY1	C	1	0.140	LYR	CY1
LYR	NZ	1	CY2	C	1	0.140	LYR	CY2
LYR	NZ	1	CY3	C	1	0.140	LYR	CY3
LYR	NZ	1	LY0	C	1	0.140	LYR	LY0
LYR	NZ	1	LY1	C	1	0.140	LYR	LY1
LYR	NZ	1	LY2	C	1	0.140	LYR	LY2
LYR	NZ	1	LY3	C	1	0.140	LYR	LY3
LYR	NZ	1	TY0	C	1	0.140	LYR	TY0
LYR	NZ	1	TY1	C	1	0.140	LYR	TY1
LYR	NZ	1	TY2	C	1	0.140	LYR	TY2
LYR	NZ	1	AR0	C	1	0.140	LYR	AR0
LYR	NZ	1	AR1	C	1	0.140	LYR	AR1
LYR	NZ	1	AR2	C	1	0.140	LYR	AR2
LYR	NZ	1	AR3	C	1	0.140	LYR	AR3
LYR	NZ	1	AR4	C	1	0.140	LYR	AR4
LYR	NZ	1	HI0	C	1	0.140	LYR	HI0
LYR	NZ	1	HI1	C	1	0.140	LYR	HI1
LYR	NZ	1	HI2	C	1	0.140	LYR	HI2
LYR	NZ	1	AS0	C	1	0.140	LYR	AS0
LYR	NZ	1	AS1	C	1	0.140	LYR	AS1
LYR	NZ	1	AS2	C	1	0.140	LYR	AS2
LYR	NZ	1	AS3	C	1	0.140	LYR	AS3
LYR	NZ	1	AS4	C	1	0.140	LYR	AS4
LYR	NZ	1	GL0	C	1	0.140	LYR	GL0
LYR	NZ	1	GL1	C	1	0.140	LYR	GL1
LYR	NZ	1	GL2	C	1	0.140	LYR	GL2
LYR	NZ	1	GL3	C	1	0.140	LYR	GL3
LYR	NZ	1	GL4	C	1	0.140	LYR	GL4
LYR	NZ	1	CYX	C	1	0.140	LYR	CYX
LYR	NZ	1	HSX	C	1	0.140	LYR	HSX
LYR	NZ	1	HYP	C	1	0.140	LYR	HYP
LYR	NZ	1	DAP	C	1	0.140	LYR	DAP
LYR	NZ	1	DAB	C	1	0.140	LYR	DAB
LYR	NZ	1	LYR	C	1	0.140	LYR	ORN
LYR	NZ	1	ORN	C	1	0.140	LYR	LYR
DMG CD 1 PJ0 OD 1 0.143 DMG PJ0
DMG CD 1 PJ1 OD 1 0.143 DMG PJ1
DMG CD 1 PJ2 OD 1 0.143 DMG PJ2
DMX CD 1 PJ0 OD 1 0.143 DMX PJ0
DMX CD 1 PJ1 OD 1 0.143 DMX PJ1
DMX CD 1 PJ2 OD 1 0.143 DMX PJ2
CHL CB 1 PJ0 CA 1 0.153 CHL PJ0
CHL CB 1 PJ1 CA 1 0.153 CHL PJ1
CHL CB 1 PJ2 CA 1 0.153 CHL PJ2
DMX CD 1 PI0 OD 1 0.143 DMX PI0
DMX CD 1 PI1 OD 1 0.143 DMX PI1
DMX CD 1 PI2 OD 1 0.143 DMX PI2
DMX CD 1 PI3 OD 1 0.143 DMX PI3
DMX CD 1 PI4 OD 1 0.143 DMX PI4
DMX CD 1 PI5 OD 1 0.143 DMX PI5
DMX CD 1 PI6 OD 1 0.143 DMX PI6
POX CD 1 PJ0 OD 1 0.143 POX PJ0
POX CD 1 PJ1 OD 1 0.143 POX PJ1
POX CD 1 PJ2 OD 1 0.143 POX PJ2
POX CD 1 PI0 OD 1 0.143 POX PI0
POX CD 1 PI1 OD 1 0.143 POX PI1
POX CD 1 PI2 OD 1 0.143 POX PI2
POX CD 1 PI3 OD 1 0.143 POX PI3
POX CD 1 PI4 OD 1 0.143 POX PI4
POX CD 1 PI5 OD 1 0.143 POX PI5
POX CD 1 PI6 OD 1 0.143 POX PI6
IP0 CA 1 IS0 CA 1 0.153 IP0 IS0
IP0 CA 1 IS0 CB 1 0.153 IP0 IS0
IP0 CA 1 IS1 CA 1 0.153 IP0 IS1
IP0 CA 1 IS1 CB 1 0.153 IP0 IS1
IP0 CA 1 IS2 CA 1 0.153 IP0 IS2
IP0 CA 1 IS2 CB 1 0.153 IP0 IS2
IP1 CA 1 IS0 CA 1 0.153 IP1 IS0
IP1 CA 1 IS0 CB 1 0.153 IP1 IS0
IP1 CA 1 IS1 CA 1 0.153 IP1 IS1
IP1 CA 1 IS1 CB 1 0.153 IP1 IS1
IP1 CA 1 IS2 CA 1 0.153 IP1 IS2
IP1 CA 1 IS2 CB 1 0.153 IP1 IS2
IP2 CA 1 IS0 CA 1 0.153 IP2 IS0
IP2 CA 1 IS0 CB 1 0.153 IP2 IS0
IP2 CA 1 IS1 CA 1 0.153 IP2 IS1
IP2 CA 1 IS1 CB 1 0.153 IP2 IS1
IP2 CA 1 IS2 CA 1 0.153 IP2 IS2
IP2 CA 1 IS2 CB 1 0.153 IP2 IS2
IP3 CA 1 IS0 CA 1 0.153 IP3 IS0
IP3 CA 1 IS0 CB 1 0.153 IP3 IS0
IP3 CA 1 IS1 CA 1 0.153 IP3 IS1
IP3 CA 1 IS1 CB 1 0.153 IP3 IS1
IP3 CA 1 IS2 CA 1 0.153 IP3 IS2
IP3 CA 1 IS2 CB 1 0.153 IP3 IS2
IP0 CA 1 IT0 CA 1 0.153 IP0 IT0
IP0 CA 1 IT0 CB 1 0.153 IP0 IT0
IP0 CA 1 IT0 CG 1 0.153 IP0 IT0
IP0 CA 1 IT1 CA 1 0.153 IP0 IT1
IP0 CA 1 IT1 CB 1 0.153 IP0 IT1
IP0 CA 1 IT1 CG 1 0.153 IP0 IT1
IP1 CA 1 IT0 CA 1 0.153 IP1 IT0
IP1 CA 1 IT0 CB 1 0.153 IP1 IT0
IP1 CA 1 IT0 CG 1 0.153 IP1 IT0
IP1 CA 1 IT1 CA 1 0.153 IP1 IT1
IP1 CA 1 IT1 CB 1 0.153 IP1 IT1
IP1 CA 1 IT1 CG 1 0.153 IP1 IT1
IP2 CA 1 IT0 CA 1 0.153 IP2 IT0
IP2 CA 1 IT0 CB 1 0.153 IP2 IT0
IP2 CA 1 IT0 CG 1 0.153 IP2 IT0
IP2 CA 1 IT1 CA 1 0.153 IP2 IT1
IP2 CA 1 IT1 CB 1 0.153 IP2 IT1
IP2 CA 1 IT1 CG 1 0.153 IP2 IT1
IP3 CA 1 IT0 CA 1 0.153 IP3 IT0
IP3 CA 1 IT0 CB 1 0.153 IP3 IT0
IP3 CA 1 IT0 CG 1 0.153 IP3 IT0
IP3 CA 1 IT1 CA 1 0.153 IP3 IT1
IP3 CA 1 IT1 CB 1 0.153 IP3 IT1
IP3 CA 1 IT1 CG 1 0.153 IP3 IT1
IS0 CA 1 IS0 CA 1 0.153 IS0 IS0
IS0 CA 1 IS0 CB 1 0.153 IS0 IS0
IS0 CB 1 IS0 CB 1 0.153 IS0 IS0
IS0 CA 1 IS1 CA 1 0.153 IS0 IS1
IS0 CA 1 IS1 CB 1 0.153 IS0 IS1
IS0 CB 1 IS1 CA 1 0.153 IS0 IS1
IS0 CB 1 IS1 CB 1 0.153 IS0 IS1
IS0 CA 1 IS2 CA 1 0.153 IS0 IS2
IS0 CA 1 IS2 CB 1 0.153 IS0 IS2
IS0 CB 1 IS2 CA 1 0.153 IS0 IS2
IS0 CB 1 IS2 CB 1 0.153 IS0 IS2
IS1 CA 1 IS0 CA 1 0.153 IS1 IS0
IS1 CA 1 IS0 CB 1 0.153 IS1 IS0
IS1 CB 1 IS0 CA 1 0.153 IS1 IS0
IS1 CB 1 IS0 CB 1 0.153 IS1 IS0
IS1 CA 1 IS1 CA 1 0.153 IS1 IS1
IS1 CA 1 IS1 CB 1 0.153 IS1 IS1
IS1 CB 1 IS1 CB 1 0.153 IS1 IS1
IS1 CA 1 IS2 CA 1 0.153 IS1 IS2
IS1 CA 1 IS2 CB 1 0.153 IS1 IS2
IS1 CB 1 IS2 CA 1 0.153 IS1 IS2
IS1 CB 1 IS2 CB 1 0.153 IS1 IS2
IS2 CA 1 IS0 CA 1 0.153 IS2 IS0
IS2 CA 1 IS0 CB 1 0.153 IS2 IS0
IS2 CB 1 IS0 CA 1 0.153 IS2 IS0
IS2 CB 1 IS0 CB 1 0.153 IS2 IS0
IS2 CA 1 IS1 CA 1 0.153 IS2 IS1
IS2 CA 1 IS1 CB 1 0.153 IS2 IS1
IS2 CB 1 IS1 CA 1 0.153 IS2 IS1
IS2 CB 1 IS1 CB 1 0.153 IS2 IS1
IS2 CA 1 IS2 CA 1 0.153 IS2 IS2
IS2 CA 1 IS2 CB 1 0.153 IS2 IS2
IS2 CB 1 IS2 CB 1 0.153 IS2 IS2
IS0 CA 1 IT0 CA 1 0.153 IS0 IT0
IS0 CA 1 IT0 CB 1 0.153 IS0 IT0
IS0 CA 1 IT0 CG 1 0.153 IS0 IT0
IS0 CB 1 IT0 CA 1 0.153 IS0 IT0
IS0 CB 1 IT0 CB 1 0.153 IS0 IT0
IS0 CB 1 IT0 CG 1 0.153 IS0 IT0
IS0 CA 1 IT1 CA 1 0.153 IS0 IT1
IS0 CA 1 IT1 CB 1 0.153 IS0 IT1
IS0 CA 1 IT1 CG 1 0.153 IS0 IT1
IS0 CB 1 IT1 CA 1 0.153 IS0 IT1
IS0 CB 1 IT1 CB 1 0.153 IS0 IT1
IS0 CB 1 IT1 CG 1 0.153 IS0 IT1
IS1 CA 1 IT0 CA 1 0.153 IS1 IT0
IS1 CA 1 IT0 CB 1 0.153 IS1 IT0
IS1 CA 1 IT0 CG 1 0.153 IS1 IT0
IS1 CB 1 IT0 CA 1 0.153 IS1 IT0
IS1 CB 1 IT0 CB 1 0.153 IS1 IT0
IS1 CB 1 IT0 CG 1 0.153 IS1 IT0
IS1 CA 1 IT1 CA 1 0.153 IS1 IT1
IS1 CA 1 IT1 CB 1 0.153 IS1 IT1
IS1 CA 1 IT1 CG 1 0.153 IS1 IT1
IS1 CB 1 IT1 CA 1 0.153 IS1 IT1
IS1 CB 1 IT1 CB 1 0.153 IS1 IT1
IS1 CB 1 IT1 CG 1 0.153 IS1 IT1
IS2 CA 1 IT0 CA 1 0.153 IS2 IT0
IS2 CA 1 IT0 CB 1 0.153 IS2 IT0
IS2 CA 1 IT0 CG 1 0.153 IS2 IT0
IS2 CB 1 IT0 CA 1 0.153 IS2 IT0
IS2 CB 1 IT0 CB 1 0.153 IS2 IT0
IS2 CB 1 IT0 CG 1 0.153 IS2 IT0
IS2 CA 1 IT1 CA 1 0.153 IS2 IT1
IS2 CA 1 IT1 CB 1 0.153 IS2 IT1
IS2 CA 1 IT1 CG 1 0.153 IS2 IT1
IS2 CB 1 IT1 CA 1 0.153 IS2 IT1
IS2 CB 1 IT1 CB 1 0.153 IS2 IT1
IS2 CB 1 IT1 CG 1 0.153 IS2 IT1
IT0 CA 1 IT0 CA 1 0.153 IT0 IT0
IT0 CA 1 IT0 CB 1 0.153 IT0 IT0
IT0 CA 1 IT0 CG 1 0.153 IT0 IT0
IT0 CB 1 IT0 CB 1 0.153 IT0 IT0
IT0 CB 1 IT0 CG 1 0.153 IT0 IT0
IT0 CG 1 IT0 CG 1 0.153 IT0 IT0
IT0 CA 1 IT1 CA 1 0.153 IT0 IT1
IT0 CA 1 IT1 CB 1 0.153 IT0 IT1
IT0 CA 1 IT1 CG 1 0.153 IT0 IT1
IT0 CB 1 IT1 CA 1 0.153 IT0 IT1
IT0 CB 1 IT1 CB 1 0.153 IT0 IT1
IT0 CB 1 IT1 CG 1 0.153 IT0 IT1
IT0 CG 1 IT1 CA 1 0.153 IT0 IT1
IT0 CG 1 IT1 CB 1 0.153 IT0 IT1
IT0 CG 1 IT1 CG 1 0.153 IT0 IT1
IT1 CA 1 IT0 CA 1 0.153 IT1 IT0
IT1 CA 1 IT0 CB 1 0.153 IT1 IT0
IT1 CA 1 IT0 CG 1 0.153 IT1 IT0
IT1 CB 1 IT0 CA 1 0.153 IT1 IT0
IT1 CB 1 IT0 CB 1 0.153 IT1 IT0
IT1 CB 1 IT0 CG 1 0.153 IT1 IT0
IT1 CG 1 IT0 CA 1 0.153 IT1 IT0
IT1 CG 1 IT0 CB 1 0.153 IT1 IT0
IT1 CG 1 IT0 CG 1 0.153 IT1 IT0
IT1 CA 1 IT1 CA 1 0.153 IT1 IT1
IT1 CA 1 IT1 CB 1 0.153 IT1 IT1
IT1 CA 1 IT1 CG 1 0.153 IT1 IT1
IT1 CB 1 IT1 CB 1 0.153 IT1 IT1
IT1 CB 1 IT1 CG 1 0.153 IT1 IT1
IT1 CG 1 IT1 CG 1 0.153 IT1 IT1
IXN CA 1 IP0 CA 1 0.153 IXN IP0
IXN CA 1 IP1 CA 1 0.153 IXN IP1
IXN CA 1 IP2 CA 1 0.153 IXN IP2
IXN CA 1 IP3 CA 1 0.153 IXN IP3
IXN CA 1 IS0 CA 1 0.153 IXN IS0
IXN CA 1 IS0 CB 1 0.153 IXN IS0
IXN CA 1 IS1 CA 1 0.153 IXN IS1
IXN CA 1 IS1 CB 1 0.153 IXN IS1
IXN CA 1 IS2 CA 1 0.153 IXN IS2
IXN CA 1 IS2 CB 1 0.153 IXN IS2
IXN CA 1 IT0 CA 1 0.153 IXN IT0
IXN CA 1 IT0 CB 1 0.153 IXN IT0
IXN CA 1 IT0 CG 1 0.153 IXN IT0
IXN CA 1 IT1 CA 1 0.153 IXN IT1
IXN CA 1 IT1 CB 1 0.153 IXN IT1
IXN CA 1 IT1 CG 1 0.153 IXN IT1
IP0 CA 1 IP0 CA 1 0.153 IP0 IP0
IP0 CA 1 IP1 CA 1 0.153 IP0 IP1
IP0 CA 1 IP2 CA 1 0.153 IP0 IP2
IP0 CA 1 IP3 CA 1 0.153 IP0 IP3
IP1 CA 1 IP1 CA 1 0.153 IP1 IP1
IP1 CA 1 IP2 CA 1 0.153 IP1 IP2
IP1 CA 1 IP3 CA 1 0.153 IP1 IP3
IP2 CA 1 IP2 CA 1 0.153 IP2 IP2
IP2 CA 1 IP3 CA 1 0.153 IP2 IP3
IP3 CA 1 IP3 CA 1 0.153 IP3 IP3
IT0 CA 1 PAM CA 1 0.153 IT0 PAM
IT0 CA 1 PAM CB 1 0.153 IT0 PAM
IT0 CB 1 PAM CA 1 0.153 IT0 PAM
IT0 CB 1 PAM CB 1 0.153 IT0 PAM
IT0 CG 1 PAM CA 1 0.153 IT0 PAM
IT0 CG 1 PAM CB 1 0.153 IT0 PAM
IT1 CA 1 PAM CA 1 0.153 IT1 PAM
IT1 CA 1 PAM CB 1 0.153 IT1 PAM
IT1 CB 1 PAM CA 1 0.153 IT1 PAM
IT1 CB 1 PAM CB 1 0.153 IT1 PAM
IT1 CG 1 PAM CA 1 0.153 IT1 PAM
IT1 CG 1 PAM CB 1 0.153 IT1 PAM
IP0 CA 1 PAM CA 1 0.153 IP0 PAM
IP0 CA 1 PAM CB 1 0.153 IP0 PAM
IP1 CA 1 PAM CA 1 0.153 IP1 PAM
IP1 CA 1 PAM CB 1 0.153 IP1 PAM
IP2 CA 1 PAM CA 1 0.153 IP2 PAM
IP2 CA 1 PAM CB 1 0.153 IP2 PAM
IP3 CA 1 PAM CA 1 0.153 IP3 PAM
IP3 CA 1 PAM CB 1 0.153 IP3 PAM
