# Supplementary material for: Novel US-CpHMD Protocol to Study the Protonation-Dependent Mechanism of the ATP/ADP Carrier
Source: J Chem Inf Model. 2022 Apr 20;62(10):2550–60. doi: 10.1021/acs.jcim.2c00233 (PMC9775199; doi:10.1021/acs.jcim.2c00233)
Supplement: Supplementary file 2 — ci2c00233_si_002.zip [file ci2c00233_si_002.zip › US-CpHMD-Code_and_Data/CpH-MD_v2.1_verlet/St-54a7_Fit_DelPHi/unfitted/NINtau1.st]

0.00
NIN C32     0.100  0.100
NIN N34    -0.260 -0.260
NIN C35     0.170  0.080
NIN C36     0.170  0.080
NIN C37     0.170  0.080
NIN C38     0.170  0.080
NIN N39     0.000 -0.260
NIN H15     0.240  0.000
NIN C40     0.240  0.100
