# Supplementary material for: Novel US-CpHMD Protocol to Study the Protonation-Dependent Mechanism of the ATP/ADP Carrier
Source: J Chem Inf Model. 2022 Apr 20;62(10):2550–60. doi: 10.1021/acs.jcim.2c00233 (PMC9775199; doi:10.1021/acs.jcim.2c00233)
Supplement: Supplementary file 2 — ci2c00233_si_002.zip [file ci2c00233_si_002.zip › US-CpHMD-Code_and_Data/DelphiTools_v2.0/CRG_FILE_toolarge]

CN1   MC0       0.000
CN2   MC0       0.000
CN3   MC0       0.000
NTM   MC0       0.000
CA    MC0       0.000
CB    MC0       0.000
OA    MC0       0.000
P     MC0       0.000
OB    MC0       0.000
HB1   MC0       0.000
HB2   MC0       0.000
HB3   MC0       0.000
OG    MC0       0.000
HG1   MC0       0.000
HG2   MC0       0.000
HG3   MC0       0.000
OD    MC0       0.000
CD    MC0       0.000
CE    MC0       0.000
OE    MC0       0.000
C1A   MC0       0.000
O1A   MC0       0.000
C1B   MC0       0.000
C1C   MC0       0.000
C1D   MC0       0.000
C1E   MC0       0.000
C1F   MC0       0.000
C1G   MC0       0.000
C1H   MC0       0.000
C1I   MC0       0.000
C1J   MC0       0.000
C1K   MC0       0.000
C1L   MC0       0.000
C1M   MC0       0.000
C1N   MC0       0.000
CZ    MC0       0.000
OZ    MC0       0.000
C2A   MC0       0.000
O2A   MC0       0.000
C2B   MC0       0.000
C2C   MC0       0.000
C2D   MC0       0.000
C2E   MC0       0.000
C2F   MC0       0.000
C2G   MC0       0.000
C2H   MC0       0.000
C2I   MC0       0.000
C2J   MC0       0.000
C2K   MC0       0.000
C2L   MC0       0.000
C2M   MC0       0.000
C2N   MC0       0.000
CN1   MC1       0.000
CN2   MC1       0.000
CN3   MC1       0.000
NTM   MC1       0.000
CA    MC1       0.000
CB    MC1       0.000
OA    MC1       0.000
P     MC1       0.000
OB    MC1       0.000
HB1   MC1       0.000
HB2   MC1       0.000
HB3   MC1       0.000
OG    MC1       0.000
HG1   MC1       0.000
HG2   MC1       0.000
HG3   MC1       0.000
OD    MC1       0.000
CD    MC1       0.000
CE    MC1       0.000
OE    MC1       0.000
C1A   MC1       0.000
O1A   MC1       0.000
C1B   MC1       0.000
C1C   MC1       0.000
C1D   MC1       0.000
C1E   MC1       0.000
C1F   MC1       0.000
C1G   MC1       0.000
C1H   MC1       0.000
C1I   MC1       0.000
C1J   MC1       0.000
C1K   MC1       0.000
C1L   MC1       0.000
C1M   MC1       0.000
C1N   MC1       0.000
CZ    MC1       0.000
OZ    MC1       0.000
C2A   MC1       0.000
O2A   MC1       0.000
C2B   MC1       0.000
C2C   MC1       0.000
C2D   MC1       0.000
C2E   MC1       0.000
C2F   MC1       0.000
C2G   MC1       0.000
C2H   MC1       0.000
C2I   MC1       0.000
C2J   MC1       0.000
C2K   MC1       0.000
C2L   MC1       0.000
C2M   MC1       0.000
C2N   MC1       0.000
CN1   MC2       0.000
CN2   MC2       0.000
CN3   MC2       0.000
NTM   MC2       0.000
CA    MC2       0.000
CB    MC2       0.000
OA    MC2       0.000
P     MC2       0.000
OB    MC2       0.000
HB1   MC2       0.000
HB2   MC2       0.000
HB3   MC2       0.000
OG    MC2       0.000
HG1   MC2       0.000
HG2   MC2       0.000
HG3   MC2       0.000
OD    MC2       0.000
CD    MC2       0.000
CE    MC2       0.000
OE    MC2       0.000
C1A   MC2       0.000
O1A   MC2       0.000
C1B   MC2       0.000
C1C   MC2       0.000
C1D   MC2       0.000
C1E   MC2       0.000
C1F   MC2       0.000
C1G   MC2       0.000
C1H   MC2       0.000
C1I   MC2       0.000
C1J   MC2       0.000
C1K   MC2       0.000
C1L   MC2       0.000
C1M   MC2       0.000
C1N   MC2       0.000
CZ    MC2       0.000
OZ    MC2       0.000
C2A   MC2       0.000
O2A   MC2       0.000
C2B   MC2       0.000
C2C   MC2       0.000
C2D   MC2       0.000
C2E   MC2       0.000
C2F   MC2       0.000
C2G   MC2       0.000
C2H   MC2       0.000
C2I   MC2       0.000
C2J   MC2       0.000
C2K   MC2       0.000
C2L   MC2       0.000
C2M   MC2       0.000
C2N   MC2       0.000
CN1   MC3       0.000
CN2   MC3       0.000
CN3   MC3       0.000
NTM   MC3       0.000
CA    MC3       0.000
CB    MC3       0.000
OA    MC3       0.000
P     MC3       0.000
OB    MC3       0.000
HB1   MC3       0.000
HB2   MC3       0.000
HB3   MC3       0.000
OG    MC3       0.000
HG1   MC3       0.000
HG2   MC3       0.000
HG3   MC3       0.000
OD    MC3       0.000
CD    MC3       0.000
CE    MC3       0.000
OE    MC3       0.000
C1A   MC3       0.000
O1A   MC3       0.000
C1B   MC3       0.000
C1C   MC3       0.000
C1D   MC3       0.000
C1E   MC3       0.000
C1F   MC3       0.000
C1G   MC3       0.000
C1H   MC3       0.000
C1I   MC3       0.000
C1J   MC3       0.000
C1K   MC3       0.000
C1L   MC3       0.000
C1M   MC3       0.000
C1N   MC3       0.000
CZ    MC3       0.000
OZ    MC3       0.000
C2A   MC3       0.000
O2A   MC3       0.000
C2B   MC3       0.000
C2C   MC3       0.000
C2D   MC3       0.000
C2E   MC3       0.000
C2F   MC3       0.000
C2G   MC3       0.000
C2H   MC3       0.000
C2I   MC3       0.000
C2J   MC3       0.000
C2K   MC3       0.000
C2L   MC3       0.000
C2M   MC3       0.000
C2N   MC3       0.000
CN1   MC4       0.000
CN2   MC4       0.000
CN3   MC4       0.000
NTM   MC4       0.000
CA    MC4       0.000
CB    MC4       0.000
OA    MC4       0.000
P     MC4       0.000
OB    MC4       0.000
HB1   MC4       0.000
HB2   MC4       0.000
HB3   MC4       0.000
OG    MC4       0.000
HG1   MC4       0.000
HG2   MC4       0.000
HG3   MC4       0.000
OD    MC4       0.000
CD    MC4       0.000
CE    MC4       0.000
OE    MC4       0.000
C1A   MC4       0.000
O1A   MC4       0.000
C1B   MC4       0.000
C1C   MC4       0.000
C1D   MC4       0.000
C1E   MC4       0.000
C1F   MC4       0.000
C1G   MC4       0.000
C1H   MC4       0.000
C1I   MC4       0.000
C1J   MC4       0.000
C1K   MC4       0.000
C1L   MC4       0.000
C1M   MC4       0.000
C1N   MC4       0.000
CZ    MC4       0.000
OZ    MC4       0.000
C2A   MC4       0.000
O2A   MC4       0.000
C2B   MC4       0.000
C2C   MC4       0.000
C2D   MC4       0.000
C2E   MC4       0.000
C2F   MC4       0.000
C2G   MC4       0.000
C2H   MC4       0.000
C2I   MC4       0.000
C2J   MC4       0.000
C2K   MC4       0.000
C2L   MC4       0.000
C2M   MC4       0.000
C2N   MC4       0.000
CN1   MC5       0.000
CN2   MC5       0.000
CN3   MC5       0.000
NTM   MC5       0.000
CA    MC5       0.000
CB    MC5       0.000
OA    MC5       0.000
P     MC5       0.000
OB    MC5       0.000
HB1   MC5       0.000
HB2   MC5       0.000
HB3   MC5       0.000
OG    MC5       0.000
HG1   MC5       0.000
HG2   MC5       0.000
HG3   MC5       0.000
OD    MC5       0.000
CD    MC5       0.000
CE    MC5       0.000
OE    MC5       0.000
C1A   MC5       0.000
O1A   MC5       0.000
C1B   MC5       0.000
C1C   MC5       0.000
C1D   MC5       0.000
C1E   MC5       0.000
C1F   MC5       0.000
C1G   MC5       0.000
C1H   MC5       0.000
C1I   MC5       0.000
C1J   MC5       0.000
C1K   MC5       0.000
C1L   MC5       0.000
C1M   MC5       0.000
C1N   MC5       0.000
CZ    MC5       0.000
OZ    MC5       0.000
C2A   MC5       0.000
O2A   MC5       0.000
C2B   MC5       0.000
C2C   MC5       0.000
C2D   MC5       0.000
C2E   MC5       0.000
C2F   MC5       0.000
C2G   MC5       0.000
C2H   MC5       0.000
C2I   MC5       0.000
C2J   MC5       0.000
C2K   MC5       0.000
C2L   MC5       0.000
C2M   MC5       0.000
C2N   MC5       0.000
CN1   MC6       0.000
CN2   MC6       0.000
CN3   MC6       0.000
NTM   MC6       0.000
CA    MC6       0.000
CB    MC6       0.000
OA    MC6       0.000
P     MC6       0.000
OB    MC6       0.000
HB1   MC6       0.000
HB2   MC6       0.000
HB3   MC6       0.000
OG    MC6       0.000
HG1   MC6       0.000
HG2   MC6       0.000
HG3   MC6       0.000
OD    MC6       0.000
CD    MC6       0.000
CE    MC6       0.000
OE    MC6       0.000
C1A   MC6       0.000
O1A   MC6       0.000
C1B   MC6       0.000
C1C   MC6       0.000
C1D   MC6       0.000
C1E   MC6       0.000
C1F   MC6       0.000
C1G   MC6       0.000
C1H   MC6       0.000
C1I   MC6       0.000
C1J   MC6       0.000
C1K   MC6       0.000
C1L   MC6       0.000
C1M   MC6       0.000
C1N   MC6       0.000
CZ    MC6       0.000
OZ    MC6       0.000
C2A   MC6       0.000
O2A   MC6       0.000
C2B   MC6       0.000
C2C   MC6       0.000
C2D   MC6       0.000
C2E   MC6       0.000
C2F   MC6       0.000
C2G   MC6       0.000
C2H   MC6       0.000
C2I   MC6       0.000
C2J   MC6       0.000
C2K   MC6       0.000
C2L   MC6       0.000
C2M   MC6       0.000
C2N   MC6       0.000
CA    OL0       0.000
OA1   OL0       0.000
HA11  OL0       0.000
HA12  OL0       0.000
OA2   OL0       0.000
HA21  OL0       0.000
HA22  OL0       0.000
C1B   OL0       0.000
C1C   OL0       0.000
C1D   OL0       0.000
C1E   OL0       0.000
C1F   OL0       0.000
C1G   OL0       0.000
C1H   OL0       0.000
C1I   OL0       0.000
C1J   OL0       0.000
C1K   OL0       0.000
C1L   OL0       0.000
C1M   OL0       0.000
C1N   OL0       0.000
C1O   OL0       0.000
C1P   OL0       0.000
C1Q   OL0       0.000
C1R   OL0       0.000
CA    OL1       0.000
OA1   OL1       0.000
HA11  OL1       0.000
HA12  OL1       0.000
OA2   OL1       0.000
HA21  OL1       0.000
HA22  OL1       0.000
C1B   OL1       0.000
C1C   OL1       0.000
C1D   OL1       0.000
C1E   OL1       0.000
C1F   OL1       0.000
C1G   OL1       0.000
C1H   OL1       0.000
C1I   OL1       0.000
C1J   OL1       0.000
C1K   OL1       0.000
C1L   OL1       0.000
C1M   OL1       0.000
C1N   OL1       0.000
C1O   OL1       0.000
C1P   OL1       0.000
C1Q   OL1       0.000
C1R   OL1       0.000
CA    OL2       0.000
OA1   OL2       0.000
HA11  OL2       0.000
HA12  OL2       0.000
OA2   OL2       0.000
HA21  OL2       0.000
HA22  OL2       0.000
C1B   OL2       0.000
C1C   OL2       0.000
C1D   OL2       0.000
C1E   OL2       0.000
C1F   OL2       0.000
C1G   OL2       0.000
C1H   OL2       0.000
C1I   OL2       0.000
C1J   OL2       0.000
C1K   OL2       0.000
C1L   OL2       0.000
C1M   OL2       0.000
C1N   OL2       0.000
C1O   OL2       0.000
C1P   OL2       0.000
C1Q   OL2       0.000
C1R   OL2       0.000
CA    OL3       0.000
OA1   OL3       0.000
HA11  OL3       0.000
HA12  OL3       0.000
OA2   OL3       0.000
HA21  OL3       0.000
HA22  OL3       0.000
C1B   OL3       0.000
C1C   OL3       0.000
C1D   OL3       0.000
C1E   OL3       0.000
C1F   OL3       0.000
C1G   OL3       0.000
C1H   OL3       0.000
C1I   OL3       0.000
C1J   OL3       0.000
C1K   OL3       0.000
C1L   OL3       0.000
C1M   OL3       0.000
C1N   OL3       0.000
C1O   OL3       0.000
C1P   OL3       0.000
C1Q   OL3       0.000
C1R   OL3       0.000
CA    OL4       0.000
OA1   OL4       0.000
HA11  OL4       0.000
HA12  OL4       0.000
OA2   OL4       0.000
HA21  OL4       0.000
HA22  OL4       0.000
C1B   OL4       0.000
C1C   OL4       0.000
C1D   OL4       0.000
C1E   OL4       0.000
C1F   OL4       0.000
C1G   OL4       0.000
C1H   OL4       0.000
C1I   OL4       0.000
C1J   OL4       0.000
C1K   OL4       0.000
C1L   OL4       0.000
C1M   OL4       0.000
C1N   OL4       0.000
C1O   OL4       0.000
C1P   OL4       0.000
C1Q   OL4       0.000
C1R   OL4       0.000
CN1   CHL       0.000
CN2   CHL       0.000
CN3   CHL       0.000
NTM   CHL       0.000
CB    CHL       0.000
OA    PI0       0.000
HA    PI0       0.000
P     PI0       0.000
OB    PI0       0.000
HB    PI0       0.000
OG    PI0       0.000
HG    PI0       0.000
OD    PI0       0.000
OA    PI1       0.000
HA    PI1       0.000
P     PI1       0.000
OB    PI1       0.000
HB    PI1       0.000
OG    PI1       0.000
HG    PI1       0.000
OD    PI1       0.000
OA    PI2       0.000
HA    PI2       0.000
P     PI2       0.000
OB    PI2       0.000
HB    PI2       0.000
OG    PI2       0.000
HG    PI2       0.000
OD    PI2       0.000
OA    PI3       0.000
HA    PI3       0.000
P     PI3       0.000
OB    PI3       0.000
HB    PI3       0.000
OG    PI3       0.000
HG    PI3       0.000
OD    PI3       0.000
OA    PI4       0.000
HA    PI4       0.000
P     PI4       0.000
OB    PI4       0.000
HB    PI4       0.000
OG    PI4       0.000
HG    PI4       0.000
OD    PI4       0.000
OA    PI5       0.000
HA    PI5       0.000
P     PI5       0.000
OB    PI5       0.000
HB    PI5       0.000
OG    PI5       0.000
HG    PI5       0.000
OD    PI5       0.000
OA    PI6       0.000
HA    PI6       0.000
P     PI6       0.000
OB    PI6       0.000
HB    PI6       0.000
OG    PI6       0.000
HG    PI6       0.000
OD    PI6       0.000
CA    PJ0       0.000
OA    PJ0       0.000
P     PJ0       0.000
OB    PJ0       0.000
HB    PJ0       0.000
OG    PJ0       0.000
HG    PJ0       0.000
OD    PJ0       0.000
CA    PJ1       0.000
OA    PJ1       0.000
P     PJ1       0.000
OB    PJ1       0.000
HB    PJ1       0.000
OG    PJ1       0.000
HG    PJ1       0.000
OD    PJ1       0.000
CA    PJ2       0.000
OA    PJ2       0.000
P     PJ2       0.000
OB    PJ2       0.000
HB    PJ2       0.000
OG    PJ2       0.000
HG    PJ2       0.000
OD    PJ2       0.000
CD    DMX       0.000
CE    DMX       0.000
OE    DMX       0.000
C1A   DMX       0.000
O1A   DMX       0.000
C1B   DMX       0.000
C1C   DMX       0.000
C1D   DMX       0.000
C1E   DMX       0.000
C1F   DMX       0.000
C1G   DMX       0.000
C1H   DMX       0.000
C1I   DMX       0.000
C1J   DMX       0.000
C1K   DMX       0.000
C1L   DMX       0.000
C1M   DMX       0.000
C1N   DMX       0.000
CZ    DMX       0.000
OZ    DMX       0.000
C2A   DMX       0.000
O2A   DMX       0.000
C2B   DMX       0.000
C2C   DMX       0.000
C2D   DMX       0.000
C2E   DMX       0.000
C2F   DMX       0.000
C2G   DMX       0.000
C2H   DMX       0.000
C2I   DMX       0.000
C2J   DMX       0.000
C2K   DMX       0.000
C2L   DMX       0.000
C2M   DMX       0.000
C2N   DMX       0.000
C     COX       0.000
O     COX       0.000
H     COX       0.000
CD    DMG       0.000
CE    DMG       0.000
OE    DMG       0.000
C1A   DMG       0.000
O1A   DMG       0.000
C1B   DMG       0.000
C1C   DMG       0.000
C1D   DMG       0.000
C1E   DMG       0.000
C1F   DMG       0.000
C1G   DMG       0.000
C1H   DMG       0.000
C1I   DMG       0.000
C1J   DMG       0.000
C1K   DMG       0.000
C1L   DMG       0.000
C1M   DMG       0.000
C1N   DMG       0.000
CZ    DMG       0.000
OZ    DMG       0.000
C2A   DMG       0.000
O2A   DMG       0.000
C2B   DMG       0.000
C2C   DMG       0.000
C2D   DMG       0.000
C2E   DMG       0.000
C2F   DMG       0.000
C2G   DMG       0.000
C2H   DMG       0.000
C2I   DMG       0.000
C2J   DMG       0.000
C2K   DMG       0.000
C2L   DMG       0.000
C2M   DMG       0.000
C2N   DMG       0.000
CA    ACE       0.000
C     ACE       0.000
O     ACE       0.000
N     NTR       0.000
H1    NTR       0.000
H2    NTR       0.000
H3    NTR       0.000
CA    NTR       0.000
C     NTR       0.000
O     NTR       0.000
N     NT0       0.000
H1    NT0       0.000
H2    NT0       0.000
H3    NT0       0.000
CA    NT0       0.000
C     NT0       0.000
O     NT0       0.000
N     NT1       0.000
H1    NT1       0.000
H2    NT1       0.000
H3    NT1       0.000
CA    NT1       0.000
C     NT1       0.000
O     NT1       0.000
N     NT2       0.000
H1    NT2       0.000
H2    NT2       0.000
H3    NT2       0.000
CA    NT2       0.000
C     NT2       0.000
O     NT2       0.000
N     NT3       0.000
H1    NT3       0.000
H2    NT3       0.000
H3    NT3       0.000
CA    NT3       0.000
C     NT3       0.000
O     NT3       0.000
N     ALA       0.000
H     ALA       0.000
CA    ALA       0.000
CB    ALA       0.000
C     ALA       0.000
O     ALA       0.000
N     AR0       0.000
H     AR0       0.000
CA    AR0       0.000
CB    AR0       0.000
CG    AR0       0.000
CD    AR0       0.000
NE    AR0       0.000
HE    AR0       0.000
CZ    AR0       0.000
NH1   AR0       0.000
HH11  AR0       0.000
HH12  AR0       0.000
NH2   AR0       0.000
HH21  AR0       0.000
HH22  AR0       0.000
C     AR0       0.000
O     AR0       0.000
N     AR1       0.000
H     AR1       0.000
CA    AR1       0.000
CB    AR1       0.000
CG    AR1       0.000
CD    AR1       0.000
NE    AR1       0.000
HE    AR1       0.000
CZ    AR1       0.000
NH1   AR1       0.000
HH11  AR1       0.000
HH12  AR1       0.000
NH2   AR1       0.000
HH21  AR1       0.000
HH22  AR1       0.000
C     AR1       0.000
O     AR1       0.000
N     AR2       0.000
H     AR2       0.000
CA    AR2       0.000
CB    AR2       0.000
CG    AR2       0.000
CD    AR2       0.000
NE    AR2       0.000
HE    AR2       0.000
CZ    AR2       0.000
NH1   AR2       0.000
HH11  AR2       0.000
HH12  AR2       0.000
NH2   AR2       0.000
HH21  AR2       0.000
HH22  AR2       0.000
C     AR2       0.000
O     AR2       0.000
N     AR3       0.000
H     AR3       0.000
CA    AR3       0.000
CB    AR3       0.000
CG    AR3       0.000
CD    AR3       0.000
NE    AR3       0.000
HE    AR3       0.000
CZ    AR3       0.000
NH1   AR3       0.000
HH11  AR3       0.000
HH12  AR3       0.000
NH2   AR3       0.000
HH21  AR3       0.000
HH22  AR3       0.000
C     AR3       0.000
O     AR3       0.000
N     AR4       0.000
H     AR4       0.000
CA    AR4       0.000
CB    AR4       0.000
CG    AR4       0.000
CD    AR4       0.000
NE    AR4       0.000
HE    AR4       0.000
CZ    AR4       0.000
NH1   AR4       0.000
HH11  AR4       0.000
HH12  AR4       0.000
NH2   AR4       0.000
HH21  AR4       0.000
HH22  AR4       0.000
C     AR4       0.000
O     AR4       0.000
N     ARG       0.000
H     ARG       0.000
CA    ARG       0.000
CB    ARG       0.000
CG    ARG       0.000
CD    ARG       0.000
NE    ARG       0.000
HE    ARG       0.000
CZ    ARG       0.000
NH1   ARG       0.000
HH11  ARG       0.000
HH12  ARG       0.000
NH2   ARG       0.000
HH21  ARG       0.000
HH22  ARG       0.000
C     ARG       0.000
O     ARG       0.000
N     AS0       0.000
H     AS0       0.000
CA    AS0       0.000
CB    AS0       0.000
CG    AS0       0.000
OD1   AS0       0.000
OD2   AS0       0.000
HD11  AS0       0.000
HD21  AS0       0.000
HD12  AS0       0.000
HD22  AS0       0.000
C     AS0       0.000
O     AS0       0.000
N     AS1       0.000
H     AS1       0.000
CA    AS1       0.000
CB    AS1       0.000
CG    AS1       0.000
OD1   AS1       0.000
OD2   AS1       0.000
HD11  AS1       0.000
HD21  AS1       0.000
HD12  AS1       0.000
HD22  AS1       0.000
C     AS1       0.000
O     AS1       0.000
N     AS2       0.000
H     AS2       0.000
CA    AS2       0.000
CB    AS2       0.000
CG    AS2       0.000
OD1   AS2       0.000
OD2   AS2       0.000
HD11  AS2       0.000
HD21  AS2       0.000
HD12  AS2       0.000
HD22  AS2       0.000
C     AS2       0.000
O     AS2       0.000
N     AS3       0.000
H     AS3       0.000
CA    AS3       0.000
CB    AS3       0.000
CG    AS3       0.000
OD1   AS3       0.000
OD2   AS3       0.000
HD11  AS3       0.000
HD21  AS3       0.000
HD12  AS3       0.000
HD22  AS3       0.000
C     AS3       0.000
O     AS3       0.000
N     AS4       0.000
H     AS4       0.000
CA    AS4       0.000
CB    AS4       0.000
CG    AS4       0.000
OD1   AS4       0.000
OD2   AS4       0.000
HD11  AS4       0.000
HD21  AS4       0.000
HD12  AS4       0.000
HD22  AS4       0.000
C     AS4       0.000
O     AS4       0.000
N     ASP       0.000
H     ASP       0.000
CA    ASP       0.000
CB    ASP       0.000
CG    ASP       0.000
OD1   ASP       0.000
OD2   ASP       0.000
C     ASP       0.000
O     ASP       0.000
N     ASN       0.000
H     ASN       0.000
CA    ASN       0.000
CB    ASN       0.000
CG    ASN       0.000
OD1   ASN       0.000
ND2   ASN       0.000
HD21  ASN       0.000
HD22  ASN       0.000
C     ASN       0.000
O     ASN       0.000
N     CYS       0.000
H     CYS       0.000
CA    CYS       0.000
CB    CYS       0.000
SG    CYS       0.000
C     CYS       0.000
O     CYS       0.000
N     CY0       0.000
H     CY0       0.000
CA    CY0       0.000
CB    CY0       0.000
SG    CY0       0.000
HG1   CY0       0.000
HG2   CY0       0.000
HG3   CY0       0.000
C     CY0       0.000
O     CY0       0.000
N     CY1       0.000
H     CY1       0.000
CA    CY1       0.000
CB    CY1       0.000
SG    CY1       0.000
HG1   CY1       0.000
HG2   CY1       0.000
HG3   CY1       0.000
C     CY1       0.000
O     CY1       0.000
N     CY2       0.000
H     CY2       0.000
CA    CY2       0.000
CB    CY2       0.000
SG    CY2       0.000
HG1   CY2       0.000
HG2   CY2       0.000
HG3   CY2       0.000
C     CY2       0.000
O     CY2       0.000
N     CY3       0.000
H     CY3       0.000
CA    CY3       0.000
CB    CY3       0.000
SG    CY3       0.000
HG1   CY3       0.000
HG2   CY3       0.000
HG3   CY3       0.000
C     CY3       0.000
O     CY3       0.000
N     GL0       0.000
H     GL0       0.000
CA    GL0       0.000
CB    GL0       0.000
CG    GL0       0.000
CD    GL0       0.000
OE1   GL0       0.000
OE2   GL0       0.000
HE11  GL0       0.000
HE21  GL0       0.000
HE12  GL0       0.000
HE22  GL0       0.000
C     GL0       0.000
O     GL0       0.000
N     GL1       0.000
H     GL1       0.000
CA    GL1       0.000
CB    GL1       0.000
CG    GL1       0.000
CD    GL1       0.000
OE1   GL1       0.000
OE2   GL1       0.000
HE11  GL1       0.000
HE21  GL1       0.000
HE12  GL1       0.000
HE22  GL1       0.000
C     GL1       0.000
O     GL1       0.000
N     GL2       0.000
H     GL2       0.000
CA    GL2       0.000
CB    GL2       0.000
CG    GL2       0.000
CD    GL2       0.000
OE1   GL2       0.000
OE2   GL2       0.000
HE11  GL2       0.000
HE21  GL2       0.000
HE12  GL2       0.000
HE22  GL2       0.000
C     GL2       0.000
O     GL2       0.000
N     GL3       0.000
H     GL3       0.000
CA    GL3       0.000
CB    GL3       0.000
CG    GL3       0.000
CD    GL3       0.000
OE1   GL3       0.000
OE2   GL3       0.000
HE11  GL3       0.000
HE21  GL3       0.000
HE12  GL3       0.000
HE22  GL3       0.000
C     GL3       0.000
O     GL3       0.000
N     GL4       0.000
H     GL4       0.000
CA    GL4       0.000
CB    GL4       0.000
CG    GL4       0.000
CD    GL4       0.000
OE1   GL4       0.000
OE2   GL4       0.000
HE11  GL4       0.000
HE21  GL4       0.000
HE12  GL4       0.000
HE22  GL4       0.000
C     GL4       0.000
O     GL4       0.000
N     GLU       0.000
H     GLU       0.000
CA    GLU       0.000
CB    GLU       0.000
CG    GLU       0.000
CD    GLU       0.000
OE1   GLU       0.000
OE2   GLU       0.000
C     GLU       0.000
O     GLU       0.000
N     GLN       0.000
H     GLN       0.000
CA    GLN       0.000
CB    GLN       0.000
CG    GLN       0.000
CD    GLN       0.000
OE1   GLN       0.000
NE2   GLN       0.000
HE21  GLN       0.000
HE22  GLN       0.000
C     GLN       0.000
O     GLN       0.000
N     GLY       0.000
H     GLY       0.000
CA    GLY       0.000
C     GLY       0.000
O     GLY       0.000
N     HI0       0.000
H     HI0       0.000
CA    HI0       0.000
CB    HI0       0.000
CG    HI0       0.000
ND1   HI0       0.000
HD1   HI0       0.000
CD2   HI0       0.000
HD2   HI0       0.000
CE1   HI0       0.000
HE1   HI0       0.000
NE2   HI0       0.000
HE2   HI0       0.000
C     HI0       0.000
O     HI0       0.000
N     HI1       0.000
H     HI1       0.000
CA    HI1       0.000
CB    HI1       0.000
CG    HI1       0.000
ND1   HI1       0.000
HD1   HI1       0.000
CD2   HI1       0.000
HD2   HI1       0.000
CE1   HI1       0.000
HE1   HI1       0.000
NE2   HI1       0.000
HE2   HI1       0.000
C     HI1       0.000
O     HI1       0.000
N     HI2       0.000
H     HI2       0.000
CA    HI2       0.000
CB    HI2       0.000
CG    HI2       0.000
ND1   HI2       0.000
HD1   HI2       0.000
CD2   HI2       0.000
HD2   HI2       0.000
CE1   HI2       0.000
HE1   HI2       0.000
NE2   HI2       0.000
HE2   HI2       0.000
C     HI2       0.000
O     HI2       0.000
N     ILE       0.000
H     ILE       0.000
CA    ILE       0.000
CB    ILE       0.000
CG1   ILE       0.000
CG2   ILE       0.000
CD    ILE       0.000
C     ILE       0.000
O     ILE       0.000
N     LEU       0.000
H     LEU       0.000
CA    LEU       0.000
CB    LEU       0.000
CG    LEU       0.000
CD1   LEU       0.000
CD2   LEU       0.000
C     LEU       0.000
O     LEU       0.000
N     LYS       0.000
H     LYS       0.000
CA    LYS       0.000
CB    LYS       0.000
CG    LYS       0.000
CD    LYS       0.000
CE    LYS       0.000
NZ    LYS       0.000
HZ1   LYS       0.000
HZ2   LYS       0.000
HZ3   LYS       0.000
C     LYS       0.000
O     LYS       0.000
N     LY0       0.000
H     LY0       0.000
CA    LY0       0.000
CB    LY0       0.000
CG    LY0       0.000
CD    LY0       0.000
CE    LY0       0.000
NZ    LY0       0.000
HZ1   LY0       0.000
HZ2   LY0       0.000
HZ3   LY0       0.000
C     LY0       0.000
O     LY0       0.000
N     LY1       0.000
H     LY1       0.000
CA    LY1       0.000
CB    LY1       0.000
CG    LY1       0.000
CD    LY1       0.000
CE    LY1       0.000
NZ    LY1       0.000
HZ1   LY1       0.000
HZ2   LY1       0.000
HZ3   LY1       0.000
C     LY1       0.000
O     LY1       0.000
N     LY2       0.000
H     LY2       0.000
CA    LY2       0.000
CB    LY2       0.000
CG    LY2       0.000
CD    LY2       0.000
CE    LY2       0.000
NZ    LY2       0.000
HZ1   LY2       0.000
HZ2   LY2       0.000
HZ3   LY2       0.000
C     LY2       0.000
O     LY2       0.000
N     LY3       0.000
H     LY3       0.000
CA    LY3       0.000
CB    LY3       0.000
CG    LY3       0.000
CD    LY3       0.000
CE    LY3       0.000
NZ    LY3       0.000
HZ1   LY3       0.000
HZ2   LY3       0.000
HZ3   LY3       0.000
C     LY3       0.000
O     LY3       0.000
N     MET       0.000
H     MET       0.000
CA    MET       0.000
CB    MET       0.000
CG    MET       0.000
SD    MET       0.000
CE    MET       0.000
C     MET       0.000
O     MET       0.000
N     PHE       0.000
H     PHE       0.000
CA    PHE       0.000
CB    PHE       0.000
CG    PHE       0.000
CD1   PHE       0.000
HD1   PHE       0.000
CD2   PHE       0.000
HD2   PHE       0.000
CE1   PHE       0.000
HE1   PHE       0.000
CE2   PHE       0.000
HE2   PHE       0.000
CZ    PHE       0.000
HZ    PHE       0.000
C     PHE       0.000
O     PHE       0.000
N     PRO       0.000
CA    PRO       0.000
CB    PRO       0.000
CG    PRO       0.000
CD    PRO       0.000
C     PRO       0.000
O     PRO       0.000
N     SER       0.000
H     SER       0.000
CA    SER       0.000
CB    SER       0.000
OG    SER       0.000
HG    SER       0.000
C     SER       0.000
O     SER       0.000
N     THR       0.000
H     THR       0.000
CA    THR       0.000
CB    THR       0.000
OG1   THR       0.000
HG1   THR       0.000
CG2   THR       0.000
C     THR       0.000
O     THR       0.000
N     TRP       0.000
H     TRP       0.000
CA    TRP       0.000
CB    TRP       0.000
CG    TRP       0.000
CD1   TRP       0.000
HD1   TRP       0.000
CD2   TRP       0.000
NE1   TRP       0.000
HE1   TRP       0.000
CE2   TRP       0.000
CE3   TRP       0.000
HE3   TRP       0.000
CZ2   TRP       0.000
HZ2   TRP       0.000
CZ3   TRP       0.000
HZ3   TRP       0.000
CH2   TRP       0.000
HH2   TRP       0.000
C     TRP       0.000
O     TRP       0.000
N     TY0       0.000
H     TY0       0.000
CA    TY0       0.000
CB    TY0       0.000
CG    TY0       0.000
CD1   TY0       0.000
HD1   TY0       0.000
CD2   TY0       0.000
HD2   TY0       0.000
CE1   TY0       0.000
HE1   TY0       0.000
CE2   TY0       0.000
HE2   TY0       0.000
CZ    TY0       0.000
OH    TY0       0.000
HH1   TY0       0.000
HH2   TY0       0.000
C     TY0       0.000
O     TY0       0.000
N     TY1       0.000
H     TY1       0.000
CA    TY1       0.000
CB    TY1       0.000
CG    TY1       0.000
CD1   TY1       0.000
HD1   TY1       0.000
CD2   TY1       0.000
HD2   TY1       0.000
CE1   TY1       0.000
HE1   TY1       0.000
CE2   TY1       0.000
HE2   TY1       0.000
CZ    TY1       0.000
OH    TY1       0.000
HH1   TY1       0.000
HH2   TY1       0.000
C     TY1       0.000
O     TY1       0.000
N     TY2       0.000
H     TY2       0.000
CA    TY2       0.000
CB    TY2       0.000
CG    TY2       0.000
CD1   TY2       0.000
HD1   TY2       0.000
CD2   TY2       0.000
HD2   TY2       0.000
CE1   TY2       0.000
HE1   TY2       0.000
CE2   TY2       0.000
HE2   TY2       0.000
CZ    TY2       0.000
OH    TY2       0.000
HH1   TY2       0.000
HH2   TY2       0.000
C     TY2       0.000
O     TY2       0.000
N     TYR       0.000
H     TYR       0.000
CA    TYR       0.000
CB    TYR       0.000
CG    TYR       0.000
CD1   TYR       0.000
HD1   TYR       0.000
CD2   TYR       0.000
HD2   TYR       0.000
CE1   TYR       0.000
HE1   TYR       0.000
CE2   TYR       0.000
HE2   TYR       0.000
CZ    TYR       0.000
OH    TYR       0.000
HH    TYR       0.000
C     TYR       0.000
O     TYR       0.000
N     VAL       0.000
H     VAL       0.000
CA    VAL       0.000
CB    VAL       0.000
CG1   VAL       0.000
CG2   VAL       0.000
C     VAL       0.000
O     VAL       0.000
CT    CT0       0.000
OT1   CT0       0.000
OT2   CT0       0.000
HO11  CT0       0.000
HO21  CT0       0.000
HO12  CT0       0.000
HO22  CT0       0.000
CT    CT1       0.000
OT1   CT1       0.000
OT2   CT1       0.000
HO11  CT1       0.000
HO21  CT1       0.000
HO12  CT1       0.000
HO22  CT1       0.000
CT    CT2       0.000
OT1   CT2       0.000
OT2   CT2       0.000
HO11  CT2       0.000
HO21  CT2       0.000
HO12  CT2       0.000
HO22  CT2       0.000
CT    CT3       0.000
OT1   CT3       0.000
OT2   CT3       0.000
HO11  CT3       0.000
HO21  CT3       0.000
HO12  CT3       0.000
HO22  CT3       0.000
CT    CT4       0.000
OT1   CT4       0.000
OT2   CT4       0.000
HO11  CT4       0.000
HO21  CT4       0.000
HO12  CT4       0.000
HO22  CT4       0.000
CT              0.000
OT1             0.000
OT2             0.000
HO11            0.000
HO21            0.000
HO12            0.000
HO22            0.000
N     NH2       0.000
H1    NH2       0.000
H2    NH2       0.000
CD    POX       0.000
CE    POX       0.000
OE    POX       0.000
C1A   POX       0.000
O1A   POX       0.000
C1B   POX       0.000
C1C   POX       0.000
C1D   POX       0.000
C1E   POX       0.000
C1F   POX       0.000
C1G   POX       0.000
C1H   POX       0.000
C1I   POX       0.000
C1J   POX       0.000
C1K   POX       0.000
C1L   POX       0.000
C1M   POX       0.000
C1N   POX       0.000
C1O   POX       0.000
C1P   POX       0.000
C1Q   POX       0.000
C1R   POX       0.000
CZ    POX       0.000
OZ    POX       0.000
C2A   POX       0.000
O2A   POX       0.000
C2B   POX       0.000
C2C   POX       0.000
C2D   POX       0.000
C2E   POX       0.000
C2F   POX       0.000
C2G   POX       0.000
C2H   POX       0.000
C2I   POX       0.000
C2J   POX       0.000
C2K   POX       0.000
C2L   POX       0.000
C2M   POX       0.000
C2N   POX       0.000
C2O   POX       0.000
C2P   POX       0.000
N     MA4       0.000
H     MA4       0.000
CA    MA4       0.000
CB    MA4       0.000
CG    MA4       0.000
CD    MA4       0.000
NE    MA4       0.000
HE    MA4       0.000
CZ    MA4       0.000
NH1   MA4       0.000
HH11  MA4       0.000
HH12  MA4       0.000
NH2   MA4       0.000
HH21  MA4       0.000
HH22  MA4       0.000
CX    MA4       0.000
C     MA4       0.000
O     MA4       0.000
N     MT0       0.000
H     MT0       0.000
CA    MT0       0.000
CB    MT0       0.000
CG    MT0       0.000
CD1   MT0       0.000
HD1   MT0       0.000
CD2   MT0       0.000
HD2   MT0       0.000
CE1   MT0       0.000
HE1   MT0       0.000
CE2   MT0       0.000
HE2   MT0       0.000
CZ    MT0       0.000
OH    MT0       0.000
HH1   MT0       0.000
HH2   MT0       0.000
CX    MT0       0.000
C     MT0       0.000
O     MT0       0.000
N     MT1       0.000
H     MT1       0.000
CA    MT1       0.000
CB    MT1       0.000
CG    MT1       0.000
CD1   MT1       0.000
HD1   MT1       0.000
CD2   MT1       0.000
HD2   MT1       0.000
CE1   MT1       0.000
HE1   MT1       0.000
CE2   MT1       0.000
HE2   MT1       0.000
CZ    MT1       0.000
OH    MT1       0.000
HH1   MT1       0.000
HH2   MT1       0.000
CX    MT1       0.000
C     MT1       0.000
O     MT1       0.000
N     MT2       0.000
H     MT2       0.000
CA    MT2       0.000
CB    MT2       0.000
CG    MT2       0.000
CD1   MT2       0.000
HD1   MT2       0.000
CD2   MT2       0.000
HD2   MT2       0.000
CE1   MT2       0.000
HE1   MT2       0.000
CE2   MT2       0.000
HE2   MT2       0.000
CZ    MT2       0.000
OH    MT2       0.000
HH1   MT2       0.000
HH2   MT2       0.000
CX    MT2       0.000
C     MT2       0.000
O     MT2       0.000
 N9   AT0      -0.200
 C4   AT0       0.200
 N3   AT0       0.000
 C2   AT0       0.000
 N1   AT0       0.000
 C6   AT0       0.000
 N6   AT0       0.000
H61   AT0       0.000
H62   AT0       0.000
 C5   AT0       0.000
 N7   AT0       0.000
 C8   AT0       0.000
C1S   AT0       0.000
O4S   AT0       0.000
C4S   AT0       0.000
C2S   AT0       0.000
O2S   AT0       0.000
H2S   AT0       0.000
C3S   AT0       0.000
O3S   AT0       0.000
H3S   AT0       0.000
C5S   AT0       0.000
O5S   AT0       0.000
 PA   AT0       0.000
O1A   AT0       0.000
O2A   AT0       0.000
O3A   AT0       0.000
 PB   AT0       0.000
O1B   AT0       0.000
O2B   AT0       0.000
O3B   AT0       0.000
 PG   AT0       0.000
O1G   AT0       0.000
H1G   AT0       0.000
O2G   AT0       0.000
H2G   AT0       0.000
O3G   AT0       0.000
H3G   AT0       0.000
 N9   AT1       0.000
 C4   AT1       0.000
 N3   AT1       0.000
 C2   AT1       0.000
 N1   AT1       0.000
 C6   AT1       0.000
 N6   AT1       0.000
H61   AT1       0.000
H62   AT1       0.000
 C5   AT1       0.000
 N7   AT1       0.000
 C8   AT1       0.000
C1S   AT1       0.000
O4S   AT1       0.000
C4S   AT1       0.000
C2S   AT1       0.000
O2S   AT1       0.000
H2S   AT1       0.000
C3S   AT1       0.000
O3S   AT1       0.000
H3S   AT1       0.000
C5S   AT1       0.000
O5S   AT1       0.000
 PA   AT1       0.000
O1A   AT1       0.000
O2A   AT1       0.000
O3A   AT1       0.000
 PB   AT1       0.000
O1B   AT1       0.000
O2B   AT1       0.000
O3B   AT1       0.000
 PG   AT1       0.000
O1G   AT1       0.000
H1G   AT1       0.000
O2G   AT1       0.000
H2G   AT1       0.000
O3G   AT1       0.000
H3G   AT1       0.000
 N9   AT2       0.000
 C4   AT2       0.000
 N3   AT2       0.000
 C2   AT2       0.000
 N1   AT2       0.000
 C6   AT2       0.000
 N6   AT2       0.000
H61   AT2       0.000
H62   AT2       0.000
 C5   AT2       0.000
 N7   AT2       0.000
 C8   AT2       0.000
C1S   AT2       0.000
O4S   AT2       0.000
C4S   AT2       0.000
C2S   AT2       0.000
O2S   AT2       0.000
H2S   AT2       0.000
C3S   AT2       0.000
O3S   AT2       0.000
H3S   AT2       0.000
C5S   AT2       0.000
O5S   AT2       0.000
 PA   AT2       0.000
O1A   AT2       0.000
O2A   AT2       0.000
O3A   AT2       0.000
 PB   AT2       0.000
O1B   AT2       0.000
O2B   AT2       0.000
O3B   AT2       0.000
 PG   AT2       0.000
O1G   AT2       0.000
H1G   AT2       0.000
O2G   AT2       0.000
H2G   AT2       0.000
O3G   AT2       0.000
H3G   AT2       0.000
 N9   AT3       0.000
 C4   AT3       0.000
 N3   AT3       0.000
 C2   AT3       0.000
 N1   AT3       0.000
 C6   AT3       0.000
 N6   AT3       0.000
H61   AT3       0.000
H62   AT3       0.000
 C5   AT3       0.000
 N7   AT3       0.000
 C8   AT3       0.000
C1S   AT3       0.000
O4S   AT3       0.000
C4S   AT3       0.000
C2S   AT3       0.000
O2S   AT3       0.000
H2S   AT3       0.000
C3S   AT3       0.000
O3S   AT3       0.000
H3S   AT3       0.000
C5S   AT3       0.000
O5S   AT3       0.000
 PA   AT3       0.000
O1A   AT3       0.000
O2A   AT3       0.000
O3A   AT3       0.000
 PB   AT3       0.000
O1B   AT3       0.000
O2B   AT3       0.000
O3B   AT3       0.000
 PG   AT3       0.000
O1G   AT3       0.000
H1G   AT3       0.000
O2G   AT3       0.000
H2G   AT3       0.000
O3G   AT3       0.000
H3G   AT3       0.000
 N9   AD0       0.000
 C4   AD0       0.000
 N3   AD0       0.000
 C2   AD0       0.000
 N1   AD0       0.000
 C6   AD0       0.000
 N6   AD0       0.000
H61   AD0       0.000
H62   AD0       0.000
 C5   AD0       0.000
 N7   AD0       0.000
 C8   AD0       0.000
C1S   AD0       0.000
O4S   AD0       0.000
C4S   AD0       0.000
C2S   AD0       0.000
O2S   AD0       0.000
H2S   AD0       0.000
C3S   AD0       0.000
O3S   AD0       0.000
H3S   AD0       0.000
C5S   AD0       0.000
O5S   AD0       0.000
 PA   AD0       0.000
O1A   AD0       0.000
O2A   AD0       0.000
O3A   AD0       0.000
 PB   AD0       0.000
O1B   AD0       0.000
H1B   AD0       0.000
O2B   AD0       0.000
H2B   AD0       0.000
O3B   AD0       0.000
H3B   AD0       0.000
 N9   AD1       0.000
 C4   AD1       0.000
 N3   AD1       0.000
 C2   AD1       0.000
 N1   AD1       0.000
 C6   AD1       0.000
 N6   AD1       0.000
H61   AD1       0.000
H62   AD1       0.000
 C5   AD1       0.000
 N7   AD1       0.000
 C8   AD1       0.000
C1S   AD1       0.000
O4S   AD1       0.000
C4S   AD1       0.000
C2S   AD1       0.000
O2S   AD1       0.000
H2S   AD1       0.000
C3S   AD1       0.000
O3S   AD1       0.000
H3S   AD1       0.000
C5S   AD1       0.000
O5S   AD1       0.000
 PA   AD1       0.000
O1A   AD1       0.000
O2A   AD1       0.000
O3A   AD1       0.000
 PB   AD1       0.000
O1B   AD1       0.000
H1B   AD1       0.000
O2B   AD1       0.000
H2B   AD1       0.000
O3B   AD1       0.000
H3B   AD1       0.000
 N9   AD2       0.000
 C4   AD2       0.000
 N3   AD2       0.000
 C2   AD2       0.000
 N1   AD2       0.000
 C6   AD2       0.000
 N6   AD2       0.000
H61   AD2       0.000
H62   AD2       0.000
 C5   AD2       0.000
 N7   AD2       0.000
 C8   AD2       0.000
C1S   AD2       0.000
O4S   AD2       0.000
C4S   AD2       0.000
C2S   AD2       0.000
O2S   AD2       0.000
H2S   AD2       0.000
C3S   AD2       0.000
O3S   AD2       0.000
H3S   AD2       0.000
C5S   AD2       0.000
O5S   AD2       0.000
 PA   AD2       0.000
O1A   AD2       0.000
O2A   AD2       0.000
O3A   AD2       0.000
 PB   AD2       0.000
O1B   AD2       0.000
H1B   AD2       0.000
O2B   AD2       0.000
H2B   AD2       0.000
O3B   AD2       0.000
H3B   AD2       0.000
 N9   AD3       0.000
 C4   AD3       0.000
 N3   AD3       0.000
 C2   AD3       0.000
 N1   AD3       0.000
 C6   AD3       0.000
 N6   AD3       0.000
H61   AD3       0.000
H62   AD3       0.000
 C5   AD3       0.000
 N7   AD3       0.000
 C8   AD3       0.000
C1S   AD3       0.000
O4S   AD3       0.000
C4S   AD3       0.000
C2S   AD3       0.000
O2S   AD3       0.000
H2S   AD3       0.000
C3S   AD3       0.000
O3S   AD3       0.000
H3S   AD3       0.000
C5S   AD3       0.000
O5S   AD3       0.000
 PA   AD3       0.000
O1A   AD3       0.000
O2A   AD3       0.000
O3A   AD3       0.000
 PB   AD3       0.000
O1B   AD3       0.000
H1B   AD3       0.000
O2B   AD3       0.000
H2B   AD3       0.000
O3B   AD3       0.000
H3B   AD3       0.000
