# Supplementary material for: Novel US-CpHMD Protocol to Study the Protonation-Dependent Mechanism of the ATP/ADP Carrier
Source: J Chem Inf Model. 2022 Apr 20;62(10):2550–60. doi: 10.1021/acs.jcim.2c00233 (PMC9775199; doi:10.1021/acs.jcim.2c00233)
Supplement: Supplementary file 2 — ci2c00233_si_002.zip [file ci2c00233_si_002.zip › US-CpHMD-Code_and_Data/DelphiTools_v2.0/DELPHI_user.pbp]

export DelphiDir="/user03/teixeira/Delphi_Scripts/VersionT_CpH03"
export MToolsDIR="/programs/meadTools2.0.1"
export PetitDIR="/programs/petit1.6.1"
export GroDIR="/programs/gromacs/gromacs-4.0.7_pH_I/bin"
export CpHDIR="/programs/CpH-MD/CpH-MD_v2.00b"
export cutoff=2.5
export ffID=G54a7pHt
export temp=310
