# Supplementary material for: Novel US-CpHMD Protocol to Study the Protonation-Dependent Mechanism of the ATP/ADP Carrier
Source: J Chem Inf Model. 2022 Apr 20;62(10):2550–60. doi: 10.1021/acs.jcim.2c00233 (PMC9775199; doi:10.1021/acs.jcim.2c00233)
Supplement: Supplementary file 2 — ci2c00233_si_002.zip [file ci2c00233_si_002.zip › US-CpHMD-Code_and_Data/DelphiTools_v2.0/DataBaseT_toolarge.siz]

!siz file modified by VT 2013/03/15
!Hydrogen atoms have 0.001 radii because
! DelPhi complains if H has charge and no
! radii. It does not change final results
atom__res_radius_
CN1   MC0   1.702
CN2   MC0   1.702
CN3   MC0   1.702
NTM   MC0   1.621
CA    MC0   1.760
CB    MC0   1.760
OA    MC0   1.350
P     MC0   1.638
OB    MC0   1.471
HB1   MC0   0.001
HB2   MC0   0.001
HB3   MC0   0.001
OG    MC0   1.471
HG1   MC0   0.001
HG2   MC0   0.001
HG3   MC0   0.001
OD    MC0   1.350
CD    MC0   1.760
CE    MC0   1.945
OE    MC0   1.350
C1A   MC0   1.525
O1A   MC0   1.326
C1B   MC0   1.760
C1C   MC0   1.760
C1D   MC0   1.760
C1E   MC0   1.760
C1F   MC0   1.760
C1G   MC0   1.760
C1H   MC0   1.760
C1I   MC0   1.760
C1J   MC0   1.760
C1K   MC0   1.760
C1L   MC0   1.760
C1M   MC0   1.760
C1N   MC0   1.702
CZ    MC0   1.760
OZ    MC0   1.350
C2A   MC0   1.525
O2A   MC0   1.326
C2B   MC0   1.760
C2C   MC0   1.760
C2D   MC0   1.760
C2E   MC0   1.760
C2F   MC0   1.760
C2G   MC0   1.760
C2H   MC0   1.760
C2I   MC0   1.760
C2J   MC0   1.760
C2K   MC0   1.760
C2L   MC0   1.760
C2M   MC0   1.760
C2N   MC0   1.702
CN1   MC1   1.702
CN2   MC1   1.702
CN3   MC1   1.702
NTM   MC1   1.621
CA    MC1   1.760
CB    MC1   1.760
OA    MC1   1.350
P     MC1   1.638
OB    MC1   1.471
HB1   MC1   0.001
HB2   MC1   0.001
HB3   MC1   0.001
OG    MC1   1.471
HG1   MC1   0.001
HG2   MC1   0.001
HG3   MC1   0.001
OD    MC1   1.350
CD    MC1   1.760
CE    MC1   1.945
OE    MC1   1.350
C1A   MC1   1.525
O1A   MC1   1.326
C1B   MC1   1.760
C1C   MC1   1.760
C1D   MC1   1.760
C1E   MC1   1.760
C1F   MC1   1.760
C1G   MC1   1.760
C1H   MC1   1.760
C1I   MC1   1.760
C1J   MC1   1.760
C1K   MC1   1.760
C1L   MC1   1.760
C1M   MC1   1.760
C1N   MC1   1.702
CZ    MC1   1.760
OZ    MC1   1.350
C2A   MC1   1.525
O2A   MC1   1.326
C2B   MC1   1.760
C2C   MC1   1.760
C2D   MC1   1.760
C2E   MC1   1.760
C2F   MC1   1.760
C2G   MC1   1.760
C2H   MC1   1.760
C2I   MC1   1.760
C2J   MC1   1.760
C2K   MC1   1.760
C2L   MC1   1.760
C2M   MC1   1.760
C2N   MC1   1.702
CN1   MC2   1.702
CN2   MC2   1.702
CN3   MC2   1.702
NTM   MC2   1.621
CA    MC2   1.760
CB    MC2   1.760
OA    MC2   1.350
P     MC2   1.638
OB    MC2   1.471
HB1   MC2   0.001
HB2   MC2   0.001
HB3   MC2   0.001
OG    MC2   1.471
HG1   MC2   0.001
HG2   MC2   0.001
HG3   MC2   0.001
OD    MC2   1.350
CD    MC2   1.760
CE    MC2   1.945
OE    MC2   1.350
C1A   MC2   1.525
O1A   MC2   1.326
C1B   MC2   1.760
C1C   MC2   1.760
C1D   MC2   1.760
C1E   MC2   1.760
C1F   MC2   1.760
C1G   MC2   1.760
C1H   MC2   1.760
C1I   MC2   1.760
C1J   MC2   1.760
C1K   MC2   1.760
C1L   MC2   1.760
C1M   MC2   1.760
C1N   MC2   1.702
CZ    MC2   1.760
OZ    MC2   1.350
C2A   MC2   1.525
O2A   MC2   1.326
C2B   MC2   1.760
C2C   MC2   1.760
C2D   MC2   1.760
C2E   MC2   1.760
C2F   MC2   1.760
C2G   MC2   1.760
C2H   MC2   1.760
C2I   MC2   1.760
C2J   MC2   1.760
C2K   MC2   1.760
C2L   MC2   1.760
C2M   MC2   1.760
C2N   MC2   1.702
CN1   MC3   1.702
CN2   MC3   1.702
CN3   MC3   1.702
NTM   MC3   1.621
CA    MC3   1.760
CB    MC3   1.760
OA    MC3   1.350
P     MC3   1.638
OB    MC3   1.471
HB1   MC3   0.001
HB2   MC3   0.001
HB3   MC3   0.001
OG    MC3   1.471
HG1   MC3   0.001
HG2   MC3   0.001
HG3   MC3   0.001
OD    MC3   1.350
CD    MC3   1.760
CE    MC3   1.945
OE    MC3   1.350
C1A   MC3   1.525
O1A   MC3   1.326
C1B   MC3   1.760
C1C   MC3   1.760
C1D   MC3   1.760
C1E   MC3   1.760
C1F   MC3   1.760
C1G   MC3   1.760
C1H   MC3   1.760
C1I   MC3   1.760
C1J   MC3   1.760
C1K   MC3   1.760
C1L   MC3   1.760
C1M   MC3   1.760
C1N   MC3   1.702
CZ    MC3   1.760
OZ    MC3   1.350
C2A   MC3   1.525
O2A   MC3   1.326
C2B   MC3   1.760
C2C   MC3   1.760
C2D   MC3   1.760
C2E   MC3   1.760
C2F   MC3   1.760
C2G   MC3   1.760
C2H   MC3   1.760
C2I   MC3   1.760
C2J   MC3   1.760
C2K   MC3   1.760
C2L   MC3   1.760
C2M   MC3   1.760
C2N   MC3   1.702
CN1   MC4   1.702
CN2   MC4   1.702
CN3   MC4   1.702
NTM   MC4   1.621
CA    MC4   1.760
CB    MC4   1.760
OA    MC4   1.350
P     MC4   1.638
OB    MC4   1.471
HB1   MC4   0.001
HB2   MC4   0.001
HB3   MC4   0.001
OG    MC4   1.471
HG1   MC4   0.001
HG2   MC4   0.001
HG3   MC4   0.001
OD    MC4   1.350
CD    MC4   1.760
CE    MC4   1.945
OE    MC4   1.350
C1A   MC4   1.525
O1A   MC4   1.326
C1B   MC4   1.760
C1C   MC4   1.760
C1D   MC4   1.760
C1E   MC4   1.760
C1F   MC4   1.760
C1G   MC4   1.760
C1H   MC4   1.760
C1I   MC4   1.760
C1J   MC4   1.760
C1K   MC4   1.760
C1L   MC4   1.760
C1M   MC4   1.760
C1N   MC4   1.702
CZ    MC4   1.760
OZ    MC4   1.350
C2A   MC4   1.525
O2A   MC4   1.326
C2B   MC4   1.760
C2C   MC4   1.760
C2D   MC4   1.760
C2E   MC4   1.760
C2F   MC4   1.760
C2G   MC4   1.760
C2H   MC4   1.760
C2I   MC4   1.760
C2J   MC4   1.760
C2K   MC4   1.760
C2L   MC4   1.760
C2M   MC4   1.760
C2N   MC4   1.702
CN1   MC5   1.702
CN2   MC5   1.702
CN3   MC5   1.702
NTM   MC5   1.621
CA    MC5   1.760
CB    MC5   1.760
OA    MC5   1.350
P     MC5   1.638
OB    MC5   1.471
HB1   MC5   0.001
HB2   MC5   0.001
HB3   MC5   0.001
OG    MC5   1.471
HG1   MC5   0.001
HG2   MC5   0.001
HG3   MC5   0.001
OD    MC5   1.350
CD    MC5   1.760
CE    MC5   1.945
OE    MC5   1.350
C1A   MC5   1.525
O1A   MC5   1.326
C1B   MC5   1.760
C1C   MC5   1.760
C1D   MC5   1.760
C1E   MC5   1.760
C1F   MC5   1.760
C1G   MC5   1.760
C1H   MC5   1.760
C1I   MC5   1.760
C1J   MC5   1.760
C1K   MC5   1.760
C1L   MC5   1.760
C1M   MC5   1.760
C1N   MC5   1.702
CZ    MC5   1.760
OZ    MC5   1.350
C2A   MC5   1.525
O2A   MC5   1.326
C2B   MC5   1.760
C2C   MC5   1.760
C2D   MC5   1.760
C2E   MC5   1.760
C2F   MC5   1.760
C2G   MC5   1.760
C2H   MC5   1.760
C2I   MC5   1.760
C2J   MC5   1.760
C2K   MC5   1.760
C2L   MC5   1.760
C2M   MC5   1.760
C2N   MC5   1.702
CN1   MC6   1.702
CN2   MC6   1.702
CN3   MC6   1.702
NTM   MC6   1.621
CA    MC6   1.760
CB    MC6   1.760
OA    MC6   1.350
P     MC6   1.638
OB    MC6   1.471
HB1   MC6   0.001
HB2   MC6   0.001
HB3   MC6   0.001
OG    MC6   1.471
HG1   MC6   0.001
HG2   MC6   0.001
HG3   MC6   0.001
OD    MC6   1.350
CD    MC6   1.760
CE    MC6   1.945
OE    MC6   1.350
C1A   MC6   1.525
O1A   MC6   1.326
C1B   MC6   1.760
C1C   MC6   1.760
C1D   MC6   1.760
C1E   MC6   1.760
C1F   MC6   1.760
C1G   MC6   1.760
C1H   MC6   1.760
C1I   MC6   1.760
C1J   MC6   1.760
C1K   MC6   1.760
C1L   MC6   1.760
C1M   MC6   1.760
C1N   MC6   1.702
CZ    MC6   1.760
OZ    MC6   1.350
C2A   MC6   1.525
O2A   MC6   1.326
C2B   MC6   1.760
C2C   MC6   1.760
C2D   MC6   1.760
C2E   MC6   1.760
C2F   MC6   1.760
C2G   MC6   1.760
C2H   MC6   1.760
C2I   MC6   1.760
C2J   MC6   1.760
C2K   MC6   1.760
C2L   MC6   1.760
C2M   MC6   1.760
C2N   MC6   1.702
CA    OL0   1.525
OA1   OL0   1.471
HA11  OL0   0.001
HA12  OL0   0.001
OA2   OL0   1.471
HA21  OL0   0.001
HA22  OL0   0.001
C1B   OL0   1.760
C1C   OL0   1.760
C1D   OL0   1.760
C1E   OL0   1.760
C1F   OL0   1.760
C1G   OL0   1.760
C1H   OL0   1.760
C1I   OL0   1.648
C1J   OL0   1.648
C1K   OL0   1.760
C1L   OL0   1.760
C1M   OL0   1.760
C1N   OL0   1.760
C1O   OL0   1.760
C1P   OL0   1.760
C1Q   OL0   1.760
C1R   OL0   1.702
CA    OL1   1.525
OA1   OL1   1.471
HA11  OL1   0.001
HA12  OL1   0.001
OA2   OL1   1.471
HA21  OL1   0.001
HA22  OL1   0.001
C1B   OL1   1.760
C1C   OL1   1.760
C1D   OL1   1.760
C1E   OL1   1.760
C1F   OL1   1.760
C1G   OL1   1.760
C1H   OL1   1.760
C1I   OL1   1.648
C1J   OL1   1.648
C1K   OL1   1.760
C1L   OL1   1.760
C1M   OL1   1.760
C1N   OL1   1.760
C1O   OL1   1.760
C1P   OL1   1.760
C1Q   OL1   1.760
C1R   OL1   1.702
CA    OL2   1.525
OA1   OL2   1.471
HA11  OL2   0.001
HA12  OL2   0.001
OA2   OL2   1.471
HA21  OL2   0.001
HA22  OL2   0.001
C1B   OL2   1.760
C1C   OL2   1.760
C1D   OL2   1.760
C1E   OL2   1.760
C1F   OL2   1.760
C1G   OL2   1.760
C1H   OL2   1.760
C1I   OL2   1.648
C1J   OL2   1.648
C1K   OL2   1.760
C1L   OL2   1.760
C1M   OL2   1.760
C1N   OL2   1.760
C1O   OL2   1.760
C1P   OL2   1.760
C1Q   OL2   1.760
C1R   OL2   1.702
CA    OL3   1.525
OA1   OL3   1.471
HA11  OL3   0.001
HA12  OL3   0.001
OA2   OL3   1.471
HA21  OL3   0.001
HA22  OL3   0.001
C1B   OL3   1.760
C1C   OL3   1.760
C1D   OL3   1.760
C1E   OL3   1.760
C1F   OL3   1.760
C1G   OL3   1.760
C1H   OL3   1.760
C1I   OL3   1.648
C1J   OL3   1.648
C1K   OL3   1.760
C1L   OL3   1.760
C1M   OL3   1.760
C1N   OL3   1.760
C1O   OL3   1.760
C1P   OL3   1.760
C1Q   OL3   1.760
C1R   OL3   1.702
CA    OL4   1.525
OA1   OL4   1.471
HA11  OL4   0.001
HA12  OL4   0.001
OA2   OL4   1.471
HA21  OL4   0.001
HA22  OL4   0.001
C1B   OL4   1.760
C1C   OL4   1.760
C1D   OL4   1.760
C1E   OL4   1.760
C1F   OL4   1.760
C1G   OL4   1.760
C1H   OL4   1.760
C1I   OL4   1.648
C1J   OL4   1.648
C1K   OL4   1.760
C1L   OL4   1.760
C1M   OL4   1.760
C1N   OL4   1.760
C1O   OL4   1.760
C1P   OL4   1.760
C1Q   OL4   1.760
C1R   OL4   1.702
CN1   CHL   1.702
CN2   CHL   1.702
CN3   CHL   1.702
NTM   CHL   1.621
CB    CHL   1.760
OA    PI0   1.471
HA    PI0   0.001
P     PI0   1.638
OB    PI0   1.471
HB    PI0   0.001
OG    PI0   1.471
HG    PI0   0.001
OD    PI0   1.350
OA    PI1   1.471
HA    PI1   0.001
P     PI1   1.638
OB    PI1   1.471
HB    PI1   0.001
OG    PI1   1.471
HG    PI1   0.001
OD    PI1   1.350
OA    PI2   1.471
HA    PI2   0.001
P     PI2   1.638
OB    PI2   1.471
HB    PI2   0.001
OG    PI2   1.471
HG    PI2   0.001
OD    PI2   1.350
OA    PI3   1.471
HA    PI3   0.001
P     PI3   1.638
OB    PI3   1.471
HB    PI3   0.001
OG    PI3   1.471
HG    PI3   0.001
OD    PI3   1.350
OA    PI4   1.471
HA    PI4   0.001
P     PI4   1.638
OB    PI4   1.471
HB    PI4   0.001
OG    PI4   1.471
HG    PI4   0.001
OD    PI4   1.350
OA    PI5   1.471
HA    PI5   0.001
P     PI5   1.638
OB    PI5   1.471
HB    PI5   0.001
OG    PI5   1.471
HG    PI5   0.001
OD    PI5   1.350
OA    PI6   1.471
HA    PI6   0.001
P     PI6   1.638
OB    PI6   1.471
HB    PI6   0.001
OG    PI6   1.471
HG    PI6   0.001
OD    PI6   1.350
CA    PJ0   1.760
OA    PJ0   1.350
P     PJ0   1.638
OB    PJ0   1.471
HB    PJ0   0.001
OG    PJ0   1.471
HG    PJ0   0.001
OD    PJ0   1.350
CA    PJ1   1.760
OA    PJ1   1.350
P     PJ1   1.638
OB    PJ1   1.471
HB    PJ1   0.001
OG    PJ1   1.471
HG    PJ1   0.001
OD    PJ1   1.350
CA    PJ2   1.760
OA    PJ2   1.350
P     PJ2   1.638
OB    PJ2   1.471
HB    PJ2   0.001
OG    PJ2   1.471
HG    PJ2   0.001
OD    PJ2   1.350
CD    DMX   1.760
CE    DMX   1.945
OE    DMX   1.350
C1A   DMX   1.525
O1A   DMX   1.326
C1B   DMX   1.760
C1C   DMX   1.760
C1D   DMX   1.760
C1E   DMX   1.760
C1F   DMX   1.760
C1G   DMX   1.760
C1H   DMX   1.760
C1I   DMX   1.760
C1J   DMX   1.760
C1K   DMX   1.760
C1L   DMX   1.760
C1M   DMX   1.760
C1N   DMX   1.702
CZ    DMX   1.760
OZ    DMX   1.350
C2A   DMX   1.525
O2A   DMX   1.326
C2B   DMX   1.760
C2C   DMX   1.760
C2D   DMX   1.760
C2E   DMX   1.760
C2F   DMX   1.760
C2G   DMX   1.760
C2H   DMX   1.760
C2I   DMX   1.760
C2J   DMX   1.760
C2K   DMX   1.760
C2L   DMX   1.760
C2M   DMX   1.760
C2N   DMX   1.702
C     COX   1.945
O     COX   1.350
H     COX   0.001
CD    DMG   1.760
CE    DMG   1.945
OE    DMG   1.350
C1A   DMG   1.525
O1A   DMG   1.326
C1B   DMG   1.760
C1C   DMG   1.760
C1D   DMG   1.760
C1E   DMG   1.760
C1F   DMG   1.760
C1G   DMG   1.760
C1H   DMG   1.760
C1I   DMG   1.760
C1J   DMG   1.760
C1K   DMG   1.760
C1L   DMG   1.760
C1M   DMG   1.760
C1N   DMG   1.702
CZ    DMG   1.760
OZ    DMG   1.350
C2A   DMG   1.525
O2A   DMG   1.326
C2B   DMG   1.760
C2C   DMG   1.760
C2D   DMG   1.760
C2E   DMG   1.760
C2F   DMG   1.760
C2G   DMG   1.760
C2H   DMG   1.760
C2I   DMG   1.760
C2J   DMG   1.760
C2K   DMG   1.760
C2L   DMG   1.760
C2M   DMG   1.760
C2N   DMG   1.702
CD    DSG   1.760
CE    DSG   1.945
OE    DSG   1.350
C1A   DSG   1.525
O1A   DSG   1.326
C1B   DSG   1.760
C1C   DSG   1.760
C1D   DSG   1.760
C1E   DSG   1.760
C1F   DSG   1.760
C1G   DSG   1.760
C1H   DSG   1.760
C1I   DSG   1.760
C1J   DSG   1.760
C1K   DSG   1.760
C1L   DSG   1.760
C1M   DSG   1.760
C1N   DSG   1.760
C1O   DSG   1.760
C1P   DSG   1.760
C1Q   DSG   1.760
C1R   DSG   1.702
CZ    DSG   1.760
OZ    DSG   1.350
C2A   DSG   1.525
O2A   DSG   1.326
C2B   DSG   1.760
C2C   DSG   1.760
C2D   DSG   1.760
C2E   DSG   1.760
C2F   DSG   1.760
C2G   DSG   1.760
C2H   DSG   1.760
C2I   DSG   1.760
C2J   DSG   1.760
C2K   DSG   1.760
C2L   DSG   1.760
C2M   DSG   1.760
C2N   DSG   1.760
C2O   DSG   1.760
C2P   DSG   1.760
C2Q   DSG   1.760
C2R   DSG   1.702
CA    ACE   1.702
C     ACE   1.525
O     ACE   1.326
N     NTR   1.621
H1    NTR   0.001
H2    NTR   0.001
H3    NTR   0.001
CA    NTR   1.945
C     NTR   1.525
O     NTR   1.326
N     NT0   1.621
H1    NT0   0.001
H2    NT0   0.001
H3    NT0   0.001
CA    NT0   1.945
C     NT0   1.525
O     NT0   1.326
N     NT1   1.621
H1    NT1   0.001
H2    NT1   0.001
H3    NT1   0.001
CA    NT1   1.945
C     NT1   1.525
O     NT1   1.326
N     NT2   1.621
H1    NT2   0.001
H2    NT2   0.001
H3    NT2   0.001
CA    NT2   1.945
C     NT2   1.525
O     NT2   1.326
N     NT3   1.621
H1    NT3   0.001
H2    NT3   0.001
H3    NT3   0.001
CA    NT3   1.945
C     NT3   1.525
O     NT3   1.326
N     ALA   1.483
H     ALA   0.001
CA    ALA   1.945
CB    ALA   1.702
C     ALA   1.525
O     ALA   1.326
N     AR0   1.483
H     AR0   0.001
CA    AR0   1.945
CB    AR0   1.760
CG    AR0   1.760
CD    AR0   1.760
NE    AR0   1.489
HE    AR0   0.001
CZ    AR0   1.525
NH1   AR0   1.513
HH11  AR0   0.001
HH12  AR0   0.001
NH2   AR0   1.513
HH21  AR0   0.001
HH22  AR0   0.001
C     AR0   1.525
O     AR0   1.326
N     AR1   1.483
H     AR1   0.001
CA    AR1   1.945
CB    AR1   1.760
CG    AR1   1.760
CD    AR1   1.760
NE    AR1   1.489
HE    AR1   0.001
CZ    AR1   1.525
NH1   AR1   1.513
HH11  AR1   0.001
HH12  AR1   0.001
NH2   AR1   1.513
HH21  AR1   0.001
HH22  AR1   0.001
C     AR1   1.525
O     AR1   1.326
N     AR2   1.483
H     AR2   0.001
CA    AR2   1.945
CB    AR2   1.760
CG    AR2   1.760
CD    AR2   1.760
NE    AR2   1.489
HE    AR2   0.001
CZ    AR2   1.525
NH1   AR2   1.513
HH11  AR2   0.001
HH12  AR2   0.001
NH2   AR2   1.513
HH21  AR2   0.001
HH22  AR2   0.001
C     AR2   1.525
O     AR2   1.326
N     AR3   1.483
H     AR3   0.001
CA    AR3   1.945
CB    AR3   1.760
CG    AR3   1.760
CD    AR3   1.760
NE    AR3   1.489
HE    AR3   0.001
CZ    AR3   1.525
NH1   AR3   1.513
HH11  AR3   0.001
HH12  AR3   0.001
NH2   AR3   1.513
HH21  AR3   0.001
HH22  AR3   0.001
C     AR3   1.525
O     AR3   1.326
N     AR4   1.483
H     AR4   0.001
CA    AR4   1.945
CB    AR4   1.760
CG    AR4   1.760
CD    AR4   1.760
NE    AR4   1.489
HE    AR4   0.001
CZ    AR4   1.525
NH1   AR4   1.513
HH11  AR4   0.001
HH12  AR4   0.001
NH2   AR4   1.513
HH21  AR4   0.001
HH22  AR4   0.001
C     AR4   1.525
O     AR4   1.326
N     ARG   1.483
H     ARG   0.001
CA    ARG   1.945
CB    ARG   1.760
CG    ARG   1.760
CD    ARG   1.760
NE    ARG   1.489
HE    ARG   0.001
CZ    ARG   1.525
NH1   ARG   1.513
HH11  ARG   0.001
HH12  ARG   0.001
NH2   ARG   1.513
HH21  ARG   0.001
HH22  ARG   0.001
C     ARG   1.525
O     ARG   1.326
N     AS0   1.483
H     AS0   0.001
CA    AS0   1.945
CB    AS0   1.760
CG    AS0   1.525
OD1   AS0   1.471
OD2   AS0   1.471
HD11  AS0   0.001
HD21  AS0   0.001
HD12  AS0   0.001
HD22  AS0   0.001
C     AS0   1.525
O     AS0   1.326
N     AS1   1.483
H     AS1   0.001
CA    AS1   1.945
CB    AS1   1.760
CG    AS1   1.525
OD1   AS1   1.471
OD2   AS1   1.471
HD11  AS1   0.001
HD21  AS1   0.001
HD12  AS1   0.001
HD22  AS1   0.001
C     AS1   1.525
O     AS1   1.326
N     AS2   1.483
H     AS2   0.001
CA    AS2   1.945
CB    AS2   1.760
CG    AS2   1.525
OD1   AS2   1.471
OD2   AS2   1.471
HD11  AS2   0.001
HD21  AS2   0.001
HD12  AS2   0.001
HD22  AS2   0.001
C     AS2   1.525
O     AS2   1.326
N     AS3   1.483
H     AS3   0.001
CA    AS3   1.945
CB    AS3   1.760
CG    AS3   1.525
OD1   AS3   1.471
OD2   AS3   1.471
HD11  AS3   0.001
HD21  AS3   0.001
HD12  AS3   0.001
HD22  AS3   0.001
C     AS3   1.525
O     AS3   1.326
N     AS4   1.483
H     AS4   0.001
CA    AS4   1.945
CB    AS4   1.760
CG    AS4   1.525
OD1   AS4   1.471
OD2   AS4   1.471
HD11  AS4   0.001
HD21  AS4   0.001
HD12  AS4   0.001
HD22  AS4   0.001
C     AS4   1.525
O     AS4   1.326
N     ASP   1.483
H     ASP   0.001
CA    ASP   1.945
CB    ASP   1.760
CG    ASP   1.525
OD1   ASP   1.471
OD2   ASP   1.471
C     ASP   1.525
O     ASP   1.326
N     ASN   1.483
H     ASN   0.001
CA    ASN   1.945
CB    ASN   1.760
CG    ASN   1.525
OD1   ASN   1.326
ND2   ASN   1.527
HD21  ASN   0.001
HD22  ASN   0.001
C     ASN   1.525
O     ASN   1.326
N     CYS   1.483
H     CYS   0.001
CA    CYS   1.945
CB    CYS   1.760
SG    CYS   1.581
C     CYS   1.525
O     CYS   1.326
N     CY0   1.483
H     CY0   0.001
CA    CY0   1.945
CB    CY0   1.760
SG    CY0   1.581
HG1   CY0   0.001
HG2   CY0   0.001
HG3   CY0   0.001
C     CY0   1.525
O     CY0   1.326
N     CY1   1.483
H     CY1   0.001
CA    CY1   1.945
CB    CY1   1.760
SG    CY1   1.581
HG1   CY1   0.001
HG2   CY1   0.001
HG3   CY1   0.001
C     CY1   1.525
O     CY1   1.326
N     CY2   1.483
H     CY2   0.001
CA    CY2   1.945
CB    CY2   1.760
SG    CY2   1.581
HG1   CY2   0.001
HG2   CY2   0.001
HG3   CY2   0.001
C     CY2   1.525
O     CY2   1.326
N     CY3   1.483
H     CY3   0.001
CA    CY3   1.945
CB    CY3   1.760
SG    CY3   1.581
HG1   CY3   0.001
HG2   CY3   0.001
HG3   CY3   0.001
C     CY3   1.525
O     CY3   1.326
N     GL0   1.483
H     GL0   0.001
CA    GL0   1.945
CB    GL0   1.760
CG    GL0   1.760
CD    GL0   1.525
OE1   GL0   1.471
OE2   GL0   1.471
HE11  GL0   0.001
HE21  GL0   0.001
HE12  GL0   0.001
HE22  GL0   0.001
C     GL0   1.525
O     GL0   1.326
N     GL1   1.483
H     GL1   0.001
CA    GL1   1.945
CB    GL1   1.760
CG    GL1   1.760
CD    GL1   1.525
OE1   GL1   1.471
OE2   GL1   1.471
HE11  GL1   0.001
HE21  GL1   0.001
HE12  GL1   0.001
HE22  GL1   0.001
C     GL1   1.525
O     GL1   1.326
N     GL2   1.483
H     GL2   0.001
CA    GL2   1.945
CB    GL2   1.760
CG    GL2   1.760
CD    GL2   1.525
OE1   GL2   1.471
OE2   GL2   1.471
HE11  GL2   0.001
HE21  GL2   0.001
HE12  GL2   0.001
HE22  GL2   0.001
C     GL2   1.525
O     GL2   1.326
N     GL3   1.483
H     GL3   0.001
CA    GL3   1.945
CB    GL3   1.760
CG    GL3   1.760
CD    GL3   1.525
OE1   GL3   1.471
OE2   GL3   1.471
HE11  GL3   0.001
HE21  GL3   0.001
HE12  GL3   0.001
HE22  GL3   0.001
C     GL3   1.525
O     GL3   1.326
N     GL4   1.483
H     GL4   0.001
CA    GL4   1.945
CB    GL4   1.760
CG    GL4   1.760
CD    GL4   1.525
OE1   GL4   1.471
OE2   GL4   1.471
HE11  GL4   0.001
HE21  GL4   0.001
HE12  GL4   0.001
HE22  GL4   0.001
C     GL4   1.525
O     GL4   1.326
N     GLU   1.483
H     GLU   0.001
CA    GLU   1.945
CB    GLU   1.760
CG    GLU   1.760
CD    GLU   1.525
OE1   GLU   1.471
OE2   GLU   1.471
C     GLU   1.525
O     GLU   1.326
N     GLN   1.483
H     GLN   0.001
CA    GLN   1.945
CB    GLN   1.760
CG    GLN   1.760
CD    GLN   1.525
OE1   GLN   1.326
NE2   GLN   1.527
HE21  GLN   0.001
HE22  GLN   0.001
C     GLN   1.525
O     GLN   1.326
N     GLY   1.483
H     GLY   0.001
CA    GLY   1.760
C     GLY   1.525
O     GLY   1.326
N     HI0   1.483
H     HI0   0.001
CA    HI0   1.945
CB    HI0   1.760
CG    HI0   1.525
ND1   HI0   1.466
HD1   HI0   0.001
CD2   HI0   1.525
HD2   HI0   0.910
CE1   HI0   1.525
HE1   HI0   0.910
NE2   HI0   1.466
HE2   HI0   0.001
C     HI0   1.525
O     HI0   1.326
N     HI1   1.483
H     HI1   0.001
CA    HI1   1.945
CB    HI1   1.760
CG    HI1   1.525
ND1   HI1   1.466
HD1   HI1   0.001
CD2   HI1   1.525
HD2   HI1   0.910
CE1   HI1   1.525
HE1   HI1   0.910
NE2   HI1   1.466
HE2   HI1   0.001
C     HI1   1.525
O     HI1   1.326
N     HI2   1.483
H     HI2   0.001
CA    HI2   1.945
CB    HI2   1.760
CG    HI2   1.525
ND1   HI2   1.466
HD1   HI2   0.001
CD2   HI2   1.525
HD2   HI2   0.910
CE1   HI2   1.525
HE1   HI2   0.910
NE2   HI2   1.466
HE2   HI2   0.001
C     HI2   1.525
O     HI2   1.326
N     ILE   1.483
H     ILE   0.001
CA    ILE   1.945
CB    ILE   1.945
CG1   ILE   1.760
CG2   ILE   1.702
CD    ILE   1.702
C     ILE   1.525
O     ILE   1.326
N     LEU   1.483
H     LEU   0.001
CA    LEU   1.945
CB    LEU   1.760
CG    LEU   1.945
CD1   LEU   1.702
CD2   LEU   1.702
C     LEU   1.525
O     LEU   1.326
N     LYS   1.483
H     LYS   0.001
CA    LYS   1.945
CB    LYS   1.760
CG    LYS   1.760
CD    LYS   1.760
CE    LYS   1.760
NZ    LYS   1.621
HZ1   LYS   0.001
HZ2   LYS   0.001
HZ3   LYS   0.001
C     LYS   1.525
O     LYS   1.326
N     LY0   1.483
H     LY0   0.001
CA    LY0   1.945
CB    LY0   1.760
CG    LY0   1.760
CD    LY0   1.760
CE    LY0   1.760
NZ    LY0   1.621
HZ1   LY0   0.001
HZ2   LY0   0.001
HZ3   LY0   0.001
C     LY0   1.525
O     LY0   1.326
N     LY1   1.483
H     LY1   0.001
CA    LY1   1.945
CB    LY1   1.760
CG    LY1   1.760
CD    LY1   1.760
CE    LY1   1.760
NZ    LY1   1.621
HZ1   LY1   0.001
HZ2   LY1   0.001
HZ3   LY1   0.001
C     LY1   1.525
O     LY1   1.326
N     LY2   1.483
H     LY2   0.001
CA    LY2   1.945
CB    LY2   1.760
CG    LY2   1.760
CD    LY2   1.760
CE    LY2   1.760
NZ    LY2   1.621
HZ1   LY2   0.001
HZ2   LY2   0.001
HZ3   LY2   0.001
C     LY2   1.525
O     LY2   1.326
N     LY3   1.483
H     LY3   0.001
CA    LY3   1.945
CB    LY3   1.760
CG    LY3   1.760
CD    LY3   1.760
CE    LY3   1.760
NZ    LY3   1.621
HZ1   LY3   0.001
HZ2   LY3   0.001
HZ3   LY3   0.001
C     LY3   1.525
O     LY3   1.326
N     MET   1.483
H     MET   0.001
CA    MET   1.945
CB    MET   1.760
CG    MET   1.760
SD    MET   1.581
CE    MET   1.702
C     MET   1.525
O     MET   1.326
N     PHE   1.483
H     PHE   0.001
CA    PHE   1.945
CB    PHE   1.760
CG    PHE   1.525
CD1   PHE   1.525
HD1   PHE   0.910
CD2   PHE   1.525
HD2   PHE   0.910
CE1   PHE   1.525
HE1   PHE   0.910
CE2   PHE   1.525
HE2   PHE   0.910
CZ    PHE   1.525
HZ    PHE   0.910
C     PHE   1.525
O     PHE   1.326
N     PRO   1.483
CA    PRO   1.945
CB    PRO   1.730
CG    PRO   1.730
CD    PRO   1.730
C     PRO   1.525
O     PRO   1.326
N     SER   1.483
H     SER   0.001
CA    SER   1.945
CB    SER   1.760
OG    SER   1.350
HG    SER   0.001
C     SER   1.525
O     SER   1.326
N     THR   1.483
H     THR   0.001
CA    THR   1.945
CB    THR   1.945
OG1   THR   1.350
HG1   THR   0.001
CG2   THR   1.702
C     THR   1.525
O     THR   1.326
N     TRP   1.483
H     TRP   0.001
CA    TRP   1.945
CB    TRP   1.760
CG    TRP   1.525
CD1   TRP   1.525
HD1   TRP   0.910
CD2   TRP   1.525
NE1   TRP   1.466
HE1   TRP   0.001
CE2   TRP   1.525
CE3   TRP   1.525
HE3   TRP   0.910
CZ2   TRP   1.525
HZ2   TRP   0.910
CZ3   TRP   1.525
HZ3   TRP   0.910
CH2   TRP   1.525
HH2   TRP   0.910
C     TRP   1.525
O     TRP   1.326
N     TY0   1.483
H     TY0   0.001
CA    TY0   1.945
CB    TY0   1.760
CG    TY0   1.525
CD1   TY0   1.525
HD1   TY0   0.910
CD2   TY0   1.525
HD2   TY0   0.910
CE1   TY0   1.525
HE1   TY0   0.910
CE2   TY0   1.525
HE2   TY0   0.910
CZ    TY0   1.525
OH    TY0   1.350
HH1   TY0   0.001
HH2   TY0   0.001
C     TY0   1.525
O     TY0   1.326
N     TY1   1.483
H     TY1   0.001
CA    TY1   1.945
CB    TY1   1.760
CG    TY1   1.525
CD1   TY1   1.525
HD1   TY1   0.910
CD2   TY1   1.525
HD2   TY1   0.910
CE1   TY1   1.525
HE1   TY1   0.910
CE2   TY1   1.525
HE2   TY1   0.910
CZ    TY1   1.525
OH    TY1   1.350
HH1   TY1   0.001
HH2   TY1   0.001
C     TY1   1.525
O     TY1   1.326
N     TY2   1.483
H     TY2   0.001
CA    TY2   1.945
CB    TY2   1.760
CG    TY2   1.525
CD1   TY2   1.525
HD1   TY2   0.910
CD2   TY2   1.525
HD2   TY2   0.910
CE1   TY2   1.525
HE1   TY2   0.910
CE2   TY2   1.525
HE2   TY2   0.910
CZ    TY2   1.525
OH    TY2   1.350
HH1   TY2   0.001
HH2   TY2   0.001
C     TY2   1.525
O     TY2   1.326
N     TYR   1.483
H     TYR   0.001
CA    TYR   1.945
CB    TYR   1.760
CG    TYR   1.525
CD1   TYR   1.525
HD1   TYR   0.910
CD2   TYR   1.525
HD2   TYR   0.910
CE1   TYR   1.525
HE1   TYR   0.910
CE2   TYR   1.525
HE2   TYR   0.910
CZ    TYR   1.525
OH    TYR   1.350
HH    TYR   0.001
C     TYR   1.525
O     TYR   1.326
N     VAL   1.483
H     VAL   0.001
CA    VAL   1.945
CB    VAL   1.945
CG1   VAL   1.702
CG2   VAL   1.702
C     VAL   1.525
O     VAL   1.326
CT    CT0   1.525
OT1   CT0   1.471
OT2   CT0   1.471
HO11  CT0   0.001
HO21  CT0   0.001
HO12  CT0   0.001
HO22  CT0   0.001
CT    CT1   1.525
OT1   CT1   1.471
OT2   CT1   1.471
HO11  CT1   0.001
HO21  CT1   0.001
HO12  CT1   0.001
HO22  CT1   0.001
CT    CT2   1.525
OT1   CT2   1.471
OT2   CT2   1.471
HO11  CT2   0.001
HO21  CT2   0.001
HO12  CT2   0.001
HO22  CT2   0.001
CT    CT3   1.525
OT1   CT3   1.471
OT2   CT3   1.471
HO11  CT3   0.001
HO21  CT3   0.001
HO12  CT3   0.001
HO22  CT3   0.001
CT    CT4   1.525
OT1   CT4   1.471
OT2   CT4   1.471
HO11  CT4   0.001
HO21  CT4   0.001
HO12  CT4   0.001
HO22  CT4   0.001
CT          1.525
OT1         1.471
OT2         1.471
HO11        0.001
HO21        0.001
HO12        0.001
HO22        0.001
N     NH2   1.527
H1    NH2   0.001
H2    NH2   0.001
CD    POX   1.760
CE    POX   1.945
OE    POX   1.350
C1A   POX   1.525
O1A   POX   1.326
C1B   POX   1.760
C1C   POX   1.760
C1D   POX   1.760
C1E   POX   1.760
C1F   POX   1.760
C1G   POX   1.760
C1H   POX   1.760
C1I   POX   1.648
C1J   POX   1.648
C1K   POX   1.760
C1L   POX   1.760
C1M   POX   1.760
C1N   POX   1.760
C1O   POX   1.760
C1P   POX   1.760
C1Q   POX   1.760
C1R   POX   1.702
CZ    POX   1.760
OZ    POX   1.350
C2A   POX   1.525
O2A   POX   1.326
C2B   POX   1.760
C2C   POX   1.760
C2D   POX   1.760
C2E   POX   1.760
C2F   POX   1.760
C2G   POX   1.760
C2H   POX   1.760
C2I   POX   1.760
C2J   POX   1.760
C2K   POX   1.760
C2L   POX   1.760
C2M   POX   1.760
C2N   POX   1.760
C2O   POX   1.760
C2P   POX   1.702
N     MT0   1.483
H     MT0   0.001
CA    MT0   1.945
CB    MT0   1.760
CG    MT0   1.525
CD1   MT0   1.525
HD1   MT0   0.910
CD2   MT0   1.525
HD2   MT0   0.910
CE1   MT0   1.525
HE1   MT0   0.910
CE2   MT0   1.525
HE2   MT0   0.910
CZ    MT0   1.525
OH    MT0   1.350
HH1   MT0   0.001
HH2   MT0   0.001
CX    MT0   1.702
C     MT0   1.525
O     MT0   1.326
N     MT1   1.483
H     MT1   0.001
CA    MT1   1.945
CB    MT1   1.760
CG    MT1   1.525
CD1   MT1   1.525
HD1   MT1   0.910
CD2   MT1   1.525
HD2   MT1   0.910
CE1   MT1   1.525
HE1   MT1   0.910
CE2   MT1   1.525
HE2   MT1   0.910
CZ    MT1   1.525
OH    MT1   1.350
HH1   MT1   0.001
HH2   MT1   0.001
CX    MT1   1.702
C     MT1   1.525
O     MT1   1.326
N     MT2   1.483
H     MT2   0.001
CA    MT2   1.945
CB    MT2   1.760
CG    MT2   1.525
CD1   MT2   1.525
HD1   MT2   0.910
CD2   MT2   1.525
HD2   MT2   0.910
CE1   MT2   1.525
HE1   MT2   0.910
CE2   MT2   1.525
HE2   MT2   0.910
CZ    MT2   1.525
OH    MT2   1.350
HH1   MT2   0.001
HH2   MT2   0.001
CX    MT2   1.702
C     MT2   1.525
O     MT2   1.326
N     MA4   1.483
H     MA4   0.001
CA    MA4   1.945
CB    MA4   1.760
CG    MA4   1.760
CD    MA4   1.760
NE    MA4   1.489
HE    MA4   0.001
CZ    MA4   1.525
NH1   MA4   1.513
HH11  MA4   0.001
HH12  MA4   0.001
NH2   MA4   1.513
HH21  MA4   0.001
HH22  MA4   0.001
CX    MA4   1.702
C     MA4   1.525
O     MA4   1.326
C01   DO0   1.702
O02   DO0   1.350
C03   DO0   1.525
C04   DO0   1.525
C05   DO0   1.525
H06   DO0   0.910
C07   DO0   1.525
O08   DO0   1.350
C09   DO0   1.702
C10   DO0   1.525
H11   DO0   0.910
C12   DO0   1.525
C13   DO0   1.760
C14   DO0   1.945
C15   DO0   1.525
O16   DO0   1.326
C17   DO0   1.760
C18   DO0   1.945
C19   DO0   1.760
C20   DO0   1.760
C21   DO0   1.760
N22   DO0   1.527
H23   DO0   0.001
C24   DO0   1.760
C25   DO0   1.525
C26   DO0   1.525
H27   DO0   0.910
C28   DO0   1.525
H29   DO0   0.910
C30   DO0   1.525
H31   DO0   0.910
C32   DO0   1.525
H33   DO0   0.910
C34   DO0   1.525
H35   DO0   0.910
C36   DO0   1.760
C01   DO1   1.702
O02   DO1   1.350
C03   DO1   1.525
C04   DO1   1.525
C05   DO1   1.525
H06   DO1   0.910
C07   DO1   1.525
O08   DO1   1.350
C09   DO1   1.702
C10   DO1   1.525
H11   DO1   0.910
C12   DO1   1.525
C13   DO1   1.760
C14   DO1   1.945
C15   DO1   1.525
O16   DO1   1.326
C17   DO1   1.760
C18   DO1   1.945
C19   DO1   1.760
C20   DO1   1.760
C21   DO1   1.760
N22   DO1   1.527
H23   DO1   0.001
C24   DO1   1.760
C25   DO1   1.525
C26   DO1   1.525
H27   DO1   0.910
C28   DO1   1.525
H29   DO1   0.910
C30   DO1   1.525
H31   DO1   0.910
C32   DO1   1.525
H33   DO1   0.910
C34   DO1   1.525
H35   DO1   0.910
C36   DO1   1.760
C01   GA0   1.702
O02   GA0   1.350
C03   GA0   1.525
C04   GA0   1.525
H05   GA0   0.910
C06   GA0   1.525
O07   GA0   1.350
C08   GA0   1.525
H09   GA0   0.910
C10   GA0   1.525
C11   GA0   1.525
C12   GA0   1.525
H13   GA0   0.910
C14   GA0   1.525
H15   GA0   0.910
C16   GA0   1.525
H17   GA0   0.910
O18   GA0   1.350
H19   GA0   0.001
C20   GA0   1.760
C21   GA0   1.760
C22   GA0   1.760
N23   GA0   1.527
H24   GA0   0.001
C25   GA0   1.760
C26   GA0   1.702
C27   GA0   1.525
C28   GA0   1.525
H29   GA0   0.910
C01   GA1   1.702
O02   GA1   1.350
C03   GA1   1.525
C04   GA1   1.525
H05   GA1   0.910
C06   GA1   1.525
O07   GA1   1.350
C08   GA1   1.525
H09   GA1   0.910
C10   GA1   1.525
C11   GA1   1.525
C12   GA1   1.525
H13   GA1   0.910
C14   GA1   1.525
H15   GA1   0.910
C16   GA1   1.525
H17   GA1   0.910
O18   GA1   1.350
H19   GA1   0.001
C20   GA1   1.760
C21   GA1   1.760
C22   GA1   1.760
N23   GA1   1.527
H24   GA1   0.001
C25   GA1   1.760
C26   GA1   1.702
C27   GA1   1.525
C28   GA1   1.525
H29   GA1   0.910
 N9   AT0   2.890   
 C4   AT0   2.949   
 N3   AT0   2.890   
 C2   AT0   3.072   
 N1   AT0   2.890   
 C6   AT0   2.949   
 N6   AT0   2.951   
H61   AT0   0.000   
H62   AT0   0.000   
 C5   AT0   2.949   
 N7   AT0   2.890   
 C8   AT0   3.072   
C1S   AT0   3.370   
O4S   AT0   2.774   
C4S   AT0   3.370   
C2S   AT0   3.370   
O2S   AT0   2.774   
H2S   AT0   0.000   
C3S   AT0   3.370   
O3S   AT0   2.774   
H3S   AT0   0.000   
C5S   AT0   3.184   
O5S   AT0   2.774   
 PA   AT0   3.062   
O1A   AT0   2.895   
O2A   AT0   2.895   
O3A   AT0   2.774   
 PB   AT0   3.062   
O1B   AT0   2.895   
O2B   AT0   2.895   
O3B   AT0   2.774   
 PG   AT0   3.062   
O1G   AT0   2.895   
H1G   AT0   0.000   
O2G   AT0   2.895   
H2G   AT0   0.000   
O3G   AT0   2.895   
H3G   AT0   0.000   
 N9   AT1   2.890   
 C4   AT1   2.949   
 N3   AT1   2.890   
 C2   AT1   3.072   
 N1   AT1   2.890   
 C6   AT1   2.949   
 N6   AT1   2.951   
H61   AT1   0.000   
H62   AT1   0.000   
 C5   AT1   2.949   
 N7   AT1   2.890   
 C8   AT1   3.072   
C1S   AT1   3.370   
O4S   AT1   2.774   
C4S   AT1   3.370   
C2S   AT1   3.370   
O2S   AT1   2.774   
H2S   AT1   0.000   
C3S   AT1   3.370   
O3S   AT1   2.774   
H3S   AT1   0.000   
C5S   AT1   3.184   
O5S   AT1   2.774   
 PA   AT1   3.062   
O1A   AT1   2.895   
O2A   AT1   2.895   
O3A   AT1   2.774   
 PB   AT1   3.062   
O1B   AT1   2.895   
O2B   AT1   2.895   
O3B   AT1   2.774   
 PG   AT1   3.062   
O1G   AT1   2.895   
H1G   AT1   0.000   
O2G   AT1   2.895   
H2G   AT1   0.000   
O3G   AT1   2.895   
H3G   AT1   0.000   
 N9   AT2   2.890   
 C4   AT2   2.949   
 N3   AT2   2.890   
 C2   AT2   3.072   
 N1   AT2   2.890   
 C6   AT2   2.949   
 N6   AT2   2.951   
H61   AT2   0.000   
H62   AT2   0.000   
 C5   AT2   2.949   
 N7   AT2   2.890   
 C8   AT2   3.072   
C1S   AT2   3.370   
O4S   AT2   2.774   
C4S   AT2   3.370   
C2S   AT2   3.370   
O2S   AT2   2.774   
H2S   AT2   0.000   
C3S   AT2   3.370   
O3S   AT2   2.774   
H3S   AT2   0.000   
C5S   AT2   3.184   
O5S   AT2   2.774   
 PA   AT2   3.062   
O1A   AT2   2.895   
O2A   AT2   2.895   
O3A   AT2   2.774   
 PB   AT2   3.062   
O1B   AT2   2.895   
O2B   AT2   2.895   
O3B   AT2   2.774   
 PG   AT2   3.062   
O1G   AT2   2.895   
H1G   AT2   0.000   
O2G   AT2   2.895   
H2G   AT2   0.000   
O3G   AT2   2.895   
H3G   AT2   0.000   
 N9   AT3   2.890   
 C4   AT3   2.949   
 N3   AT3   2.890   
 C2   AT3   3.072   
 N1   AT3   2.890   
 C6   AT3   2.949   
 N6   AT3   2.951   
H61   AT3   0.000   
H62   AT3   0.000   
 C5   AT3   2.949   
 N7   AT3   2.890   
 C8   AT3   3.072   
C1S   AT3   3.370   
O4S   AT3   2.774   
C4S   AT3   3.370   
C2S   AT3   3.370   
O2S   AT3   2.774   
H2S   AT3   0.000   
C3S   AT3   3.370   
O3S   AT3   2.774   
H3S   AT3   0.000   
C5S   AT3   3.184   
O5S   AT3   2.774   
 PA   AT3   3.062   
O1A   AT3   2.895   
O2A   AT3   2.895   
O3A   AT3   2.774   
 PB   AT3   3.062   
O1B   AT3   2.895   
O2B   AT3   2.895   
O3B   AT3   2.774   
 PG   AT3   3.062   
O1G   AT3   2.895   
H1G   AT3   0.000   
O2G   AT3   2.895   
H2G   AT3   0.000   
O3G   AT3   2.895   
H3G   AT3   0.000
 N9   AD0   2.890
 C4   AD0   2.949
 N3   AD0   2.890
 C2   AD0   3.072
 N1   AD0   2.890
 C6   AD0   2.949
 N6   AD0   2.951
H61   AD0   0.000
H62   AD0   0.000
 C5   AD0   2.949
 N7   AD0   2.890
 C8   AD0   3.072
C1S   AD0   3.370
O4S   AD0   2.774
C4S   AD0   3.370
C2S   AD0   3.370
O2S   AD0   2.774
H2S   AD0   0.000
C3S   AD0   3.370
O3S   AD0   2.774
H3S   AD0   0.000
C5S   AD0   3.184
O5S   AD0   2.774
 PA   AD0   3.062
O1A   AD0   2.895
O2A   AD0   2.895
O3A   AD0   2.774
 PB   AD0   3.062
O1B   AD0   2.895
H1B   AD0   0.000
O2B   AD0   2.895
H2B   AD0   0.000
O3B   AD0   2.895
H3B   AD0   0.000
 N9   AD1   2.890
 C4   AD1   2.949
 N3   AD1   2.890
 C2   AD1   3.072
 N1   AD1   2.890
 C6   AD1   2.949
 N6   AD1   2.951
H61   AD1   0.000
H62   AD1   0.000
 C5   AD1   2.949
 N7   AD1   2.890
 C8   AD1   3.072
C1S   AD1   3.370
O4S   AD1   2.774
C4S   AD1   3.370
C2S   AD1   3.370
O2S   AD1   2.774
H2S   AD1   0.000
C3S   AD1   3.370
O3S   AD1   2.774
H3S   AD1   0.000
C5S   AD1   3.184
O5S   AD1   2.774
 PA   AD1   3.062
O1A   AD1   2.895
O2A   AD1   2.895
O3A   AD1   2.774
 PB   AD1   3.062
O1B   AD1   2.895
H1B   AD1   0.000
O2B   AD1   2.895
H2B   AD1   0.000
O3B   AD1   2.895
H3B   AD1   0.000
 N9   AD2   2.890
 C4   AD2   2.949
 N3   AD2   2.890
 C2   AD2   3.072
 N1   AD2   2.890
 C6   AD2   2.949
 N6   AD2   2.951
H61   AD2   0.000
H62   AD2   0.000
 C5   AD2   2.949
 N7   AD2   2.890
 C8   AD2   3.072
C1S   AD2   3.370
O4S   AD2   2.774
C4S   AD2   3.370
C2S   AD2   3.370
O2S   AD2   2.774
H2S   AD2   0.000
C3S   AD2   3.370
O3S   AD2   2.774
H3S   AD2   0.000
C5S   AD2   3.184
O5S   AD2   2.774
 PA   AD2   3.062
O1A   AD2   2.895
O2A   AD2   2.895
O3A   AD2   2.774
 PB   AD2   3.062
O1B   AD2   2.895
H1B   AD2   0.000
O2B   AD2   2.895
H2B   AD2   0.000
O3B   AD2   2.895
H3B   AD2   0.000
 N9   AD3   2.890
 C4   AD3   2.949
 N3   AD3   2.890
 C2   AD3   3.072
 N1   AD3   2.890
 C6   AD3   2.949
 N6   AD3   2.951
H61   AD3   0.000
H62   AD3   0.000
 C5   AD3   2.949
 N7   AD3   2.890
 C8   AD3   3.072
C1S   AD3   3.370
O4S   AD3   2.774
C4S   AD3   3.370
C2S   AD3   3.370
O2S   AD3   2.774
H2S   AD3   0.000
C3S   AD3   3.370
O3S   AD3   2.774
H3S   AD3   0.000
C5S   AD3   3.184
O5S   AD3   2.774
 PA   AD3   3.062
O1A   AD3   2.895
O2A   AD3   2.895
O3A   AD3   2.774
 PB   AD3   3.062
O1B   AD3   2.895
H1B   AD3   0.000
O2B   AD3   2.895
H2B   AD3   0.000
O3B   AD3   2.895
H3B   AD3   0.000
