# Supplementary material for: Novel US-CpHMD Protocol to Study the Protonation-Dependent Mechanism of the ATP/ADP Carrier
Source: J Chem Inf Model. 2022 Apr 20;62(10):2550–60. doi: 10.1021/acs.jcim.2c00233 (PMC9775199; doi:10.1021/acs.jcim.2c00233)
Supplement: Supplementary file 2 — ci2c00233_si_002.zip [file ci2c00233_si_002.zip › US-CpHMD-Code_and_Data/DelphiTools_v2.0/delphiT]

#!/bin/bash -e

prog=`basename $0` 

usage="\
Usage: $prog <n_cpus> <run_name> <dimension>\n
    n_cpus: Number of requested same-host CPUs (cores).
            Use 1, 2, 4, 6, 8, 10, 12, 16, 24, 32, 48 or 64 cpus.
    run_name: filename without extension (.sites or .pqr).
    dimension: 2 or 3\n"

message ()
{
    case "$1" in
	E ) shift; echo ; echo -e "$prog: Error: $*" >&2; exit 1;;
	U ) shift; echo ; echo -e "$prog: Warning: $*\n$usage" >&2; exit 1;;
	W ) shift; echo ; echo -e "$prog: Warning: $*" >&2;;
	* ) message E "Wrong use of 'message' function.";;
    esac
}

#
############    START COMMON STUFF    ############
#

###  Parse arguments
if [ $# -ne 3 ]; then 
  message U "Wrong number of arguments."
fi
if [ $# -eq 3 ] ; then 
  if [ $3 = "3" ] ; then 
      dimension=3
      message W "Going to calculate in 3D."
      echo "export pbz=true" >> DELPHI.pbp
  elif [ $3 = "2" ] ; then 
      dimension=2
      message W "Going to calculate in 2D."
  elif [ $3 = "0" ] ; then 
      dimension=0
      message W "Going to calculate without PBC."
  else message U "Wrong definition of dimension."
  fi
fi

###  Prepare & Read Simulation Parameters and run name (sites and pqr)
source ./DELPHI.pbp
if [ -f USER.pbp ]; then
    source ./USER.pbp
fi
ncpus=$1
run_n=$2

###  Keep cpu number ... just in case
cpun=$ncpus

###  Check if number of cores is multiple of 2 (or different from 
##  the list below and given on top), if not break

mult=`echo "scale=0;($ncpus%2)" |bc`

if [ $ncpus -eq 1 ]; then mult=0; fi
if [ $mult -ne 0 ]; then message U "Use multiple of 2 for ncpus."; fi

for i in 10 14 18 20 22 26 28 30 34 36 38 40 42 44 46 50 52 54 56 58 60 62 ; do 

  if [ $ncpus -eq $i ]; then message U "Use 1, 2, 4, 6, 8, 10, 12, 16, 24, 32, 48 or 64 cpus." ; fi

done

if [ $ncpus -gt 64 ]; then message U "Use 1, 2, 4, 6, 8, 10, 12, 16, 24, 32, 48 or 64 cpus." ; fi

### Starting calculation of delphi in new dir
mkdir delphiT$$
cd delphiT$$

###  Getting the "protein" with trjconv PBC mol
echo -e "Protein" | ${GroDIR} trjconv -f ../TMP_${run_n}.gro -s ../TMP_CpHMD.tpr \
     -n ../TMP_CpHMD.ndx -o TMP_auxD1.gro -pbc mol -quiet

###  Make links temporarily to run geom_center (Check the C-terminal)
##  When C-terminal exists, the name of some atoms in the gro file do
##     not match the ones on st FILES
ln -s ../*.st .

if [[ $dimension -eq 2 ]] ; then
###  Getting the x box vector 
  boxsizex=`tail -n 1 ../TMP_${run_n}.gro |awk '{print $1}'`
elif [[ $dimension -eq 0 ]] ; then
  boxsizex="-1"
fi

#### Correct the name of the N-ter and C-ter residues if they exist in sites FILE
${DelphiDir}/gromodels ${offset} TMP_auxD1.gro ../${run_n}.sites

###  Finding the geometric center of each site
${DelphiDir}/geom_center ../${run_n}_mod.sites TMP_auxD1_mod.gro ${cutoff} ${boxsizex} ${dimension}

###  Changing name of atoms in CTR to conform with PQR
if [ -f CTRtau1.st ] ; then 
  for f in CTR*.st ; do
    rm $f
    sed 's/ C  / CT /g
         s/ O1  / OT1 /g
         s/ O2  / OT2 /g' ../${f} >$f
  done
fi

###  Get total number of sites and change ncpus if needed:
  n=$(($(wc -l < ../${run_n}.sites)))
  [ $ncpus -gt $n ] && ncpus=$n &&
    message W "Requested #CPUs > #psites. #CPUs changed to $n."

###  Compute site range for each CPU 
  for (( cpu=0 ; cpu<$ncpus ; cpu++ )); do
    first=$((${last:=0} + 1))
    last=$(($first + ($n-$last)/($ncpus-$cpu) - !(($n-$last)%($ncpus-$cpu))))
    min[$cpu]=$first
    max[$cpu]=$last
    echo "Site range for CPU $cpu :  ${min[$cpu]}-${max[$cpu]}"
  done

### small hack to get a modded sites file needed before we enter the cycle.
${MToolsDIR}/makepqr W 2RT ${CpHDIR}/top/${ffID}.ff/ffnonbonded.itp ../TMP_CpHMD_charge.top TMP_auxD1.gro >TMP_auxD1.pqr
${DelphiDir}/stmodels ${offset} TMP_auxD1.pqr ../${run_n}.sites
mv ../${run_n}_stmod.sites TMP_auxD1.sites


#
############    END COMMON STUFF    ############
#


if [[ $dimension -eq 2 ]] ; then
###  Getting the box vectors from initial gro file
##  Getting vectors from other gro files should be the same
  boxsizex10=`tail -n 1 ../TMP_${run_n}.gro |awk '{print $1*10}'`
  boxsizez10=`tail -n 1 ../TMP_${run_n}.gro |awk '{print $3*10}'`

###  Half box vector in X or Y is
  HalfsizeXY=`echo "scale=6;($boxsizex10/2)/10" |bc`

### small hack to increase Z-size of box and avoid solute bond breaking
### in PBC atom step 
  head -n -1 TMP_auxD1.gro >TMP_auxD1_largeZ.gro
  tail -n 1 TMP_auxD1.gro | awk '{printf "%s %8.5f\n",  substr($0,1,21),$3*3}' \
      >> TMP_auxD1_largeZ.gro

###  Using a fixed number of points and the box vectors from GMX, find scale
##  for big system box, for focus and update DELPHI.pbp

sclP=`echo $((gsizeP-1)) |awk -v dim=$boxsizex10 '{printf("%.10f",$1/dim)}'`
sclM=`echo "$sclP" | awk '{print int(4/$1+0.5)*$1}'`

###  Updating scale value for the big system box
sed "s/export scaleP=[0-9].[0-9]*/export scaleP=$sclP/" ../DELPHI.pbp >aux
sed "s/export scaleM=[0-9].[0-9]*/export scaleM=$sclM/" aux >../DELPHI.pbp

###  Generates pqr and sites file for each site
### Starts by centering each site in the box/layer
for (( cpu=0 ; cpu<$ncpus ; cpu++ )); do
(

  for (( i=${min[$cpu]} ; i<=${max[$cpu]} ; i++ )); do

    snX=`tail -n +$i cent | awk 'NR==1 {print $2}'`
    snY=`tail -n +$i cent | awk 'NR==1 {print $3}'`
    snZ=`tail -n +$i cent | awk 'NR==1 {print $4}'`
    sn=`nl cent |awk -v x=$snX -v y=$snY -v z=$snZ '{if ($3==x && $4==y && $5==z) print $1}'`
    echo "Processing site ${sn}"
###  Getting X and Y coordinate from site geometric center to center the box
    XCoor=`awk -v s=${sn} -v h=${HalfsizeXY} 'NR==s{print h-$2}' cent`
    YCoor=`awk -v s=${sn} -v h=${HalfsizeXY} 'NR==s{print h-$3}' cent`
    ZCoor=`echo "scale=6;($boxsizez10)/10" |bc`

    ${GroDIR} editconf -f TMP_auxD1_largeZ.gro -o TMP_aux${i}.gro \
	-translate ${XCoor} ${YCoor} ${ZCoor} -quiet

    echo -e "Protein" | ${GroDIR} trjconv -f TMP_aux${i}.gro -s ../TMP_CpHMD.tpr \
	-n ../TMP_CpHMD.ndx -o TMP_delphi${sn}.gro -pbc atom -quiet

###  Creating pqr and sites file for each site
    ${MToolsDIR}/makepqr W 2RT ${CpHDIR}/top/${ffID}.ff/ffnonbonded.itp ../TMP_CpHMD_charge.top TMP_delphi${sn}.gro >TMP_aux${sn}.pqr

    awk -v a=${sn} 'NR==a' ../${run_n}.sites >TMP_delphi${sn}.sites
    ${MToolsDIR}/statepqr r=c TMP_aux${sn}.pqr TMP_delphi${sn}.sites >TMP_delphi${sn}.pqr
    rm -f TMP_aux${i}.gro TMP_delphi${sn}.gro TMP_aux${sn}.pqr
### Changing residue number and name 
    ${DelphiDir}/stmodels ${offset} TMP_delphi${sn}.pqr ../${run_n}.sites
    awk -v a=${sn} 'NR==a' TMP_auxD1.sites >TMP_delphi${sn}_stmod.sites
###  Adding a slice in each X and Y side of the system using the GMX box 
##  vector. The percentage is 5%
    ${DelphiDir}/slice.awk TMP_delphi${sn}_stmod.pqr $boxsizex10,$boxsizex10,$boxsizez10 ${slice} TMP_delphi${sn}_Add.pqr ${dimension}

  done

  echo "CPU $cpu finished processing sites at $(date +%T)"
) &
done

echo "Waiting for all CPUs to finish processing sites ..."
wait
echo "All CPUs finished processing sites at $(date +%T)"


elif [[ $dimension -eq 0 ]] ; then

###  Generates pqr and sites file for each site
### Starts by centering each site in the box/layer
for (( cpu=0 ; cpu<$ncpus ; cpu++ )); do
(

  for (( i=${min[$cpu]} ; i<=${max[$cpu]} ; i++ )); do

    snX=`tail -n +$i cent | awk 'NR==1 {print $2}'`
    snY=`tail -n +$i cent | awk 'NR==1 {print $3}'`
    snZ=`tail -n +$i cent | awk 'NR==1 {print $4}'`
    sn=`nl cent |awk -v x=$snX -v y=$snY -v z=$snZ '{if ($3==x && $4==y && $5==z) print $1}'`
    echo "Processing site ${sn}"

###  Creating pqr and sites file for each site
    ${MToolsDIR}/makepqr W 2RT ${CpHDIR}/top/${ffID}.ff/ffnonbonded.itp ../TMP_CpHMD_charge.top TMP_auxD1.gro >TMP_aux${sn}.pqr

    awk -v a=${sn} 'NR==a' ../${run_n}.sites >TMP_delphi${sn}.sites
    ${MToolsDIR}/statepqr r=c TMP_aux${sn}.pqr TMP_delphi${sn}.sites >TMP_delphi${sn}.pqr
    rm -f TMP_aux${sn}.pqr
### Changing residue number and name 
    ${DelphiDir}/stmodels ${offset} TMP_delphi${sn}.pqr ../${run_n}.sites
    awk -v a=${sn} 'NR==a' TMP_auxD1.sites >TMP_delphi${sn}_stmod.sites

  done

  echo "CPU $cpu finished processing sites at $(date +%T)"
) &
done

echo "Waiting for all CPUs to finish processing sites ..."
wait
echo "All CPUs finished processing sites at $(date +%T)"

fi


###
############    START PARTIAL COMMON STUFF    ############
###


###  Make folder for calculations
/bin/rm -rf tmp ; /bin/mkdir tmp

###  Entering calculations folder and making initializations
cd tmp/

ln -s ../*.st .

cp -f ${DelphiDir}/{averaging_g.awk,calc_pkg_low,CRG_FILE,DataBaseT*,delphi_pgf90,gen_files.awk} .

if [[ $dimension -eq 2 ]] ; then
### Correct Z coordinate of "cent" to deal with Z-enlarged .gro files
  awk -v dimZ=$boxsizez10 '{print $1, $2, $3, $4+(dimZ/10)}' ../cent > cent_z-corrected

###  Generate files running one GenFileTF for each site
for (( cpu=0 ; cpu<$ncpus ; cpu++ )); do
(

  for (( i=${min[$cpu]} ; i<=${max[$cpu]} ; i++ )); do

    ftmp1=`tail -n +$i ../../${run_n}.sites | awk 'NR==1 {print $1}'`
    ftmp2=`tail -n +$i ../../${run_n}.sites | awk 'NR==1 {print $2}'`
    file=`nl ../../${run_n}.sites | awk -v a=$ftmp1 -v b=$ftmp2 '{if ($2==a && $3==b) print $1}'`
    printf "Generating site %4d on CPU %d at %8s\n" \
	$file $cpu $(date +%T)
    ./gen_files.awk ../TMP_delphi${file}_stmod.sites ../TMP_delphi${file}_Add.pqr \
	CRG_FILE ../../DELPHI.pbp $boxsizex10,$boxsizex10,$boxsizez10 cent_z-corrected ${dimension}
  done

  echo "CPU $cpu finished generating files at $(date +%T)"
) &
done

echo "Waiting for all CPUs to finish generating files ..."
wait
echo "All CPUs finished generating files at $(date +%T)"

elif [[ $dimension -eq 0 ]] ; then

###  Generate files running one GenFileTF for each site
for (( cpu=0 ; cpu<$ncpus ; cpu++ )); do
(

  for (( i=${min[$cpu]} ; i<=${max[$cpu]} ; i++ )); do

    ftmp1=`tail -n +$i ../../${run_n}.sites | awk 'NR==1 {print $1}'`
    ftmp2=`tail -n +$i ../../${run_n}.sites | awk 'NR==1 {print $2}'`
    file=`nl ../../${run_n}.sites | awk -v a=$ftmp1 -v b=$ftmp2 '{if ($2==a && $3==b) print $1}'`
    printf "Generating site %4d on CPU %d at %8s\n" \
	$file $cpu $(date +%T)
    ./gen_files.awk ../TMP_delphi${file}_stmod.sites ../TMP_delphi${file}_stmod.pqr \
	CRG_FILE ../../DELPHI.pbp -1,-1,-1 ../cent ${dimension}
  done

  echo "CPU $cpu finished generating files at $(date +%T)"
) &
done

echo "Waiting for all CPUs to finish generating files ..."
wait
echo "All CPUs finished generating files at $(date +%T)"


fi


###  Gathering number of pseudo states from model to run. 
##  Actual number of runs is 3 times higher (because of focus)
ls [0-9]*.prm |awk '{a=length($1);printf("%s\n",substr($1,1,a-4))}' >TMP_tau.list
np=$(($(wc -l <TMP_tau.list)))

echo "There are $np calculations to make"
###  Compute pseudo state range for each CPU 
for (( cpu=0 ; cpu<$cpun ; cpu++ )); do
  firstp=$((${lastp:=0} + 1))
  lastp=$(($firstp + ($np-$lastp)/($cpun-$cpu) - !(($np-$lastp)%($cpun-$cpu))))
  minp[$cpu]=$firstp
  maxp[$cpu]=$lastp
  echo "Pseudostate range for CPU $cpu :  ${minp[$cpu]}-${maxp[$cpu]}"
done

###  Running delphi
for (( cpu=0 ; cpu<$cpun ; cpu++ )); do
(

  for (( i=${minp[$cpu]} ; i<=${maxp[$cpu]} ; i++ )); do

    pstate=`tail -n +$i TMP_tau.list | head -n 1`
    printf "Pseudo state %15s starting on CPU %d at %8s\n" \
	$pstate $cpu $(date +%T)
    ./delphi_pgf90 P_${pstate}b.prm >P_${pstate}b.out
    ./delphi_pgf90 P_${pstate}f.prm >P_${pstate}.out
    ./delphi_pgf90 ${pstate}.prm >${pstate}.out

  done

  echo "CPU $cpu finished delphi runs at $(date +%T)"
) &
done

echo "Waiting for all CPUs to finish delphi calculations ..."
wait
echo "All CPUs finished running delphi at $(date +%T)"

###  Gathering solvation energy
egrep "corrected reaction" *[NC].out |awk '{a=length($1);printf("%s %.6f\n",substr($1,1,a-5),$6/2.30259)}' >../Solvation

####  Retrieve interactions to be calculated
rm -f Calc_Inter; touch Calc_Inter
lines=`egrep "x" ../List_Inter |wc -l`
if [ $lines -eq 0 ] ; then 
  echo "There are no pairwise interactions to calculate!"
else
  egrep "x" ../List_Inter >Calc_Inter
fi

### Generate a pqr file with all sites in sites file in the reference state
#${MToolsDIR}/statepqr r=c ../TMP_delphi`awk 'NR==1{print $1}' ../../${run_n}.sites`_stmod.pqr ../../${run_n}_stmod.sites >Ref.pqr
${MToolsDIR}/statepqr r=c ../TMP_delphi1_stmod.pqr ../../${run_n}_stmod.sites >Ref.pqr

###  Calculating pkint
${DelphiDir}/calc_pkg_low ../TMP_auxD1.sites Ref.pqr ../Solvation Calc_Inter ../Back_list ../../TMP_delphi.crg yes ${temp} ${run_n}

###  Correct residue number
awk -v off=${offset} '{match($0,/([^ ]+ +[^ ]+)( +[^-]+)([^ ]+)( +[^ ]+)/,a); printf("%s%s-%d %d\n",a[1],a[2],-a[3]-off*(1+($3~/^NT/)+2*($3~/^CT/)),a[4])}' ${run_n}.pkint > ../../${run_n}.pkcrg

###  Getting all sites not calculated, averaging the calculated and 
### Sort all out
awk '$3!="x"{printf("%d %d %15.6e\n",$1,$2,$3)}' ../List_Inter >List_01.g 
lines=`cat ${run_n}.g |wc -l`
if [ $lines -eq 0 ] ; then
  touch Inter_from_AVX.g
else 
  ./averaging_g.awk ${run_n}.g Inter_from_AVX.g
fi
cat List_01.g Inter_from_AVX.g |sort -k 1n -k 2n >../../${run_n}.g

cd ../../

###  Check errors in PB convergence
for i in delphiT$$/tmp/*.out
do
awk '$2=="WARNING:" && $3=="no" && $5=="record"' ${i} >>ERROR
grep --before-context=1 "finished qdiffx" ${i} | \
  awk 'NR==1 {if ($2>0.5 || $1 == "NaN" || $1 == "Inf" || $2 == "NaN" || $2 == "Inf" || $2 == 0 ){print "One PB calculation did not converge. Check relaxation parameters!"}}' >>ERROR
done

if [[ -s ERROR ]]
then
message E "Some error occured in the end of a delphiT run. Check ERROR file in temporary directory!"
exit 1
fi

###  Delete auxiliar files
nice -n 19 /bin/rm -rf delphiT$$ &
