# Supplementary material for: Novel US-CpHMD Protocol to Study the Protonation-Dependent Mechanism of the ATP/ADP Carrier
Source: J Chem Inf Model. 2022 Apr 20;62(10):2550–60. doi: 10.1021/acs.jcim.2c00233 (PMC9775199; doi:10.1021/acs.jcim.2c00233)
Supplement: Supplementary file 2 — ci2c00233_si_002.zip [file ci2c00233_si_002.zip › US-CpHMD-Code_and_Data/DelphiTools_v2.0/gromodels]

#!/usr/bin/gawk -f
###########################################################################
# This file is part of meadTools, version 2.0.0.
# 
# Copyright (c) 2001-2012, Antonio M. Baptista, Instituto de Tecnologia
# Quimica e Biologica, Universidade Nova de Lisboa, Portugal.
# 
# meadTools is free software: you can redistribute it and/or modify it
# under the terms of the GNU General Public License as published by the
# Free Software Foundation, either version 2 of the License, or (at your
# option) any later version.
# 
# meadTools is distributed in the hope that it will be useful, but
# WITHOUT ANY WARRANTY; without even the implied warranty of
# MERCHANTABILITY or FITNESS FOR A PARTICULAR PURPOSE.  See the GNU
# General Public License for more details.
# 
# You should have received a copy of the GNU General Public License
# along with meadTools.  If not, see <http://www.gnu.org/licenses/>.
# 
# For further details and info check the README file.
# 
# You can get meadTools at <http://www.itqb.unl.pt/simulation>.
###########################################################################


############################################################################
# gromodels: a program to create gro-defined model compounds.
#
# This program makes possible to run DELPHI calculations using model
# compounds containing only the atoms included in the .st files.  This
# procedure ensures that there is no overlap of the different
# fragments resulting from the decomposition of the Poisson-Boltzmann
# into individual and pairwise energy terms. This is a theoretical
# requirement and can also have significant practical effects on the
# values computed for the energy terms, especially when a residue has
# both a titrable side-chain and a titrable N- or C-terminus.
#
# The program reads a .pqr file and a .sites file and writes their
# modified counterparts by simply adding an offset to the residue
# numbers (or 2 or 3 times the offset in the case of, respectively,
# the N-termini or C-termini). The program also needs to read the .st
# files.  The modified files are presently labeled with the somewhat
# arbitrary suffix "_stmod" and are written without checking if they
# already exist (which may be actually convenient in some cases).
#
# To revert to the normal numbering after the MEAD calculations, it is
# just necessary to fix the residue numbers in the .pkint or .pkcrg
# files (which have the same format).  For example, an offset of 1000
# would require the command:
#    awk -v off=1000 '{match($0,/(^.+-)([0-9]+)$/,a);print a[1] a[2]-off*(1+($3~/^NT/)+2*($3~/^CT/))}' abcd_stmod.pkcrg > abcd.pkcrg
# Although this simple command could of course be made into a script,
# that seems unnecessary.
############################################################################


BEGIN{

  cmd = "gromodels" ;
  suf = "_mod" ;
  usage = \
    "Usage: "cmd" OFFSET NAME1.gro NAME2.sites [ST_DIR]\n" \
    "OFFSET should be an integer higher than any residue number in NAME1.gro.\n" \
    "If no ST_DIR is given for the .st files, the current directory is assumed.\n" \
    "The new files are written to NAME1"suf".gro and NAME2"suf".sites." ;

  # Parse arguments:
  if (ARGC != 4 && ARGC != 5) error("Wrong number of arguments.\n" usage) ;
  offset = ARGV[1] ;
  filecheck(new_gro_file = gro_file = ARGV[2]) ;
  sub(/\.gro/, suf ".gro" , new_gro_file) ;
  filecheck(new_sites_file = sites_file = ARGV[3]) ;
  sub(/\.sites/, suf ".sites" , new_sites_file) ;
  if (ARGC == 5) st_dir = ARGV[4] ;
  else st_dir = "." ;

  nt = ct = line = 0 ;

  # Read sites file 
  while (getline < sites_file) {

    resnumb = $1 ;
    # For the termini add the offset 2 (NT) or 3 (CT) times:
    term = ( $2 ~ /^NT/ ? 1 : ($2 ~ /^CT/ ? 2 : 0) ) ;

    if (term == 1) {
      nt++ ;
      ntres[nt] = resnumb + offset * 2 ;
      printf("%4d  NTRtau1 NTRtau2 NTRtau3\n", 
             resnumb + offset * 2) > new_sites_file ;
    } else if (term == 2) {
      ct++ ;
      ctres[ct] = resnumb + offset * 3 ;
      printf("%4d  CTRtau1 CTRtau2 CTRtau3 CTRtau4\n", 
             resnumb + offset * 3) > new_sites_file ;
    } else {
      sub(/^ *[0-9]+/, resnumb + offset*(1+term), $0) ;
      print $0 > new_sites_file ;
    }

    filecheck(st_file = st_dir "/" $2 ".st") ;
    getline < st_file ;       # read line with pKint value
    while (getline < st_file)
    {
      if (!term && $2 ~ /^(N|H|C|O)$/)
	error("Backbone-named atom " $2 " found in " st_file) ;
      add[resnumb,$2] = offset*(1+term) ;
#      printf(": %d %s \n",resnumb,$2, offset)
    }
    close(st_file) ;
  }
  close(sites_file) ;
  close(new_sites_file) ;


  # Read gro file and write a new one with corrected residue numbers:
  while (getline < gro_file) {

    line++ ; 
    if (line <= 2) print $0 > new_gro_file ;
    else {

      tmp1 = $1 ;
      resi = substr(tmp1,1,length(tmp1)-3) ;
      resn = substr(tmp1,length(tmp1)-2,length(tmp1)) ;
      tmp2 = $2 ;
      if (length(tmp2) > 4) {

	Aname = substr(tmp2,1,length(tmp2)-5) ;
	Anumb = substr(tmp2,length(tmp2)-4,length(tmp2)) ;
	printf("New Aname = %s and Anumb = %d\n",Aname,Anumb) >"CHECK";
      } else {

	  Aname = $2 ;
      }
      if (add[resi,Aname] == "") printf("%s\n",$0) > new_gro_file ;
      else {

	found = 0 ;
	match($0, /( *[^ ]+)( +[^ ]+)(.+$)/,a) ;

	for (i = 1; i <= nt; i++) {

	  if ((resi+add[resi,Aname]) == ntres[i]) {
	    printf("%5dNTR%" length(a[2])-1 "s%s\n",
		   ntres[i], a[2], a[3]) > new_gro_file ;
	    found = 1 ;
	  }
	}
	for (i = 1; i <= ct; i++) {

	  if ((resi+add[resi,Aname]) == ctres[i]) {
	    printf("%5dCTR%" length(a[2])-1 "s%s\n",
		   ctres[i], a[2], a[3]) > new_gro_file ;
	    found = 1 ;
	  }
	}
	if (found == 0) 
	  printf("%5d%3s%" length(a[2])-1 "s%s\n",
		 resi + offset,resn, a[2], a[3]) > new_gro_file ;

      }
    }
  }
  close(gro_file) ;
  close(new_gro_file) ;
}

function filecheck(file)
{
  if (system("test -f "file))
    error("File "file" does not exist.") ;
  if (system("test -r "file))
    error("File "file" exists but is not readable.") ;
}

function warning(msg)
{
  print cmd ": Warning: " msg | "cat 1>&2" ;
  close ("cat 1>&2") ;
}

function error(msg)
{
  print cmd ": Error: " msg | "cat 1>&2" ;
  close ("cat 1>&2") ;
  exit 1 ;
}
